# Supplementary material for: Transcriptional dynamics of transposable elements in the type I IFN response in Myotis lucifugus cells
Source: Mob DNA. 2022 Sep 6;13:22. doi: 10.1186/s13100-022-00277-z (PMC9446614; doi:10.1186/s13100-022-00277-z)
Supplement: Supplementary file 2 — Additional file 2: Table S1. RNAseq 4hrs Contrast IFNvsUN. [file 13100_2022_277_MOESM2_ESM.xlsx]

## Sheet: 4h_Genes_Contrast_IFNvsUN
Gene	baseMean	log2FoldChange	lfcSE	stat	pvalue	padj
SLC39A1_Myotis_lucifugus_000030	4.37733	1.18549	0.895486	1.32385	0.185554	NA
Atp5mpl_Myotis_lucifugus_000046	196.052	-0.106815	0.137532	-0.776653	0.437363	0.766037
PPP1R13B_Myotis_lucifugus_000047	8.86354	0.502727	0.587451	0.855777	0.392121	NA
PPP1R13B_Myotis_lucifugus_000048	95.5772	0.708503	0.197154	3.59365	0.000326078	0.00675001
ZFYVE21_Myotis_lucifugus_000049	43.0651	-0.902524	0.300045	-3.00796	0.00263006	0.039022
KLC1_Myotis_lucifugus_000050	1356.77	-0.0399322	0.0758681	-0.526337	0.598654	0.860374
MARK3_Myotis_lucifugus_000051	1225.72	0.119337	0.0833066	1.43251	0.151998	0.497357
EIF5_Myotis_lucifugus_000054	8364.68	0.196303	0.0672765	2.91786	0.00352442	0.0497811
CDC42BPB_Myotis_lucifugus_000055	1351.04	-0.148192	0.0795888	-1.86196	0.062608	0.324249
TRAF3_Myotis_lucifugus_000056	134.812	-0.137744	0.163368	-0.843156	0.399141	0.740463
RCOR1_Myotis_lucifugus_000057	336.238	-0.0791224	0.113637	-0.696273	0.486258	0.798673
ANKRD9_Myotis_lucifugus_000058	4.16472	-0.588701	0.89293	-0.659291	0.509709	NA
TECPR2_Myotis_lucifugus_000059	242.453	-0.150911	0.124223	-1.21484	0.224428	0.58632
CINP_Myotis_lucifugus_000060	227.769	-0.169168	0.132437	-1.27734	0.201482	0.561008
Unknown_Myotis_lucifugus_000061	8.93365	-0.0700411	0.586808	-0.11936	0.904991	NA
Unknown_Myotis_lucifugus_000067	5.51835	0.625168	0.755191	0.827829	0.407767	NA
SYNE3_Myotis_lucifugus_000068	48.0087	0.412616	0.259663	1.58904	0.11205	0.431413
DICER1_Myotis_lucifugus_000069	2967.61	0.0526697	0.0679928	0.774636	0.438555	0.76683
CLMN_Myotis_lucifugus_000072	2.98995	-0.447425	1.06316	-0.420846	0.673868	NA
BDKRB2_Myotis_lucifugus_000077	21.7865	0.227377	0.38618	0.588785	0.556005	0.84118
BDKRB1_Myotis_lucifugus_000078	481.468	0.844869	0.137372	6.15021	7.73819e-10	3.16579e-08
ATG2B_Myotis_lucifugus_000079	871.022	0.0217153	0.080166	0.270879	0.786484	0.93593
GSKIP_Myotis_lucifugus_000080	69.5688	0.452667	0.223133	2.02869	0.0424903	0.258494
PAPOLA_Myotis_lucifugus_000082	3860.95	0.177749	0.0646899	2.7477	0.00600142	0.0741623
VRK1_Myotis_lucifugus_000083	362.441	0.0176547	0.112861	0.156428	0.875695	0.965169
SETD3_Myotis_lucifugus_000087	372.847	-0.066995	0.113075	-0.59248	0.553529	0.840004
Ccnk_Myotis_lucifugus_000088	762.277	0.0876568	0.105237	0.832945	0.404876	0.746284
CCDC85C_Myotis_lucifugus_000089	20.1894	-0.839842	0.413436	-2.03137	0.0422174	0.257849
Hhipl1_Myotis_lucifugus_000091	14.1514	-0.53532	0.471496	-1.13537	0.256222	0.620728
Cyp46a1_Myotis_lucifugus_000092	10.9771	-0.505757	0.543163	-0.931133	0.351785	0.706034
Eml1_Myotis_lucifugus_000094	47.1996	-0.265862	0.266522	-0.997525	0.31851	0.678851
EVL_Myotis_lucifugus_000095	536.981	-0.0232166	0.110044	-0.210976	0.832906	0.951623
YY1_Myotis_lucifugus_000097	545.287	0.0574891	0.100281	0.573279	0.566456	0.846104
SLC25A29_Myotis_lucifugus_000098	17.3978	0.132153	0.434303	0.304288	0.760909	0.925323
WARS_Myotis_lucifugus_000101	2099.59	0.880356	0.0760633	11.574	5.58244e-31	4.94833e-29
WDR25_Myotis_lucifugus_000102	31.5288	0.127145	0.331006	0.384118	0.700891	0.90296
Unknown_Myotis_lucifugus_000103	9.1921	0.0953074	0.600548	0.158701	0.873905	NA
PPP2R5C_Myotis_lucifugus_000111	68.9532	0.0430835	0.217248	0.198315	0.842799	0.955342
PPP2R5C_Myotis_lucifugus_000112	782.425	0.0735348	0.0891511	0.824833	0.409466	0.748856
DYNC1H1_Myotis_lucifugus_000115	6661.2	0.0400921	0.0714352	0.561237	0.574636	0.849379
HSP90AA1_Myotis_lucifugus_000117	8139.99	0.0716658	0.0607695	1.17931	0.238276	0.602841
WDR20_Myotis_lucifugus_000118	37.365	0.488254	0.298184	1.63743	0.101542	0.41068
WDR20_Myotis_lucifugus_000119	196.221	0.0591409	0.140913	0.419697	0.674707	0.893201
Mok_Myotis_lucifugus_000120	5.09216	-0.841785	0.794624	-1.05935	0.28944	NA
DDX24_Myotis_lucifugus_000123	374.675	-0.0231529	0.105699	-0.219045	0.826615	0.949882
Unknown_Myotis_lucifugus_000124	131.647	0.0566277	0.164003	0.345285	0.72988	0.914449
Otub2_Myotis_lucifugus_000125	116.611	-0.167878	0.176404	-0.95167	0.341265	0.69707
ASB2_Myotis_lucifugus_000127	5.17895	-0.080022	0.793498	-0.100847	0.919672	NA
BTBD7_Myotis_lucifugus_000135	175.362	0.412229	0.143564	2.8714	0.00408662	0.0556746
BTBD7_Myotis_lucifugus_000137	712.939	0.187442	0.0908371	2.06349	0.0390659	0.246106
UBR7_Myotis_lucifugus_000138	881.393	0.279358	0.0803663	3.47606	0.000508845	0.00991029
UBR7_Myotis_lucifugus_000139	170.885	-0.0289858	0.144964	-0.199952	0.841518	0.954709
Itpk1_Myotis_lucifugus_000140	223.354	0.295698	0.1297	2.27986	0.0226159	0.176685
GOLGA5_Myotis_lucifugus_000141	277.93	0.0430298	0.121106	0.355307	0.72236	0.911058
GPKOW_Myotis_lucifugus_000142	7.32221	-0.0650607	0.671382	-0.0969056	0.922801	NA
LGMN_Myotis_lucifugus_000143	1518.49	-0.0193626	0.0704613	-0.274798	0.783471	0.934355
EXOSC3_Myotis_lucifugus_000144	139.119	-0.225479	0.162901	-1.38415	0.166313	0.518433
RIN3_Myotis_lucifugus_000145	60.9949	-0.248052	0.23209	-1.06877	0.285172	0.646241
RIN3_Myotis_lucifugus_000146	7.50186	-0.309917	0.677678	-0.457321	0.64744	NA
CPSF2_Myotis_lucifugus_000150	926.549	0.173759	0.0800118	2.17167	0.0298803	0.211034
NDUFB1_Myotis_lucifugus_000151	43.283	-0.250004	0.280875	-0.890088	0.373418	0.72259
ATXN3_Myotis_lucifugus_000152	229.766	1.4487	0.139303	10.3996	2.48878e-25	1.9893e-23
TRIP11_Myotis_lucifugus_000153	1591.66	0.185463	0.091332	2.03064	0.0422912	0.257849
Unknown_Myotis_lucifugus_000154	11.3516	-0.0711294	0.522373	-0.136166	0.89169	0.96881
FBLN5_Myotis_lucifugus_000155	132.715	0.0578703	0.162784	0.355503	0.722212	0.911058
PPP4R3A_Myotis_lucifugus_000161	1408.16	0.130498	0.0721015	1.80992	0.0703084	0.343089
CCDC88C_Myotis_lucifugus_000162	4.29608	0.386137	0.876221	0.440684	0.659442	NA
CCDC88C_Myotis_lucifugus_000163	3.76407	0.0939741	0.941586	0.0998041	0.9205	NA
CCDC88C_Myotis_lucifugus_000164	16.0239	-0.52525	0.444108	-1.18271	0.236925	0.601567
Ccdc88c_Myotis_lucifugus_000165	4.42524	0.0854602	0.832543	0.10265	0.918241	NA
CCDC88C_Myotis_lucifugus_000166	10.5064	-0.209288	0.560626	-0.373312	0.708917	0.906333
GPR68_Myotis_lucifugus_000167	12.237	0.124884	0.51041	0.244675	0.806708	0.942623
DGLUCY_Myotis_lucifugus_000168	5.65968	0.668216	0.752493	0.888003	0.374539	NA
RPS6KA5_Myotis_lucifugus_000170	78.7211	0.261792	0.207926	1.25906	0.208009	0.567663
TCF15_Myotis_lucifugus_000171	94.471	-0.208931	0.194499	-1.0742	0.282732	0.643778
TTC7B_Myotis_lucifugus_000172	52.8379	0.0684472	0.269537	0.253944	0.799539	0.940398
TTC7B_Myotis_lucifugus_000173	40.7548	-0.323967	0.289122	-1.12052	0.262493	0.626412
Ttc7b_Myotis_lucifugus_000174	7.89134	0.628238	0.646782	0.971329	0.331384	NA
Unknown_Myotis_lucifugus_000175	12273.7	0.0381279	0.0559816	0.68108	0.495821	0.805482
NRDE2_Myotis_lucifugus_000176	259.322	-0.0460846	0.121782	-0.378418	0.70512	0.904438
PSMC1_Myotis_lucifugus_000177	2332.74	0.0514801	0.0720233	0.71477	0.474751	0.792442
KCNK13_Myotis_lucifugus_000178	5.42787	0.335551	0.755703	0.444025	0.657025	NA
TDP1_Myotis_lucifugus_000180	126.918	-0.170083	0.168041	-1.01215	0.311468	0.672335
EFCAB11_Myotis_lucifugus_000181	15.4012	-0.0265078	0.455355	-0.0582134	0.953579	0.985802
FOXN3_Myotis_lucifugus_000184	48.2174	0.361316	0.260829	1.38526	0.165973	0.517838
FOXN3_Myotis_lucifugus_000185	25.9	-0.0554762	0.353522	-0.156924	0.875305	0.965169
Putative_Myotis_lucifugus_000187	54.3138	-0.306374	0.253089	-1.21054	0.226073	0.588415
Ttc8_Myotis_lucifugus_000191	50.7996	-0.338687	0.255767	-1.3242	0.185436	0.543111
ZC3H14_Myotis_lucifugus_000197	1036.67	0.0125932	0.0799659	0.157483	0.874865	0.965169
Unknown_Myotis_lucifugus_000198	83.196	-0.187319	0.202047	-0.927106	0.353872	0.708666
PTPN21_Myotis_lucifugus_000199	1283.88	-0.0999832	0.0817423	-1.22315	0.221272	0.582654
SPATA7_Myotis_lucifugus_000200	31.3486	-0.17878	0.322449	-0.554445	0.579274	0.850174
SPATA7_Myotis_lucifugus_000201	51.015	0.219093	0.254366	0.861332	0.389055	0.732751
GALC_Myotis_lucifugus_000206	50.1061	-0.0806866	0.252899	-0.319046	0.749691	0.919772
FLRT2_Myotis_lucifugus_000209	1586.16	0.00155537	0.0765501	0.0203183	0.983789	0.995085
SEL1L_Myotis_lucifugus_000216	1438.03	-0.0206936	0.0719001	-0.287811	0.773492	0.930005
STON2_Myotis_lucifugus_000219	17.9529	0.238851	0.428444	0.557485	0.577196	0.850012
GTF2A1_Myotis_lucifugus_000221	1005.28	0.110085	0.0927221	1.18726	0.235126	0.599431
CEP128_Myotis_lucifugus_000225	86.3381	0.29181	0.209986	1.38967	0.16463	0.516098
CEP128_Myotis_lucifugus_000226	218.613	0.0961836	0.136093	0.706748	0.479723	0.795368
CEP128_Myotis_lucifugus_000227	35.5283	-0.0660997	0.303955	-0.217465	0.827846	0.950341
DIO2_Myotis_lucifugus_000229	5.94524	0.816539	0.780085	1.04673	0.295224	NA
Unknown_Myotis_lucifugus_000230	2.07724	0.515137	1.18244	0.435656	0.663086	NA
DIO2_Myotis_lucifugus_000231	5.46463	0.086586	0.739739	0.117049	0.906821	NA
MRPS36_Myotis_lucifugus_000233	4.4947	0.811159	0.858121	0.945274	0.344519	NA
CCAR1_Myotis_lucifugus_000239	39.9427	0.030423	0.287551	0.105801	0.915741	0.974441
ADCK1_Myotis_lucifugus_000241	42.4862	-0.172997	0.278269	-0.62169	0.534146	0.831214
Adck1_Myotis_lucifugus_000242	7.28814	-0.459171	0.673067	-0.682207	0.495108	NA
SNW1_Myotis_lucifugus_000245	1022.85	0.0635672	0.0820036	0.775176	0.438235	0.766593
SLIRP_Myotis_lucifugus_000246	212.914	-0.231661	0.143713	-1.61197	0.106968	0.421965
ALKBH1_Myotis_lucifugus_000247	472.856	0.221887	0.107668	2.06084	0.0393183	0.247134
PTMA_Myotis_lucifugus_000248	8.65944	0.137395	0.626642	0.219255	0.826451	NA
SPTLC2_Myotis_lucifugus_000250	189.548	0.398299	0.137676	2.89302	0.00381558	0.0528147
ISM2_Myotis_lucifugus_000251	1.95785	1.26933	1.28731	0.986032	0.324117	NA
AHSA1_Myotis_lucifugus_000252	1295.11	-0.0514753	0.072546	-0.709554	0.477981	0.794179
VIPAS39_Myotis_lucifugus_000253	201.293	0.0633458	0.135168	0.468645	0.639324	0.876345
SAMD15_Myotis_lucifugus_000256	6.05666	-0.391733	0.738778	-0.530245	0.595942	NA
TMED8_Myotis_lucifugus_000257	115.714	-0.231626	0.172904	-1.33962	0.180368	0.535797
Gstz1_Myotis_lucifugus_000258	45.3016	-0.054834	0.2787	-0.196749	0.844024	0.955364
POMT2_Myotis_lucifugus_000259	167.738	-0.262717	0.146595	-1.79213	0.073112	0.347683
CIPC_Myotis_lucifugus_000263	127.588	-0.355351	0.165331	-2.14933	0.0316081	0.218538
IRF2BPL_Myotis_lucifugus_000265	310.13	-0.0812426	0.129362	-0.628023	0.529989	0.829037
ANGEL1_Myotis_lucifugus_000267	27.7132	-0.0313447	0.342348	-0.0915581	0.927049	0.978484
VASH1_Myotis_lucifugus_000268	39.6595	-0.212321	0.290603	-0.730622	0.46501	0.784886
GPATCH2L_Myotis_lucifugus_000272	247.007	0.109678	0.133167	0.823615	0.410158	0.749605
Ift43_Myotis_lucifugus_000273	69.5615	0.344486	0.222829	1.54597	0.122113	0.447692
TGFB3_Myotis_lucifugus_000274	1181.46	0.702025	0.0838041	8.37698	5.4304e-17	3.27911e-15
TTLL5_Myotis_lucifugus_000277	185.972	0.0105923	0.141478	0.0748688	0.940319	0.981635
TTLL5_Myotis_lucifugus_000278	97.6368	-0.0121449	0.187424	-0.0647993	0.948334	0.984206
ERG28_Myotis_lucifugus_000279	474.92	-0.110227	0.109994	-1.00212	0.316288	0.677137
JDP2_Myotis_lucifugus_000285	297.122	-0.157869	0.12029	-1.3124	0.189385	0.547768
FOS_Myotis_lucifugus_000286	124.572	-0.311462	0.17098	-1.82163	0.0685108	0.338271
TMED10_Myotis_lucifugus_000288	3325.29	0.0911565	0.0636004	1.43327	0.151781	0.49688
NEK9_Myotis_lucifugus_000289	990.363	-0.0678593	0.0799967	-0.848276	0.396284	0.738785
ACYP1_Myotis_lucifugus_000291	84.4297	-0.381163	0.214494	-1.77703	0.0755633	0.35217
MLH3_Myotis_lucifugus_000292	121.653	0.159158	0.170244	0.934882	0.349849	0.704353
EIF2B2_Myotis_lucifugus_000293	187.205	0.00677611	0.151874	0.0446168	0.964413	0.988969
DLST_Myotis_lucifugus_000297	926.598	0.0123845	0.08793	0.140845	0.887993	0.96793
YLPM1_Myotis_lucifugus_000299	1525.04	0.0887108	0.0831071	1.06743	0.285779	0.646874
FCF1_Myotis_lucifugus_000301	289.295	0.298353	0.118035	2.52766	0.0114826	0.114809
AREL1_Myotis_lucifugus_000302	746.184	-0.0920001	0.0839212	-1.09627	0.272962	0.635333
LTBP2_Myotis_lucifugus_000303	402.033	-0.196532	0.107401	-1.82988	0.0672673	0.335899
ISCA2_Myotis_lucifugus_000304	44.4615	-0.233169	0.294156	-0.792671	0.427969	0.759687
NPC2_Myotis_lucifugus_000305	1087.74	-0.0878154	0.085035	-1.0327	0.301746	0.663044
ABCD4_Myotis_lucifugus_000307	108.821	-0.178043	0.190852	-0.932889	0.350877	0.705017
LIN52_Myotis_lucifugus_000312	25.6432	0.190315	0.377616	0.503991	0.614267	0.865949
ALDH6A1_Myotis_lucifugus_000313	201.114	0.0776599	0.137281	0.565701	0.571597	0.849349
BBOF1_Myotis_lucifugus_000314	66.4839	0.0609196	0.228332	0.266802	0.789621	0.936542
ENTPD5_Myotis_lucifugus_000315	190.784	0.186339	0.140115	1.32991	0.183549	0.539565
COQ6_Myotis_lucifugus_000316	158.826	-0.0845219	0.150668	-0.560983	0.574809	0.849379
FAM161B_Myotis_lucifugus_000317	51.9322	0.138791	0.266385	0.521017	0.602355	0.861609
ZNF410_Myotis_lucifugus_000318	229.258	-0.0626738	0.145782	-0.429915	0.667258	0.889891
PTGR2_Myotis_lucifugus_000319	305.937	-0.0135128	0.12483	-0.10825	0.913798	0.974277
ELMSAN1_Myotis_lucifugus_000320	302.219	0.00998482	0.114488	0.0872132	0.930502	0.979447
DNAL1_Myotis_lucifugus_000321	75.1088	0.163761	0.216609	0.756021	0.449637	0.7741
ACOT1_Myotis_lucifugus_000322	1.91414	-1.22287	1.38684	-0.881768	0.377902	NA
Acot6_Myotis_lucifugus_000323	10.1872	-0.226622	0.553938	-0.409111	0.682458	0.89516
Unknown_Myotis_lucifugus_000324	6.52143	-0.450099	0.709925	-0.634008	0.526075	NA
RIOX1_Myotis_lucifugus_000325	158.163	-0.126704	0.172562	-0.734251	0.462796	0.783489
NUMB_Myotis_lucifugus_000327	553.358	-0.0235018	0.104793	-0.224269	0.822548	0.948443
PSEN1_Myotis_lucifugus_000329	356.764	0.181064	0.113362	1.59722	0.110217	0.428395
RBM25_Myotis_lucifugus_000330	2401.03	0.283801	0.0976932	2.90502	0.00367227	0.051449
Zfyve1_Myotis_lucifugus_000331	186.544	-0.184454	0.153968	-1.198	0.230916	0.594226
DCAF4_Myotis_lucifugus_000332	63.1608	-0.0539466	0.229208	-0.235361	0.813929	0.945767
Rgs6_Myotis_lucifugus_000339	11.022	0.303302	0.526821	0.575722	0.564803	0.845395
SIPA1L1_Myotis_lucifugus_000341	969.603	0.320064	0.0794357	4.02922	5.59616e-05	0.00140188
PCNX1_Myotis_lucifugus_000342	658.063	0.483762	0.0911242	5.30882	1.10336e-07	3.7304e-06
Ttc9_Myotis_lucifugus_000346	2.02501	0.150014	1.22259	0.122701	0.902344	NA
MED6_Myotis_lucifugus_000347	298.317	0.139711	0.122139	1.14387	0.252679	0.616994
SYNJ2BP_Myotis_lucifugus_000350	135.04	-0.0176565	0.162433	-0.1087	0.91344	0.974277
Slc8a3_Myotis_lucifugus_000351	3.72515	0.294488	0.915529	0.321658	0.747712	NA
Smoc1_Myotis_lucifugus_000352	8.08891	0.234353	0.614609	0.381304	0.702978	NA
SRSF5_Myotis_lucifugus_000355	993.169	0.0882288	0.0940086	0.938518	0.347978	0.703546
SUSD6_Myotis_lucifugus_000356	436.568	0.484184	0.100809	4.803	1.56303e-06	4.73982e-05
Slc39a9_Myotis_lucifugus_000360	334.025	-0.115048	0.11387	-1.01034	0.312331	0.672938
Erh_Myotis_lucifugus_000361	1305.85	-0.0309084	0.0858155	-0.360173	0.718718	0.910205
Galnt16_Myotis_lucifugus_000364	36.184	-0.238404	0.29744	-0.801519	0.422831	0.756554
EXD2_Myotis_lucifugus_000366	167.426	-0.091374	0.147091	-0.621208	0.534463	0.831427
Dcaf5_Myotis_lucifugus_000367	154.095	0.000917209	0.15233	0.0060212	0.995196	0.998476
ACTN1_Myotis_lucifugus_000368	27943.1	0.0382119	0.0617103	0.619214	0.535775	0.832407
ZFP36L1_Myotis_lucifugus_000369	353.917	0.807148	0.241539	3.34169	0.000832697	0.0153732
ENTR1_Myotis_lucifugus_000373	57.322	-0.0877659	0.241859	-0.36288	0.716695	0.909086
RAD51B_Myotis_lucifugus_000375	42.7341	-0.232187	0.290113	-0.800333	0.423518	0.757131
ZFYVE26_Myotis_lucifugus_000376	453.74	-0.117154	0.100431	-1.1665	0.243411	0.607023
RDH12_Myotis_lucifugus_000378	10.6078	-0.388022	0.581888	-0.666834	0.504878	0.811043
RDH11_Myotis_lucifugus_000379	425.083	-0.111421	0.104349	-1.06777	0.285623	0.646813
VTI1B_Myotis_lucifugus_000380	247.595	0.00685284	0.12676	0.0540613	0.956886	0.987135
ARG2_Myotis_lucifugus_000381	75.1557	0.48645	0.210008	2.31634	0.0205394	0.167275
PIGH_Myotis_lucifugus_000382	144.019	-0.0157061	0.165323	-0.0950029	0.924313	0.977292
PLEKHH1_Myotis_lucifugus_000383	131.813	1.6818	0.16881	9.96266	2.22034e-23	1.65069e-21
TMEM229B_Myotis_lucifugus_000384	293.775	0.277328	0.132364	2.09519	0.0361539	0.236712
Plek2_Myotis_lucifugus_000385	8.01253	0.158305	0.640635	0.247106	0.804826	NA
Eif2s1_Myotis_lucifugus_000386	1668.59	0.152978	0.0759813	2.01336	0.0440765	0.264535
ATP6V1D_Myotis_lucifugus_000387	1206.99	0.21986	0.0781062	2.81488	0.00487951	0.0632964
MPP5_Myotis_lucifugus_000388	387.121	0.218855	0.117343	1.86509	0.0621688	0.322699
Unknown_Myotis_lucifugus_000390	35.3603	0.065844	0.303317	0.21708	0.828146	0.950341
Gphn_Myotis_lucifugus_000391	69.0659	0.00739559	0.218083	0.0339118	0.972947	0.99225
GPHN_Myotis_lucifugus_000394	89.175	0.00953551	0.193605	0.0492525	0.960718	0.988526
Gphn_Myotis_lucifugus_000395	21.6583	-0.0410126	0.415999	-0.0985882	0.921465	0.976757
FUT8_Myotis_lucifugus_000399	63.6932	0.189849	0.23029	0.824393	0.409716	0.749214
FUT8_Myotis_lucifugus_000400	46.2377	0.192459	0.261862	0.734962	0.462362	0.783183
FUT8_Myotis_lucifugus_000401	22.5656	0.289653	0.374264	0.773927	0.438974	0.767059
MAX_Myotis_lucifugus_000404	791.378	0.737408	0.0933004	7.90359	2.70983e-15	1.53572e-13
FNTB_Myotis_lucifugus_000405	58.1028	0.0605017	0.257156	0.235272	0.813998	0.945767
Rab15_Myotis_lucifugus_000406	4.75402	-0.216671	0.866007	-0.250195	0.802436	NA
CHURC1_Myotis_lucifugus_000408	213.24	-0.100414	0.139858	-0.717974	0.472773	0.790987
SPTB_Myotis_lucifugus_000409	2.19039	0.42001	1.25047	0.335882	0.73696	NA
Plekhg3_Myotis_lucifugus_000410	292.369	-0.317911	0.123024	-2.58413	0.00976257	0.102894
PPP1R36_Myotis_lucifugus_000411	17.4741	0.26893	0.439713	0.611603	0.540801	0.834899
HSPA2_Myotis_lucifugus_000412	2736.59	-0.293233	0.0946473	-3.09816	0.00194726	0.0307734
ZBTB1_Myotis_lucifugus_000413	860.744	0.214237	0.102234	2.09556	0.0361209	0.236712
ZBTB25_Myotis_lucifugus_000414	91.1029	-0.232798	0.199446	-1.16722	0.24312	0.607013
MTHFD1_Myotis_lucifugus_000416	2011.43	-0.0906185	0.0751606	-1.20567	0.227947	0.590066
Esr2_Myotis_lucifugus_000419	9.40499	1.06599	0.600647	1.77474	0.0759402	NA
SYNE2_Myotis_lucifugus_000420	89.8953	0.202857	0.194512	1.04291	0.296992	0.658028
SYNE2_Myotis_lucifugus_000421	286.632	0.153473	0.131317	1.16872	0.242515	0.60609
SYNE2_Myotis_lucifugus_000422	73.2372	0.411688	0.220121	1.87028	0.0614446	0.321231
SYNE2_Myotis_lucifugus_000423	65.0124	0.433197	0.223321	1.9398	0.052404	0.292903
SGPP1_Myotis_lucifugus_000425	772.75	0.0679514	0.0866057	0.784606	0.432684	0.762964
JOSD1_Myotis_lucifugus_000426	121.771	-0.310423	0.182772	-1.69842	0.0894291	0.384272
WDR89_Myotis_lucifugus_000427	157.143	0.26247	0.153907	1.70537	0.0881245	0.381761
PPP2R5E_Myotis_lucifugus_000428	104.426	0.0179548	0.180793	0.0993109	0.920891	0.97654
PPP2R5E_Myotis_lucifugus_000429	941.151	0.033997	0.0932746	0.364483	0.715497	0.908864
Rhoj_Myotis_lucifugus_000431	964.896	-0.0300425	0.0887311	-0.33858	0.734926	0.915598
Unknown_Myotis_lucifugus_000432	272.7	-0.13922	0.144988	-0.960218	0.336946	0.694372
HDAC2_Myotis_lucifugus_000433	16.217	-0.158314	0.447823	-0.353519	0.7237	0.911194
KCNH5_Myotis_lucifugus_000434	37.3233	0.0423566	0.299892	0.14124	0.887681	0.967666
SNAPC1_Myotis_lucifugus_000437	240.959	-0.00558148	0.129081	-0.0432401	0.96551	0.989173
HIF1A_Myotis_lucifugus_000438	3722.86	0.150367	0.0780189	1.92731	0.0539407	0.298118
PRKCH_Myotis_lucifugus_000440	5.54362	-0.303704	0.756801	-0.4013	0.6882	NA
PRKCH_Myotis_lucifugus_000441	6.12672	-0.608976	0.737052	-0.826232	0.408672	NA
Prkch_Myotis_lucifugus_000443	1.97679	-1.89884	1.47397	-1.28825	0.19766	NA
SLC38A6_Myotis_lucifugus_000446	16.9743	0.0199775	0.446694	0.0447229	0.964328	0.988969
SLC38A6_Myotis_lucifugus_000447	3.79065	0.825738	0.897627	0.919912	0.357619	NA
TRMT5_Myotis_lucifugus_000448	189.202	-0.0840119	0.14531	-0.578157	0.563158	0.844523
MNAT1_Myotis_lucifugus_000449	299.501	0.144947	0.120721	1.20068	0.229875	0.593265
SIX4_Myotis_lucifugus_000453	521.052	0.0540566	0.105354	0.513094	0.607886	0.863727
SIX1_Myotis_lucifugus_000455	543.827	0.475127	0.0922884	5.14829	2.62874e-07	8.65482e-06
PPM1A_Myotis_lucifugus_000458	1026.13	-0.0723062	0.0823913	-0.877595	0.380164	0.726698
DHRS7_Myotis_lucifugus_000460	410.999	-0.00910808	0.102367	-0.0889751	0.929102	0.978981
PCNX4_Myotis_lucifugus_000461	235.2	-0.103066	0.133816	-0.770208	0.441177	0.767686
Jkamp_Myotis_lucifugus_000465	391.807	0.0750893	0.108492	0.692121	0.488861	0.80066
L3HYPDH_Myotis_lucifugus_000466	92.8751	0.0217285	0.211414	0.102777	0.91814	0.975494
DAAM1_Myotis_lucifugus_000467	781.429	0.0200777	0.089891	0.223356	0.823258	0.948443
DACT1_Myotis_lucifugus_000470	248.541	-0.24405	0.144474	-1.68923	0.0911747	0.387166
KIAA0586_Myotis_lucifugus_000471	39.9056	-0.196976	0.289844	-0.679594	0.496761	0.806341
KIAA0586_Myotis_lucifugus_000472	327.623	-0.0741717	0.114829	-0.645934	0.518322	0.820815
TIMM9_Myotis_lucifugus_000473	189.681	-0.0113813	0.154195	-0.073811	0.941161	0.981772
TOMM20L_Myotis_lucifugus_000474	12.9003	0.265104	0.501859	0.528245	0.597329	0.859641
ARID4A_Myotis_lucifugus_000475	511.813	0.173752	0.101899	1.70514	0.0881683	0.381761
Psma3_Myotis_lucifugus_000476	1507.46	0.461752	0.0700725	6.58962	4.40948e-11	1.99262e-09
ACTR10_Myotis_lucifugus_000477	928.446	0.0579554	0.0797516	0.726698	0.467411	0.786635
ARMH4_Myotis_lucifugus_000479	17.858	0.441788	0.426679	1.03541	0.300477	0.661803
RBM25_Myotis_lucifugus_000483	177.475	0.297995	0.152671	1.95188	0.0509526	0.287463
NAA30_Myotis_lucifugus_000485	14.3791	-0.225139	0.50803	-0.443162	0.657648	0.885192
NAA30_Myotis_lucifugus_000486	444.049	0.0376966	0.109407	0.344554	0.73043	0.914586
AP5M1_Myotis_lucifugus_000489	311.219	0.000400378	0.118196	0.00338742	0.997297	0.998959
EXOC5_Myotis_lucifugus_000490	1380.87	0.0640789	0.074528	0.859796	0.389901	0.733376
MMD_Myotis_lucifugus_000493	8.19942	-0.241089	0.634748	-0.379819	0.70408	NA
TMEM260_Myotis_lucifugus_000495	208.516	0.386464	0.13957	2.76897	0.00562341	0.0708847
PELI2_Myotis_lucifugus_000498	30.0124	-0.295427	0.327632	-0.901704	0.367214	0.717614
KTN1_Myotis_lucifugus_000502	1211.78	0.446823	0.0843486	5.29734	1.17503e-07	3.96301e-06
KTN1_Myotis_lucifugus_000503	697.304	0.420522	0.117058	3.59242	0.000327619	0.00675871
KTN1_Myotis_lucifugus_000504	563.679	0.466371	0.103612	4.50111	6.76008e-06	0.000190772
ATG14_Myotis_lucifugus_000506	84.7132	0.0226802	0.199745	0.113546	0.909598	0.973825
FBXO34_Myotis_lucifugus_000507	257.68	0.0574657	0.122011	0.470988	0.637649	0.875091
DLGAP5_Myotis_lucifugus_000509	1479.1	0.0295821	0.0726772	0.407033	0.683983	0.895486
LGALS3_Myotis_lucifugus_000510	45.168	0.0260471	0.287933	0.0904623	0.92792	0.978516
KIF2C_Myotis_lucifugus_000512	161.988	-0.138974	0.156734	-0.886691	0.375245	0.723233
MAPK1IP1L_Myotis_lucifugus_000513	622.175	-0.043382	0.0974053	-0.445376	0.656048	0.885192
SOCS4_Myotis_lucifugus_000514	269.363	0.270193	0.119482	2.26136	0.0237369	0.182078
UBE2L3_Myotis_lucifugus_000515	127.957	0.0483555	0.21335	0.226649	0.820697	0.948403
WDHD1_Myotis_lucifugus_000517	710.573	-0.0300326	0.0876708	-0.34256	0.731929	0.915066
GCH1_Myotis_lucifugus_000519	6.26837	-0.341852	0.719985	-0.474804	0.634927	NA
SAMD4A_Myotis_lucifugus_000521	781.539	-0.0654687	0.089407	-0.732255	0.464013	0.784429
SAMD4A_Myotis_lucifugus_000522	447.45	-0.0498182	0.104094	-0.478589	0.632231	0.873812
Samd4a_Myotis_lucifugus_000523	94.4431	-0.287216	0.20809	-1.38025	0.16751	0.519642
Unknown_Myotis_lucifugus_000524	141.39	-0.0132075	0.168917	-0.0781893	0.937677	0.981367
CGRRF1_Myotis_lucifugus_000525	122.417	-0.163506	0.170127	-0.961085	0.33651	0.694094
Unknown_Myotis_lucifugus_000526	77.8748	-0.178508	0.208477	-0.856251	0.391859	0.734928
GMFB_Myotis_lucifugus_000527	273.522	-0.0270718	0.13132	-0.206152	0.836672	0.952756
Cnih1_Myotis_lucifugus_000529	1344.38	0.0889392	0.0846223	1.05101	0.293252	0.654153
CDKN3_Myotis_lucifugus_000530	290.596	0.0257898	0.118779	0.217125	0.828111	0.950341
BMP4_Myotis_lucifugus_000531	326.167	-0.00143704	0.128503	-0.0111829	0.991078	0.997045
DDHD1_Myotis_lucifugus_000536	1199.56	0.0805339	0.0839898	0.958854	0.337632	0.694598
FERMT2_Myotis_lucifugus_000539	10246.4	0.192935	0.0581914	3.31552	0.000914713	0.0164911
GNPNAT1_Myotis_lucifugus_000541	1217.02	0.121809	0.0872409	1.39624	0.162643	0.5137
Unknown_Myotis_lucifugus_000542	27.9204	0.204124	0.375716	0.543294	0.586927	0.854905
STYX_Myotis_lucifugus_000543	217.614	0.135695	0.132543	1.02378	0.305937	0.667798
PSMC6_Myotis_lucifugus_000544	1626.06	0.061327	0.0766496	0.800095	0.423656	0.757182
ERO1A_Myotis_lucifugus_000545	251.207	0.157567	0.126289	1.24767	0.212153	0.571905
GPR137C_Myotis_lucifugus_000546	170.884	0.500618	0.160814	3.11303	0.00185175	0.0293647
TXNDC16_Myotis_lucifugus_000547	77.5394	0.19912	0.224489	0.886995	0.375082	0.723233
TXNDC16_Myotis_lucifugus_000548	181.866	0.0541363	0.145894	0.371066	0.710589	0.907296
NID2_Myotis_lucifugus_000551	3155.33	0.0225498	0.0644207	0.350039	0.726309	0.912622
RTRAF_Myotis_lucifugus_000552	977.517	0.0162248	0.0779294	0.208199	0.835073	0.951855
GNG2_Myotis_lucifugus_000553	55.5512	-0.0480005	0.243639	-0.197015	0.843816	0.955364
FRMD6_Myotis_lucifugus_000554	473.784	-0.0252637	0.114819	-0.22003	0.825847	0.949434
TMX1_Myotis_lucifugus_000557	652.278	0.101934	0.0909149	1.1212	0.262201	0.6262
Pygl_Myotis_lucifugus_000561	1629.59	0.0982722	0.0713249	1.37781	0.168262	0.520403
ABHD12B_Myotis_lucifugus_000562	85.1565	0.320821	0.195528	1.64079	0.10084	0.409097
NIN_Myotis_lucifugus_000563	339.022	-0.104632	0.121972	-0.857832	0.390985	0.733987
NIN_Myotis_lucifugus_000564	1152.92	-0.0965973	0.0828568	-1.16583	0.243681	0.60706
SAV1_Myotis_lucifugus_000565	259.667	0.16863	0.122078	1.38133	0.167178	0.519141
ATL1_Myotis_lucifugus_000567	82.968	0.126948	0.205304	0.618339	0.536352	0.832935
MAP4K5_Myotis_lucifugus_000568	93.5043	0.379983	0.207359	1.83249	0.0668785	0.335435
MAP4K5_Myotis_lucifugus_000569	2225.12	0.425249	0.0887977	4.78896	1.67645e-06	5.06157e-05
CDKL1_Myotis_lucifugus_000570	45.3706	-0.0865435	0.263594	-0.328321	0.742669	0.917668
DMAC2L_Myotis_lucifugus_000571	26.2709	-0.118302	0.355824	-0.332473	0.739532	0.916682
L2HGDH_Myotis_lucifugus_000572	158.979	0.0139689	0.152647	0.0915112	0.927086	0.978484
SOS2_Myotis_lucifugus_000573	778.096	0.0985091	0.100284	0.9823	0.325952	0.68562
VCPKMT_Myotis_lucifugus_000574	110.142	0.199873	0.174209	1.14732	0.251251	0.615968
ARF6_Myotis_lucifugus_000581	1635.58	0.0718317	0.0780743	0.920043	0.35755	0.711038
RPLP1_Myotis_lucifugus_000582	2193.13	-0.175718	0.0812036	-2.16392	0.0304706	0.213991
KIF23_Myotis_lucifugus_000584	2303.13	-0.0114608	0.0702832	-0.163066	0.870466	0.964196
GLCE_Myotis_lucifugus_000589	524.644	0.131891	0.104029	1.26782	0.204862	0.56431
ANP32A_Myotis_lucifugus_000597	633.055	-0.109361	0.0973814	-1.12302	0.261428	0.625546
CORO2B_Myotis_lucifugus_000600	4.42642	0.240851	0.82636	0.29146	0.770699	NA
FEM1B_Myotis_lucifugus_000602	1085.42	-0.182364	0.0811754	-2.24654	0.0246691	0.186114
CLN6_Myotis_lucifugus_000604	96.5424	0.0346257	0.18884	0.18336	0.854515	0.959084
CALML4_Myotis_lucifugus_000605	13.0107	-0.320986	0.49302	-0.651061	0.515007	0.818377
PIAS1_Myotis_lucifugus_000606	1052.03	0.606477	0.0795082	7.62786	2.38691e-14	1.29945e-12
PIAS1_Myotis_lucifugus_000607	176.39	0.459394	0.172757	2.65918	0.00783305	0.0889766
MAP2K5_Myotis_lucifugus_000612	64.6042	0.405762	0.227099	1.78672	0.0739823	0.349256
Uncharacterized_Myotis_lucifugus_000614	4.40883	-1.36716	0.896317	-1.52531	0.127183	NA
AAGAB_Myotis_lucifugus_000617	150.776	-0.0775622	0.155523	-0.498718	0.617978	0.866698
SMAD3_Myotis_lucifugus_000618	130.756	-0.0228042	0.166709	-0.13679	0.891197	0.968766
U88_Myotis_lucifugus_000619	11.5818	0.598935	0.513497	1.16639	0.243459	0.607023
SMAD6_Myotis_lucifugus_000621	121.081	-0.324368	0.173914	-1.86511	0.0621663	0.322699
LCTL_Myotis_lucifugus_000624	64.15	0.0562374	0.226207	0.24861	0.803663	0.941784
ZWILCH_Myotis_lucifugus_000625	327.469	0.125215	0.112156	1.11644	0.264236	0.628025
RPL4_Myotis_lucifugus_000626	13646.2	0.0205377	0.0547124	0.375375	0.707382	0.905291
SNAPC5_Myotis_lucifugus_000627	26.2712	-0.586133	0.353249	-1.65926	0.0970629	0.401492
MAP2K1_Myotis_lucifugus_000628	1530.12	-0.0989899	0.07099	-1.39442	0.163191	0.514737
TIPIN_Myotis_lucifugus_000630	443.41	0.139248	0.105849	1.31553	0.188331	0.547111
DIS3L_Myotis_lucifugus_000631	1014.74	-0.0818268	0.0791568	-1.03373	0.301262	0.662509
Polr2f_Myotis_lucifugus_000632	8.65196	-0.205227	0.594972	-0.344936	0.730142	NA
PRPF38A_Myotis_lucifugus_000633	26.9956	0.076226	0.350287	0.21761	0.827733	0.950341
RAB11A_Myotis_lucifugus_000638	548.02	-0.162099	0.0957265	-1.69336	0.0903877	0.385757
DENND4A_Myotis_lucifugus_000642	234.47	0.198209	0.131571	1.50648	0.131943	0.467419
SLC24A1_Myotis_lucifugus_000644	2.43216	0.419445	1.12326	0.373416	0.708839	NA
INTS14_Myotis_lucifugus_000645	245.641	-0.128611	0.132535	-0.970395	0.33185	0.691519
HACD3_Myotis_lucifugus_000646	336.149	-0.091557	0.111404	-0.821847	0.411164	0.749651
DPP8_Myotis_lucifugus_000647	475.557	0.221815	0.110977	1.99875	0.0456358	0.270027
DPP8_Myotis_lucifugus_000648	814.97	0.114927	0.0881441	1.30385	0.192284	0.552261
IGDCC4_Myotis_lucifugus_000649	7.01269	-0.4338	0.67144	-0.646074	0.518231	NA
Ccnk_Myotis_lucifugus_000654	37.482	-0.0925358	0.309512	-0.298973	0.764961	0.926754
PARP16_Myotis_lucifugus_000656	262.206	-0.170928	0.124384	-1.37419	0.169383	0.521307
CLPX_Myotis_lucifugus_000658	370.896	0.0153262	0.107216	0.142947	0.886332	0.967259
Pdcd7_Myotis_lucifugus_000659	87.9658	0.0745511	0.195405	0.381521	0.702817	0.903664
RASL12_Myotis_lucifugus_000661	7.65263	-0.23366	0.647685	-0.360762	0.718277	NA
MTFMT_Myotis_lucifugus_000663	154.999	-0.0258171	0.155685	-0.165829	0.868291	0.964176
SPG21_Myotis_lucifugus_000664	157.537	-0.143529	0.156626	-0.916384	0.359465	0.712207
SLC35G1_Myotis_lucifugus_000667	13.5886	-0.679139	0.503199	-1.34964	0.17713	0.530547
PLEKHO2_Myotis_lucifugus_000668	302.172	0.188921	0.126359	1.49512	0.134884	0.469695
PIF1_Myotis_lucifugus_000669	43.195	-0.441365	0.274904	-1.60553	0.108378	0.424889
ZNF609_Myotis_lucifugus_000672	579.449	-0.115051	0.103823	-1.10815	0.267798	0.631171
ZNF609_Myotis_lucifugus_000674	84.3231	-0.100118	0.203507	-0.491965	0.622744	0.868834
TRIP4_Myotis_lucifugus_000675	284.362	0.090869	0.122215	0.743516	0.457169	0.779649
Unknown_Myotis_lucifugus_000676	457.663	-0.0254495	0.105396	-0.241465	0.809195	0.943629
CSNK1G1_Myotis_lucifugus_000678	41.0613	0.288548	0.290241	0.994169	0.32014	0.680748
CSNK1G1_Myotis_lucifugus_000679	94.367	0.278833	0.200712	1.38922	0.164767	0.516207
PPIB_Myotis_lucifugus_000680	3934.55	-0.0721853	0.064979	-1.1109	0.26661	0.629665
SNX1_Myotis_lucifugus_000682	526.179	-0.0269301	0.0996038	-0.270372	0.786874	0.936002
Unknown_Myotis_lucifugus_000683	3.31898	-0.345724	1.01361	-0.341083	0.733041	NA
CIAO2A_Myotis_lucifugus_000684	303.194	-0.0452018	0.128188	-0.352621	0.724372	0.911719
Unknown_Myotis_lucifugus_000687	2.26772	-1.50295	1.40834	-1.06718	0.285892	NA
HERC1_Myotis_lucifugus_000689	127.678	0.160854	0.169674	0.948017	0.343121	0.698783
HERC1_Myotis_lucifugus_000690	118.315	0.03468	0.178665	0.194106	0.846093	0.955864
HERC1_Myotis_lucifugus_000691	147.469	0.123715	0.169912	0.728111	0.466546	0.785893
HERC1_Myotis_lucifugus_000692	59.7759	-0.160243	0.234547	-0.683201	0.49448	0.804632
FBXL22_Myotis_lucifugus_000693	6.65892	-0.644525	0.70697	-0.911672	0.361941	NA
USP3_Myotis_lucifugus_000694	337.246	0.00976222	0.116159	0.0840418	0.933023	0.98031
Aph1b_Myotis_lucifugus_000696	26.5592	-0.617198	0.367437	-1.67974	0.0930083	0.392058
Unknown_Myotis_lucifugus_000697	17.1969	-0.0961519	0.444845	-0.216147	0.828873	0.950543
Rab8b_Myotis_lucifugus_000698	56.9846	0.0904926	0.240747	0.375883	0.707004	0.905143
Ras-related_Myotis_lucifugus_000699	10.7855	0.0789951	0.539232	0.146496	0.88353	0.967213
Rps27l_Myotis_lucifugus_000700	53.8156	-0.235413	0.250397	-0.940158	0.347137	0.702709
LACTB_Myotis_lucifugus_000701	143.205	-0.0097181	0.154789	-0.0627827	0.94994	0.984719
Tpm1_Myotis_lucifugus_000702	70693.2	0.0876076	0.0580455	1.50929	0.131225	0.466112
TLN2_Myotis_lucifugus_000703	262.477	-0.117883	0.127857	-0.921991	0.356533	0.710427
Tln2_Myotis_lucifugus_000705	81.5984	0.228978	0.208361	1.09895	0.271792	0.634748
VPS13C_Myotis_lucifugus_000711	821.067	0.752089	0.0925396	8.12722	4.39252e-16	2.5816e-14
RORA_Myotis_lucifugus_000715	31.6823	0.916108	0.319092	2.87098	0.00409199	0.055693
ICE2_Myotis_lucifugus_000716	372.265	0.192793	0.11909	1.61889	0.10547	0.418612
RPL26_Myotis_lucifugus_000717	2.72481	1.37721	1.17322	1.17387	0.240447	NA
ANXA2_Myotis_lucifugus_000718	11107.3	-0.0247304	0.0558773	-0.442584	0.658066	0.885276
Unknown_Myotis_lucifugus_000720	107.684	0.121979	0.179714	0.678741	0.497302	0.806744
CIRBP_Myotis_lucifugus_000721	47.8657	-0.0457685	0.264931	-0.172756	0.862843	0.962753
RPS12_Myotis_lucifugus_000722	32.5848	-0.505515	0.342812	-1.47461	0.140317	0.476849
BNIP2_Myotis_lucifugus_000725	1032.32	0.0705707	0.0776828	0.908447	0.363642	0.715472
FAM81A_Myotis_lucifugus_000727	41.834	-0.189755	0.291084	-0.651891	0.514472	0.818142
MYO1E_Myotis_lucifugus_000730	239.861	0.0556906	0.127179	0.43789	0.661466	0.886741
MYO1E_Myotis_lucifugus_000731	1686.47	-0.0401754	0.0717008	-0.560319	0.575262	0.849379
CCNB2_Myotis_lucifugus_000732	660.554	-0.245572	0.0955086	-2.5712	0.0101346	0.105687
RNF111_Myotis_lucifugus_000733	656.763	0.158211	0.0975741	1.62145	0.104921	0.417391
SLTM_Myotis_lucifugus_000734	1802.75	0.304782	0.0842186	3.61894	0.000295816	0.00619613
MINDY2_Myotis_lucifugus_000735	85.893	0.247784	0.19772	1.25321	0.21013	0.569905
ADAM10_Myotis_lucifugus_000736	146.544	0.368234	0.168104	2.19052	0.0284868	0.204419
Unknown_Myotis_lucifugus_000737	175.531	0.340892	0.151798	2.24569	0.0247239	0.186114
PIGY_Myotis_lucifugus_000739	7.53047	-0.152026	0.655852	-0.231799	0.816694	NA
LIPC_Myotis_lucifugus_000742	2.02519	-1.15119	1.32225	-0.870623	0.38396	NA
ALDH1A2_Myotis_lucifugus_000746	17.6189	0.0193151	0.42002	0.0459862	0.963321	0.988969
POLR2M_Myotis_lucifugus_000748	338.525	0.179911	0.115916	1.55209	0.120642	0.445456
MYZAP_Myotis_lucifugus_000749	1.85214	-0.386766	1.27364	-0.303671	0.761379	NA
CGNL1_Myotis_lucifugus_000751	983.387	0.00713059	0.0785021	0.0908331	0.927625	0.978484
Tcf12_Myotis_lucifugus_000753	935.304	0.0616175	0.0832299	0.740328	0.459101	0.781059
Tcf12_Myotis_lucifugus_000756	49.6133	-0.0924577	0.258303	-0.357942	0.720386	0.911058
Unknown_Myotis_lucifugus_000758	3.40839	-0.745449	0.99192	-0.751522	0.452339	NA
ZNF280D_Myotis_lucifugus_000759	337.912	0.194118	0.125007	1.55285	0.120458	0.445456
Unknown_Myotis_lucifugus_000760	31.6973	0.0741872	0.328539	0.225809	0.82135	0.948443
MNS1_Myotis_lucifugus_000761	222.949	0.128855	0.148142	0.869805	0.384407	0.727563
TEX9_Myotis_lucifugus_000762	5.33763	-0.336161	0.795151	-0.422764	0.672468	NA
RFX7_Myotis_lucifugus_000764	513.637	0.0260142	0.106757	0.243676	0.807482	0.943063
Nedd4_Myotis_lucifugus_000766	34.2437	0.145849	0.317648	0.459154	0.646124	0.880214
NEDD4_Myotis_lucifugus_000767	4.52311	-0.245241	0.845114	-0.290187	0.771673	NA
NEDD4_Myotis_lucifugus_000768	322.638	0.250637	0.124388	2.01496	0.0439084	0.263985
PYGO1_Myotis_lucifugus_000772	44.9138	-0.157133	0.271901	-0.577907	0.563327	0.844677
DNAAF4_Myotis_lucifugus_000773	9.13098	-0.761858	0.614329	-1.24015	0.214921	NA
CCPG1_Myotis_lucifugus_000775	772.347	0.0461072	0.0883189	0.522054	0.601633	0.861576
PIGB_Myotis_lucifugus_000776	346.409	-0.0207405	0.10947	-0.189463	0.84973	0.957683
Unknown_Myotis_lucifugus_000777	97.8647	0.0749396	0.186859	0.401049	0.688384	0.897618
Rab27a_Myotis_lucifugus_000778	445.601	-0.0162716	0.108654	-0.149756	0.880957	0.966492
RSL24D1_Myotis_lucifugus_000779	929.964	-0.0447257	0.0793968	-0.563318	0.573218	0.849379
FAM214A_Myotis_lucifugus_000798	102.682	-0.116917	0.18732	-0.624156	0.532525	0.830547
Arpp19_Myotis_lucifugus_000800	2467.51	0.0729724	0.0663459	1.09988	0.271385	0.634548
Myo5a_Myotis_lucifugus_000801	509.302	0.0819051	0.0984631	0.831835	0.405502	0.746742
MYO5A_Myotis_lucifugus_000802	507.428	0.153572	0.102289	1.50136	0.133262	0.468329
MYO5A_Myotis_lucifugus_000803	427.389	0.00192403	0.102783	0.0187193	0.985065	0.995358
MYO5C_Myotis_lucifugus_000804	7.96929	0.0278906	0.619909	0.0449915	0.964114	NA
GNB5_Myotis_lucifugus_000805	132.882	0.650263	0.161261	4.03236	5.52201e-05	0.00138581
MAPK6_Myotis_lucifugus_000810	2405.02	0.228252	0.0792201	2.88124	0.00396112	0.0543396
LEO1_Myotis_lucifugus_000811	683.139	0.175702	0.101803	1.7259	0.0843654	0.374222
TMOD3_Myotis_lucifugus_000813	2431.52	0.163724	0.0741504	2.208	0.0272446	0.198388
TMOD2_Myotis_lucifugus_000815	46.9168	-0.00410957	0.258794	-0.0158797	0.98733	0.99629
LYSMD2_Myotis_lucifugus_000816	45.3535	1.32644	0.284401	4.66399	3.10142e-06	9.16377e-05
DMXL2_Myotis_lucifugus_000818	877.049	0.18736	0.0919942	2.03665	0.0416855	0.256532
GLDN_Myotis_lucifugus_000819	2243.06	0.208217	0.0764395	2.72394	0.00645083	0.0781104
TNFAIP8L3_Myotis_lucifugus_000824	26.2092	0.852394	0.363576	2.34448	0.0190539	0.15949
AP4E1_Myotis_lucifugus_000825	816.623	0.150536	0.0938824	1.60345	0.108835	0.425492
SPPL2A_Myotis_lucifugus_000826	2876.36	0.293512	0.0764896	3.83728	0.000124406	0.00287194
TRPM7_Myotis_lucifugus_000827	1326.45	0.32781	0.101715	3.22282	0.00126934	0.0216697
TRPM7_Myotis_lucifugus_000828	338.627	0.370955	0.112877	3.28637	0.00101489	0.0180385
USP8_Myotis_lucifugus_000832	1370.13	0.307885	0.0866276	3.55413	0.000379239	0.00765266
GABPB1_Myotis_lucifugus_000833	377.749	0.13301	0.106709	1.24647	0.21259	0.571905
DTWD1_Myotis_lucifugus_000845	42.5977	0.446698	0.285205	1.56623	0.117294	0.440093
FAM227B_Myotis_lucifugus_000847	3.00593	0.269174	0.993506	0.270933	0.786442	NA
FGF7_Myotis_lucifugus_000848	45.5202	1.25418	0.310795	4.03538	5.45132e-05	0.00137056
FGF7_Myotis_lucifugus_000849	36.8146	1.24351	0.337653	3.68281	0.000230677	0.0049763
GALK2_Myotis_lucifugus_000851	29.6385	0.167557	0.332543	0.503865	0.614357	0.865986
GALK2_Myotis_lucifugus_000852	23.8058	0.0749496	0.364105	0.205846	0.836911	0.952784
COPS2_Myotis_lucifugus_000853	1969.78	0.200904	0.079344	2.53207	0.0113392	0.114122
SECISBP2L_Myotis_lucifugus_000854	540.742	-0.134795	0.0954264	-1.41256	0.157785	0.506231
SHC4_Myotis_lucifugus_000857	9.49576	0.186887	0.585738	0.319061	0.74968	NA
CEP152_Myotis_lucifugus_000858	405.619	-0.0512984	0.105003	-0.488545	0.625164	0.869644
FBN1_Myotis_lucifugus_000860	1214.68	-0.0215895	0.0806037	-0.267848	0.788817	0.936288
FBN1_Myotis_lucifugus_000861	15256	0.0229648	0.0657636	0.349203	0.726937	0.912747
DUT_Myotis_lucifugus_000862	981.363	0.0908093	0.0825487	1.10007	0.271302	0.634548
MYEF2_Myotis_lucifugus_000865	210.662	-0.0358143	0.141695	-0.252757	0.800456	0.940398
SLC24A5_Myotis_lucifugus_000866	30.1111	-0.0750619	0.321915	-0.233173	0.815627	0.946362
SQOR_Myotis_lucifugus_000873	257.464	-0.0908024	0.12415	-0.731391	0.46454	0.784534
BLOC1S6_Myotis_lucifugus_000874	240.792	-0.0446291	0.125065	-0.356848	0.721205	0.911058
SLC30A4_Myotis_lucifugus_000876	142.621	0.283012	0.156526	1.80808	0.0705939	0.343149
Nmes1_Myotis_lucifugus_000877	2.63123	-0.137258	1.085	-0.126504	0.899333	NA
Taf6_Myotis_lucifugus_000878	170.966	-0.230702	0.150336	-1.53458	0.124887	0.453854
SPATA5L1_Myotis_lucifugus_000879	41.6104	0.001144	0.283954	0.0040288	0.996785	0.998808
GEMIN8_Myotis_lucifugus_000880	6.31255	0.843356	0.711353	1.18557	0.235794	NA
GATM_Myotis_lucifugus_000881	44.8234	-0.303459	0.27469	-1.10473	0.269275	0.632717
PCF11_Myotis_lucifugus_000882	3.12314	0.553125	1.07809	0.513061	0.607909	NA
RNASEH2B_Myotis_lucifugus_000885	406.345	0.681384	0.106219	6.4149	1.40911e-10	6.03258e-09
Shf_Myotis_lucifugus_000886	183.952	-0.12151	0.151953	-0.799654	0.423912	0.757323
Unknown_Myotis_lucifugus_000887	46.9612	-0.111405	0.269299	-0.413686	0.679104	0.894255
HIBADH_Myotis_lucifugus_000894	9.80101	0.585047	0.612279	0.955523	0.339313	NA
Wdr7_Myotis_lucifugus_000895	19.4271	0.0180206	0.406467	0.0443348	0.964638	0.988969
SORD_Myotis_lucifugus_000896	129.528	-0.38005	0.167253	-2.2723	0.0230685	0.178841
RNF4_Myotis_lucifugus_000899	121.897	4.45156	0.269939	16.491	4.26119e-61	6.07461e-59
B2M_Myotis_lucifugus_000900	3560.38	0.986053	0.0699404	14.0985	3.88035e-45	4.47146e-43
SPG11_Myotis_lucifugus_000904	798.362	0.12883	0.0884445	1.45662	0.14522	0.48474
EIF3J_Myotis_lucifugus_000905	2266.85	0.152993	0.0803772	1.90344	0.0569836	0.308403
CTDSPL2_Myotis_lucifugus_000906	837.919	0.154239	0.0858928	1.79571	0.0725399	0.346964
CASC4_Myotis_lucifugus_000907	454.338	0.229955	0.105159	2.18675	0.028761	0.205825
CASC4_Myotis_lucifugus_000908	78.0951	-0.202702	0.219286	-0.92437	0.355294	0.710177
RPSA_Myotis_lucifugus_000909	2853.88	0.0192875	0.0693851	0.277977	0.78103	0.933214
Ddx19a_Myotis_lucifugus_000912	8.80095	0.545123	0.590997	0.922378	0.356332	NA
WDR76_Myotis_lucifugus_000913	245.895	0.0122783	0.123059	0.0997754	0.920523	0.9765
MFAP1_Myotis_lucifugus_000914	1136.74	0.167098	0.0880438	1.89789	0.05771	0.310753
Unknown_Myotis_lucifugus_000915	357.202	-0.0692913	0.113092	-0.612699	0.540075	0.834618
SERINC4_Myotis_lucifugus_000916	239.752	-0.0043654	0.137194	-0.0318191	0.974616	0.993
SERF2_Myotis_lucifugus_000917	500.201	-0.193756	0.110417	-1.75478	0.0792977	0.360956
ELL3_Myotis_lucifugus_000920	19.608	0.618676	0.396605	1.55993	0.118776	0.442229
PDIA3_Myotis_lucifugus_000921	9084.78	0.0965429	0.0592122	1.63046	0.103005	0.414419
CATSPER2_Myotis_lucifugus_000922	9.67516	-0.695063	0.581398	-1.1955	0.231891	NA
PPIP5K1_Myotis_lucifugus_000925	100.792	-0.0679601	0.181317	-0.374814	0.707799	0.90549
MAP1A_Myotis_lucifugus_000926	3358.55	-0.0238985	0.0701941	-0.340463	0.733508	0.91535
TP53BP1_Myotis_lucifugus_000927	860.763	-0.00794614	0.0846854	-0.0938312	0.925243	0.977557
TUBGCP4_Myotis_lucifugus_000928	451.39	0.0549723	0.0978432	0.561841	0.574224	0.849379
ZSCAN29_Myotis_lucifugus_000929	416.777	0.00113404	0.108565	0.0104458	0.991666	0.997146
ADAL_Myotis_lucifugus_000930	72.2823	0.0504794	0.214853	0.234948	0.814249	0.945796
LCMT2_Myotis_lucifugus_000931	46.9123	-0.434916	0.274163	-1.58634	0.112663	0.432259
CCNDBP1_Myotis_lucifugus_000936	217.525	0.0173172	0.1335	0.129717	0.89679	0.970158
TMEM62_Myotis_lucifugus_000937	308.623	0.0206732	0.114241	0.180962	0.856398	0.960054
Unknown_Myotis_lucifugus_000938	10.571	0.275367	0.55068	0.500048	0.617041	0.866611
Ubr1_Myotis_lucifugus_000939	40.5946	-0.0122953	0.284819	-0.0431688	0.965567	0.989173
Ubr1_Myotis_lucifugus_000940	6.7856	-0.149303	0.697946	-0.213918	0.830611	NA
UBR1_Myotis_lucifugus_000941	246.12	0.10842	0.130619	0.830042	0.406515	0.748009
TTBK2_Myotis_lucifugus_000945	142.79	-0.116201	0.162714	-0.714138	0.475142	0.792744
Cdan1_Myotis_lucifugus_000946	241.332	-0.391233	0.138515	-2.82448	0.0047358	0.0621976
STARD9_Myotis_lucifugus_000947	9.59159	-0.388189	0.57579	-0.674184	0.500194	NA
BANF1_Myotis_lucifugus_000948	8.96126	-0.220974	0.600288	-0.368113	0.712789	NA
HAUS2_Myotis_lucifugus_000949	320.48	0.202063	0.112888	1.78994	0.0734631	0.34837
Lrrc57_Myotis_lucifugus_000950	186.503	-0.119017	0.144685	-0.822592	0.41074	0.749605
Snap23_Myotis_lucifugus_000951	834.823	0.546795	0.0899457	6.07917	1.20803e-09	4.82794e-08
ZNF106_Myotis_lucifugus_000953	2030.76	-0.0379957	0.0682676	-0.55657	0.577821	0.850012
GANC_Myotis_lucifugus_000956	82.7927	2.31973	0.236876	9.79305	1.20607e-22	8.73166e-21
TMEM87A_Myotis_lucifugus_000957	591.515	0.52309	0.0971466	5.38454	7.26308e-08	2.47985e-06
VPS39_Myotis_lucifugus_000958	393.125	-0.0598036	0.10444	-0.57261	0.566909	0.846104
EHD4_Myotis_lucifugus_000964	163.038	0.99774	0.166902	5.978	2.25893e-09	8.7743e-08
Ehd4_Myotis_lucifugus_000965	528.815	0.931019	0.103522	8.99344	2.39621e-19	1.5854e-17
SF1_Myotis_lucifugus_000966	98.6711	0.0986892	0.193969	0.508789	0.6109	0.864233
PLA2G4B_Myotis_lucifugus_000967	61.9955	-0.356898	0.238716	-1.49507	0.134895	0.469695
MAPKBP1_Myotis_lucifugus_000968	885.064	-0.110138	0.085987	-1.28087	0.20024	0.560511
MGA_Myotis_lucifugus_000969	718.434	0.0838469	0.0960284	0.873147	0.382583	0.726936
MGA_Myotis_lucifugus_000970	467.893	0.0311204	0.100343	0.310141	0.756454	0.923397
TYRO3_Myotis_lucifugus_000972	151.757	-0.225573	0.160858	-1.40231	0.160824	0.511353
RPAP1_Myotis_lucifugus_000974	415.075	-0.199929	0.101644	-1.96696	0.0491883	0.281413
RTF1_Myotis_lucifugus_000976	883.307	-0.0181526	0.0832961	-0.217928	0.827485	0.950341
NDUFAF1_Myotis_lucifugus_000977	218.414	-0.0183372	0.132655	-0.138232	0.890057	0.968644
NUSAP1_Myotis_lucifugus_000978	1037.67	-0.034614	0.0776347	-0.445858	0.6557	0.885192
OIP5_Myotis_lucifugus_000979	247.655	-0.159575	0.125979	-1.26667	0.205272	0.564331
CHP1_Myotis_lucifugus_000981	1902.04	0.174133	0.076606	2.27309	0.0230205	0.178841
Exd1_Myotis_lucifugus_000982	2.83384	0.0533815	1.03261	0.0516956	0.958771	NA
CTSL_Myotis_lucifugus_000983	1.67045	1.16922	1.51825	0.77011	0.441234	NA
INO80_Myotis_lucifugus_000984	544.292	0.0856577	0.0918875	0.932202	0.351232	0.705337
Unknown_Myotis_lucifugus_000986	2.79284	0.418497	1.04136	0.401875	0.687776	NA
CHAC1_Myotis_lucifugus_000987	83.5768	-0.0364734	0.212463	-0.17167	0.863697	0.963239
VPS18_Myotis_lucifugus_000989	319.495	-0.0133311	0.115111	-0.115811	0.907802	0.973625
SPINT1_Myotis_lucifugus_000990	2.33395	-0.826729	1.2365	-0.668603	0.503749	NA
ZFYVE19_Myotis_lucifugus_000994	59.0073	-0.180668	0.246462	-0.733043	0.463532	0.784079
DNAJC17_Myotis_lucifugus_000995	104.404	0.0684393	0.180009	0.3802	0.703797	0.903761
HMGN2_Myotis_lucifugus_000996	445.265	0.0619495	0.123552	0.501404	0.616087	0.866569
C15orf62_Myotis_lucifugus_000997	18.4308	-0.309075	0.41982	-0.736208	0.461604	0.782941
GCHFR_Myotis_lucifugus_000998	95.9412	-0.328194	0.196143	-1.67324	0.0942807	0.39505
RMDN3_Myotis_lucifugus_001000	127.632	0.675238	0.164181	4.11278	3.90929e-05	0.00100854
RAD51_Myotis_lucifugus_001001	801.074	0.074905	0.0858014	0.873004	0.382661	0.726936
KNL1_Myotis_lucifugus_001002	1112.43	0.124194	0.0884376	1.40431	0.160226	0.510527
KNL1_Myotis_lucifugus_001003	56.0649	0.0451174	0.239928	0.188046	0.850841	0.957839
RPUSD2_Myotis_lucifugus_001005	125.197	-0.0959336	0.172719	-0.555433	0.578598	0.850174
CCDC32_Myotis_lucifugus_001006	98.1328	-0.0590838	0.184951	-0.319457	0.74938	0.919769
CHST14_Myotis_lucifugus_001008	207.583	-0.174006	0.148801	-1.16939	0.242247	0.606025
BAHD1_Myotis_lucifugus_001009	282.412	-0.215876	0.125281	-1.72313	0.0848642	0.375041
IVD_Myotis_lucifugus_001010	58.2311	-0.182213	0.234527	-0.776936	0.437196	0.766037
KNSTRN_Myotis_lucifugus_001011	268.997	-0.222914	0.122446	-1.82051	0.0686819	0.338474
SIVA1_Myotis_lucifugus_001013	24.5517	-0.253211	0.361224	-0.70098	0.483316	0.797211
CCDC9B_Myotis_lucifugus_001015	22.2783	-0.583028	0.386847	-1.50713	0.131777	0.46738
PAK6_Myotis_lucifugus_001018	27.1583	-0.111351	0.352023	-0.316318	0.751761	0.920921
BUB1B_Myotis_lucifugus_001019	1837.25	-0.0410053	0.0707026	-0.579969	0.561935	0.843773
BMF_Myotis_lucifugus_001022	1.6018	-1.50442	1.51111	-0.995573	0.319458	NA
SRP14_Myotis_lucifugus_001023	609.792	-0.0437865	0.0926524	-0.472589	0.636506	0.874564
EIF2AK4_Myotis_lucifugus_001024	404.424	-0.219351	0.106802	-2.05382	0.0399929	0.249721
HNRNPA1_Myotis_lucifugus_001026	83.7368	-0.0325467	0.203355	-0.160048	0.872843	0.964614
GPR176_Myotis_lucifugus_001027	2.33163	-1.51885	1.2899	-1.17749	0.239001	NA
THBS1_Myotis_lucifugus_001031	98172.1	0.0186717	0.0561345	0.332624	0.739418	0.916682
RASGRP1_Myotis_lucifugus_001037	2.03986	1.11953	1.27233	0.879904	0.378911	NA
FAM98B_Myotis_lucifugus_001038	569.316	0.0952907	0.0926419	1.02859	0.303671	0.665795
SPRED1_Myotis_lucifugus_001039	282.772	0.268167	0.122586	2.18759	0.0286994	0.205625
MEIS2_Myotis_lucifugus_001043	2.8392	0.717986	1.15133	0.623613	0.532881	NA
MEIS2_Myotis_lucifugus_001045	4.49227	-0.0136181	0.866484	-0.0157165	0.987461	NA
C15orf41_Myotis_lucifugus_001046	30.448	0.239418	0.323894	0.739188	0.459793	0.781275
Uncharacterized_Myotis_lucifugus_001047	22.5056	-0.63563	0.395158	-1.60855	0.107716	0.424115
Atp5f1a_Myotis_lucifugus_001050	20.7241	0.578455	0.389721	1.48428	0.137735	0.47378
DPH6_Myotis_lucifugus_001051	21.6125	0.145529	0.387349	0.375705	0.707136	0.905165
ZNF2_Myotis_lucifugus_001056	272.076	0.285447	0.130723	2.1836	0.0289915	0.206666
AQR_Myotis_lucifugus_001057	1270.81	0.0305475	0.0800827	0.381449	0.70287	0.903664
ACTC1_Myotis_lucifugus_001058	29.8867	0.454349	0.324755	1.39905	0.161798	0.512411
Unknown_Myotis_lucifugus_001059	2.76051	0.68318	1.06246	0.643015	0.520215	NA
ARHGAP11A_Myotis_lucifugus_001063	1396.36	0.175615	0.0940575	1.86711	0.0618868	0.322477
GREM1_Myotis_lucifugus_001065	10.9714	0.508809	0.527688	0.964223	0.334934	0.693498
LD_Myotis_lucifugus_001071	3.53826	0.625752	0.960498	0.651487	0.514732	NA
RYR3_Myotis_lucifugus_001080	8.85668	0.461347	0.621821	0.74193	0.45813	NA
AVEN_Myotis_lucifugus_001081	313.915	-0.135589	0.117308	-1.15584	0.247748	0.612089
EMC7_Myotis_lucifugus_001085	721.449	0.0979047	0.094961	1.031	0.302541	0.664159
KATNBL1_Myotis_lucifugus_001086	530.424	0.19108	0.100028	1.91027	0.0560984	0.305973
Unknown_Myotis_lucifugus_001087	3.05843	0.685478	1.01565	0.674912	0.499731	NA
EMC4_Myotis_lucifugus_001088	410.21	0.052237	0.106449	0.490725	0.623621	0.869503
SLC12A6_Myotis_lucifugus_001089	182.592	-0.0567468	0.140851	-0.402887	0.687032	0.896844
Slc12a6_Myotis_lucifugus_001091	6.27675	-0.828426	0.718323	-1.15328	0.248797	NA
Nop10_Myotis_lucifugus_001092	413.101	-0.069056	0.139235	-0.495967	0.619918	0.867107
Atp6v1f_Myotis_lucifugus_001094	2.96041	0.0208309	1.04236	0.0199844	0.984056	NA
TTC5_Myotis_lucifugus_001110	119.909	-0.338294	0.178123	-1.89922	0.0575356	0.310129
PARP2_Myotis_lucifugus_001112	198	-0.0567647	0.137514	-0.412792	0.679759	0.894443
TEP1_Myotis_lucifugus_001113	103.342	0.209212	0.180027	1.16211	0.245191	0.608869
TEP1_Myotis_lucifugus_001114	8.37589	-0.339802	0.627831	-0.541231	0.588348	NA
OSGEP_Myotis_lucifugus_001116	117.799	-0.16739	0.176463	-0.948584	0.342832	0.698783
APEX1_Myotis_lucifugus_001117	1198.18	-0.13387	0.0776094	-1.72492	0.0845413	0.374692
PIP4P1_Myotis_lucifugus_001118	321.252	-0.234463	0.115144	-2.03626	0.0417238	0.256536
PNP_Myotis_lucifugus_001119	1165.64	-0.0191389	0.0800204	-0.239175	0.81097	0.944185
Gls_Myotis_lucifugus_001143	5.48106	-0.499621	0.775365	-0.644368	0.519337	NA
Rnase4_Myotis_lucifugus_001149	8.34448	0.0324492	0.616161	0.0526635	0.958	NA
TPGS2_Myotis_lucifugus_001165	1.80412	-1.07926	1.38052	-0.781779	0.434345	NA
EIF2D_Myotis_lucifugus_001169	2.50528	-0.046766	1.0936	-0.0427635	0.96589	NA
METTL17_Myotis_lucifugus_001171	132.762	-0.168154	0.167038	-1.00668	0.314087	0.675039
SLC39A2_Myotis_lucifugus_001172	3.22957	-0.579413	1.01861	-0.56883	0.569472	NA
Ndrg2_Myotis_lucifugus_001173	88.1858	-0.33867	0.198863	-1.70303	0.0885618	0.38222
ARHGEF40_Myotis_lucifugus_001177	713.648	-0.238308	0.0879801	-2.70866	0.00675565	0.0802552
ZNF219_Myotis_lucifugus_001178	24.1023	-0.590409	0.364042	-1.62181	0.104843	0.417391
Hnrnpc_Myotis_lucifugus_001181	6524.55	0.106709	0.0723478	1.47494	0.140228	0.476849
RPGRIP1_Myotis_lucifugus_001183	151.167	0.0667254	0.151392	0.440745	0.659397	0.885729
SUPT16H_Myotis_lucifugus_001184	3658	0.159576	0.06364	2.50749	0.0121593	0.119672
Unknown_Myotis_lucifugus_001185	47.8008	0.145872	0.259816	0.561445	0.574494	0.849379
CHD8_Myotis_lucifugus_001186	2613.7	0.0437565	0.0704249	0.621322	0.534388	0.831404
RAB2B_Myotis_lucifugus_001188	906.279	0.210049	0.0860437	2.44119	0.0146388	0.13513
TOX4_Myotis_lucifugus_001189	1030.45	0.126881	0.0807192	1.57188	0.115978	0.437105
METTL3_Myotis_lucifugus_001190	317.84	-0.143314	0.115476	-1.24107	0.21458	0.574041
SALL2_Myotis_lucifugus_001191	178.55	-0.356894	0.151716	-2.35238	0.0186537	0.15786
LDHA_Myotis_lucifugus_001213	3.14741	-1.05175	1.05223	-0.999545	0.317531	NA
DAD1_Myotis_lucifugus_001234	626.989	-0.163504	0.101741	-1.60706	0.10804	0.424548
Abhd4_Myotis_lucifugus_001237	130.662	-0.308675	0.16345	-1.8885	0.0589591	0.313692
OXA1L_Myotis_lucifugus_001240	644.254	-0.0525385	0.0953372	-0.551081	0.581578	0.851543
SLC7A7_Myotis_lucifugus_001241	14.2595	-0.43042	0.487029	-0.883766	0.376823	0.724514
Unknown_Myotis_lucifugus_001242	114.208	-0.119947	0.173162	-0.692689	0.488505	0.800456
Mmp14_Myotis_lucifugus_001243	4107.84	0.0161284	0.0682279	0.236391	0.81313	0.945506
LRP10_Myotis_lucifugus_001245	1118.68	0.261014	0.0811097	3.21804	0.00129071	0.0219262
RBM23_Myotis_lucifugus_001247	145.61	0.0473324	0.163454	0.289577	0.77214	0.929464
PRMT5_Myotis_lucifugus_001248	1522.56	0.0119696	0.0716421	0.167075	0.867311	0.963895
HAUS4_Myotis_lucifugus_001249	227.297	-0.180071	0.131383	-1.37058	0.170506	0.523133
AJUBA_Myotis_lucifugus_001250	1536.02	-0.124834	0.0730109	-1.7098	0.0873022	0.380664
C14orf93_Myotis_lucifugus_001251	12.0664	0.26894	0.515831	0.521372	0.602107	0.861589
PSMB5_Myotis_lucifugus_001252	1307	-0.135504	0.0869073	-1.55918	0.118954	0.442346
CDH24_Myotis_lucifugus_001254	74.9428	-0.0248248	0.217973	-0.113889	0.909326	0.973788
ACIN1_Myotis_lucifugus_001255	2814.79	0.183254	0.0748856	2.44712	0.0144001	0.134181
C14orf119_Myotis_lucifugus_001256	279.202	-0.0270721	0.122111	-0.2217	0.824548	0.94881
LMLN2_Myotis_lucifugus_001257	7.03363	-0.335311	0.662064	-0.506463	0.612532	NA
CYCS_Myotis_lucifugus_001260	8.09451	-0.194328	0.654127	-0.297079	0.766406	NA
RNF212B_Myotis_lucifugus_001261	3.93077	1.08861	0.898154	1.21205	0.225493	NA
HOMEZ_Myotis_lucifugus_001262	116.928	0.0649317	0.176661	0.36755	0.713209	0.908282
PPP1R3E_Myotis_lucifugus_001263	8.67837	-0.924825	0.640933	-1.44294	0.149038	NA
PABPN1_Myotis_lucifugus_001264	1130.05	-0.122661	0.090146	-1.36069	0.173612	0.526721
SLC22A17_Myotis_lucifugus_001265	34.9565	-0.364024	0.308914	-1.1784	0.238638	0.602841
EFS_Myotis_lucifugus_001266	6.62087	0.459809	0.708757	0.648754	0.516497	NA
NGDN_Myotis_lucifugus_001270	248.011	-0.057101	0.124842	-0.457384	0.647395	0.881033
ZFHX2_Myotis_lucifugus_001271	6.49703	-1.03248	0.759372	-1.35965	0.173942	NA
THTPA_Myotis_lucifugus_001273	79.9963	-0.248169	0.21892	-1.1336	0.256961	0.621164
AP1G2_Myotis_lucifugus_001274	51.1371	-0.151362	0.255615	-0.592148	0.553751	0.840004
DHRS4_Myotis_lucifugus_001280	71.3695	-0.0429868	0.232646	-0.184773	0.853407	0.958745
PCK2_Myotis_lucifugus_001284	292.045	-0.337892	0.131268	-2.57407	0.0100511	0.105213
DCAF11_Myotis_lucifugus_001285	246.874	0.187808	0.125446	1.49712	0.134361	0.469176
FITM1_Myotis_lucifugus_001286	5.28035	0.00582537	0.754902	0.00771672	0.993843	NA
PSME1_Myotis_lucifugus_001287	688.296	0.763414	0.0946998	8.06141	7.54206e-16	4.382e-14
EMC9_Myotis_lucifugus_001288	72.6977	-0.516433	0.226227	-2.28281	0.0224417	0.175781
PSME2_Myotis_lucifugus_001289	564.559	1.62016	0.095346	16.9925	9.33721e-65	1.41885e-62
RNF31_Myotis_lucifugus_001290	341.778	0.375358	0.112591	3.33381	0.00085666	0.0157107
IRF9_Myotis_lucifugus_001291	360.34	1.63354	0.121923	13.3981	6.20095e-41	6.5959e-39
REC8_Myotis_lucifugus_001292	2.9874	0.418711	1.13005	0.370525	0.710991	NA
IPO4_Myotis_lucifugus_001293	898.679	-0.0598539	0.0834501	-0.717242	0.473225	0.79146
TM9SF1_Myotis_lucifugus_001294	902.409	0.0123834	0.0795635	0.155641	0.876316	0.965169
Unknown_Myotis_lucifugus_001295	63.1652	-0.140703	0.233376	-0.602901	0.546575	0.837352
Tssk4_Myotis_lucifugus_001296	2.21916	-0.147255	1.22354	-0.120352	0.904204	NA
MDP1_Myotis_lucifugus_001297	53.7765	-0.0829505	0.246714	-0.336222	0.736704	0.915821
GMPR2_Myotis_lucifugus_001298	481.589	-0.0104618	0.101932	-0.102635	0.918252	0.975494
TINF2_Myotis_lucifugus_001299	202.822	-0.0839825	0.140528	-0.59762	0.550094	0.83875
TGM1_Myotis_lucifugus_001300	4.04525	0.0726393	0.878488	0.0826867	0.934101	NA
RABGGTA_Myotis_lucifugus_001301	144.859	-0.461197	0.170134	-2.71078	0.00671249	0.080116
DHRS1_Myotis_lucifugus_001303	107.19	0.0781389	0.17673	0.442136	0.658391	0.885449
NOP9_Myotis_lucifugus_001304	190.269	-0.122238	0.139697	-0.875027	0.381559	0.726936
CIDEB_Myotis_lucifugus_001305	51.2439	-0.301749	0.254645	-1.18498	0.236026	0.600307
ADCY4_Myotis_lucifugus_001308	70.3258	0.120703	0.226405	0.533127	0.593945	0.857992
RIPK3_Myotis_lucifugus_001309	28.4877	0.246357	0.334046	0.737492	0.460823	0.782161
NFATC4_Myotis_lucifugus_001311	276.094	0.602035	0.130795	4.6029	4.16641e-06	0.00012053
NYNRIN_Myotis_lucifugus_001312	25.2129	0.275128	0.364357	0.755107	0.450185	0.774289
KHNYN_Myotis_lucifugus_001314	134.326	0.841283	0.169097	4.97515	6.51961e-07	2.063e-05
KHNYN_Myotis_lucifugus_001315	185.479	1.03716	0.143543	7.22543	4.99524e-13	2.53019e-11
SDR39U1_Myotis_lucifugus_001316	122.215	-0.21353	0.168504	-1.26721	0.205079	0.564331
YBX1_Myotis_lucifugus_001317	3.47871	-1.32046	1.01299	-1.30352	0.192397	NA
GZMH_Myotis_lucifugus_001319	29.8528	-0.327035	0.330013	-0.990974	0.321698	0.682676
GZMB_Myotis_lucifugus_001320	104.431	0.121831	0.183369	0.664404	0.506431	0.81193
GZMB_Myotis_lucifugus_001323	4.55207	0.663045	0.842443	0.78705	0.431252	NA
STXBP6_Myotis_lucifugus_001326	34.8312	-0.189825	0.305065	-0.622242	0.533782	0.831116
ZC3H3_Myotis_lucifugus_001332	79.8323	-0.268619	0.211482	-1.27018	0.204022	0.562893
HNRNPA1_Myotis_lucifugus_001333	243.83	-0.0275391	0.125502	-0.219432	0.826314	0.949736
NOVA1_Myotis_lucifugus_001334	3.98695	-0.448704	0.911358	-0.492347	0.622474	NA
NOVA1_Myotis_lucifugus_001335	2.3138	0.897945	1.27548	0.704005	0.481429	NA
TFPT_Myotis_lucifugus_001342	3.38883	0.54391	0.975615	0.557505	0.577182	NA
PBX2_Myotis_lucifugus_001343	1.60229	-1.53817	1.52617	-1.00786	0.31352	NA
RPS24_Myotis_lucifugus_001348	6.32958	0.269144	0.691449	0.389246	0.697094	NA
Unknown_Myotis_lucifugus_001349	6.22979	0.13422	0.704876	0.190416	0.848983	NA
PRKD1_Myotis_lucifugus_001350	110.449	-0.0618837	0.175006	-0.353609	0.723632	0.911194
PRKD1_Myotis_lucifugus_001351	100.6	0.187516	0.181647	1.03231	0.301926	0.66323
PRKD1_Myotis_lucifugus_001352	37.3156	0.167924	0.301699	0.556594	0.577805	0.850012
PRKD1_Myotis_lucifugus_001353	12.3551	0.0844158	0.505951	0.166846	0.867491	0.963895
G2E3_Myotis_lucifugus_001359	1088.09	0.109055	0.0829078	1.31537	0.188385	0.547151
SCFD1_Myotis_lucifugus_001360	749.065	0.568156	0.0870551	6.5264	6.7369e-11	2.97629e-09
STRN3_Myotis_lucifugus_001364	551.03	0.0860296	0.0991457	0.867709	0.385554	0.728936
STRN3_Myotis_lucifugus_001365	415.263	0.148824	0.108856	1.36717	0.171573	0.525005
AP4S1_Myotis_lucifugus_001366	84.0761	-0.166659	0.209466	-0.795634	0.426245	0.758579
HECTD1_Myotis_lucifugus_001367	4248.44	0.121628	0.0781626	1.55609	0.119687	0.443948
HEATR5A_Myotis_lucifugus_001368	67.1979	-0.131875	0.2188	-0.602719	0.546696	0.837352
HEATR5A_Myotis_lucifugus_001369	392.103	-0.186008	0.107275	-1.73393	0.0829299	0.370519
HEATR5A_Myotis_lucifugus_001370	44.7557	-0.0591407	0.267648	-0.220965	0.82512	0.949024
DTD2_Myotis_lucifugus_001371	65.0935	-0.107117	0.224068	-0.478055	0.632611	0.87425
NUBPL_Myotis_lucifugus_001373	28.6272	-0.310988	0.36639	-0.848789	0.395999	0.738585
Nubpl_Myotis_lucifugus_001376	14.5803	0.186346	0.459938	0.405155	0.685363	0.896147
ARHGAP5_Myotis_lucifugus_001378	1355.32	0.359493	0.0902361	3.98392	6.77872e-05	0.00165905
ARHGAP5_Myotis_lucifugus_001379	278.478	0.288641	0.125542	2.29915	0.0214962	0.171721
AKAP6_Myotis_lucifugus_001382	6.82567	-0.47396	0.696521	-0.680467	0.496209	NA
Unknown_Myotis_lucifugus_001383	4.12333	0.0585195	0.864777	0.0676701	0.946048	NA
EGLN3_Myotis_lucifugus_001387	41.982	-0.0879071	0.292803	-0.300226	0.764005	0.926472
SLC35G1_Myotis_lucifugus_001391	30.5079	-0.199131	0.321113	-0.620127	0.535174	0.831972
Unknown_Myotis_lucifugus_001392	18.2616	-0.442383	0.43884	-1.00807	0.313419	0.674216
Sptssa_Myotis_lucifugus_001393	70.5789	-0.117221	0.214379	-0.546792	0.584522	0.853242
EAPP_Myotis_lucifugus_001394	343.495	0.0801992	0.110598	0.725145	0.468363	0.787133
Unknown_Myotis_lucifugus_001397	2.1807	-0.208691	1.16977	-0.178403	0.858407	NA
SNX6_Myotis_lucifugus_001399	660.59	0.136014	0.0879725	1.5461	0.122081	0.447692
METTL4_Myotis_lucifugus_001401	9.01026	-0.499515	0.619366	-0.806494	0.419958	NA
Cfl2_Myotis_lucifugus_001402	2016.79	-0.0179487	0.0689102	-0.260465	0.794505	0.938145
BAZ1A_Myotis_lucifugus_001404	1698.43	0.221775	0.0878452	2.52461	0.0115827	0.11531
Unknown_Myotis_lucifugus_001406	139.301	0.418673	0.16301	2.56839	0.0102171	0.106127
Unknown_Myotis_lucifugus_001408	55.527	-0.205692	0.249764	-0.823547	0.410197	0.749605
SRP54_Myotis_lucifugus_001409	1118.77	0.0981289	0.0814796	1.20434	0.228459	0.590603
FAM177A1_Myotis_lucifugus_001410	894.833	0.0935904	0.0871209	1.07426	0.282707	0.643778
PPP2R3C_Myotis_lucifugus_001411	367.524	0.150147	0.10982	1.36721	0.171559	0.525005
MRPP3_Myotis_lucifugus_001412	174.935	0.20167	0.146804	1.37373	0.169524	0.521393
MRPP3_Myotis_lucifugus_001413	50.7758	-0.186659	0.259107	-0.720394	0.471282	0.789745
PSMA6_Myotis_lucifugus_001414	1397.25	0.489365	0.0825553	5.92773	3.07158e-09	1.18642e-07
NFKBIA_Myotis_lucifugus_001416	81.5935	0.00459916	0.20644	0.0222785	0.982226	0.994764
RALGAPA1_Myotis_lucifugus_001419	102.351	0.0955807	0.180997	0.528079	0.597444	0.859641
RALGAPA1_Myotis_lucifugus_001420	156.795	-0.0809531	0.155677	-0.520007	0.603059	0.861757
RALGAPA1_Myotis_lucifugus_001421	372.13	0.218961	0.115647	1.89336	0.0583105	0.312163
BRMS1L_Myotis_lucifugus_001422	253.773	0.0742427	0.126604	0.586415	0.557597	0.842194
MBIP_Myotis_lucifugus_001430	197.737	0.0489001	0.141313	0.346042	0.729311	0.913933
SLC25A21_Myotis_lucifugus_001435	6.96162	0.225535	0.66477	0.339268	0.734408	NA
MIPOL1_Myotis_lucifugus_001437	13.0925	0.276194	0.524615	0.52647	0.598562	0.860374
SEPHS1_Myotis_lucifugus_001460	729.741	-0.0389081	0.0867705	-0.448402	0.653863	0.884612
PHYH_Myotis_lucifugus_001461	755.354	0.125494	0.0896788	1.39938	0.1617	0.512371
MCM10_Myotis_lucifugus_001463	1335.53	0.0263527	0.0718857	0.366592	0.713924	0.908282
OPTN_Myotis_lucifugus_001464	232.406	1.55383	0.131876	11.7825	4.80581e-32	4.40097e-30
RPL36_Myotis_lucifugus_001466	293.771	-0.00274311	0.12597	-0.0217758	0.982627	0.994855
CAMK1D_Myotis_lucifugus_001468	20.3624	-0.164417	0.388825	-0.422856	0.6724	0.891877
Camk1d_Myotis_lucifugus_001469	2.90066	-1.21512	1.16558	-1.0425	0.297181	NA
CDC123_Myotis_lucifugus_001473	394.531	0.127538	0.116298	1.09664	0.272797	0.635309
NUDT5_Myotis_lucifugus_001474	246.259	-0.144186	0.12983	-1.11058	0.266749	0.629855
SEC61A2_Myotis_lucifugus_001475	714.634	0.0205541	0.0893199	0.230117	0.818	0.94665
SEC61A2_Myotis_lucifugus_001476	195.841	0.0285007	0.136661	0.20855	0.834799	0.951855
DHTKD1_Myotis_lucifugus_001477	73.4399	0.158816	0.221651	0.716517	0.473672	0.791648
UPF2_Myotis_lucifugus_001478	315.152	0.315939	0.117929	2.67906	0.00738295	0.0860079
Proser2_Myotis_lucifugus_001481	10.0365	-0.23493	0.566178	-0.41494	0.678186	NA
MINDY3_Myotis_lucifugus_001482	140.126	-0.255203	0.172361	-1.48063	0.138705	0.475207
MINDY3_Myotis_lucifugus_001484	316.395	0.218158	0.116665	1.86995	0.0614911	0.321231
Unknown_Myotis_lucifugus_001485	251.133	0.148754	0.126453	1.17635	0.239454	0.603347
ITGA8_Myotis_lucifugus_001486	1797.74	0.0509021	0.0735356	0.69221	0.488805	0.80066
ANKRD26_Myotis_lucifugus_001488	424.58	0.148408	0.116283	1.27626	0.201865	0.56129
ANKRD26_Myotis_lucifugus_001489	91.4966	-0.0147039	0.193568	-0.0759625	0.939449	0.981417
MPP7_Myotis_lucifugus_001492	10.2738	-0.275908	0.588542	-0.468799	0.639213	0.876309
MPP7_Myotis_lucifugus_001493	6.69836	0.167849	0.692597	0.242347	0.808511	NA
Unknown_Myotis_lucifugus_001501	4.14034	-0.0950026	0.895259	-0.106117	0.915489	NA
RAB18_Myotis_lucifugus_001504	1545.51	0.0459186	0.0800899	0.573338	0.566416	0.846104
LTA4H_Myotis_lucifugus_001505	328.411	0.0573203	0.118833	0.48236	0.62955	0.872636
Lta4h_Myotis_lucifugus_001506	100.782	-0.253867	0.186463	-1.36149	0.17336	0.526721
WAC_Myotis_lucifugus_001509	294.108	0.189658	0.119102	1.5924	0.111295	0.430293
WAC_Myotis_lucifugus_001513	2129.5	0.243311	0.0820993	2.96362	0.00304043	0.0443323
BAMBI_Myotis_lucifugus_001515	97.8371	0.0153254	0.186482	0.0821817	0.934502	0.98078
MAP3K8_Myotis_lucifugus_001520	25.1832	0.194809	0.352686	0.552358	0.580703	0.850686
MTPAP_Myotis_lucifugus_001522	355.695	0.0835348	0.112585	0.741971	0.458105	0.780581
JCAD_Myotis_lucifugus_001524	1131.67	0.0762137	0.0745339	1.02254	0.306527	0.668292
SVIL_Myotis_lucifugus_001527	86.3808	-0.0821284	0.195974	-0.419079	0.675158	0.893303
SVIL_Myotis_lucifugus_001528	462.839	0.0953268	0.10639	0.896015	0.370245	0.720687
ZNF438_Myotis_lucifugus_001529	18.4031	0.0629913	0.428537	0.146992	0.883139	0.966984
CHMP3_Myotis_lucifugus_001536	7.86684	-0.150213	0.650535	-0.230908	0.817387	NA
Unknown_Myotis_lucifugus_001537	5.79941	0.145674	0.721302	0.20196	0.839948	NA
ZEB1_Myotis_lucifugus_001538	860.264	0.319054	0.0825312	3.86586	0.000110697	0.00259723
ARHGAP12_Myotis_lucifugus_001541	156.384	0.142621	0.169173	0.843049	0.399201	0.740463
Unknown_Myotis_lucifugus_001544	14.3454	0.331007	0.465874	0.710508	0.477389	0.794003
KIF5B_Myotis_lucifugus_001547	3246.22	0.17951	0.0827097	2.17036	0.0299797	0.211295
EPC1_Myotis_lucifugus_001549	277.078	0.0848073	0.123802	0.685023	0.493329	0.803563
Epc1_Myotis_lucifugus_001550	18.4279	-0.800037	0.423574	-1.88878	0.0589215	0.313614
ITGB1_Myotis_lucifugus_001559	40553.6	0.107778	0.0718827	1.49936	0.13378	0.468624
EIF4EBP1_Myotis_lucifugus_001560	18.9136	0.172939	0.413877	0.417851	0.676056	0.893568
NRP1_Myotis_lucifugus_001563	321.241	-0.0809372	0.112264	-0.720955	0.470937	0.789587
NRP1_Myotis_lucifugus_001564	516.594	0.0648263	0.09799	0.661561	0.508253	0.813606
NRP1_Myotis_lucifugus_001565	346.72	0.0273329	0.122471	0.223178	0.823397	0.948443
Unknown_Myotis_lucifugus_001566	186.618	-0.0106667	0.137982	-0.0773048	0.938381	0.981417
ANLN_Myotis_lucifugus_001574	8.43752	0.0294291	0.602525	0.048843	0.961044	NA
PARD3_Myotis_lucifugus_001575	301.844	0.161394	0.12047	1.33971	0.180341	0.535797
PARD3_Myotis_lucifugus_001577	346.553	0.271955	0.11001	2.4721	0.0134323	0.12801
Hmgb2_Myotis_lucifugus_001583	2.16793	1.01432	1.26125	0.804219	0.421271	NA
CUL2_Myotis_lucifugus_001584	772.263	0.562036	0.110938	5.0662	4.05845e-07	1.30817e-05
Unknown_Myotis_lucifugus_001585	16.5879	0.766422	0.489773	1.56485	0.117617	0.440093
CUL2_Myotis_lucifugus_001586	140.33	0.258337	0.162316	1.59156	0.111483	0.430696
CREM_Myotis_lucifugus_001589	42.4962	0.65395	0.279835	2.33691	0.0194438	0.161775
Unknown_Myotis_lucifugus_001591	3.00346	0.873241	1.0867	0.803569	0.421646	NA
CCNY_Myotis_lucifugus_001593	202.85	0.0172227	0.136915	0.125791	0.899897	0.970906
CCNY_Myotis_lucifugus_001595	282.362	-0.251661	0.132997	-1.89223	0.05846	0.312496
DAP_Myotis_lucifugus_001605	62.165	0.163496	0.230143	0.710408	0.477451	0.794004
EXT1_Myotis_lucifugus_001613	88.0581	-0.00839143	0.197645	-0.0424572	0.966134	0.989291
TSPAN3_Myotis_lucifugus_001617	41.0524	-0.155959	0.283047	-0.551001	0.581633	0.851543
TSPAN3_Myotis_lucifugus_001618	139.581	-0.0357207	0.159396	-0.2241	0.822679	0.948443
PEAK1_Myotis_lucifugus_001621	858.52	0.21353	0.0839573	2.54331	0.0109808	0.111895
Rpl7_Myotis_lucifugus_001622	11.9188	-0.289908	0.561703	-0.516124	0.605768	0.862704
HMG20A_Myotis_lucifugus_001623	105.433	0.0563426	0.186041	0.30285	0.762004	0.925718
HMG20A_Myotis_lucifugus_001625	71.32	0.0116808	0.216485	0.0539565	0.95697	0.987135
DNAJA1_Myotis_lucifugus_001626	36.7678	0.28195	0.347623	0.811081	0.417319	0.752969
LINGO1_Myotis_lucifugus_001632	435.51	-0.147554	0.104015	-1.41859	0.156019	0.503227
CSPG4_Myotis_lucifugus_001638	2183.8	-0.11313	0.0712632	-1.5875	0.1124	0.431774
Snx33_Myotis_lucifugus_001640	52.4902	-0.486205	0.252489	-1.92565	0.0541485	0.298874
IMP3_Myotis_lucifugus_001641	179.411	-0.347206	0.149718	-2.31907	0.0203914	0.166851
ZNF584_Myotis_lucifugus_001642	2.13921	0.280544	1.18741	0.236265	0.813227	NA
SNUPN_Myotis_lucifugus_001643	111.644	0.245373	0.179861	1.36424	0.172492	0.525843
SNUPN_Myotis_lucifugus_001644	156.475	-0.0796926	0.157286	-0.506674	0.612383	0.864773
RPSA_Myotis_lucifugus_001646	15.738	-0.57294	0.455415	-1.25806	0.208369	0.568086
NCL_Myotis_lucifugus_001648	2.09317	0.6325	1.20861	0.523329	0.600745	NA
Ptpn9_Myotis_lucifugus_001652	507.808	0.013824	0.0945164	0.14626	0.883716	0.967213
SIN3A_Myotis_lucifugus_001654	581.864	0.0323923	0.102403	0.316321	0.751759	0.920921
Neil1_Myotis_lucifugus_001656	9.60684	-0.46475	0.57296	-0.811138	0.417286	NA
COMMD4_Myotis_lucifugus_001657	152.579	-0.296801	0.159099	-1.86551	0.0621104	0.322638
Uncharacterized_Myotis_lucifugus_001658	390.383	-0.135602	0.1258	-1.07792	0.28107	0.642776
PPCDC_Myotis_lucifugus_001659	33.2237	-0.468563	0.327707	-1.42982	0.152768	0.498129
Scamp5_Myotis_lucifugus_001660	101.439	-0.00461952	0.18548	-0.0249058	0.98013	0.994415
SERF1_Myotis_lucifugus_001663	11.5455	0.318265	0.518716	0.613563	0.539504	0.834109
Unknown_Myotis_lucifugus_001664	3.17833	0.191168	0.989826	0.193132	0.846855	NA
FAM219B_Myotis_lucifugus_001665	52.4428	-0.251105	0.265054	-0.947374	0.343448	0.698963
MPI_Myotis_lucifugus_001666	131.424	-0.297808	0.162808	-1.8292	0.0673691	0.335899
SCAMP2_Myotis_lucifugus_001667	490.657	-0.0411027	0.0989141	-0.415539	0.677748	0.894009
ULK3_Myotis_lucifugus_001668	56.4703	-0.18143	0.242503	-0.748155	0.454367	0.77767
CSK_Myotis_lucifugus_001670	765.232	-0.144166	0.0875886	-1.64594	0.0997751	0.406853
PPIA_Myotis_lucifugus_001675	1030.1	-0.484058	0.309106	-1.566	0.117349	0.440093
CYP1A1_Myotis_lucifugus_001677	18.0346	-0.0481116	0.417929	-0.115119	0.908351	0.973625
EDC3_Myotis_lucifugus_001678	93.6656	0.00909352	0.200415	0.0453734	0.96381	0.988969
EDC3_Myotis_lucifugus_001679	73.6269	-0.0776442	0.212188	-0.365921	0.714424	0.908282
EDC3_Myotis_lucifugus_001680	120.523	-0.399085	0.171611	-2.32551	0.0200445	0.164985
CLK3_Myotis_lucifugus_001681	449.662	0.170847	0.102817	1.66166	0.0965808	0.400696
ARID3B_Myotis_lucifugus_001682	50.9246	0.0229351	0.252041	0.0909974	0.927495	0.978484
SUCLG1_Myotis_lucifugus_001683	3.79227	-0.473528	0.93865	-0.504478	0.613926	NA
ARID3B_Myotis_lucifugus_001684	21.19	-0.609833	0.391657	-1.55706	0.119456	0.443566
Ubl7_Myotis_lucifugus_001686	186.412	-0.199281	0.16356	-1.2184	0.223073	0.584559
SEMA7A_Myotis_lucifugus_001687	12.6038	0.127165	0.516591	0.246161	0.805557	0.942275
CCDC33_Myotis_lucifugus_001692	2.91641	-0.919658	1.05949	-0.86802	0.385383	NA
ISLR_Myotis_lucifugus_001694	6.29388	-0.455487	0.708625	-0.642777	0.520369	NA
ISLR2_Myotis_lucifugus_001695	63.8801	-0.304885	0.248793	-1.22546	0.220402	0.581737
PML_Myotis_lucifugus_001696	822.868	3.31151	0.105603	31.3582	7.5329e-216	3.15651e-213
Ndufa3_Myotis_lucifugus_001700	133.746	0.0143778	0.211324	0.0680371	0.945756	0.98345
INSYN1_Myotis_lucifugus_001703	104.88	-0.0732858	0.185492	-0.395088	0.692778	0.900319
CD276_Myotis_lucifugus_001704	59.4483	-0.14215	0.237672	-0.598092	0.549779	0.838702
CD276_Myotis_lucifugus_001705	36.9925	-0.536053	0.298145	-1.79796	0.0721831	0.345979
RPL27A_Myotis_lucifugus_001706	1.66406	0.606439	1.36082	0.445641	0.655856	NA
NPTN_Myotis_lucifugus_001707	2418.56	0.0167542	0.0725766	0.230849	0.817432	0.946647
Neo1_Myotis_lucifugus_001714	791.865	-0.0142149	0.0977358	-0.145442	0.884362	0.967259
NEO1_Myotis_lucifugus_001715	80.4656	-0.080866	0.207271	-0.390147	0.696428	0.901451
NEO1_Myotis_lucifugus_001716	54.0745	-0.311621	0.263284	-1.18359	0.236575	0.601021
Unknown_Myotis_lucifugus_001721	2.64673	-1.13492	1.16996	-0.970051	0.332021	NA
ADPGK_Myotis_lucifugus_001722	1078.45	-0.00253229	0.0774491	-0.0326961	0.973917	0.992742
BBS4_Myotis_lucifugus_001723	42.7525	-0.243912	0.281327	-0.867004	0.38594	0.729366
ARIH1_Myotis_lucifugus_001724	882.368	-0.0306508	0.0813128	-0.37695	0.706211	0.904744
HEXA_Myotis_lucifugus_001728	446.786	-0.239102	0.101611	-2.3531	0.0186174	0.157746
PARP6_Myotis_lucifugus_001730	11003.8	0.0884281	0.0614928	1.43802	0.150427	0.494463
SENP8_Myotis_lucifugus_001734	29.79	0.440716	0.333	1.32347	0.185679	0.543515
MYO9A_Myotis_lucifugus_001735	64.7638	0.236915	0.238228	0.994489	0.319985	0.680618
MYO9A_Myotis_lucifugus_001739	583.399	0.262402	0.0991392	2.6468	0.00812563	0.0908336
THSD4_Myotis_lucifugus_001743	100.412	0.0166182	0.188015	0.0883877	0.929569	0.978981
THSD4_Myotis_lucifugus_001745	7.61575	-0.0762087	0.642266	-0.118656	0.905548	NA
LRRC49_Myotis_lucifugus_001746	5.32664	0.217326	0.790349	0.274975	0.783335	NA
Bin3_Myotis_lucifugus_001748	20.3971	0.555107	0.406802	1.36456	0.172391	0.525843
LRRC49_Myotis_lucifugus_001750	8.81346	0.191255	0.599985	0.318767	0.749903	NA
LARP6_Myotis_lucifugus_001753	95.0602	-0.451354	0.192091	-2.34969	0.0187891	0.158381
GALNT1_Myotis_lucifugus_001754	193.679	0.0943855	0.139403	0.677069	0.498362	0.807478
UACA_Myotis_lucifugus_001756	1081.44	0.218743	0.0949935	2.30272	0.0212949	0.170606
TLE3_Myotis_lucifugus_001758	327.512	-0.115106	0.110173	-1.04477	0.29613	0.657284
NEMF_Myotis_lucifugus_001761	951.943	0.140204	0.0836065	1.67695	0.0935525	0.393302
KLHDC2_Myotis_lucifugus_001764	480.707	-0.0273618	0.107465	-0.254611	0.799024	0.940368
KLHDC1_Myotis_lucifugus_001766	22.1923	0.371081	0.385751	0.961969	0.336065	0.693893
Unknown_Myotis_lucifugus_001768	3.72072	0.488456	0.935802	0.521965	0.601694	NA
POLE2_Myotis_lucifugus_001769	453.644	0.0710695	0.100359	0.708151	0.478852	0.794567
DNAAF2_Myotis_lucifugus_001771	28.6893	-0.58942	0.350453	-1.68188	0.0925921	0.39107
MGAT2_Myotis_lucifugus_001772	1237.86	-0.10895	0.0925923	-1.17666	0.23933	0.603256
Rpl36a_Myotis_lucifugus_001773	1832.45	0.00413683	0.0946722	0.0436964	0.965146	0.989035
LRR1_Myotis_lucifugus_001774	271.095	0.0150892	0.125307	0.120418	0.904152	0.972602
RPS29_Myotis_lucifugus_001775	554.593	-0.359984	0.314873	-1.14327	0.252928	0.617329
EIF1AY_Myotis_lucifugus_001779	53.6199	0.169189	0.279622	0.605064	0.545136	0.837344
ANAPC11_Myotis_lucifugus_001781	2.0766	1.07409	1.2416	0.865086	0.386992	NA
MIS18BP1_Myotis_lucifugus_001800	188.736	0.194643	0.143701	1.3545	0.175576	0.528892
MIS18BP1_Myotis_lucifugus_001801	373.488	0.192995	0.121805	1.58446	0.11309	0.432901
FANCM_Myotis_lucifugus_001802	40.2795	0.632068	0.292762	2.15898	0.0308517	0.215463
FANCM_Myotis_lucifugus_001803	150.269	0.138853	0.160809	0.863463	0.387883	0.73144
FANCM_Myotis_lucifugus_001804	102.302	0.127072	0.188328	0.674736	0.499843	0.807929
FKBP3_Myotis_lucifugus_001805	64.6369	-0.0187214	0.2368	-0.0790601	0.936985	0.981362
PRPF39_Myotis_lucifugus_001806	861.502	0.114973	0.0991708	1.15935	0.246316	0.610294
Unknown_Myotis_lucifugus_001807	11.8831	-0.191253	0.570668	-0.33514	0.73752	0.915826
TOGARAM1_Myotis_lucifugus_001808	424.845	0.153373	0.111139	1.38001	0.167584	0.519642
Klhl28_Myotis_lucifugus_001809	197.735	-0.173641	0.143762	-1.20783	0.227111	0.589495
Gm527_Myotis_lucifugus_001810	57.3594	-0.23607	0.245861	-0.960175	0.336967	0.694372
OXCT1_Myotis_lucifugus_001813	105.519	-0.0118043	0.179827	-0.0656424	0.947663	0.983879
POLR1E_Myotis_lucifugus_001816	3.09996	-0.132495	1.04492	-0.1268	0.899099	NA
Unknown_Myotis_lucifugus_001821	4.4542	-0.00764917	0.884146	-0.00865147	0.993097	NA
CWC22_Myotis_lucifugus_001822	13.0959	0.0114658	0.490146	0.0233927	0.981337	0.994699
Unknown_Myotis_lucifugus_001829	11.5167	-0.744287	0.52903	-1.40689	0.15946	0.509124
UBE2R2_Myotis_lucifugus_001837	5.19204	0.516887	0.78359	0.65964	0.509485	NA
FBXO33_Myotis_lucifugus_001839	413.915	0.199952	0.105649	1.89261	0.0584103	0.312496
MIA2_Myotis_lucifugus_001840	296.939	0.266554	0.129585	2.05698	0.0396877	0.248664
PNN_Myotis_lucifugus_001843	2178.93	0.119964	0.0857537	1.39894	0.161831	0.512411
TRAPPC6B_Myotis_lucifugus_001844	81.228	0.323609	0.20145	1.6064	0.108186	0.424595
GEMIN2_Myotis_lucifugus_001845	146.2	-0.0820204	0.158038	-0.51899	0.603768	0.862133
SEC23A_Myotis_lucifugus_001846	377.491	0.0854098	0.111139	0.768495	0.442193	0.767836
Sec23a_Myotis_lucifugus_001849	1595.31	0.0151914	0.0744861	0.20395	0.838393	0.953464
Unknown_Myotis_lucifugus_001850	2.02484	-1.91154	1.44976	-1.31852	0.187328	NA
Unknown_Myotis_lucifugus_001856	2.65115	-0.104238	1.08235	-0.0963069	0.923277	NA
ANKRD26_Myotis_lucifugus_001858	36.8288	-0.466831	0.31017	-1.50508	0.132303	0.467661
ANKRD26_Myotis_lucifugus_001860	15.2497	-0.304785	0.462797	-0.658572	0.51017	0.815282
ANKRD26_Myotis_lucifugus_001861	4.25323	1.92651	1.04454	1.84436	0.0651309	NA
ANKRD26_Myotis_lucifugus_001863	35.3041	-0.137716	0.298007	-0.462122	0.643994	0.879233
ANKRD26_Myotis_lucifugus_001866	21.0174	0.125886	0.391784	0.321314	0.747972	0.919129
ANKRD26_Myotis_lucifugus_001867	2.59998	-0.207522	1.11639	-0.185888	0.852533	NA
SLC39A1_Myotis_lucifugus_001880	3.63226	0.296461	0.988665	0.29986	0.764284	NA
FAM171A1_Myotis_lucifugus_001881	1217.18	0.0209248	0.0741342	0.282256	0.777747	0.931616
Nmt2_Myotis_lucifugus_001883	541.463	0.0932792	0.0960752	0.970898	0.331599	0.691519
RPP38_Myotis_lucifugus_001884	205.904	0.0905469	0.138251	0.654947	0.512502	0.816882
DCLRE1C_Myotis_lucifugus_001888	386.283	0.0567234	0.109229	0.519309	0.603545	0.861994
SUV39H2_Myotis_lucifugus_001889	161.106	0.0648465	0.15338	0.422783	0.672453	0.891877
HSPA14_Myotis_lucifugus_001892	390.654	0.19879	0.109614	1.81355	0.0697478	0.341406
FAM107B_Myotis_lucifugus_001897	300.609	0.312937	0.120297	2.60137	0.00928532	0.0996346
Frmd4a_Myotis_lucifugus_001898	151.805	-0.109762	0.155966	-0.703757	0.481584	0.795906
Unknown_Myotis_lucifugus_001899	62.5988	-0.0970619	0.236357	-0.410657	0.681324	0.895019
Unknown_Myotis_lucifugus_001900	105.433	-0.0352511	0.177491	-0.198608	0.842569	0.955161
FRMD4A_Myotis_lucifugus_001901	335.754	-0.0761577	0.113262	-0.672401	0.501328	0.809058
FRMD4A_Myotis_lucifugus_001902	775.387	-0.00792049	0.0836553	-0.0946802	0.924569	0.977292
CYC1_Myotis_lucifugus_001907	286.355	-0.0792387	0.148773	-0.532616	0.5943	0.857992
PTER_Myotis_lucifugus_001911	55.922	0.148856	0.242489	0.613868	0.539303	0.834109
Unknown_Myotis_lucifugus_001913	267.454	0.0563168	0.135403	0.41592	0.677469	0.89398
RSU1_Myotis_lucifugus_001914	1221.17	-0.0191723	0.0774186	-0.247644	0.80441	0.941824
TRDMT1_Myotis_lucifugus_001917	113.184	0.129426	0.186234	0.694963	0.487078	0.79895
VIM_Myotis_lucifugus_001918	24440.1	-0.0691594	0.0610517	-1.1328	0.257298	0.621164
ST8SIA6_Myotis_lucifugus_001919	1.59564	-3.86162	1.66963	-2.31286	0.0207306	NA
HACD1_Myotis_lucifugus_001920	77.0483	-0.330121	0.214692	-1.53765	0.124135	0.452184
STAM_Myotis_lucifugus_001921	768.144	0.0630771	0.0855052	0.737699	0.460697	0.782139
CACNB2_Myotis_lucifugus_001928	43.6896	-0.0432115	0.295635	-0.146165	0.883791	0.967213
NSUN6_Myotis_lucifugus_001929	155.282	0.098551	0.150927	0.652973	0.513774	0.817813
ARL5B_Myotis_lucifugus_001930	605.233	0.367682	0.0957598	3.83963	0.00012322	0.0028493
PLXDC2_Myotis_lucifugus_001937	44.0204	0.182604	0.276449	0.660537	0.508909	0.813793
Nebl_Myotis_lucifugus_001940	21.5608	-0.375107	0.390471	-0.960651	0.336728	0.694344
Nebl_Myotis_lucifugus_001942	2.60908	-0.225975	1.07913	-0.209404	0.834133	NA
Nebl_Myotis_lucifugus_001944	2.99509	0.213853	1.02021	0.209616	0.833967	NA
GNG10_Myotis_lucifugus_001948	9.27422	-0.988488	0.617866	-1.59984	0.109634	NA
Skida1_Myotis_lucifugus_001949	5.7353	-0.472639	0.759996	-0.621897	0.53401	NA
Mllt10_Myotis_lucifugus_001950	33.2726	-0.182919	0.305822	-0.598122	0.549759	0.838702
Mllt10_Myotis_lucifugus_001952	30.853	0.229441	0.324019	0.708109	0.478878	0.794567
Unknown_Myotis_lucifugus_001953	90.9788	-0.13212	0.193796	-0.681751	0.495397	0.805071
MLLT10_Myotis_lucifugus_001954	193.139	0.0303505	0.156851	0.193499	0.846569	0.956167
DNAJC1_Myotis_lucifugus_001955	245.366	-0.0278487	0.122988	-0.226434	0.820864	0.948443
DNAJC1_Myotis_lucifugus_001956	287.103	0.126148	0.124574	1.01264	0.311233	0.672056
COMMD3_Myotis_lucifugus_001960	355.113	-0.238789	0.111761	-2.13661	0.0326298	0.223259
BMI1_Myotis_lucifugus_001961	477.027	-0.0714514	0.1021	-0.69982	0.48404	0.797486
PIP4K2A_Myotis_lucifugus_001966	317.718	0.0961149	0.119913	0.801541	0.422819	0.756554
MSRB2_Myotis_lucifugus_001969	61.6177	-0.522135	0.237757	-2.19609	0.0280855	0.202908
OTUD1_Myotis_lucifugus_001974	154.839	-0.258219	0.158911	-1.62492	0.104179	0.416958
KIAA1217_Myotis_lucifugus_001982	9.68999	0.265536	0.576874	0.460302	0.6453	NA
KIAA1217_Myotis_lucifugus_001984	44.4135	0.398291	0.268185	1.48514	0.137508	0.473235
ARHGAP21_Myotis_lucifugus_001985	418.595	-0.0978837	0.114854	-0.852247	0.394077	0.736491
THNSL1_Myotis_lucifugus_001989	220.008	-0.0259841	0.140139	-0.185417	0.852902	0.958622
mec-12_Myotis_lucifugus_001992	2.03668	2.89177	1.42324	2.03183	0.0421714	NA
SUPT3H_Myotis_lucifugus_001999	27.9438	0.043116	0.369145	0.1168	0.907019	0.973212
APBB1IP_Myotis_lucifugus_002011	19.0648	-0.655825	0.420252	-1.56055	0.118629	0.442158
selO_Myotis_lucifugus_002012	10.2094	0.536223	0.554763	0.966581	0.333754	0.692797
PDSS1_Myotis_lucifugus_002014	312.248	-0.00114797	0.118754	-0.00966684	0.992287	0.99733
Abi1_Myotis_lucifugus_002015	939.25	0.161729	0.0914826	1.76787	0.0770833	0.356252
ACBD5_Myotis_lucifugus_002019	222.382	0.258818	0.133697	1.93586	0.0528853	0.29476
RPL26_Myotis_lucifugus_002020	2.08399	1.48457	1.28935	1.15141	0.249564	NA
MASTL_Myotis_lucifugus_002021	457.931	0.108293	0.112873	0.959418	0.337348	0.694392
Yme1l1_Myotis_lucifugus_002022	2015.15	0.11347	0.0714601	1.58789	0.112312	0.431734
CENPE_Myotis_lucifugus_002024	1750.29	0.225451	0.0975635	2.31081	0.0208435	0.168349
COX6B1_Myotis_lucifugus_002039	97.2146	-0.0662044	0.203555	-0.325241	0.744999	0.918659
Cul1_Myotis_lucifugus_002043	2.80137	-1.71583	1.2167	-1.41023	0.158473	NA
TET2_Myotis_lucifugus_002045	822.068	0.331718	0.0930408	3.5653	0.000363445	0.00739077
PPA2_Myotis_lucifugus_002046	211.202	-0.0987149	0.132724	-0.74376	0.457022	0.779632
RBMX_Myotis_lucifugus_002047	4.70936	-0.808613	0.910451	-0.888146	0.374462	NA
INTS12_Myotis_lucifugus_002049	268.944	0.0909432	0.121862	0.746278	0.4555	0.778323
GSTCD_Myotis_lucifugus_002050	107.285	0.2145	0.189399	1.13253	0.257412	0.621164
TBCK_Myotis_lucifugus_002054	301.123	0.0552614	0.115907	0.476774	0.633523	0.874457
Tbck_Myotis_lucifugus_002055	36.8738	0.149278	0.293332	0.508904	0.61082	0.864233
AIMP1_Myotis_lucifugus_002056	711.67	0.122284	0.0905139	1.351	0.176695	0.53038
DKK2_Myotis_lucifugus_002059	21.0634	0.262696	0.388974	0.675358	0.499448	0.807877
PAPSS1_Myotis_lucifugus_002063	1552.37	-0.0342379	0.072875	-0.469816	0.638486	0.875631
SGMS2_Myotis_lucifugus_002066	83.6109	-0.222809	0.202734	-1.09902	0.271759	0.634748
CYP2U1_Myotis_lucifugus_002067	298.815	0.175215	0.117709	1.48855	0.136607	0.472368
HADH_Myotis_lucifugus_002068	303.427	-0.0939595	0.118849	-0.790582	0.429188	0.760289
LEF1_Myotis_lucifugus_002069	1415.56	0.16788	0.0899326	1.86673	0.0619395	0.322477
FAU_Myotis_lucifugus_002072	17.0411	0.115565	0.430448	0.268476	0.788333	0.936222
RPL34_Myotis_lucifugus_002074	1657.82	-0.301163	0.0928059	-3.24509	0.00117414	0.0201941
Ostc_Myotis_lucifugus_002075	1158.84	0.0441933	0.0795438	0.555584	0.578495	0.850174
NDUFA4_Myotis_lucifugus_002079	5.74157	0.246781	0.764229	0.322915	0.74676	NA
Unknown_Myotis_lucifugus_002080	1.96167	-0.536496	1.24597	-0.430584	0.666771	NA
SEC24B_Myotis_lucifugus_002081	1091.52	0.110886	0.0866969	1.279	0.200896	0.561002
Unknown_Myotis_lucifugus_002083	522.368	-0.292398	0.263886	-1.10805	0.267841	0.631171
MCUB_Myotis_lucifugus_002084	114.765	0.244665	0.18085	1.35286	0.1761	0.529602
CFI_Myotis_lucifugus_002085	187.528	-0.0573614	0.14894	-0.385132	0.700139	0.90281
GAR1_Myotis_lucifugus_002086	327.299	0.099122	0.121739	0.814216	0.415521	0.752329
EGF_Myotis_lucifugus_002090	2.44286	0.400659	1.10225	0.363493	0.716237	NA
ELOVL6_Myotis_lucifugus_002091	1351.14	0.252214	0.0717494	3.51521	0.000439413	0.00865556
ENPEP_Myotis_lucifugus_002095	19.8632	-0.324822	0.410292	-0.791685	0.428544	0.759846
FAM241A_Myotis_lucifugus_002105	22.7552	-0.583664	0.394058	-1.48116	0.138563	0.475092
ZMYND11_Myotis_lucifugus_002106	1819.57	0.115761	0.0801214	1.44482	0.148508	0.490579
DIP2C_Myotis_lucifugus_002107	346.284	-0.178826	0.118516	-1.50888	0.13133	0.466367
DIP2C_Myotis_lucifugus_002108	132.188	-0.0952854	0.160332	-0.594299	0.552312	0.839369
PEX5_Myotis_lucifugus_002115	20.1029	-0.374185	0.409846	-0.912989	0.361248	0.71391
Larp4b_Myotis_lucifugus_002116	461.575	-0.0575895	0.100286	-0.574251	0.565798	0.845731
Larp4b_Myotis_lucifugus_002117	309.037	0.0197544	0.129807	0.152183	0.879043	0.966011
Larp4b_Myotis_lucifugus_002118	176.561	-0.0659396	0.148153	-0.445077	0.656264	0.885192
HDAC2_Myotis_lucifugus_002120	16.9006	0.0965406	0.427403	0.225877	0.821297	0.948443
Gtpbp4_Myotis_lucifugus_002121	1661.55	0.125552	0.0781051	1.60747	0.107951	0.424431
IDI1_Myotis_lucifugus_002122	1429.66	0.0584753	0.0773379	0.756102	0.449588	0.7741
Wdr37_Myotis_lucifugus_002123	267.653	0.117351	0.122493	0.958021	0.338052	0.694851
PFKP_Myotis_lucifugus_002132	1583.23	0.00561936	0.0779159	0.0721208	0.942506	0.982533
PITRM1_Myotis_lucifugus_002133	1148.79	-0.0982428	0.0769155	-1.27728	0.201503	0.561008
KLF6_Myotis_lucifugus_002136	2937.35	0.176335	0.0685647	2.57181	0.0101169	0.105582
MCTS1_Myotis_lucifugus_002138	141.608	-0.203888	0.165523	-1.23179	0.218029	0.579207
AKR1E2_Myotis_lucifugus_002140	6.8736	0.619565	0.684111	0.90565	0.365121	NA
Net1_Myotis_lucifugus_002148	9.6431	-0.969113	0.590721	-1.64056	0.100889	NA
NET1_Myotis_lucifugus_002149	694.808	0.0377143	0.0875716	0.430669	0.666709	0.889804
ASB13_Myotis_lucifugus_002153	5.55926	0.478646	0.805951	0.59389	0.552585	NA
Unknown_Myotis_lucifugus_002154	52.4623	0.772019	0.259271	2.97765	0.00290464	0.0426384
Unknown_Myotis_lucifugus_002155	79.4275	0.487584	0.21709	2.246	0.0247042	0.186114
TASOR2_Myotis_lucifugus_002156	1553.1	0.29835	0.0914554	3.26225	0.00110531	0.0193345
GDI2_Myotis_lucifugus_002157	4907.05	0.117763	0.0590816	1.99323	0.0462366	0.272333
ANKRD16_Myotis_lucifugus_002160	39.7475	-0.0729416	0.28535	-0.255622	0.798243	0.940105
FBH1_Myotis_lucifugus_002161	306.638	0.116747	0.113696	1.02684	0.304495	0.666187
IL15RA_Myotis_lucifugus_002162	24.1501	2.4633	0.407309	6.04775	1.46879e-09	5.83633e-08
Prpf18_Myotis_lucifugus_002167	378.632	0.256637	0.108698	2.361	0.0182258	0.155764
Rbm17_Myotis_lucifugus_002168	532.687	0.0731018	0.105064	0.695782	0.486566	0.798792
Rab11b_Myotis_lucifugus_002169	135.817	-0.0426124	0.162649	-0.26199	0.793329	0.938129
Pfkfb3_Myotis_lucifugus_002171	39.3514	-0.242146	0.292847	-0.826868	0.408312	0.748453
SFMBT2_Myotis_lucifugus_002177	19.0205	-0.110004	0.420286	-0.261735	0.793526	0.938129
SFMBT2_Myotis_lucifugus_002178	5.15066	-0.0115877	0.792049	-0.0146301	0.988327	NA
ITIH5_Myotis_lucifugus_002179	3.8789	1.20084	0.912487	1.31601	0.188171	NA
KIN_Myotis_lucifugus_002181	218.921	0.157458	0.129663	1.21436	0.22461	0.586683
ATP5F1C_Myotis_lucifugus_002182	2029.37	0.0452307	0.0676087	0.669007	0.503491	0.810414
TAF3_Myotis_lucifugus_002183	276.415	0.197617	0.132153	1.49537	0.134819	0.469695
Gata3_Myotis_lucifugus_002187	19.7049	0.321394	0.399914	0.803657	0.421595	0.755536
celf2_Myotis_lucifugus_002201	4.09977	-0.909311	0.936272	-0.971204	0.331447	NA
USP6NL_Myotis_lucifugus_002205	164.005	0.191955	0.150214	1.27787	0.201294	0.561008
BDH2_Myotis_lucifugus_002209	102.171	-0.22254	0.188553	-1.18025	0.237901	0.602619
SLC9B2_Myotis_lucifugus_002210	1.70159	-0.79197	1.4003	-0.565573	0.571684	NA
CISD2_Myotis_lucifugus_002212	177.682	-0.066252	0.147958	-0.447776	0.654315	0.884726
UBE2D3_Myotis_lucifugus_002213	3263.94	0.18708	0.0692825	2.70024	0.00692887	0.081961
MANBA_Myotis_lucifugus_002214	3.52081	-0.840959	0.994107	-0.845944	0.397584	NA
MANBA_Myotis_lucifugus_002215	10.6902	0.210197	0.54217	0.387696	0.698241	0.902278
NFKB1_Myotis_lucifugus_002216	368.181	0.123912	0.113176	1.09486	0.273576	0.636018
CCT5_Myotis_lucifugus_002219	5.52256	0.73665	0.75333	0.977858	0.328144	NA
PPP3CA_Myotis_lucifugus_002225	175.466	-0.0378651	0.155575	-0.243388	0.807705	0.943163
Unknown_Myotis_lucifugus_002226	42.7424	0.139172	0.274075	0.507786	0.611603	0.864233
DDIT4L_Myotis_lucifugus_002228	5.24178	-1.18992	0.812522	-1.46448	0.143062	NA
Unknown_Myotis_lucifugus_002233	280.584	-0.233877	0.134543	-1.73831	0.0821564	0.368252
DNAJB14_Myotis_lucifugus_002234	542.416	0.254308	0.11776	2.15955	0.0308072	0.215313
C4orf54_Myotis_lucifugus_002236	3.19718	0.781836	1.04505	0.748131	0.454381	NA
MTTP_Myotis_lucifugus_002237	63.1687	0.221964	0.232499	0.95469	0.339735	0.697002
TRMT10A_Myotis_lucifugus_002238	260.951	0.0521874	0.125555	0.415655	0.677662	0.893999
CHD3_Myotis_lucifugus_002246	16.757	-0.131105	0.428492	-0.305968	0.759629	0.924676
ADH5_Myotis_lucifugus_002252	536.238	-0.0481419	0.099091	-0.485835	0.627084	0.871139
METAP1_Myotis_lucifugus_002253	869.485	0.22898	0.0913048	2.50787	0.0121463	0.119629
EIF4E_Myotis_lucifugus_002256	3203.73	0.281747	0.0776654	3.6277	0.000285952	0.00602766
TSPAN5_Myotis_lucifugus_002259	48.7013	0.289261	0.268464	1.07747	0.281271	0.64288
RAP1GDS1_Myotis_lucifugus_002260	393.666	0.0678933	0.111726	0.607675	0.543403	0.836483
RAP1GDS1_Myotis_lucifugus_002261	48.4923	0.0191985	0.262093	0.0732507	0.941607	0.981897
RAP1GDS1_Myotis_lucifugus_002262	23.2558	0.128656	0.363621	0.353818	0.723475	0.911194
Unknown_Myotis_lucifugus_002263	12.1749	0.0585508	0.510655	0.114658	0.908716	0.973625
HNRNPH1_Myotis_lucifugus_002269	7.39452	-0.821965	0.672352	-1.22252	0.221511	NA
UNC5C_Myotis_lucifugus_002272	46.9951	-0.110353	0.278837	-0.395762	0.692281	0.900257
UNC5C_Myotis_lucifugus_002273	185.012	0.117406	0.142274	0.825212	0.409251	0.748661
BMPR1B_Myotis_lucifugus_002274	224.827	-0.0612816	0.134594	-0.455308	0.648888	0.881974
PDLIM5_Myotis_lucifugus_002276	5622.18	0.0714554	0.0641424	1.11401	0.265274	0.628893
PDLIM5_Myotis_lucifugus_002277	705.135	0.14802	0.0915702	1.61647	0.105994	0.41982
Pdlim5_Myotis_lucifugus_002278	559.639	-0.0591362	0.0914022	-0.646989	0.517639	0.820391
SMARCAD1_Myotis_lucifugus_002282	1576.1	0.0490056	0.0796797	0.615032	0.538533	0.833726
ZNF207_Myotis_lucifugus_002296	45.4559	0.0792646	0.270888	0.29261	0.769821	0.929052
CCSER1_Myotis_lucifugus_002305	27.309	0.314806	0.351809	0.894821	0.370883	0.721216
CCSER1_Myotis_lucifugus_002310	48.405	0.128913	0.256349	0.50288	0.615049	0.866327
FAM13A_Myotis_lucifugus_002316	53.2178	-0.00544659	0.244762	-0.0222527	0.982246	0.994764
FAM13A_Myotis_lucifugus_002317	182.383	0.206963	0.143901	1.43823	0.15037	0.494463
HERC3_Myotis_lucifugus_002318	209.351	0.314335	0.134042	2.34506	0.0190242	0.159337
HERC3_Myotis_lucifugus_002320	100.896	0.074084	0.186666	0.396879	0.691457	0.899665
CYCS_Myotis_lucifugus_002322	2.42708	-0.0976977	1.14148	-0.0855883	0.931794	NA
PREY_Myotis_lucifugus_002323	189.253	0.35855	0.159175	2.25255	0.0242878	0.184968
PIGY_Myotis_lucifugus_002324	170.371	0.264223	0.145749	1.81286	0.0698527	0.341746
HERC5_Myotis_lucifugus_002325	271.672	9.07857	0.729638	12.4426	1.53503e-35	1.49482e-33
PRELID3B_Myotis_lucifugus_002326	33.335	0.181153	0.322928	0.560969	0.574819	0.849379
HERC5_Myotis_lucifugus_002327	23.6866	8.32716	1.22308	6.80838	9.87062e-12	4.65839e-10
PDK3_Myotis_lucifugus_002328	14.8363	2.81961	0.540918	5.21263	1.8618e-07	6.15909e-06
HERC6_Myotis_lucifugus_002329	180.692	4.89831	0.247553	19.7869	3.85892e-87	7.51564e-85
PPM1K_Myotis_lucifugus_002330	11.577	2.47849	0.595653	4.16097	3.16897e-05	0.000834677
COX6C_Myotis_lucifugus_002334	32.5804	-0.116292	0.316007	-0.368004	0.71287	0.908282
ABCG2_Myotis_lucifugus_002335	18.3636	0.315537	0.42155	0.748517	0.454148	0.777416
PKD2_Myotis_lucifugus_002336	2334.12	0.0924118	0.0771485	1.19784	0.230978	0.594226
SPP1_Myotis_lucifugus_002337	144.968	0.10436	0.154422	0.675809	0.499162	0.807877
Nudt9_Myotis_lucifugus_002345	183.418	0.0737189	0.142168	0.518534	0.604086	0.862266
ZNF143_Myotis_lucifugus_002346	2.80956	2.10252	1.16159	1.81004	0.0702901	NA
HSD17B11_Myotis_lucifugus_002347	25.8939	-0.134465	0.346192	-0.388412	0.697711	0.902017
G6PD_Myotis_lucifugus_002348	5.68005	-1.24073	0.864035	-1.43597	0.15101	NA
KLHL8_Myotis_lucifugus_002350	67.4142	-0.186284	0.221897	-0.839504	0.401187	0.742315
AFF1_Myotis_lucifugus_002352	892.771	0.00979269	0.0889476	0.110095	0.912334	0.974245
AFF1_Myotis_lucifugus_002353	359.543	0.0928947	0.114567	0.810832	0.417462	0.753022
PTPN13_Myotis_lucifugus_002356	48.1486	0.456349	0.264735	1.7238	0.0847447	0.374872
PTPN13_Myotis_lucifugus_002357	31.2221	0.168317	0.322578	0.521786	0.601819	0.861589
ARHGAP24_Myotis_lucifugus_002365	982.736	0.170422	0.0873367	1.95132	0.0510189	0.287695
Wdfy3_Myotis_lucifugus_002371	11.619	-0.774425	0.527536	-1.46801	0.142103	0.479962
Wdfy3_Myotis_lucifugus_002372	25.1736	-0.949052	0.366383	-2.59032	0.00958856	0.101712
Wdfy3_Myotis_lucifugus_002373	284.61	0.129386	0.116399	1.11157	0.266322	0.629525
WDFY3_Myotis_lucifugus_002374	55.0894	-0.342703	0.248344	-1.37995	0.167601	0.519642
WDFY3_Myotis_lucifugus_002375	112.303	-0.270755	0.175695	-1.54105	0.123304	0.450476
GPAT3_Myotis_lucifugus_002384	41.8817	0.159051	0.274417	0.579597	0.562187	0.84389
ABRAXAS1_Myotis_lucifugus_002387	161.263	0.209066	0.153826	1.35911	0.174113	0.527485
MRPS18C_Myotis_lucifugus_002388	151.009	-0.119298	0.154937	-0.769976	0.441314	0.767686
HELQ_Myotis_lucifugus_002389	176.511	0.0795985	0.147842	0.538404	0.590298	0.856341
HPSE_Myotis_lucifugus_002391	9.26405	-0.224976	0.580061	-0.387849	0.698128	NA
COQ2_Myotis_lucifugus_002392	358.148	-0.0420959	0.107316	-0.392259	0.694867	0.901158
TIMM17B_Myotis_lucifugus_002393	12.6499	-0.149106	0.516602	-0.288629	0.772865	0.929724
COPS4_Myotis_lucifugus_002398	790.125	0.0367093	0.0862126	0.425799	0.670254	0.89116
LIN54_Myotis_lucifugus_002400	614.009	0.0674882	0.0904479	0.746155	0.455574	0.778323
THAP9_Myotis_lucifugus_002401	64.6977	0.188107	0.226773	0.829493	0.406826	0.748168
SEC31A_Myotis_lucifugus_002402	3039.1	0.0127342	0.0676929	0.188118	0.850784	0.957839
SCD5_Myotis_lucifugus_002406	2.80717	-0.716917	1.09367	-0.655517	0.512135	NA
TMEM150C_Myotis_lucifugus_002408	1.81459	-0.180662	1.39169	-0.129814	0.896713	NA
HNRNPDL_Myotis_lucifugus_002411	6569.22	0.0914572	0.0769895	1.18792	0.234866	0.59915
HNRNPD_Myotis_lucifugus_002413	4104.01	0.159245	0.0745271	2.13673	0.0326198	0.223259
RPS26_Myotis_lucifugus_002416	81.6246	0.0745979	0.226401	0.329494	0.741782	0.917228
BMP3_Myotis_lucifugus_002430	48.6116	0.291165	0.259713	1.12111	0.262243	0.6262
ANTXR2_Myotis_lucifugus_002439	1566.27	0.0696978	0.0904663	0.770428	0.441046	0.767686
PAQR3_Myotis_lucifugus_002443	60.3503	-0.167744	0.237799	-0.7054	0.480561	0.795375
BMP2K_Myotis_lucifugus_002444	269.208	0.120145	0.124094	0.968178	0.332955	0.692536
Anxa3_Myotis_lucifugus_002446	77.2071	0.245497	0.209406	1.17235	0.241056	0.605226
MRPL1_Myotis_lucifugus_002449	258.122	0.17794	0.132562	1.34231	0.179496	0.534361
CNOT6L_Myotis_lucifugus_002450	675.547	0.0651894	0.0912132	0.714692	0.474799	0.792442
Tubulin_Myotis_lucifugus_002452	1953.96	-0.330757	0.104539	-3.16396	0.00155638	0.0256821
CKAP2_Myotis_lucifugus_002453	9.65026	0.270005	0.58969	0.457876	0.647042	NA
RBM22_Myotis_lucifugus_002456	42.6931	0.160596	0.283005	0.567465	0.570398	0.848349
Cstf1_Myotis_lucifugus_002457	6.24075	-0.667096	0.713373	-0.93513	0.349721	NA
CCNG2_Myotis_lucifugus_002459	191.484	-0.108106	0.140631	-0.768719	0.44206	0.767836
CCNI_Myotis_lucifugus_002460	2053.39	0.0575634	0.0673455	0.854746	0.392692	0.735099
11-Sep_Myotis_lucifugus_002461	2028.57	0.0271851	0.0748159	0.36336	0.716336	0.909052
SHROOM3_Myotis_lucifugus_002464	4.66923	0.0463587	0.823862	0.05627	0.955127	NA
SHROOM3_Myotis_lucifugus_002465	303.655	-0.0695011	0.11657	-0.596219	0.551029	0.83875
Unknown_Myotis_lucifugus_002466	33.8521	-0.420974	0.309149	-1.36172	0.173287	0.526721
CCDC158_Myotis_lucifugus_002469	39.0207	0.159957	0.285611	0.560052	0.575444	0.849379
STBD1_Myotis_lucifugus_002470	7.11249	0.627801	0.664056	0.945404	0.344453	NA
SCARB2_Myotis_lucifugus_002472	235.769	2.28133	0.139406	16.3646	3.42017e-60	4.82592e-58
Scarb2_Myotis_lucifugus_002473	71.6738	2.29299	0.236534	9.69411	3.19399e-22	2.30034e-20
NUP54_Myotis_lucifugus_002474	625.333	0.197123	0.0970646	2.03084	0.042271	0.257849
ART3_Myotis_lucifugus_002475	3.67569	0.28633	0.95797	0.298893	0.765022	NA
CXCL10_Myotis_lucifugus_002477	22.6543	8.25255	1.23217	6.6976	2.11868e-11	9.76569e-10
SDAD1_Myotis_lucifugus_002479	930.226	0.154045	0.0873925	1.76269	0.0779535	0.358239
NAAA_Myotis_lucifugus_002480	67.7582	-0.125092	0.225822	-0.553939	0.579621	0.850174
USO1_Myotis_lucifugus_002482	2346.1	0.145408	0.0769854	1.88878	0.0589216	0.313614
G3BP2_Myotis_lucifugus_002484	719.738	0.0661655	0.0943208	0.701494	0.482995	0.797189
CDKL2_Myotis_lucifugus_002485	3.83068	-0.663263	0.920404	-0.720622	0.471142	NA
THAP6_Myotis_lucifugus_002487	17.5483	0.0908035	0.421922	0.215214	0.8296	0.950668
RCHY1_Myotis_lucifugus_002488	220.244	0.0442243	0.13914	0.317841	0.750606	0.920321
PARM1_Myotis_lucifugus_002492	10.1867	0.123504	0.569421	0.216894	0.828291	0.950428
BTC_Myotis_lucifugus_002494	29.5176	3.09504	0.415646	7.44634	9.59672e-14	5.04576e-12
AREG_Myotis_lucifugus_002496	4.00199	1.32312	0.95541	1.38487	0.166092	NA
MTHFD2L_Myotis_lucifugus_002499	34.2426	-0.0665382	0.306907	-0.216803	0.828362	0.950431
ANKRD17_Myotis_lucifugus_002515	3013.46	0.113809	0.0707809	1.6079	0.107856	0.424307
COX18_Myotis_lucifugus_002516	333.001	0.170474	0.111903	1.52341	0.127657	0.458147
ADAMTS3_Myotis_lucifugus_002519	11.6108	0.726764	0.541432	1.3423	0.179499	0.534361
ADAMTS3_Myotis_lucifugus_002520	80.8609	0.288411	0.201857	1.42879	0.153066	0.498476
Slc4a4_Myotis_lucifugus_002524	566.264	0.192523	0.119911	1.60554	0.108375	0.424889
SLC4A4_Myotis_lucifugus_002525	48.5626	0.270463	0.263098	1.028	0.303952	0.665827
SLC4A4_Myotis_lucifugus_002527	33.3827	0.208422	0.3236	0.644072	0.519529	0.821691
DCK_Myotis_lucifugus_002529	495.696	0.173965	0.0973153	1.78765	0.0738332	0.349168
MOB1B_Myotis_lucifugus_002530	1291.83	0.123692	0.0965822	1.28069	0.200301	0.560546
Grsf1_Myotis_lucifugus_002531	2292.7	0.0920456	0.073476	1.25273	0.210304	0.56999
Unknown_Myotis_lucifugus_002532	2.68699	-0.317537	1.05853	-0.299978	0.764194	NA
RUFY3_Myotis_lucifugus_002533	104.926	-0.0956151	0.184905	-0.517103	0.605084	0.862681
UTP3_Myotis_lucifugus_002534	888.124	0.164927	0.092305	1.78677	0.0739752	0.349256
JCHAIN_Myotis_lucifugus_002535	54.8302	0.00705319	0.242058	0.0291384	0.976754	0.993791
Unknown_Myotis_lucifugus_002545	4.76446	0.699524	0.825426	0.84747	0.396733	NA
Sult1d1_Myotis_lucifugus_002549	3.56907	-0.0133464	0.923006	-0.0144597	0.988463	NA
UGT2B31_Myotis_lucifugus_002554	125.953	0.585483	0.169284	3.45859	0.000543006	0.0104578
UGT2B31_Myotis_lucifugus_002555	42.208	0.380323	0.285241	1.33334	0.182421	0.538221
UGT2B31_Myotis_lucifugus_002557	15.9986	0.389699	0.439647	0.886391	0.375407	0.723233
Ythdc1_Myotis_lucifugus_002559	1504.89	0.313996	0.0824398	3.80878	0.000139651	0.00319719
UBA6_Myotis_lucifugus_002572	1033.4	0.309551	0.0963551	3.21261	0.00131534	0.0222626
CENPC_Myotis_lucifugus_002574	526.247	0.182429	0.112368	1.6235	0.104483	0.417267
Ybx1_Myotis_lucifugus_002586	305.983	0.201437	0.153117	1.31558	0.188317	0.547111
ADGRL3_Myotis_lucifugus_002589	9.47194	0.525763	0.579308	0.90757	0.364105	NA
Adgrl3_Myotis_lucifugus_002591	27.0656	0.515615	0.343158	1.50256	0.132953	0.467926
ADGRL3_Myotis_lucifugus_002592	10.9561	0.678994	0.527648	1.28683	0.198153	0.558171
ADGRL3_Myotis_lucifugus_002593	4.37815	0.344756	0.836946	0.411922	0.680397	NA
IGFBP7_Myotis_lucifugus_002600	978.573	0.0966589	0.0891775	1.08389	0.278412	0.640173
POLR2B_Myotis_lucifugus_002601	1902.79	-0.0446083	0.0712407	-0.626164	0.531207	0.829901
REST_Myotis_lucifugus_002602	1059.62	0.273617	0.0942321	2.90365	0.00368843	0.051623
SRP72_Myotis_lucifugus_002609	2530.18	0.191185	0.0756288	2.52794	0.0114734	0.114809
PAICS_Myotis_lucifugus_002610	1783.63	0.154666	0.0724804	2.1339	0.0328507	0.223553
PPAT_Myotis_lucifugus_002611	759.035	0.917931	0.0871623	10.5313	6.19803e-26	5.04155e-24
AASDH_Myotis_lucifugus_002612	105.618	-0.100654	0.181695	-0.553972	0.579598	0.850174
CRAD_Myotis_lucifugus_002613	95.054	-0.327085	0.198047	-1.65155	0.0986268	0.403811
CEP135_Myotis_lucifugus_002615	369.804	0.262395	0.115869	2.26458	0.0235385	0.181148
CEP135_Myotis_lucifugus_002618	117.545	0.494035	0.175626	2.813	0.00490812	0.0636077
EXOC1_Myotis_lucifugus_002619	877.108	0.289231	0.0939045	3.08006	0.00206962	0.0322645
CLOCK_Myotis_lucifugus_002624	1634.36	0.228431	0.0831015	2.74882	0.00598094	0.0740416
TMEM165_Myotis_lucifugus_002625	1106.34	-0.0888208	0.0802638	-1.10661	0.268462	0.63188
SRD5A3_Myotis_lucifugus_002626	110.296	0.0104177	0.18173	0.0573256	0.954286	0.986047
KDR_Myotis_lucifugus_002628	4.66036	-0.43624	0.831502	-0.524641	0.599833	NA
cyp10_Myotis_lucifugus_002631	2970.55	0.0174736	0.0923531	0.189205	0.849932	0.957683
PDGFRA_Myotis_lucifugus_002632	2901.22	-0.0116692	0.0703118	-0.165963	0.868186	0.964176
CHIC2_Myotis_lucifugus_002636	251.22	0.135323	0.128782	1.05079	0.293356	0.654258
FAU_Myotis_lucifugus_002638	4.16552	0.430963	0.858367	0.502073	0.615616	NA
LNX1_Myotis_lucifugus_002640	93.9911	0.0871804	0.210143	0.414861	0.678243	0.894029
Fip1l1_Myotis_lucifugus_002641	434.325	0.142586	0.115569	1.23378	0.217287	0.578149
FIP1L1_Myotis_lucifugus_002642	677.14	0.20986	0.0971355	2.16049	0.030735	0.215096
SCFD2_Myotis_lucifugus_002643	86.1358	0.119374	0.21289	0.560728	0.574983	0.849379
SCFD2_Myotis_lucifugus_002644	26.5023	0.153531	0.355052	0.432417	0.665438	0.888779
RASL11B_Myotis_lucifugus_002645	440.426	-0.108631	0.12912	-0.841319	0.400169	0.741538
MPLKIP_Myotis_lucifugus_002646	8.27729	-0.0350004	0.68526	-0.0510762	0.959265	NA
USP46_Myotis_lucifugus_002647	1998.55	-0.0750121	0.0688829	-1.08898	0.276163	0.638272
SPATA18_Myotis_lucifugus_002648	18.4021	-0.284108	0.431077	-0.659066	0.509853	0.814963
SGCB_Myotis_lucifugus_002649	469.307	0.10742	0.10502	1.02285	0.306377	0.668168
LRRC66_Myotis_lucifugus_002650	2.77189	-0.267734	1.07963	-0.247986	0.804145	NA
DCUN1D4_Myotis_lucifugus_002651	1032.35	-0.00541477	0.0993482	-0.054503	0.956534	0.987013
Ociad1_Myotis_lucifugus_002655	1334.91	0.0789838	0.0770878	1.0246	0.305554	0.667175
FRYL_Myotis_lucifugus_002657	526.646	0.148043	0.0956665	1.54749	0.121746	0.447139
SLC10A4_Myotis_lucifugus_002659	2.38092	0.0615567	1.15297	0.0533898	0.957421	NA
SLAIN2_Myotis_lucifugus_002660	1311.09	0.0628649	0.0797846	0.787934	0.430736	0.761664
TEC_Myotis_lucifugus_002662	192.82	0.026578	0.137707	0.193004	0.846956	0.956526
NIPAL1_Myotis_lucifugus_002664	2.26573	-0.0511548	1.22775	-0.0416653	0.966766	NA
CACTIN-AS1_Myotis_lucifugus_002666	4.09795	-0.232524	0.884125	-0.263	0.792551	NA
NFXL1_Myotis_lucifugus_002667	142.358	-0.0542149	0.163499	-0.331591	0.740198	0.916909
ATP10D_Myotis_lucifugus_002670	362.577	-0.0119488	0.107201	-0.111461	0.91125	0.973965
COMMD8_Myotis_lucifugus_002671	382.789	0.28757	0.114137	2.51952	0.0117516	0.116737
GNPDA2_Myotis_lucifugus_002682	243.375	0.0463934	0.130046	0.356746	0.721282	0.911058
GUF1_Myotis_lucifugus_002683	234.78	0.122689	0.132487	0.92605	0.35442	0.709221
YIPF7_Myotis_lucifugus_002684	3.17072	0.020794	1.04321	0.0199327	0.984097	NA
KCTD8_Myotis_lucifugus_002686	5.27171	0.258191	0.760519	0.339494	0.734238	NA
Unknown_Myotis_lucifugus_002695	2.1496	-0.789718	1.24602	-0.633793	0.526216	NA
ATP8A1_Myotis_lucifugus_002696	6.41772	0.0280439	0.699223	0.0401072	0.968008	NA
ATP8A1_Myotis_lucifugus_002697	17.962	0.11378	0.427812	0.265958	0.790272	0.936809
Atp8a1_Myotis_lucifugus_002698	7.25742	0.902747	0.709666	1.27207	0.203348	NA
Cstf1_Myotis_lucifugus_002700	69.226	0.387647	0.215549	1.79842	0.0721104	0.345979
SLC30A9_Myotis_lucifugus_002703	1097.26	0.12344	0.0783325	1.57584	0.115063	0.435431
Unknown_Myotis_lucifugus_002704	2.88668	0.377577	1.01481	0.372065	0.709844	NA
TMEM33_Myotis_lucifugus_002705	579.329	-0.0679232	0.0924674	-0.734564	0.462605	0.783289
LIMCH1_Myotis_lucifugus_002707	101.263	-0.104826	0.188067	-0.557388	0.577263	0.850012
UCHL1_Myotis_lucifugus_002708	625.659	-0.172523	0.0960048	-1.79703	0.0723311	0.346448
APBB2_Myotis_lucifugus_002709	624.966	-0.0446528	0.0936727	-0.47669	0.633583	0.874457
APBB2_Myotis_lucifugus_002710	412.107	-0.0920511	0.105804	-0.870017	0.384291	0.727563
Apbb2_Myotis_lucifugus_002711	603.289	-0.118479	0.0956516	-1.23865	0.215474	0.575652
NSUN7_Myotis_lucifugus_002712	37.8281	0.287013	0.296408	0.968301	0.332894	0.692536
CHRNA9_Myotis_lucifugus_002715	59.0335	0.838723	0.24166	3.47068	0.00051915	0.0100826
N4BP2_Myotis_lucifugus_002720	753.656	0.443073	0.120761	3.66901	0.000243488	0.00522008
N4BP2_Myotis_lucifugus_002721	23.003	0.0430409	0.371976	0.115709	0.907883	0.973625
PDS5A_Myotis_lucifugus_002723	4614.12	0.128685	0.0731738	1.75861	0.078643	0.35998
UBE2K_Myotis_lucifugus_002725	1213.18	0.243447	0.0848658	2.86861	0.0041228	0.0559471
SMIM14_Myotis_lucifugus_002728	2265.16	0.183752	0.0798075	2.30244	0.0213105	0.170632
UGDH_Myotis_lucifugus_002730	2391.05	0.14695	0.0742757	1.97844	0.0478786	0.277238
LIAS_Myotis_lucifugus_002731	164.145	0.00999431	0.152225	0.0656548	0.947653	0.983879
RPL9_Myotis_lucifugus_002732	5898.87	0.0613571	0.0688612	0.891026	0.372915	0.722483
RFC1_Myotis_lucifugus_002735	1629.56	0.0561452	0.0784114	0.716033	0.473971	0.791995
WDR19_Myotis_lucifugus_002736	91.8685	0.420314	0.199158	2.11045	0.0348193	0.230969
KLHL5_Myotis_lucifugus_002737	548.385	0.096635	0.0990349	0.975768	0.329179	0.689256
FAM114A1_Myotis_lucifugus_002740	1002.88	-0.06432	0.0795416	-0.808633	0.418726	0.753998
TLR1_Myotis_lucifugus_002741	25.6211	-0.152254	0.366784	-0.415105	0.678065	0.894029
KLF3_Myotis_lucifugus_002742	1830.86	0.101565	0.0782172	1.2985	0.194115	0.554023
TBC1D1_Myotis_lucifugus_002744	377.895	-0.130963	0.115563	-1.13326	0.257104	0.621164
Tbc1d1_Myotis_lucifugus_002745	671.351	-0.0787643	0.0879876	-0.895175	0.370693	0.721051
TBC1D1_Myotis_lucifugus_002746	56.5838	-0.208806	0.258632	-0.807349	0.419465	0.754568
PGM2_Myotis_lucifugus_002747	787.297	-0.135949	0.0863247	-1.57486	0.115289	0.435827
RELL1_Myotis_lucifugus_002749	173.82	0.0200962	0.154134	0.130381	0.896265	0.969816
U2SURP_Myotis_lucifugus_002755	23.4136	0.303906	0.381481	0.796648	0.425656	0.758415
ARAP2_Myotis_lucifugus_002758	2.52048	-0.109024	1.14746	-0.0950136	0.924304	NA
SSR1_Myotis_lucifugus_002763	1194.53	0.0578239	0.0929283	0.622243	0.533782	0.831116
Unknown_Myotis_lucifugus_002764	38.1796	0.23876	0.303209	0.787444	0.431022	0.761854
PCDH7_Myotis_lucifugus_002766	2724.98	-0.0102534	0.0705371	-0.145362	0.884425	0.967259
RPL14_Myotis_lucifugus_002773	12.6957	0.137413	0.514073	0.267302	0.789237	0.936385
STIM2_Myotis_lucifugus_002778	589.025	0.327534	0.106297	3.08132	0.00206087	0.0321806
TBC1D19_Myotis_lucifugus_002779	89.5082	-0.0624317	0.195387	-0.319529	0.749326	0.919769
CCKAR_Myotis_lucifugus_002782	21.1243	-0.350765	0.385489	-0.909922	0.362864	0.715077
RBPJ_Myotis_lucifugus_002783	2504.9	0.133053	0.0796279	1.67093	0.0947357	0.396011
SMIM20_Myotis_lucifugus_002785	54.5856	0.0294592	0.248577	0.118511	0.905662	0.972853
ANAPC4_Myotis_lucifugus_002792	546.665	0.0564631	0.104494	0.54035	0.588956	0.855281
ZCCHC4_Myotis_lucifugus_002793	21.0685	-0.0638555	0.398254	-0.160339	0.872614	0.964614
PI4K2B_Myotis_lucifugus_002794	335.591	-0.148477	0.113285	-1.31065	0.189977	0.548684
SEPSECS_Myotis_lucifugus_002795	75.8091	-0.312201	0.216718	-1.44058	0.149703	0.492761
LGI2_Myotis_lucifugus_002796	1.85774	-0.410985	1.26984	-0.323652	0.746201	NA
CCDC149_Myotis_lucifugus_002798	46.9699	-0.0853932	0.262764	-0.32498	0.745196	0.918738
SOD3_Myotis_lucifugus_002799	14.008	0.124888	0.481106	0.259586	0.795183	0.938414
Unknown_Myotis_lucifugus_002801	108.578	-0.109236	0.17975	-0.607709	0.543381	0.836483
DHX15_Myotis_lucifugus_002802	3458.86	0.0658032	0.0669632	0.982677	0.325766	0.685527
GBA3_Myotis_lucifugus_002807	7.78498	-0.621166	0.651543	-0.953377	0.340399	NA
Unknown_Myotis_lucifugus_002809	3.27263	-1.17663	1.0616	-1.10836	0.267708	NA
ADGRA3_Myotis_lucifugus_002810	1179.68	-0.189789	0.0770329	-2.46374	0.0137495	0.130135
PACRGL_Myotis_lucifugus_002816	53.6097	-0.357389	0.253923	-1.40747	0.159288	0.508919
SLIT2_Myotis_lucifugus_002817	543.058	-0.132158	0.0975272	-1.35509	0.175389	0.528558
SLIT2_Myotis_lucifugus_002818	193.742	0.0138353	0.136943	0.10103	0.919527	0.976107
SLIT2_Myotis_lucifugus_002819	273.834	0.0783138	0.128123	0.611241	0.54104	0.835037
SLIT2_Myotis_lucifugus_002820	111.064	-0.129361	0.17906	-0.722446	0.47002	0.788671
Putative_Myotis_lucifugus_002823	213.204	-0.0195469	0.142475	-0.137196	0.890876	0.968766
NCAPG_Myotis_lucifugus_002824	1450.53	0.113738	0.0728681	1.56087	0.118554	0.442115
DCAF16_Myotis_lucifugus_002825	553.406	0.109598	0.0970231	1.12961	0.258641	0.622771
Med28_Myotis_lucifugus_002826	149.799	-0.110654	0.155428	-0.711935	0.476505	0.793451
LAP3_Myotis_lucifugus_002827	1266.75	0.0169602	0.0756287	0.224256	0.822558	0.948443
LCORL_Myotis_lucifugus_002828	77.3667	-0.282141	0.20696	-1.36327	0.172799	0.526535
CLRN2_Myotis_lucifugus_002829	1.94667	0.617194	1.27687	0.483363	0.628838	NA
QDPR_Myotis_lucifugus_002830	278.374	-0.205349	0.136912	-1.49986	0.13365	0.468572
LDB2_Myotis_lucifugus_002833	14.5706	-0.44471	0.480363	-0.925779	0.354561	0.709327
Unknown_Myotis_lucifugus_002834	2.68253	-0.762543	1.12463	-0.678038	0.497747	NA
Ldb2_Myotis_lucifugus_002836	21.8975	-0.00612176	0.384293	-0.01593	0.98729	0.99629
LDB2_Myotis_lucifugus_002837	56.6133	-0.208254	0.253728	-0.82078	0.411772	0.750096
Tapt1_Myotis_lucifugus_002840	236.232	0.41318	0.124887	3.30842	0.000938238	0.0168493
PROM1_Myotis_lucifugus_002841	20.096	0.742094	0.401094	1.85018	0.0642881	0.32848
FBXL5_Myotis_lucifugus_002845	701.194	0.12676	0.0999527	1.2682	0.204725	0.564156
CC2D2A_Myotis_lucifugus_002846	179.016	-0.0652725	0.143657	-0.454364	0.649567	0.882224
CPEB2_Myotis_lucifugus_002849	27.8748	0.0695881	0.346455	0.200858	0.84081	0.954575
BOD1L1_Myotis_lucifugus_002855	1259.71	0.0867824	0.0830228	1.04528	0.295892	0.656967
NKX3-2_Myotis_lucifugus_002856	220.62	-0.1231	0.130717	-0.941726	0.346333	0.701801
Rab28_Myotis_lucifugus_002857	185.256	0.0630502	0.14006	0.450166	0.652591	0.884102
RAB28_Myotis_lucifugus_002858	125.739	0.00448989	0.167826	0.0267533	0.978656	0.994239
ZNF518B_Myotis_lucifugus_002863	714.13	0.0194958	0.0862444	0.226053	0.82116	0.948443
PRPF4_Myotis_lucifugus_002866	11.2684	0.570104	0.527902	1.07994	0.280167	0.641615
RBM17_Myotis_lucifugus_002867	227.585	0.246173	0.137801	1.78644	0.0740288	0.349256
Wdr1_Myotis_lucifugus_002869	5039.85	-0.0411711	0.0653158	-0.630338	0.528473	0.82779
SLC2A9_Myotis_lucifugus_002870	3.69887	0.205563	0.966963	0.212587	0.831649	NA
TMEM128_Myotis_lucifugus_002874	26.7265	0.0402841	0.387854	0.103864	0.917277	0.975149
LYAR_Myotis_lucifugus_002875	1120.34	0.147845	0.0892867	1.65585	0.0977529	0.402659
ZBTB49_Myotis_lucifugus_002876	2.50063	0.462049	1.10436	0.418387	0.675665	NA
STX18_Myotis_lucifugus_002877	213.061	0.0819226	0.144706	0.566132	0.571304	0.849096
Unknown_Myotis_lucifugus_002881	61.7564	0.244362	0.235034	1.03969	0.298485	0.659547
CYTL1_Myotis_lucifugus_002882	12.1961	-0.0240845	0.53031	-0.0454159	0.963776	0.988969
EVC_Myotis_lucifugus_002886	52.5781	-0.34101	0.256231	-1.33087	0.183232	0.539435
CRMP1_Myotis_lucifugus_002887	54.0423	-0.146243	0.245277	-0.596236	0.551017	0.83875
EVC2_Myotis_lucifugus_002888	107.003	0.0690255	0.178268	0.3872	0.698608	0.902499
Putative_Myotis_lucifugus_002893	21.24	-0.336093	0.385425	-0.872008	0.383204	0.727078
MRFAP1_Myotis_lucifugus_002894	327.674	-0.404264	0.151245	-2.67291	0.00751968	0.0865796
KIAA0232_Myotis_lucifugus_002896	365.466	-0.173716	0.108417	-1.60229	0.109092	0.425777
TBC1D14_Myotis_lucifugus_002897	192.907	-0.122018	0.143313	-0.851411	0.394541	0.73706
CCDC96_Myotis_lucifugus_002898	6.03081	-1.02405	0.79397	-1.28979	0.197123	NA
Unknown_Myotis_lucifugus_002899	96.7511	-0.294027	0.185649	-1.58378	0.113244	0.43294
GRPEL1_Myotis_lucifugus_002900	357.239	-0.124036	0.117985	-1.05128	0.293129	0.654089
AFAP1_Myotis_lucifugus_002901	2.54067	-0.461706	1.13418	-0.407085	0.683945	NA
AFAP1_Myotis_lucifugus_002902	805.401	-0.117171	0.0864359	-1.35559	0.175231	0.528367
RGS12_Myotis_lucifugus_002905	76.9445	-0.433979	0.214892	-2.01952	0.043433	0.262187
RGS12_Myotis_lucifugus_002906	112.29	-0.269537	0.17511	-1.53924	0.123746	0.451135
HTT_Myotis_lucifugus_002907	599.088	-0.00836249	0.103572	-0.0807405	0.935648	0.981352
GLTP_Myotis_lucifugus_002908	2.84011	0.298658	1.06544	0.280314	0.779237	NA
HTT_Myotis_lucifugus_002909	53.9656	-0.0226744	0.249433	-0.0909039	0.927569	0.978484
GRK4_Myotis_lucifugus_002911	235.879	0.0323702	0.132611	0.244099	0.807154	0.942794
GRK4_Myotis_lucifugus_002912	24.035	-0.252594	0.362495	-0.696822	0.485914	0.798482
MFSD10_Myotis_lucifugus_002913	48.187	-0.475493	0.277132	-1.71576	0.0862052	0.377699
MFSD10_Myotis_lucifugus_002914	102.828	0.0874922	0.184957	0.47304	0.636184	0.874486
ADD1_Myotis_lucifugus_002915	1522.98	-0.00487302	0.070934	-0.068698	0.94523	0.983203
SH3BP2_Myotis_lucifugus_002916	142.252	-0.0476418	0.172162	-0.276726	0.78199	0.933869
TNIP2_Myotis_lucifugus_002917	21.6505	0.000974473	0.405206	0.00240488	0.998081	0.999178
RPL19_Myotis_lucifugus_002918	15.1242	0.100742	0.465596	0.216371	0.828698	0.950543
FAM193A_Myotis_lucifugus_002919	315.636	-0.0319301	0.118004	-0.270585	0.78671	0.936002
RNF4_Myotis_lucifugus_002922	343.118	-0.118645	0.108901	-1.08948	0.275944	0.637979
HAUS3_Myotis_lucifugus_002923	603.047	0.186418	0.103898	1.79424	0.0727742	0.347127
POLN_Myotis_lucifugus_002924	9.71628	0.171241	0.562755	0.30429	0.760907	NA
NSD2_Myotis_lucifugus_002926	797.415	-0.0668414	0.0826623	-0.808607	0.418741	0.753998
NELFA_Myotis_lucifugus_002927	463.405	-0.166404	0.120674	-1.37895	0.16791	0.520129
LETM1_Myotis_lucifugus_002928	369.105	-0.259479	0.113789	-2.28035	0.0225868	0.176558
TACC3_Myotis_lucifugus_002929	394.527	-0.0885617	0.104949	-0.843856	0.39875	0.740321
TACC3_Myotis_lucifugus_002930	675.071	-0.0942232	0.0956555	-0.985026	0.324611	0.685061
Tmem129_Myotis_lucifugus_002931	100.706	-0.352282	0.196031	-1.79708	0.0723235	0.346448
Slbp_Myotis_lucifugus_002932	785.558	0.532687	0.0901353	5.90986	3.42398e-09	1.31519e-07
Spon2_Myotis_lucifugus_002934	22.9618	-0.0245278	0.367914	-0.0666672	0.946847	0.983709
CTBP1_Myotis_lucifugus_002935	1105.49	-0.221636	0.0949466	-2.33432	0.0195788	0.162219
Maea_Myotis_lucifugus_002936	289.567	-0.273351	0.118051	-2.31554	0.0205833	0.167275
UVSSA_Myotis_lucifugus_002937	51.9907	-0.428238	0.265037	-1.61577	0.106144	0.420202
KRTAP7-1_Myotis_lucifugus_002939	8.19796	0.26594	0.638377	0.416588	0.67698	NA
BACH1_Myotis_lucifugus_002941	104.184	-0.0191586	0.179811	-0.106548	0.915147	0.97428
CCT8_Myotis_lucifugus_002942	4017.42	-0.0877265	0.0602158	-1.45687	0.145153	0.48474
USP16_Myotis_lucifugus_002943	1238.74	0.0705901	0.0803088	0.878983	0.379411	0.726077
RWDD2B_Myotis_lucifugus_002944	66.3062	0.234641	0.222851	1.0529	0.292385	0.653589
LTN1_Myotis_lucifugus_002945	1033.32	-0.0711819	0.0787493	-0.903905	0.366046	0.716719
N6AMT1_Myotis_lucifugus_002946	183.382	0.144527	0.14274	1.01252	0.31129	0.672056
Unknown_Myotis_lucifugus_002947	9.31522	-1.12486	0.619951	-1.81443	0.0696116	NA
SOD1_Myotis_lucifugus_002957	495.144	-0.125273	0.101061	-1.23958	0.215132	0.575071
Cfap298_Myotis_lucifugus_002958	252.616	-0.196952	0.126399	-1.55817	0.119193	0.443037
PAXBP1_Myotis_lucifugus_002959	551.808	0.0475586	0.117365	0.405218	0.685317	0.896147
IFNAR2_Myotis_lucifugus_002961	28.2252	-0.312071	0.349237	-0.893578	0.371548	0.721697
IFNAR1_Myotis_lucifugus_002962	424.056	-0.265567	0.110496	-2.40341	0.0162428	0.144813
IFNGR2_Myotis_lucifugus_002963	183.815	-0.356013	0.14673	-2.42631	0.0152531	0.138672
TMEM50B_Myotis_lucifugus_002964	214.166	-0.329218	0.142623	-2.3083	0.0209824	0.16918
DNAJC28_Myotis_lucifugus_002965	58.7601	-0.279353	0.245461	-1.13807	0.255091	0.618943
GART_Myotis_lucifugus_002966	603.822	-0.203655	0.105737	-1.92604	0.0540992	0.298755
SON_Myotis_lucifugus_002967	6015.8	0.0635848	0.0598794	1.06188	0.288289	0.649472
DONSON_Myotis_lucifugus_002968	1306.35	0.0113722	0.0728948	0.156009	0.876026	0.965169
CRYZL1_Myotis_lucifugus_002969	131.117	0.414795	0.161441	2.56932	0.0101897	0.106022
ITSN1_Myotis_lucifugus_002970	1130.04	0.460781	0.082703	5.57152	2.52529e-08	9.02319e-07
ATP5PO_Myotis_lucifugus_002971	849.847	-0.216718	0.104682	-2.07025	0.0384287	0.244318
SLC5A3_Myotis_lucifugus_002972	203.429	-0.288107	0.141804	-2.03173	0.0421808	0.257745
MRPS6_Myotis_lucifugus_002973	215.127	-0.0245971	0.144184	-0.170595	0.864542	0.963354
SMIM11A_Myotis_lucifugus_002975	25.6312	0.073899	0.351197	0.210421	0.833339	0.951652
FAM243_Myotis_lucifugus_002976	2.2498	-0.118008	1.18402	-0.0996673	0.920608	NA
SMIM34A_Myotis_lucifugus_002977	1.58509	-1.66793	1.57218	-1.06091	0.288732	NA
RUNX1_Myotis_lucifugus_002978	186.971	-0.145947	0.149569	-0.975782	0.329173	0.689256
RUNX1_Myotis_lucifugus_002979	204.555	-0.0473184	0.138325	-0.342081	0.73229	0.915082
SETD4_Myotis_lucifugus_002981	103.813	0.120223	0.186283	0.645382	0.51868	0.821193
SETD4_Myotis_lucifugus_002982	40.2618	0.0521372	0.290446	0.179508	0.857539	0.960666
CBR1_Myotis_lucifugus_002983	20.1923	0.0778691	0.388879	0.20024	0.841293	0.954709
Cbr3_Myotis_lucifugus_002984	144.476	0.0932499	0.154734	0.602647	0.546744	0.837352
DOP1B_Myotis_lucifugus_002985	225.406	-0.0345573	0.128769	-0.268367	0.788417	0.936222
MORC3_Myotis_lucifugus_002986	698.355	0.95705	0.0966752	9.89965	4.17741e-23	3.07262e-21
Chaf1b_Myotis_lucifugus_002987	369.129	-0.119405	0.109508	-1.09038	0.275544	0.637907
Rpl27a_Myotis_lucifugus_002990	103.038	-0.166061	0.189655	-0.875596	0.38125	0.726936
HLCS_Myotis_lucifugus_002991	118.806	-0.198857	0.173041	-1.14919	0.250478	0.615226
PIGP_Myotis_lucifugus_002993	64.0642	0.00770417	0.223727	0.0344355	0.97253	0.99219
TTC3_Myotis_lucifugus_002994	4183.66	0.165775	0.0729197	2.27338	0.023003	0.178841
VPS26C_Myotis_lucifugus_002995	116.233	-0.0573602	0.171812	-0.333854	0.73849	0.916557
DYRK1A_Myotis_lucifugus_002996	1874.17	0.0933603	0.0730463	1.2781	0.201215	0.561008
KCNJ15_Myotis_lucifugus_002998	32.001	0.318247	0.314893	1.01065	0.312183	0.672724
ERG_Myotis_lucifugus_002999	24.8973	0.421739	0.379824	1.11035	0.266846	0.6299
ETS2_Myotis_lucifugus_003000	72.0413	0.194323	0.214529	0.905813	0.365035	0.716386
PSMG1_Myotis_lucifugus_003001	453.225	0.0114496	0.101337	0.112986	0.910042	0.973965
BRWD1_Myotis_lucifugus_003002	393.945	0.0211385	0.106941	0.197665	0.843307	0.955364
HMGN1_Myotis_lucifugus_003004	2597.31	0.13643	0.0854911	1.59584	0.110525	0.428586
WRB_Myotis_lucifugus_003005	312.926	-0.266609	0.124487	-2.14167	0.0322204	0.221355
LCA5L_Myotis_lucifugus_003006	3.11147	0.178434	1.00558	0.177443	0.85916	NA
Sh3bgr_Myotis_lucifugus_003007	86.0045	0.0198898	0.205029	0.09701	0.922718	0.977002
Sh3bgr_Myotis_lucifugus_003008	2.50942	-0.522334	1.10666	-0.471993	0.636931	NA
PCP4_Myotis_lucifugus_003010	1.74772	-0.213005	1.34018	-0.158938	0.873718	NA
BACE2_Myotis_lucifugus_003014	589.876	0.0395857	0.0970094	0.408061	0.683229	0.89539
MX2_Myotis_lucifugus_003017	2127.03	6.52234	0.134543	48.4779	0	0
MX1_Myotis_lucifugus_003018	7575.67	6.0116	0.0793008	75.8075	0	0
Tmprss2_Myotis_lucifugus_003019	5.50018	1.65696	0.887673	1.86664	0.061952	NA
SLC39A1_Myotis_lucifugus_003021	1.87816	-0.391066	1.30826	-0.29892	0.765001	NA
Prdm15_Myotis_lucifugus_003027	58.0928	-0.416404	0.237148	-1.75588	0.079108	0.36094
C2CD2_Myotis_lucifugus_003028	31.7316	-0.391638	0.318485	-1.22969	0.218814	0.579885
ZBTB21_Myotis_lucifugus_003029	458.252	-0.093977	0.109964	-0.854613	0.392765	0.735099
ABCG1_Myotis_lucifugus_003031	201.477	-0.197301	0.136167	-1.44896	0.14735	0.488856
SLC37A1_Myotis_lucifugus_003038	30.0715	1.58214	0.351295	4.50375	6.67639e-06	0.000188796
Pde9a_Myotis_lucifugus_003040	202.05	0.156488	0.150157	1.04216	0.297338	0.658028
Unknown_Myotis_lucifugus_003041	3.68572	0.0724446	0.916131	0.0790767	0.936972	NA
TPM4_Myotis_lucifugus_003042	3.20485	0.165404	0.992769	0.166609	0.867678	NA
WDR4_Myotis_lucifugus_003043	195.959	-0.164296	0.140891	-1.16612	0.243565	0.60706
Unknown_Myotis_lucifugus_003044	1.91984	-0.513192	1.27366	-0.402926	0.687003	NA
NDUFV3_Myotis_lucifugus_003045	531.822	0.0243092	0.0967131	0.251354	0.801541	0.940964
PKNOX1_Myotis_lucifugus_003046	357.814	0.0980086	0.111457	0.879344	0.379215	0.726077
Cbs_Myotis_lucifugus_003047	63.2197	-0.301296	0.254299	-1.18481	0.236092	0.600307
CBS_Myotis_lucifugus_003048	84.6828	0.00472846	0.199928	0.0236508	0.981131	0.994699
U2AF1L5_Myotis_lucifugus_003049	922.514	-0.0481063	0.0852925	-0.564015	0.572744	0.849379
Unknown_Myotis_lucifugus_003053	572.193	0.00269489	0.0928629	0.0290201	0.976849	0.993791
SIK1_Myotis_lucifugus_003054	85.9442	0.203932	0.202708	1.00604	0.314397	0.675226
RRP1B_Myotis_lucifugus_003057	2505.5	-0.0402088	0.0648872	-0.619673	0.535473	0.832156
PDXK_Myotis_lucifugus_003058	243.382	-0.23399	0.127654	-1.833	0.0668029	0.335178
CSTB_Myotis_lucifugus_003060	47.1611	-0.304598	0.264174	-1.15302	0.248902	0.612969
CSTB_Myotis_lucifugus_003061	83.5053	-0.237391	0.206224	-1.15113	0.249678	0.614324
CSTB_Myotis_lucifugus_003063	10.1233	-0.291647	0.560539	-0.520297	0.602856	NA
Stefin-C_Myotis_lucifugus_003064	10.293	0.680418	0.54195	1.2555	0.209298	0.569046
RRP1_Myotis_lucifugus_003065	3.81367	-1.07047	0.946246	-1.13128	0.257937	NA
RBBP6_Myotis_lucifugus_003066	23.3723	0.247014	0.378003	0.653471	0.513452	0.817687
CSTB_Myotis_lucifugus_003067	798.797	-0.0896932	0.0931334	-0.963061	0.335517	0.693498
RRP1_Myotis_lucifugus_003068	631.217	-0.136485	0.0885778	-1.54085	0.123354	0.450489
Agpat3_Myotis_lucifugus_003069	455.145	-0.0792201	0.0999191	-0.792842	0.42787	0.759687
TRAPPC10_Myotis_lucifugus_003070	491.925	-0.143043	0.098758	-1.44842	0.1475	0.48912
PWP2_Myotis_lucifugus_003071	755.649	-0.208721	0.085943	-2.4286	0.0151573	0.137982
GATD3B_Myotis_lucifugus_003072	267.141	-0.0862681	0.130989	-0.658589	0.51016	0.815282
DNMT3L_Myotis_lucifugus_003073	2.2755	-1.32669	1.26661	-1.04743	0.294899	NA
Rheb_Myotis_lucifugus_003074	402.174	-0.0937495	0.105432	-0.889198	0.373897	0.722992
PFKL_Myotis_lucifugus_003076	524.598	-0.168889	0.109847	-1.5375	0.124172	0.452184
CFAP410_Myotis_lucifugus_003077	35.8899	-0.380802	0.303632	-1.25416	0.209785	0.569905
Trpm2_Myotis_lucifugus_003078	1.44471	-1.37635	1.5549	-0.885168	0.376066	NA
LRRC3_Myotis_lucifugus_003079	68.8912	-0.241752	0.220515	-1.09631	0.272944	0.635333
UBE2G2_Myotis_lucifugus_003083	337.618	-0.0683091	0.123257	-0.554201	0.579441	0.850174
SUMO3_Myotis_lucifugus_003084	278.881	-0.0633955	0.128537	-0.49321	0.621864	0.868627
PTTG1IP_Myotis_lucifugus_003085	1668.94	0.0659505	0.0731008	0.902187	0.366958	0.717417
FAM207A_Myotis_lucifugus_003087	188.591	-0.026251	0.145606	-0.180288	0.856926	0.960569
Adarb1_Myotis_lucifugus_003089	706.481	-0.200546	0.0891175	-2.25036	0.0244264	0.18543
POFUT2_Myotis_lucifugus_003090	1909.28	-0.0255456	0.0694257	-0.367956	0.712906	0.908282
Unknown_Myotis_lucifugus_003093	3.92442	-1.09774	0.935202	-1.1738	0.240476	NA
COL18A1_Myotis_lucifugus_003095	269.598	-0.150403	0.12365	-1.21636	0.223848	0.585483
SLC19A1_Myotis_lucifugus_003096	177.393	-0.166925	0.161371	-1.03442	0.300941	0.662223
Pcbp3_Myotis_lucifugus_003098	214.946	0.07332	0.13351	0.549174	0.582886	0.852416
COL6A1_Myotis_lucifugus_003099	3311.68	0.00487301	0.0710012	0.0686329	0.945282	0.983203
COL6A2_Myotis_lucifugus_003101	11159.8	-0.0305302	0.0716627	-0.426027	0.670089	0.89116
Spatc1l_Myotis_lucifugus_003103	2.12891	0.648405	1.25604	0.51623	0.605694	NA
LSS_Myotis_lucifugus_003104	909.483	-0.0432259	0.101649	-0.425245	0.670658	0.89116
MCM3AP_Myotis_lucifugus_003105	1005.29	-0.0692438	0.0786604	-0.880289	0.378703	0.72563
YBEY_Myotis_lucifugus_003106	10.6999	1.23103	0.555355	2.21665	0.026647	0.195581
Unknown_Myotis_lucifugus_003109	64.6044	-0.0108416	0.22581	-0.048012	0.961707	0.988856
PCNT_Myotis_lucifugus_003110	128.358	0.11418	0.164254	0.695142	0.486966	0.79895
DIP2A_Myotis_lucifugus_003111	335.596	-0.31093	0.113507	-2.73931	0.00615689	0.0758247
PRMT2_Myotis_lucifugus_003113	473.438	-0.0801862	0.104755	-0.765464	0.443995	0.769444
RPS12_Myotis_lucifugus_003115	3.45173	1.15017	0.959721	1.19844	0.230745	NA
ADAMTS5_Myotis_lucifugus_003120	210.526	-0.160077	0.133461	-1.19944	0.230358	0.593993
Adamts1_Myotis_lucifugus_003121	170.065	-0.382191	0.152608	-2.5044	0.0122658	0.120236
Cyyr1_Myotis_lucifugus_003123	6.78559	0.702778	0.673349	1.0437	0.296622	NA
APP_Myotis_lucifugus_003126	3700.57	-0.0172221	0.0624549	-0.275753	0.782737	0.933988
GABPA_Myotis_lucifugus_003127	1089.08	0.154224	0.0843887	1.82754	0.0676181	0.336326
ATP5PF_Myotis_lucifugus_003128	668.357	-0.0580089	0.0886958	-0.654021	0.513098	0.817411
JAM2_Myotis_lucifugus_003129	20.6418	0.122232	0.401139	0.304711	0.760586	0.925012
MRPL39_Myotis_lucifugus_003131	199.357	-0.204422	0.139264	-1.46787	0.14214	0.479962
SF3B1_Myotis_lucifugus_003145	671.061	0.189945	0.0881696	2.15431	0.0312159	0.21702
EURL_Myotis_lucifugus_003146	138.059	0.2394	0.164632	1.45415	0.145904	0.485692
BTG3_Myotis_lucifugus_003149	616.099	0.0850833	0.0883243	0.963306	0.335394	0.693498
CXADR_Myotis_lucifugus_003150	21.5739	-0.273102	0.406505	-0.67183	0.501692	0.809058
MBNL1_Myotis_lucifugus_003155	3066.92	0.0442735	0.0708925	0.624516	0.532289	0.830506
P2RY1_Myotis_lucifugus_003156	2.30218	-0.257448	1.17397	-0.219297	0.826419	NA
Unknown_Myotis_lucifugus_003157	74.0663	0.272149	0.229348	1.18662	0.235378	0.599634
ARHGEF26_Myotis_lucifugus_003158	7.72956	-0.0971918	0.654803	-0.148429	0.882004	NA
DHX36_Myotis_lucifugus_003159	1193.78	0.211221	0.0859293	2.45808	0.0139682	0.131539
MME_Myotis_lucifugus_003162	95.6675	0.171574	0.185527	0.92479	0.355075	0.709842
MME_Myotis_lucifugus_003163	1188.95	0.192085	0.0867892	2.21324	0.0268811	0.196569
C3orf33_Myotis_lucifugus_003165	68.422	0.172014	0.249118	0.690489	0.489886	0.801485
Slc33a1_Myotis_lucifugus_003166	417.562	0.00901659	0.104795	0.0860404	0.931434	0.979682
GMPS_Myotis_lucifugus_003168	1375.87	0.165246	0.0747368	2.21104	0.0270331	0.197094
SSR3_Myotis_lucifugus_003172	2068.99	0.09342	0.0659094	1.4174	0.156366	0.50343
TIPARP_Myotis_lucifugus_003176	1584.7	0.255525	0.0831016	3.07485	0.00210611	0.0327965
LEKR1_Myotis_lucifugus_003177	4.88296	-0.40804	0.854549	-0.477491	0.633012	NA
CCNL1_Myotis_lucifugus_003178	647.532	0.0690606	0.108822	0.634622	0.525675	0.825464
VEPH1_Myotis_lucifugus_003180	8.06412	0.00025605	0.615421	0.000416057	0.999668	NA
RSRC1_Myotis_lucifugus_003182	162.856	0.213272	0.152184	1.40141	0.161093	0.511502
MLF1_Myotis_lucifugus_003185	21.7607	0.678327	0.386906	1.75321	0.0795661	0.361132
GFM1_Myotis_lucifugus_003186	1183.22	0.0757768	0.0759652	0.99752	0.318512	0.678851
Lxn_Myotis_lucifugus_003187	314.143	-0.0390548	0.114808	-0.340175	0.733725	0.91535
RARRES1_Myotis_lucifugus_003188	34.0797	0.659246	0.309408	2.13066	0.0331168	0.2247
MFSD1_Myotis_lucifugus_003189	520.77	-0.0705548	0.100189	-0.704215	0.481299	0.795815
IQCJ-SCHIP1_Myotis_lucifugus_003195	519.804	0.0631414	0.0942834	0.669699	0.50305	0.809893
ANKRD26_Myotis_lucifugus_003196	470.02	0.109353	0.101656	1.07572	0.282053	0.643778
ANKRD26_Myotis_lucifugus_003197	254.792	0.124601	0.128781	0.967548	0.33327	0.692633
IL12A_Myotis_lucifugus_003200	1.97743	0.768497	1.24933	0.615129	0.53847	NA
Unknown_Myotis_lucifugus_003202	9.5228	0.378701	0.582703	0.649904	0.515754	NA
Rpl27a_Myotis_lucifugus_003203	414.917	-0.239071	0.114967	-2.07948	0.0375736	0.241869
IFT80_Myotis_lucifugus_003204	361.076	0.0586262	0.107861	0.543533	0.586763	0.854905
SMC4_Myotis_lucifugus_003205	5269.86	0.29606	0.0775314	3.81858	0.000134221	0.00307795
Unknown_Myotis_lucifugus_003206	273.413	0.205986	0.129493	1.59071	0.111675	0.430872
TRIM59_Myotis_lucifugus_003207	248.961	0.149221	0.127641	1.16907	0.242377	0.606025
KPNA4_Myotis_lucifugus_003209	968.996	0.0766063	0.0864627	0.886005	0.375615	0.723298
Ppm1l_Myotis_lucifugus_003211	4.01813	0.385659	0.882396	0.437058	0.662069	NA
PPM1L_Myotis_lucifugus_003214	7.61076	-0.507395	0.673632	-0.753222	0.451317	NA
B3GALNT1_Myotis_lucifugus_003215	166.902	0.159793	0.147438	1.0838	0.278454	0.640173
NMD3_Myotis_lucifugus_003216	890.135	0.100482	0.0929045	1.08156	0.279448	0.641069
SLITRK3_Myotis_lucifugus_003226	4.69609	0.249807	0.852027	0.293192	0.769376	NA
CDK8_Myotis_lucifugus_003234	1.54815	-1.45573	1.57763	-0.922731	0.356147	NA
Pdcd10_Myotis_lucifugus_003243	775.236	0.0684397	0.0909757	0.752285	0.45188	0.775653
SERPINI1_Myotis_lucifugus_003244	20.5403	0.00338222	0.405091	0.00834929	0.993338	0.997885
GOLIM4_Myotis_lucifugus_003245	1157.85	0.0268646	0.0919499	0.292166	0.77016	0.929137
DYNLT1_Myotis_lucifugus_003247	3.57549	-0.287409	0.960596	-0.299199	0.764788	NA
MECOM_Myotis_lucifugus_003249	215.251	0.0809694	0.134818	0.600583	0.548118	0.837929
MECOM_Myotis_lucifugus_003250	19.0084	0.0439237	0.401976	0.109269	0.912989	0.974277
Unknown_Myotis_lucifugus_003252	13.2859	0.750034	0.490903	1.52787	0.126546	0.456861
ACTRT3_Myotis_lucifugus_003253	2.43203	-1.0063	1.2106	-0.831241	0.405837	NA
MYNN_Myotis_lucifugus_003254	453.886	0.0994075	0.0980805	1.01353	0.310807	0.671643
SEC62_Myotis_lucifugus_003259	1647.72	0.211614	0.0747079	2.83254	0.00461791	0.0609317
GPR160_Myotis_lucifugus_003261	4.78013	1.02849	0.844487	1.21788	0.223268	NA
PHC3_Myotis_lucifugus_003262	475.162	0.0715802	0.103397	0.692287	0.488757	0.80066
AGPAT3_Myotis_lucifugus_003264	6.53467	-0.279893	0.711104	-0.393604	0.693874	NA
PRKCI_Myotis_lucifugus_003265	1142.92	0.051616	0.0786349	0.656401	0.511566	0.816238
SKIL_Myotis_lucifugus_003267	1033.81	0.29939	0.0975906	3.06782	0.0021563	0.0332782
CLDN11_Myotis_lucifugus_003269	2.06699	-0.469718	1.3137	-0.357554	0.720677	NA
RPL22L1_Myotis_lucifugus_003271	205.122	-0.239175	0.155884	-1.53432	0.124951	0.453854
RPL22L1_Myotis_lucifugus_003273	588.932	-0.0525859	0.102612	-0.512471	0.608321	0.863727
EIF5A2_Myotis_lucifugus_003274	161.704	-0.162934	0.148086	-1.10026	0.271219	0.634548
TNIK_Myotis_lucifugus_003276	172.677	0.225118	0.162777	1.38299	0.166669	0.518799
Tnik_Myotis_lucifugus_003277	79.2336	0.0627071	0.215683	0.290737	0.771253	0.929181
Unknown_Myotis_lucifugus_003278	6.68435	-0.560131	0.695646	-0.805197	0.420706	NA
ILF3_Myotis_lucifugus_003279	86.7057	-0.347139	0.198501	-1.74881	0.0803247	0.362984
PLD1_Myotis_lucifugus_003281	82.3873	-0.253281	0.202756	-1.24919	0.211595	0.571469
PLD1_Myotis_lucifugus_003282	132.154	-0.0472939	0.168492	-0.28069	0.778949	0.931935
PLD1_Myotis_lucifugus_003283	29.0577	0.234973	0.333866	0.703794	0.481561	0.795906
Unknown_Myotis_lucifugus_003284	6.55788	-1.31596	0.736975	-1.78563	0.0741593	NA
FNDC3B_Myotis_lucifugus_003286	299.638	0.18291	0.123927	1.47595	0.139956	0.476561
Fndc3b_Myotis_lucifugus_003287	1176.91	0.302769	0.107875	2.80668	0.00500557	0.0647493
FNDC3B_Myotis_lucifugus_003288	6752.19	0.227417	0.0679365	3.34749	0.000815471	0.0151564
Tubal3_Myotis_lucifugus_003291	115.927	4.79785	0.302726	15.8488	1.43314e-56	1.94289e-54
TNFSF10_Myotis_lucifugus_003292	222.533	5.37191	0.254276	21.1263	4.55594e-99	1.03278e-96
NCEH1_Myotis_lucifugus_003293	182.854	0.367729	0.143044	2.57075	0.010148	0.105747
NCEH1_Myotis_lucifugus_003294	14.3621	-0.0536125	0.465465	-0.115181	0.908302	0.973625
ECT2_Myotis_lucifugus_003295	1839.01	0.456393	0.0695714	6.56006	5.37847e-11	2.38377e-09
GAPDH_Myotis_lucifugus_003307	2.64661	-1.18179	1.17854	-1.00276	0.315978	NA
NAALADL2_Myotis_lucifugus_003308	49.9106	0.229616	0.254851	0.900984	0.367597	0.717638
SUMO1_Myotis_lucifugus_003309	116.045	-0.0494371	0.172954	-0.285839	0.775002	0.930747
PPP1R12C_Myotis_lucifugus_003311	8.03747	-0.595307	0.656528	-0.906751	0.364538	NA
TBL1XR1_Myotis_lucifugus_003315	1062.21	-0.052291	0.0877437	-0.595951	0.551208	0.83875
RPL39_Myotis_lucifugus_003316	28.5905	-0.313023	0.351238	-0.8912	0.372822	0.722483
Unknown_Myotis_lucifugus_003320	4.56574	-0.787633	0.842469	-0.93491	0.349835	NA
ZMAT3_Myotis_lucifugus_003323	605.027	-0.051335	0.102311	-0.501755	0.61584	0.866429
PIK3CA_Myotis_lucifugus_003325	814.295	0.833467	0.0987677	8.43866	3.20993e-17	1.95537e-15
ZNF639_Myotis_lucifugus_003327	688.86	0.0150906	0.091588	0.164767	0.869128	0.964176
Mfn1_Myotis_lucifugus_003328	1366.42	-0.00395749	0.0847039	-0.0467214	0.962735	0.988969
GNB4_Myotis_lucifugus_003329	544.79	0.81207	0.0928514	8.74591	2.21223e-18	1.42282e-16
Actl6a_Myotis_lucifugus_003330	493.611	0.0285969	0.0967322	0.29563	0.767513	0.927887
MRPL47_Myotis_lucifugus_003331	424.505	0.0539387	0.107863	0.500065	0.61703	0.866611
NDUFB5_Myotis_lucifugus_003332	344.521	-0.115042	0.113547	-1.01316	0.310981	0.671884
USP13_Myotis_lucifugus_003333	257.198	0.25969	0.122385	2.12191	0.0338454	0.227523
PEX5L_Myotis_lucifugus_003334	47.0867	-0.262972	0.271985	-0.966864	0.333612	0.692774
PEX5L_Myotis_lucifugus_003335	32.8606	-0.292928	0.31924	-0.91758	0.358839	0.712165
NELFE_Myotis_lucifugus_003337	2.71056	-0.638482	1.24544	-0.512655	0.608192	NA
TTC14_Myotis_lucifugus_003340	1376.14	0.155444	0.0980026	1.58613	0.112711	0.432259
CCDC39_Myotis_lucifugus_003341	6.75217	-0.283739	0.793817	-0.357436	0.720765	NA
Fxr1_Myotis_lucifugus_003343	2426.62	0.16012	0.080972	1.97747	0.047988	0.2773
DNAJC19_Myotis_lucifugus_003344	436.853	-0.110915	0.101416	-1.09367	0.274101	0.636913
ATP11B_Myotis_lucifugus_003354	1605.81	0.220266	0.0794235	2.77331	0.00554888	0.0702012
DCUN1D1_Myotis_lucifugus_003355	1064.57	0.186183	0.0864884	2.15269	0.0313429	0.217466
MCCC1_Myotis_lucifugus_003356	104.049	-0.0206417	0.181439	-0.113766	0.909423	0.973788
B3GNT5_Myotis_lucifugus_003358	207.653	0.112432	0.139325	0.806979	0.419678	0.754586
KLHL24_Myotis_lucifugus_003362	30.5796	-0.101084	0.331165	-0.305238	0.760185	0.924708
YEATS2_Myotis_lucifugus_003363	733.021	0.102998	0.0906806	1.13583	0.256029	0.620523
PARL_Myotis_lucifugus_003364	546.297	-0.164807	0.0932191	-1.76796	0.0770678	0.356252
ABCC5_Myotis_lucifugus_003365	249.576	-0.138721	0.125876	-1.10204	0.270442	0.634258
HTATSF1_Myotis_lucifugus_003369	2.34816	0.603252	1.15896	0.520513	0.602706	NA
EIF2B5_Myotis_lucifugus_003370	590.523	-0.0571362	0.094677	-0.603485	0.546186	0.837352
DVL3_Myotis_lucifugus_003371	1195.77	-0.168919	0.0822544	-2.05362	0.0400126	0.249721
AP2M1_Myotis_lucifugus_003372	3371.03	-0.0216552	0.0705657	-0.306881	0.758934	0.924494
ABCF3_Myotis_lucifugus_003373	363.377	-0.173882	0.107575	-1.61638	0.106013	0.41982
VWA5B2_Myotis_lucifugus_003374	1.88342	-1.02968	1.31444	-0.783361	0.433415	NA
ALG3_Myotis_lucifugus_003375	216.742	-0.086747	0.14648	-0.592212	0.553709	0.840004
EEF1AKMT4-ECE2_Myotis_lucifugus_003376	40.3848	-0.519942	0.30257	-1.71842	0.0857205	0.376538
PSMD2_Myotis_lucifugus_003377	3714.49	-0.0657234	0.0622406	-1.05596	0.290988	0.652161
EIF4G1_Myotis_lucifugus_003378	11432.1	0.0605586	0.0599157	1.01073	0.312145	0.672724
FAM131A_Myotis_lucifugus_003379	4.83764	0.0104277	0.806853	0.0129239	0.989689	NA
CLCN2_Myotis_lucifugus_003380	17.0838	-0.351795	0.44226	-0.795447	0.426354	0.758665
POLR2H_Myotis_lucifugus_003381	159.791	-0.333682	0.149843	-2.22688	0.0259554	0.191931
CHRD_Myotis_lucifugus_003383	41.779	-0.126293	0.282807	-0.446569	0.655186	0.885189
EPHB3_Myotis_lucifugus_003387	131.325	-0.838206	0.203367	-4.12165	3.76176e-05	0.000974113
VPS8_Myotis_lucifugus_003388	87.0222	0.0527836	0.208577	0.253066	0.800217	0.940398
VPS8_Myotis_lucifugus_003389	115.541	0.0467137	0.182787	0.255565	0.798287	0.940105
C3orf70_Myotis_lucifugus_003390	26.1323	-0.0862619	0.345445	-0.249713	0.80281	0.941268
EHHADH_Myotis_lucifugus_003391	83.9577	-0.203553	0.202529	-1.00506	0.31487	0.675226
MAP3K13_Myotis_lucifugus_003392	12.487	0.221169	0.503689	0.439099	0.66059	0.886114
TMEM41A_Myotis_lucifugus_003393	70.9843	0.0780325	0.213884	0.364835	0.715235	0.908864
SENP2_Myotis_lucifugus_003397	436.764	0.0665447	0.108399	0.613889	0.539289	0.834109
IGF2BP2_Myotis_lucifugus_003398	1294.64	0.157288	0.0826184	1.90379	0.0569371	0.308393
TRA2B_Myotis_lucifugus_003401	1859.27	0.0079916	0.0768423	0.104	0.917169	0.975149
Unknown_Myotis_lucifugus_003402	40.4098	-0.49297	0.286507	-1.72062	0.0853197	0.376213
ETV5_Myotis_lucifugus_003404	377.026	-0.100337	0.112627	-0.890878	0.372995	0.722483
DGKG_Myotis_lucifugus_003405	25.8437	-0.441024	0.359819	-1.22569	0.220317	0.581653
DGKG_Myotis_lucifugus_003406	21.6918	0.0587654	0.395919	0.148428	0.882005	0.966738
TBCCD1_Myotis_lucifugus_003411	368.367	-0.114633	0.113325	-1.01155	0.311754	0.672639
DNAJB11_Myotis_lucifugus_003412	1560.07	0.0654216	0.0736746	0.88798	0.374551	0.723233
Unknown_Myotis_lucifugus_003429	62.0146	-0.0798323	0.229616	-0.347678	0.728082	0.913439
EIF4A2_Myotis_lucifugus_003430	2772.34	-0.0206081	0.0806104	-0.255651	0.79822	0.940105
RFC4_Myotis_lucifugus_003431	1604.08	-0.0401001	0.0846053	-0.473967	0.635523	0.874486
ST6GAL1_Myotis_lucifugus_003434	16.6636	0.220842	0.431109	0.512264	0.608466	0.863727
MASP1_Myotis_lucifugus_003436	41.2958	-0.195864	0.276049	-0.709526	0.477998	0.794179
RTP4_Myotis_lucifugus_003437	25.7849	2.69096	0.408399	6.58904	4.42674e-11	1.99391e-09
SST_Myotis_lucifugus_003438	1.8223	1.60826	1.34728	1.19371	0.232593	NA
BCL6_Myotis_lucifugus_003440	361.722	0.360512	0.113596	3.17363	0.00150543	0.0249605
Lpp_Myotis_lucifugus_003442	459.445	0.191352	0.109147	1.75316	0.0795754	0.361132
LPP_Myotis_lucifugus_003443	723.737	0.267996	0.103023	2.60132	0.00928669	0.0996346
LPP_Myotis_lucifugus_003444	275.835	0.125636	0.130816	0.960401	0.336854	0.694372
P3H2_Myotis_lucifugus_003450	846.144	0.0620825	0.0875449	0.709151	0.478231	0.794212
CLDN1_Myotis_lucifugus_003452	13.0365	0.488712	0.54242	0.900985	0.367596	0.717638
IL1RAP_Myotis_lucifugus_003454	42.8501	0.00651192	0.277306	0.0234828	0.981265	0.994699
CCDC50_Myotis_lucifugus_003459	714.918	-0.00123071	0.0893087	-0.0137804	0.989005	0.9965
Fgf12_Myotis_lucifugus_003461	25.1307	0.0195211	0.359798	0.0542558	0.956731	0.987069
Fgf12_Myotis_lucifugus_003462	11.1751	0.338084	0.52745	0.640977	0.521538	0.823434
Fgf12_Myotis_lucifugus_003463	9.9798	-0.674459	0.569686	-1.18391	0.236447	NA
OPA1_Myotis_lucifugus_003469	890.395	0.0651641	0.0791728	0.823061	0.410473	0.749605
SUPT5H_Myotis_lucifugus_003470	32.1145	-0.00375374	0.320013	-0.01173	0.990641	0.996913
HES1_Myotis_lucifugus_003473	447.788	-0.0526391	0.102124	-0.515445	0.606242	0.862878
LRRC15_Myotis_lucifugus_003476	14.1659	-0.236345	0.471085	-0.501704	0.615876	0.866429
ATP13A3_Myotis_lucifugus_003478	3694.08	0.510275	0.0868038	5.87848	4.1404e-09	1.58159e-07
rps13_Myotis_lucifugus_003480	44.7041	-0.203597	0.278314	-0.731536	0.464452	0.784534
TMEM44_Myotis_lucifugus_003482	2.09273	0.890413	1.25958	0.706911	0.479622	NA
LSG1_Myotis_lucifugus_003484	558.78	0.0919441	0.0927393	0.991425	0.321478	0.682438
FAM43A_Myotis_lucifugus_003485	18.1171	0.0370074	0.42002	0.0881088	0.92979	0.978981
XXYLT1_Myotis_lucifugus_003491	57.1375	-0.21654	0.248145	-0.872634	0.382863	0.727005
Xxylt1_Myotis_lucifugus_003492	19.3768	-0.10338	0.410377	-0.251914	0.801108	0.940881
XXYLT1_Myotis_lucifugus_003496	19.2198	-0.483654	0.43234	-1.11869	0.263273	0.627246
ACAP2_Myotis_lucifugus_003497	890.276	0.333435	0.0974783	3.4206	0.000624822	0.0119173
PPP1R2_Myotis_lucifugus_003499	496.503	0.813014	0.101137	8.03872	9.07796e-16	5.20871e-14
Unknown_Myotis_lucifugus_003500	111.108	0.477899	0.174958	2.73151	0.00630455	0.0770136
Bdh1_Myotis_lucifugus_003504	105.423	-0.213891	0.180447	-1.18534	0.235884	0.600307
Unknown_Myotis_lucifugus_003506	90.98	-0.310267	0.19635	-1.58017	0.114068	0.434319
Dlg1_Myotis_lucifugus_003508	1391.73	0.00390648	0.0852252	0.0458371	0.96344	0.988969
Prr13_Myotis_lucifugus_003511	16.3084	-0.607057	0.454542	-1.33554	0.181701	0.53738
NCBP2AS2_Myotis_lucifugus_003512	25.7305	-0.389383	0.378008	-1.03009	0.302967	0.664673
NCBP2_Myotis_lucifugus_003513	318.017	-0.172349	0.11885	-1.45014	0.147018	0.488108
SENP5_Myotis_lucifugus_003514	853.046	0.0917898	0.0860927	1.06617	0.286345	0.647495
Pak2_Myotis_lucifugus_003515	1219.24	0.125839	0.0755402	1.66585	0.0957425	0.398893
PIGX_Myotis_lucifugus_003517	149.44	-0.0314006	0.159677	-0.196651	0.8441	0.955364
CEP19_Myotis_lucifugus_003518	87.2772	-0.292782	0.195419	-1.49823	0.134074	0.468649
Fbxo45_Myotis_lucifugus_003521	344.028	0.325791	0.124278	2.62147	0.00875525	0.0959331
Unknown_Myotis_lucifugus_003522	18.9731	-0.368662	0.407886	-0.903836	0.366082	0.716719
WDR53_Myotis_lucifugus_003523	63.9227	0.427953	0.225058	1.90153	0.0572331	0.309148
RNF168_Myotis_lucifugus_003525	258.541	0.19492	0.133626	1.4587	0.144648	0.484191
UBXN7_Myotis_lucifugus_003527	1507.27	0.351728	0.0764934	4.59816	4.26249e-06	0.000123052
TCTEX1D2_Myotis_lucifugus_003529	5.26006	0.290371	0.76191	0.381109	0.703122	NA
TCTEX1D2_Myotis_lucifugus_003530	6.51417	0.198846	0.737439	0.269645	0.787434	NA
PCYT1A_Myotis_lucifugus_003531	383.733	-0.0386831	0.114577	-0.337616	0.735652	0.915598
TFRC_Myotis_lucifugus_003535	1321.7	-0.023392	0.0893941	-0.261673	0.793574	0.938129
Tnk2_Myotis_lucifugus_003537	71.114	-0.297162	0.222289	-1.33683	0.181279	0.537001
Unknown_Myotis_lucifugus_003540	13.0701	0.0776978	0.503058	0.154451	0.877254	0.965576
ZNF587_Myotis_lucifugus_003541	105.052	0.0830749	0.185501	0.447842	0.654267	0.884726
RUBCN_Myotis_lucifugus_003543	196.175	-0.120467	0.136549	-0.882227	0.377654	0.724961
FYTTD1_Myotis_lucifugus_003544	1507.84	0.136141	0.0737048	1.84711	0.0647307	0.329642
Lrch3_Myotis_lucifugus_003546	40.8425	-0.0999781	0.279284	-0.35798	0.720358	0.911058
LRCH3_Myotis_lucifugus_003548	722.038	0.21211	0.100954	2.10105	0.0356365	0.234824
IQCG_Myotis_lucifugus_003549	93.7001	0.0300389	0.188785	0.159117	0.873577	0.964996
RPL35A_Myotis_lucifugus_003550	2586.81	-0.113753	0.079559	-1.4298	0.152775	0.498129
Lmln_Myotis_lucifugus_003551	10.3082	-0.985277	0.598125	-1.64728	0.0995011	0.40635
OSBPL11_Myotis_lucifugus_003552	424.698	-0.0843234	0.105296	-0.80082	0.423236	0.757018
SNX4_Myotis_lucifugus_003554	1092.4	0.187745	0.0835447	2.24723	0.024625	0.186114
SERPINB6_Myotis_lucifugus_003555	3.29604	1.59212	1.03448	1.53905	0.123793	NA
ZNF148_Myotis_lucifugus_003558	91.4394	0.154548	0.191826	0.805671	0.420433	0.755129
ZNF148_Myotis_lucifugus_003559	677.541	0.0582375	0.0977475	0.595795	0.551312	0.83875
HEG1_Myotis_lucifugus_003564	76.3134	0.119005	0.215205	0.552987	0.580272	0.850676
Itgb5_Myotis_lucifugus_003566	1160.47	0.0933561	0.0770506	1.21162	0.225658	0.587978
UMPS_Myotis_lucifugus_003567	933.649	-0.0986522	0.0803227	-1.2282	0.219373	0.580682
KALRN_Myotis_lucifugus_003569	46.581	-0.152111	0.264732	-0.574585	0.565572	0.845642
KALRN_Myotis_lucifugus_003570	40.6055	-0.44461	0.293915	-1.51272	0.130351	0.464322
Kalrn_Myotis_lucifugus_003571	9.76689	-0.0388505	0.59304	-0.0655107	0.947767	NA
CCDC14_Myotis_lucifugus_003573	6.5392	-0.499451	0.693916	-0.719757	0.471674	NA
CCDC14_Myotis_lucifugus_003574	147.394	-0.0663906	0.168139	-0.394856	0.692949	0.900319
CCDC14_Myotis_lucifugus_003576	66.1279	-0.18344	0.228844	-0.801591	0.422789	0.756554
MYLK_Myotis_lucifugus_003579	145.897	-0.141749	0.162252	-0.873633	0.382318	0.726936
HACD2_Myotis_lucifugus_003580	358.13	0.0621169	0.11424	0.543739	0.586621	0.854905
ADCY5_Myotis_lucifugus_003582	96.6679	-0.312038	0.202159	-1.54352	0.122704	0.44935
SEC22A_Myotis_lucifugus_003583	249.177	-0.00590639	0.12287	-0.0480702	0.96166	0.988856
PDIA5_Myotis_lucifugus_003584	488.498	-0.0431668	0.0976168	-0.442207	0.65834	0.885449
Slc49a4_Myotis_lucifugus_003587	325.021	-0.0333765	0.114448	-0.29163	0.770569	0.929181
HSPBAP1_Myotis_lucifugus_003588	49.6796	-0.304763	0.255851	-1.19117	0.233585	0.597149
PARP14_Myotis_lucifugus_003589	267.619	4.80505	0.209153	22.9738	8.51457e-117	2.14072e-114
HSPBAP1_Myotis_lucifugus_003590	5.40636	-0.0317408	0.782573	-0.0405595	0.967647	NA
PARP14_Myotis_lucifugus_003591	468.69	5.05783	0.167897	30.1245	2.31632e-199	9.15147e-197
PARP14_Myotis_lucifugus_003592	34.4294	5.50102	0.648643	8.48081	2.23631e-17	1.38671e-15
PARP14_Myotis_lucifugus_003593	182.304	4.40185	0.221376	19.8841	5.58751e-88	1.11977e-85
PARP14_Myotis_lucifugus_003594	75.5961	5.03111	0.390331	12.8893	5.16911e-38	5.25577e-36
PARP14_Myotis_lucifugus_003595	174.37	4.85756	0.252606	19.2298	2.08394e-82	3.84223e-80
PARP14_Myotis_lucifugus_003596	17.9107	5.15177	0.811326	6.34981	2.15574e-10	9.11609e-09
PARP14_Myotis_lucifugus_003597	3258.74	5.04829	0.0845835	59.6841	0	0
PARP14_Myotis_lucifugus_003598	2026.61	4.81496	0.101032	47.6579	0	0
PARP15_Myotis_lucifugus_003602	38.7265	4.10414	0.437998	9.37024	7.23648e-21	5.02845e-19
DTX3L_Myotis_lucifugus_003603	2192.09	3.36869	0.0784271	42.9531	0	0
PARP9_Myotis_lucifugus_003604	2150.91	2.99084	0.0731897	40.8642	0	0
RPL6_Myotis_lucifugus_003605	2.01641	2.06152	1.37178	1.5028	0.13289	NA
RPL6_Myotis_lucifugus_003606	17.9464	-0.303552	0.449481	-0.675339	0.499461	0.807877
Sdhaf2_Myotis_lucifugus_003607	17.6593	0.0879124	0.432778	0.203135	0.839029	0.953799
GTF2H3_Myotis_lucifugus_003608	125.499	-0.0102979	0.164984	-0.0624179	0.95023	0.984798
KPNA1_Myotis_lucifugus_003609	478.203	0.0641641	0.101177	0.634174	0.525967	0.825735
WDR5B_Myotis_lucifugus_003610	29.9316	0.163599	0.327711	0.499217	0.617626	0.866632
FAM162A_Myotis_lucifugus_003611	280.381	-0.114005	0.121639	-0.937238	0.348636	0.703582
UBE2R2_Myotis_lucifugus_003617	6.00724	0.259061	0.707519	0.366154	0.71425	NA
EAF2_Myotis_lucifugus_003622	153.019	0.135247	0.157381	0.859363	0.39014	0.733454
IQCB1_Myotis_lucifugus_003623	345.283	0.106419	0.116987	0.90967	0.362997	0.715133
GOLGB1_Myotis_lucifugus_003624	11.2612	0.0343074	0.525231	0.0653187	0.94792	0.984019
GOLGB1_Myotis_lucifugus_003625	1045.3	0.109315	0.108122	1.01103	0.312	0.672724
HCLS1_Myotis_lucifugus_003626	6.15385	0.354548	0.704922	0.50296	0.614992	NA
POLQ_Myotis_lucifugus_003628	377.714	0.180368	0.109246	1.65102	0.0987342	0.403929
GTF2E1_Myotis_lucifugus_003634	538.961	0.16877	0.100613	1.67742	0.0934602	0.393056
RABL3_Myotis_lucifugus_003635	82.8108	-0.265815	0.204432	-1.30026	0.193511	0.553276
Unknown_Myotis_lucifugus_003636	50.9381	0.238212	0.258852	0.920264	0.357435	0.711038
Ndufb4_Myotis_lucifugus_003638	397.458	-0.154236	0.111254	-1.38634	0.165644	0.517282
FSTL1_Myotis_lucifugus_003640	8730.27	0.0270482	0.0589213	0.459057	0.646193	0.880214
LRRC58_Myotis_lucifugus_003641	295.444	-0.103118	0.122788	-0.83981	0.401015	0.742135
GSK3B_Myotis_lucifugus_003645	606.374	-0.147661	0.0909903	-1.62282	0.104629	0.417391
MAATS1_Myotis_lucifugus_003647	6.81278	0.507754	0.748208	0.678627	0.497374	NA
COX17_Myotis_lucifugus_003649	298.051	-0.240634	0.12239	-1.96611	0.0492854	0.281852
POPDC2_Myotis_lucifugus_003650	13.3707	-0.0173035	0.485503	-0.0356403	0.971569	0.991542
PLA1A_Myotis_lucifugus_003651	197.496	0.134147	0.143296	0.936149	0.349196	0.703685
ADPRH_Myotis_lucifugus_003653	660.425	0.258515	0.089323	2.89416	0.00380175	0.0527288
TIMMDC1_Myotis_lucifugus_003655	121.128	-0.215483	0.171557	-1.25604	0.209102	0.568977
POGLUT1_Myotis_lucifugus_003656	257.588	-0.0168888	0.123028	-0.137277	0.890812	0.968766
TMEM39A_Myotis_lucifugus_003657	328.546	-0.0434504	0.114153	-0.380631	0.703477	0.903675
ARHGAP31_Myotis_lucifugus_003659	313.223	-0.00357189	0.128068	-0.0278906	0.977749	0.994018
B4GALT4_Myotis_lucifugus_003660	140.163	-0.255564	0.165794	-1.54145	0.123206	0.450356
IGSF11_Myotis_lucifugus_003662	407.061	0.0402214	0.108755	0.369836	0.711505	0.907879
RPL21_Myotis_lucifugus_003669	41.7165	0.241335	0.292551	0.824933	0.40941	0.748852
Zbtb20_Myotis_lucifugus_003676	20.6341	0.489449	0.402425	1.21625	0.22389	0.585483
QTRT2_Myotis_lucifugus_003679	279.072	-0.0578819	0.118557	-0.488219	0.625395	0.869753
CCDC191_Myotis_lucifugus_003680	11.1379	-0.798287	0.542673	-1.47103	0.141283	0.478602
Zdhhc23_Myotis_lucifugus_003681	10.1342	0.0657519	0.550326	0.119478	0.904897	NA
GRAMD1C_Myotis_lucifugus_003682	13.9562	0.386425	0.502209	0.76945	0.441626	0.767686
GRAMD1C_Myotis_lucifugus_003683	1.74165	-0.897494	1.39687	-0.642501	0.520548	NA
ATP6V1A_Myotis_lucifugus_003685	574.966	-0.178368	0.0945579	-1.88633	0.0592502	0.314736
NAA50_Myotis_lucifugus_003686	2292.57	0.141202	0.0748754	1.88583	0.0593179	0.314736
Odc1_Myotis_lucifugus_003687	5.057	0.58866	0.776065	0.758519	0.44814	NA
Unknown_Myotis_lucifugus_003688	1.95734	-1.14189	1.41465	-0.807192	0.419556	NA
USF3_Myotis_lucifugus_003689	512.809	0.226323	0.0986184	2.29494	0.0217365	0.172743
SPICE1_Myotis_lucifugus_003691	286.342	-0.0288934	0.121817	-0.237187	0.812512	0.945189
BOC_Myotis_lucifugus_003694	32.0651	-0.132376	0.338006	-0.391639	0.695325	0.901158
NEPRO_Myotis_lucifugus_003696	158.511	0.0461139	0.158463	0.291007	0.771046	0.929181
GTPBP8_Myotis_lucifugus_003697	79.982	-0.0394206	0.214844	-0.183485	0.854418	0.959084
CCDC80_Myotis_lucifugus_003699	8289.8	0.256233	0.0615162	4.16529	3.10958e-05	0.000820596
SLC35A5_Myotis_lucifugus_003700	339.825	0.174551	0.11033	1.58208	0.113631	0.433459
ATG3_Myotis_lucifugus_003701	792.83	0.367845	0.0942012	3.90488	9.4271e-05	0.00222834
Unknown_Myotis_lucifugus_003704	6.83084	0.814593	0.683896	1.19111	0.233612	NA
CD200_Myotis_lucifugus_003705	1454.1	0.158585	0.0716138	2.21445	0.0267975	0.196165
TTMP_Myotis_lucifugus_003711	45.1864	0.0477799	0.268275	0.178101	0.858644	0.960879
TAGLN3_Myotis_lucifugus_003714	13.9611	-0.655056	0.483998	-1.35343	0.175919	0.529343
ABHD10_Myotis_lucifugus_003715	324.754	-0.0589604	0.116821	-0.504707	0.613765	0.865593
PHLDB2_Myotis_lucifugus_003716	6565.7	0.161454	0.0652721	2.47355	0.0133779	0.127667
Plcxd2_Myotis_lucifugus_003717	1.50684	-2.63286	1.66575	-1.58059	0.113973	NA
NECTIN3_Myotis_lucifugus_003721	514.692	-0.0214317	0.104679	-0.204738	0.837777	0.953166
C1D_Myotis_lucifugus_003732	12.4415	-0.323722	0.528002	-0.613108	0.539805	0.834293
SRM_Myotis_lucifugus_003735	4.49547	0.600657	0.881379	0.681497	0.495557	NA
DZIP3_Myotis_lucifugus_003744	148.985	-0.00232643	0.164883	-0.0141096	0.988743	0.996478
DZIP3_Myotis_lucifugus_003745	18.5499	0.342446	0.420183	0.814992	0.415077	0.752236
CIP2A_Myotis_lucifugus_003746	670.692	0.118414	0.0916971	1.29136	0.196578	0.555972
Unknown_Myotis_lucifugus_003747	6.97071	-0.267977	0.680683	-0.393689	0.693811	NA
IFT57_Myotis_lucifugus_003752	177.439	-0.011924	0.144865	-0.0823111	0.934399	0.98078
CD47_Myotis_lucifugus_003753	676.198	0.156472	0.0917394	1.70561	0.088081	0.381761
TSN_Myotis_lucifugus_003755	42.4576	-0.374934	0.274215	-1.3673	0.171532	0.525005
BBX_Myotis_lucifugus_003759	1937.69	1.04433	0.0836799	12.48	9.59493e-36	9.47705e-34
BBX_Myotis_lucifugus_003760	218.652	0.962942	0.137132	7.022	2.18721e-12	1.06872e-10
SNUPN_Myotis_lucifugus_003764	147.315	-0.115452	0.16533	-0.69831	0.484983	0.797995
CBLB_Myotis_lucifugus_003771	103.353	0.251098	0.216525	1.15967	0.246183	0.610184
CBLB_Myotis_lucifugus_003772	238.58	-0.0902715	0.13571	-0.665177	0.505937	0.811706
ALCAM_Myotis_lucifugus_003774	1218.01	0.5211	0.091026	5.72474	1.03594e-08	3.87161e-07
TFPT_Myotis_lucifugus_003782	10.5926	0.991669	0.596305	1.66302	0.0963076	0.399969
Ttyh3_Myotis_lucifugus_003792	2.97362	0.0339809	1.07167	0.0317083	0.974705	NA
NFKBIZ_Myotis_lucifugus_003801	42.5803	0.260805	0.284089	0.918038	0.358599	0.712151
NXPE3_Myotis_lucifugus_003802	109.83	-0.041041	0.178013	-0.230551	0.817664	0.946647
SAMD12_Myotis_lucifugus_003803	5.76546	0.106016	0.783611	0.135291	0.892382	NA
CEP97_Myotis_lucifugus_003804	48.0876	-0.318101	0.266455	-1.19382	0.232547	0.595603
CLDND1_Myotis_lucifugus_003809	1099.18	0.112269	0.0879737	1.27616	0.201899	0.56129
CPOX_Myotis_lucifugus_003812	216.959	-0.0534661	0.138285	-0.386637	0.699025	0.902599
DCBLD2_Myotis_lucifugus_003816	1175.66	0.220146	0.0746722	2.94816	0.00319667	0.0460454
Unknown_Myotis_lucifugus_003821	8.51988	-0.241705	0.614468	-0.393356	0.694056	NA
COL8A1_Myotis_lucifugus_003822	1452.97	-0.054181	0.0837964	-0.646579	0.517905	0.820573
FILIP1L_Myotis_lucifugus_003823	543.476	-0.11931	0.112623	-1.05938	0.289427	0.650763
CMSS1_Myotis_lucifugus_003829	368.374	0.107874	0.114441	0.942615	0.345878	0.701392
TBC1D23_Myotis_lucifugus_003833	450.287	0.0180133	0.102691	0.175412	0.860756	0.961665
Tbc1d23_Myotis_lucifugus_003834	172.951	0.198358	0.159804	1.24126	0.21451	0.574041
NIT2_Myotis_lucifugus_003835	48.6577	-0.333513	0.259539	-1.28502	0.198785	0.558512
TOMM70_Myotis_lucifugus_003838	1544.19	-0.00660226	0.0781091	-0.0845261	0.932638	0.98031
TMEM45A_Myotis_lucifugus_003843	115.151	0.0103994	0.172099	0.0604269	0.951816	0.985062
TFG_Myotis_lucifugus_003846	1327.34	0.0440217	0.0786521	0.559701	0.575683	0.849379
ABI3BP_Myotis_lucifugus_003847	8.16578	0.257968	0.626894	0.411501	0.680705	NA
SNRPG_Myotis_lucifugus_003848	158.106	0.00316521	0.153082	0.0206766	0.983504	0.994944
SENP7_Myotis_lucifugus_003852	433.46	1.14215	0.103384	11.0476	2.25098e-28	1.94541e-26
TRMT10C_Myotis_lucifugus_003853	98.8919	0.373297	0.184465	2.02368	0.0430033	0.260697
PCNP_Myotis_lucifugus_003855	1603.95	0.207371	0.0707376	2.93155	0.00337278	0.0480813
ZBTB11_Myotis_lucifugus_003856	497.398	0.243436	0.104248	2.33515	0.0195355	0.162187
RPL24_Myotis_lucifugus_003857	3300.75	-0.155774	0.0692589	-2.24916	0.0245026	0.185517
ZC3H11A_Myotis_lucifugus_003859	5.68153	0.420897	0.748676	0.562189	0.573987	NA
PRPF4B_Myotis_lucifugus_003860	3.88944	0.22705	0.892179	0.25449	0.799117	NA
RIOX2_Myotis_lucifugus_003862	327.415	0.0552165	0.114513	0.482187	0.629673	0.872646
CRYBG3_Myotis_lucifugus_003863	426.166	0.307888	0.115732	2.66035	0.00780595	0.0888401
Arl6_Myotis_lucifugus_003864	16.9662	-0.260223	0.430091	-0.60504	0.545152	0.837344
EPHA6_Myotis_lucifugus_003868	2.20939	1.18293	1.29887	0.910741	0.362432	NA
EPHA6_Myotis_lucifugus_003869	2.09317	0.6325	1.20861	0.523329	0.600745	NA
EPHA6_Myotis_lucifugus_003872	1.84208	-1.03944	1.36196	-0.7632	0.445344	NA
NSUN3_Myotis_lucifugus_003891	24.8877	-0.0734507	0.392242	-0.187259	0.851458	0.958089
ARL13B_Myotis_lucifugus_003892	116.952	0.215582	0.17876	1.20599	0.227822	0.590059
Arl13b_Myotis_lucifugus_003894	45.6456	0.14441	0.267311	0.540233	0.589037	0.855281
PROS1_Myotis_lucifugus_003895	246.671	0.108475	0.123698	0.876932	0.380524	0.726879
EPHA3_Myotis_lucifugus_003901	24.9365	0.507314	0.377927	1.34236	0.179479	0.534361
EPHA3_Myotis_lucifugus_003902	35.99	-0.0120497	0.331728	-0.036324	0.971024	0.991385
EPHA3_Myotis_lucifugus_003903	37.8831	0.0119546	0.286591	0.0417132	0.966727	0.989629
C3orf38_Myotis_lucifugus_003907	359.598	0.202782	0.116977	1.73352	0.0830027	0.370724
ZNF654_Myotis_lucifugus_003908	155.455	0.324721	0.162125	2.00291	0.0451875	0.268754
CGGBP1_Myotis_lucifugus_003909	343.387	-0.0119247	0.119132	-0.100097	0.920268	0.976403
HNRNPA1_Myotis_lucifugus_003912	59.1699	-0.41404	0.254618	-1.62612	0.103924	0.416659
Chmp2b_Myotis_lucifugus_003916	616.327	0.265155	0.09973	2.65873	0.00784369	0.0889766
Vgll3_Myotis_lucifugus_003918	2073.44	-0.0686242	0.0747647	-0.917869	0.358687	0.712165
RPLP0_Myotis_lucifugus_003920	61.5436	-0.0406822	0.260417	-0.156219	0.87586	0.965169
RTCB_Myotis_lucifugus_003922	373.955	-0.150403	0.108369	-1.38788	0.165175	0.516557
Wsb2_Myotis_lucifugus_003941	41.0487	0.116071	0.277013	0.419009	0.67521	0.893303
Wsb2_Myotis_lucifugus_003942	11.3406	0.641357	0.529587	1.21105	0.225876	0.588355
Robo1_Myotis_lucifugus_003954	178.148	0.139548	0.142664	0.978159	0.327996	0.688325
Robo1_Myotis_lucifugus_003956	913.481	0.0789598	0.0789156	1.00056	0.31704	0.678117
ROBO1_Myotis_lucifugus_003957	528.622	0.150221	0.09803	1.5324	0.125425	0.45459
RPS4X_Myotis_lucifugus_003958	110.531	0.0253383	0.19102	0.132647	0.894472	0.968912
ATF1_Myotis_lucifugus_003965	6.07972	-0.738297	0.734557	-1.00509	0.314853	NA
Robo2_Myotis_lucifugus_003967	2.5926	0.71215	1.12438	0.633371	0.526491	NA
Rbm11_Myotis_lucifugus_003985	6.05294	-0.553744	0.716519	-0.772825	0.439626	NA
HSPA13_Myotis_lucifugus_003987	727.985	0.157843	0.0931196	1.69506	0.0900643	0.385099
NRIP1_Myotis_lucifugus_003994	453.865	-0.214898	0.113662	-1.89068	0.0586669	0.313222
USP25_Myotis_lucifugus_004001	799.151	1.10174	0.0900926	12.2289	2.17772e-34	2.0768e-32
IGSF10_Myotis_lucifugus_004008	18.5264	-0.374902	0.4161	-0.90099	0.367593	0.717638
MED12L_Myotis_lucifugus_004009	36.8545	-0.00488336	0.294107	-0.016604	0.986753	0.99629
Med12l_Myotis_lucifugus_004018	2.36446	0.55904	1.1111	0.50314	0.614866	NA
Med12l_Myotis_lucifugus_004019	5.29076	-0.691426	0.776143	-0.890849	0.37301	NA
TIMM9_Myotis_lucifugus_004021	36.5499	0.0242208	0.295195	0.0820502	0.934607	0.98078
SIAH2_Myotis_lucifugus_004030	35.6567	-0.131645	0.319634	-0.411862	0.680441	0.894915
EIF2A_Myotis_lucifugus_004033	1175.81	0.183302	0.0800408	2.29011	0.0220148	0.173934
SERP1_Myotis_lucifugus_004034	2690.65	0.714489	0.0683673	10.4507	1.45394e-25	1.1689e-23
TSC22D2_Myotis_lucifugus_004037	1400.54	-0.000153605	0.0778075	-0.00197417	0.998425	0.999178
PFN2_Myotis_lucifugus_004045	887.702	0.00205728	0.0843223	0.0243978	0.980535	0.994415
RNF13_Myotis_lucifugus_004046	144.037	0.0097189	0.160963	0.0603799	0.951853	0.985062
RNF13_Myotis_lucifugus_004047	246.32	0.0518052	0.126328	0.410084	0.681744	0.895019
COMMD2_Myotis_lucifugus_004051	181.454	-0.112879	0.146728	-0.76931	0.441709	0.767686
RSL1D1_Myotis_lucifugus_004053	46.2308	-0.15466	0.26787	-0.577369	0.56369	0.844677
RPS4X_Myotis_lucifugus_004055	228.065	-0.186489	0.133906	-1.39269	0.163714	0.515445
SAR1A_Myotis_lucifugus_004056	2.12495	0.0394534	1.21771	0.0323996	0.974153	NA
WWTR1_Myotis_lucifugus_004057	272.508	0.209767	0.137867	1.52152	0.12813	0.459488
TM4SF1_Myotis_lucifugus_004064	687.221	-0.0569908	0.0852539	-0.668484	0.503825	0.810468
YBX1_Myotis_lucifugus_004065	3.72254	0.487614	0.972192	0.501562	0.615976	NA
CP_Myotis_lucifugus_004070	187.776	0.437768	0.141338	3.09731	0.00195287	0.0307917
HPS3_Myotis_lucifugus_004071	268.685	0.118774	0.123371	0.96274	0.335678	0.693498
Unknown_Myotis_lucifugus_004072	5.48969	-0.129355	0.738529	-0.175152	0.860961	NA
HLTF_Myotis_lucifugus_004076	155.557	0.0473514	0.151058	0.313465	0.753927	0.92248
GYG1_Myotis_lucifugus_004077	551.432	0.0545778	0.0959434	0.568854	0.569455	0.84735
TFPT_Myotis_lucifugus_004092	30.8756	0.124879	0.318165	0.392497	0.694691	0.901158
TMEM98_Myotis_lucifugus_004107	5.18858	0.883698	0.772573	1.14384	0.252691	NA
CKS2_Myotis_lucifugus_004109	5.94576	-0.22977	0.74127	-0.309968	0.756585	NA
POLR2C_Myotis_lucifugus_004115	10.6903	-0.301106	0.564877	-0.533047	0.594001	0.857992
NUSAP1_Myotis_lucifugus_004117	69.7799	-0.265103	0.232422	-1.14061	0.254032	0.618198
Plscr1_Myotis_lucifugus_004123	957.978	2.17564	0.0856394	25.4046	2.24328e-142	6.89335e-140
PLSCR4_Myotis_lucifugus_004126	308.53	0.206252	0.113955	1.80995	0.0703043	0.343089
PLOD2_Myotis_lucifugus_004127	525.224	0.216918	0.101464	2.13788	0.0325265	0.222772
PLOD2_Myotis_lucifugus_004128	1539.61	0.162505	0.0891083	1.82368	0.0682002	0.337753
DIPK2A_Myotis_lucifugus_004131	109.901	-0.371444	0.181457	-2.047	0.0406576	0.252195
Tubulin_Myotis_lucifugus_004133	61.1377	-0.294622	0.239788	-1.22868	0.219193	0.580317
EIF1_Myotis_lucifugus_004137	109.865	-0.046058	0.186009	-0.247611	0.804435	0.941824
Chst2_Myotis_lucifugus_004139	214.483	-0.0770484	0.136767	-0.563355	0.573193	0.849379
U2SURP_Myotis_lucifugus_004140	2046.59	0.189572	0.0790571	2.39791	0.0164891	0.146144
Pcolce2_Myotis_lucifugus_004147	37.5568	-0.04968	0.290187	-0.1712	0.864066	0.963278
E2F6_Myotis_lucifugus_004148	2.11856	-2.00726	1.43343	-1.40032	0.161418	NA
Unknown_Myotis_lucifugus_004149	15.5096	-0.208003	0.463319	-0.44894	0.653475	0.884486
IKZF5_Myotis_lucifugus_004151	10.0536	0.196739	0.558456	0.352292	0.72462	NA
TRPC1_Myotis_lucifugus_004152	37.4195	0.185299	0.300056	0.617549	0.536873	0.833012
TRPC1_Myotis_lucifugus_004153	7.42667	-0.456696	0.672699	-0.678901	0.497201	NA
ATR_Myotis_lucifugus_004158	88.6899	-0.110458	0.200361	-0.551295	0.581432	0.851428
ATR_Myotis_lucifugus_004159	279.688	0.200671	0.118801	1.68915	0.0911916	0.387166
XRN1_Myotis_lucifugus_004160	302.691	0.641984	0.12637	5.08021	3.77021e-07	1.21809e-05
GK5_Myotis_lucifugus_004163	17.6544	-0.409669	0.420473	-0.974306	0.329905	0.690155
GK5_Myotis_lucifugus_004164	12.8383	-0.364145	0.509105	-0.715265	0.474446	0.792294
ATG3_Myotis_lucifugus_004171	33.4002	0.469718	0.322325	1.45728	0.145039	0.484679
Fbln2_Myotis_lucifugus_004172	257.866	-0.171796	0.126501	-1.35806	0.174444	0.528068
FBLN2_Myotis_lucifugus_004173	111.827	-0.022416	0.174506	-0.128454	0.897789	0.970298
HDAC11_Myotis_lucifugus_004174	27.5542	-0.119563	0.340248	-0.351401	0.725287	0.912082
Iqsec1_Myotis_lucifugus_004177	628.067	-0.165305	0.087907	-1.88046	0.0600459	0.317035
ACAD9_Myotis_lucifugus_004179	48.0315	-0.180676	0.268782	-0.672201	0.501455	0.809058
ACAD9_Myotis_lucifugus_004180	558.642	-0.0568699	0.0995119	-0.571489	0.567668	0.846378
GCC2_Myotis_lucifugus_004182	422.295	0.36775	0.132656	2.77221	0.00556764	0.0703099
GCC2_Myotis_lucifugus_004183	47.8394	0.3535	0.266186	1.32802	0.184173	0.540939
GCC2_Myotis_lucifugus_004184	309.75	0.318952	0.1202	2.65351	0.00796602	0.089629
RPL4_Myotis_lucifugus_004187	693.737	0.0496546	0.0880928	0.563663	0.572984	0.849379
LIMS1_Myotis_lucifugus_004189	743.013	-0.00510156	0.0861003	-0.0592514	0.952752	0.985315
RANBP2_Myotis_lucifugus_004194	6991.95	0.239707	0.085804	2.79366	0.00521158	0.0666042
CCDC138_Myotis_lucifugus_004195	45.412	-0.0434979	0.265525	-0.163819	0.869874	0.964196
SH3RF3_Myotis_lucifugus_004197	19.0225	-0.532099	0.462511	-1.15046	0.249955	0.614359
LDHB_Myotis_lucifugus_004198	72.8716	0.0223492	0.216777	0.103098	0.917885	0.975372
10-Sep_Myotis_lucifugus_004199	998.321	0.0745062	0.0841998	0.884874	0.376224	0.723889
SOWAHC_Myotis_lucifugus_004200	62.3126	-0.419318	0.239762	-1.74889	0.0803094	0.362984
THNSL2_Myotis_lucifugus_004201	9.97952	-0.137173	0.570622	-0.240392	0.810027	NA
Unknown_Myotis_lucifugus_004207	37.8506	-0.0338709	0.293248	-0.115502	0.908047	0.973625
EIF2AK3_Myotis_lucifugus_004208	581.157	-0.0857906	0.0944324	-0.908487	0.363621	0.715472
RPIA_Myotis_lucifugus_004211	272.997	-0.242637	0.120862	-2.00756	0.0446899	0.267113
CCNB1_Myotis_lucifugus_004224	4.43314	0.249635	0.880645	0.283468	0.776818	NA
UBE2D3_Myotis_lucifugus_004225	21.1188	0.338425	0.405334	0.834929	0.403758	0.744819
Dusp22_Myotis_lucifugus_004228	8.61889	-0.557405	0.61267	-0.909797	0.36293	NA
Dusp22_Myotis_lucifugus_004229	17.5559	-0.394942	0.434709	-0.908521	0.363603	0.715472
Rpl12_Myotis_lucifugus_004231	67.3316	0.0448641	0.23613	0.189998	0.849311	0.957683
EXOC2_Myotis_lucifugus_004232	268.466	0.145223	0.123028	1.1804	0.237839	0.602573
EXOC2_Myotis_lucifugus_004233	151.559	-0.0610245	0.155738	-0.39184	0.695176	0.901158
FOXF2_Myotis_lucifugus_004242	12.6581	0.0992596	0.498224	0.199227	0.842085	0.954925
PLEKHG5_Myotis_lucifugus_004245	2.37989	-0.790958	1.23016	-0.642972	0.520242	NA
FOXC1_Myotis_lucifugus_004246	17.1175	0.342624	0.428584	0.799433	0.424039	0.757323
Unknown_Myotis_lucifugus_004250	8.47189	0.0796644	0.686659	0.116017	0.907639	NA
CHTOP_Myotis_lucifugus_004251	30.6018	0.319462	0.323719	0.98685	0.323716	0.684352
Glrx2_Myotis_lucifugus_004252	4.35312	-0.424008	0.868836	-0.488019	0.625537	NA
WRNIP1_Myotis_lucifugus_004256	437.626	0.0619873	0.105974	0.584928	0.558596	0.842892
SERPINB1_Myotis_lucifugus_004259	37.9649	1.05016	0.298061	3.52329	0.000426222	0.00843175
SERPINB1_Myotis_lucifugus_004260	3.80036	0.844942	0.891845	0.947409	0.34343	NA
ELP6_Myotis_lucifugus_004261	1.67349	-1.61285	1.52528	-1.05742	0.290321	NA
SERPINB6_Myotis_lucifugus_004263	253.809	-0.08115	0.123726	-0.655886	0.511898	0.816532
NQO2_Myotis_lucifugus_004264	71.9583	-0.294099	0.219857	-1.33768	0.181	0.536559
RIPK1_Myotis_lucifugus_004265	343.527	1.14875	0.113663	10.1067	5.16067e-24	3.94264e-22
BPHL_Myotis_lucifugus_004266	64.8058	-0.0525333	0.226211	-0.232232	0.816358	0.946538
TUBB4B_Myotis_lucifugus_004267	1777.69	0.192898	0.0819987	2.35245	0.0186504	0.15786
TUBB4B_Myotis_lucifugus_004269	1242.11	-0.130062	0.0869747	-1.4954	0.134809	0.469695
PSMG4_Myotis_lucifugus_004270	91.795	-0.120681	0.197123	-0.612213	0.540397	0.834864
Slc22a23_Myotis_lucifugus_004271	3.4605	-1.03489	1.12806	-0.917415	0.358925	NA
PXDC1_Myotis_lucifugus_004275	96.4396	-0.336107	0.1882	-1.7859	0.0741146	0.349486
PRPF4B_Myotis_lucifugus_004280	1900.19	0.119008	0.0853597	1.3942	0.163258	0.514831
FAM217A_Myotis_lucifugus_004281	6.97392	-0.459277	0.692298	-0.66341	0.507068	NA
QtsA-17053_Myotis_lucifugus_004282	2.65594	1.32219	1.13085	1.16919	0.242325	NA
Unknown_Myotis_lucifugus_004283	51.2729	-0.140818	0.272251	-0.517237	0.604991	0.862681
CFL1_Myotis_lucifugus_004286	32.9139	-0.406644	0.330139	-1.23174	0.218048	0.579207
TTYH3_Myotis_lucifugus_004289	5.36426	-0.327273	0.764393	-0.428148	0.668544	NA
CDYL_Myotis_lucifugus_004292	123.912	0.148183	0.17704	0.837001	0.402592	0.743362
CDYL_Myotis_lucifugus_004293	258.476	0.00259963	0.122975	0.0211395	0.983134	0.994855
RPP40_Myotis_lucifugus_004294	149.171	-0.193159	0.157786	-1.22418	0.220884	0.582366
Lyrm4_Myotis_lucifugus_004298	78.6677	0.0858035	0.211588	0.405521	0.685095	0.896147
FARS2_Myotis_lucifugus_004302	38.7988	0.0348805	0.291589	0.119622	0.904782	0.97269
Fars2_Myotis_lucifugus_004303	34.7276	-0.0963179	0.306737	-0.314008	0.753515	0.922334
Putative_Myotis_lucifugus_004317	5.56386	0.147981	0.739629	0.200074	0.841423	NA
RREB1_Myotis_lucifugus_004318	193.593	0.0470032	0.140194	0.335274	0.737419	0.915826
RPLP1_Myotis_lucifugus_004319	2453.64	-0.261808	0.0897926	-2.91569	0.003549	0.0500261
SSR1_Myotis_lucifugus_004320	2116.73	0.0326742	0.0656187	0.497941	0.618526	0.866698
Ap2b1_Myotis_lucifugus_004321	32.6312	-0.0886916	0.316565	-0.280169	0.779348	0.93209
Ap2b1_Myotis_lucifugus_004322	2.82762	0.0215385	1.04636	0.0205843	0.983577	NA
Ap2b1_Myotis_lucifugus_004323	19.8701	0.329301	0.405064	0.812961	0.416241	0.752487
CAGE1_Myotis_lucifugus_004324	17.014	0.48679	0.425363	1.14441	0.252453	0.61699
RIOK1_Myotis_lucifugus_004325	385.109	0.0172993	0.107341	0.161162	0.871966	0.964369
Wbp11_Myotis_lucifugus_004327	4.92113	-0.186239	0.84345	-0.220807	0.825243	NA
Unknown_Myotis_lucifugus_004328	1.56971	-0.0287963	1.51273	-0.0190359	0.984812	NA
SNRPA1_Myotis_lucifugus_004329	15.5239	-0.0339865	0.475349	-0.071498	0.943001	0.982562
Bmp6_Myotis_lucifugus_004331	2.45799	0.0827644	1.16644	0.0709545	0.943434	NA
TXNDC5_Myotis_lucifugus_004332	1068.67	-0.253585	0.0907606	-2.794	0.00520601	0.0665946
BLOC1S5_Myotis_lucifugus_004334	493.816	0.0684854	0.107027	0.639892	0.522243	0.823722
EEF1E1_Myotis_lucifugus_004335	205.748	-0.020994	0.13962	-0.150366	0.880476	0.966425
SLC35B3_Myotis_lucifugus_004336	216.635	0.270066	0.142361	1.89705	0.0578207	0.311153
TFAP2A_Myotis_lucifugus_004350	409.102	0.111298	0.106614	1.04394	0.296514	0.657716
Unknown_Myotis_lucifugus_004351	14.5376	-0.00896179	0.466009	-0.0192309	0.984657	0.99531
GCNT2_Myotis_lucifugus_004357	5.5327	0.394456	0.755835	0.521881	0.601753	NA
Gcnt2_Myotis_lucifugus_004358	40.2632	0.829809	0.281378	2.94909	0.00318714	0.0459755
Gcnt2_Myotis_lucifugus_004359	99.0939	0.0247634	0.190023	0.130318	0.896315	0.969816
GCNT2_Myotis_lucifugus_004360	89.0779	0.200598	0.196916	1.01869	0.308348	0.669782
SSR3_Myotis_lucifugus_004361	46.6517	-0.407171	0.275134	-1.4799	0.1389	0.475305
Unknown_Myotis_lucifugus_004362	3.08993	0.137192	0.979469	0.140068	0.888606	NA
C6orf52_Myotis_lucifugus_004363	5.30244	-0.47066	0.766167	-0.614305	0.539014	NA
PAK1IP1_Myotis_lucifugus_004364	622.674	-0.00745991	0.0960877	-0.0776364	0.938117	0.981417
TMEM14C_Myotis_lucifugus_004365	230.84	-0.0960063	0.128167	-0.749069	0.453816	0.777039
MAK_Myotis_lucifugus_004366	3.63134	-0.0196317	0.919565	-0.0213489	0.982967	NA
ELOVL2_Myotis_lucifugus_004370	9.56196	0.747829	0.591756	1.26375	0.206321	NA
Unknown_Myotis_lucifugus_004372	100.867	0.600179	0.183773	3.26587	0.00109127	0.019148
Dennd5b_Myotis_lucifugus_004373	34.3135	0.409767	0.318575	1.28625	0.198356	0.558402
NEDD9_Myotis_lucifugus_004374	1182.29	0.0278447	0.0803499	0.346543	0.728934	0.913867
TMEM170B_Myotis_lucifugus_004378	26.0992	-0.66419	0.35748	-1.85798	0.0631722	0.325491
HIVEP1_Myotis_lucifugus_004381	943.064	-0.0517726	0.0904198	-0.572581	0.566929	0.846104
HIVEP1_Myotis_lucifugus_004382	258.68	-0.33456	0.126043	-2.65433	0.00794664	0.0894838
EDN1_Myotis_lucifugus_004383	2259.33	0.376029	0.0694687	5.41293	6.20034e-08	2.13279e-06
[truncated: 13,135 more rows]

## Sheet: 4h_TEs_Contrast_IFNvsUN
TE	baseMean	log2FoldChange	lfcSE	stat	pvalue	padj
DNA/PIF-Harbinger_AmnHarb1	53.0226	0.347004	0.248428	1.3968	0.162475	0.513426
LINE/L2_AmnL2-1	186.596	0.0722644	0.142858	0.505848	0.612963	0.865168
SINE/5S-Deu-L2_AmnSINE1	406.841	0.170734	0.122323	1.39577	0.162784	0.513921
DNA/hAT-Tip100_Arthur1	34.4098	0.722903	0.312292	2.31483	0.0206223	0.167275
DNA/hAT-Tip100_Arthur1A	201.217	-0.0435384	0.134795	-0.322997	0.746697	0.919106
DNA/hAT-Tip100_Arthur1B	56.4153	-0.235785	0.255372	-0.9233	0.355851	0.710308
DNA/hAT-Tip100_Arthur1C	13.3534	0.0788876	0.506767	0.155668	0.876294	0.965169
DNA/hAT-Tip100_Arthur2	48.6892	0.291253	0.259477	1.12246	0.261667	0.625683
RC/Helitron_BAR1_ML	1766.28	0.160587	0.0889576	1.80521	0.0710417	0.343963
DNA/hAT-Blackjack_BLACKJACK	46.4262	0.620477	0.267734	2.31751	0.020476	0.167186
LTR/ERVK_BTLTR1F	3.66903	0.281395	0.943042	0.29839	0.765405	NA
LINE/RTE-BovB_BovBa-1_EF	284.199	0.15683	0.119582	1.31149	0.189693	0.548118
LTR/ERVL_BtERV3B_LTR	6.63187	-0.960426	0.711282	-1.35027	0.176928	NA
DNA/hAT-Charlie_CHESHIRE-2_MD	12.5877	0.112646	0.489325	0.230207	0.817931	0.94665
LINE/CR1_CR1-12_AMi	4.48343	1.07563	0.886543	1.21328	0.225022	NA
LINE/CR1_CR1-13_AMi	3.15916	2.13704	1.12957	1.89191	0.0585029	NA
LINE/CR1_CR1-16_AMi	14.0653	-0.0655626	0.470622	-0.139311	0.889205	0.968372
LINE/CR1_CR1-1_Amn	9.36243	-0.0406173	0.585717	-0.0693463	0.944714	NA
LINE/CR1_CR1-3_Croc	114.074	0.174337	0.175826	0.991528	0.321428	0.682438
LINE/CR1_CR1_Mam	555.116	0.308335	0.104839	2.94104	0.00327115	0.0468741
LTR/ERV1_CarERV4-int	6.5221	0.36673	0.689586	0.531812	0.594856	NA
LTR/ERV1_CarERV4b_LTR	29.8257	0.405176	0.330269	1.2268	0.219896	0.581084
LTR/ERVL_CarERVR1-int	26.4291	0.527368	0.360225	1.464	0.143195	0.481425
LTR/ERVL_CarERVR1_LTR	3.10924	0.116309	0.98704	0.117837	0.906197	NA
LTR/ERV1_CarLTR1B2	30.1151	0.117539	0.331478	0.35459	0.722897	0.911194
LTR/ERV1_CarLTR8y	8.53703	0.502115	0.614507	0.817103	0.41387	NA
LTR/ERV1_CfERVF1-int	11.9561	0.237202	0.511607	0.46364	0.642906	0.878742
LTR/ERV1_CfERVF2-int	23.4979	0.275076	0.36684	0.749853	0.453343	0.776581
DNA/hAT-Charlie_Chap1_Mam	42.1472	0.0563498	0.285367	0.197464	0.843465	0.955364
DNA/hAT-Charlie_Chap1a_Mam	92.3867	0.338704	0.202722	1.67078	0.0947658	0.396018
DNA/hAT-Charlie_Charlie10	55.9328	0.84753	0.259109	3.27094	0.00107191	0.018906
DNA/hAT-Charlie_Charlie10a	235.814	0.0167394	0.128037	0.130738	0.895982	0.969607
DNA/hAT-Charlie_Charlie10b	130.21	-0.0201007	0.172363	-0.116618	0.907163	0.973212
DNA/hAT-Charlie_Charlie11	168.512	-0.221675	0.146778	-1.51028	0.130973	0.465456
DNA/hAT-Charlie_Charlie12	2.44286	0.400659	1.10225	0.363493	0.716237	NA
DNA/hAT-Charlie_Charlie12_Prosim	5.14147	0.751873	0.765821	0.981788	0.326205	NA
DNA/hAT-Charlie_Charlie12b_Tarsi	25.4179	-0.212396	0.352464	-0.602603	0.546773	0.837352
DNA/hAT-Charlie_Charlie13a	52.6761	0.497733	0.246803	2.01672	0.0437249	0.26334
DNA/hAT-Charlie_Charlie13b	241.508	0.238659	0.139938	1.70546	0.0881092	0.381761
DNA/hAT-Charlie_Charlie14a	240.236	0.107088	0.146998	0.728497	0.466309	0.785782
DNA/hAT-Charlie_Charlie15a	549.646	0.182729	0.10756	1.69886	0.0893459	0.384046
DNA/hAT-Charlie_Charlie15b	339.922	0.0966742	0.113932	0.848523	0.396147	0.738761
DNA/hAT-Charlie_Charlie16	280.793	0.36884	0.129021	2.85877	0.00425286	0.0572425
DNA/hAT-Charlie_Charlie16a	166.954	0.213584	0.153911	1.38771	0.165225	0.516557
DNA/hAT-Charlie_Charlie17	47.8017	0.102332	0.261068	0.391975	0.695077	0.901158
DNA/hAT-Charlie_Charlie17a	205.47	0.644913	0.139621	4.61903	3.85529e-06	0.00011247
DNA/hAT-Charlie_Charlie17b	617.887	0.0795355	0.103708	0.766921	0.443128	0.768445
DNA/hAT-Charlie_Charlie18a	453.989	0.24684	0.107921	2.28724	0.022182	0.174607
DNA/hAT-Charlie_Charlie19a	296.248	0.300653	0.131077	2.29371	0.0218073	0.173106
DNA/hAT-Charlie_Charlie1	948.443	0.83873	0.0815124	10.2896	7.84966e-25	6.20258e-23
DNA/hAT-Charlie_Charlie1a	1398.81	0.721751	0.0998463	7.22862	4.87922e-13	2.48051e-11
DNA/hAT-Charlie_Charlie1b	607.515	0.056087	0.0971347	0.577415	0.563659	0.844677
DNA/hAT-Charlie_Charlie1b_Mars	5.68894	0.562749	0.791504	0.710988	0.477092	NA
DNA/hAT-Charlie_Charlie20a	140.986	0.186199	0.167039	1.11471	0.264977	0.628664
DNA/hAT-Charlie_Charlie21a	106.206	0.443525	0.181349	2.44571	0.0144569	0.134282
DNA/hAT-Charlie_Charlie22a	459.865	0.287847	0.107589	2.67544	0.00746304	0.0862867
DNA/hAT-Charlie_Charlie23a	139.198	0.460537	0.173265	2.658	0.00786059	0.0890223
DNA/hAT-Charlie_Charlie24	183.369	0.319746	0.141413	2.26107	0.0237547	0.182078
DNA/hAT-Charlie_Charlie25	44.6176	0.421782	0.266801	1.58088	0.113905	0.433906
DNA/hAT-Charlie_Charlie26a	229.998	0.237193	0.135259	1.75363	0.0794942	0.361132
DNA/hAT-Charlie_Charlie29a	497.499	0.305506	0.112591	2.71341	0.00665956	0.0798548
DNA/hAT-Charlie_Charlie29b	197.566	-0.208423	0.142957	-1.45794	0.144856	0.484536
DNA/hAT-Charlie_Charlie2a	319.928	0.190942	0.134343	1.4213	0.155229	0.502458
DNA/hAT-Charlie_Charlie2b	538.004	2.17931	0.113948	19.1254	1.55263e-81	2.78828e-79
DNA/hAT-Charlie_Charlie30a	30.4623	0.67552	0.335004	2.01645	0.0437527	0.263393
DNA/hAT-Charlie_Charlie30b	476.323	0.11706	0.10137	1.15478	0.248183	0.612287
DNA/hAT-Charlie_Charlie31a	49.1972	0.1634	0.268713	0.608083	0.543132	0.836444
DNA/hAT-Charlie_Charlie32a	14.0904	-0.14176	0.483662	-0.293098	0.769447	0.928818
DNA/hAT-Charlie_Charlie4	224.061	-0.178452	0.131587	-1.35615	0.175051	0.528367
DNA/hAT-Charlie_Charlie4a	340.767	0.275487	0.143242	1.92323	0.0544507	0.299858
DNA/hAT-Charlie_Charlie4z	1119.39	0.229623	0.0887162	2.58828	0.00964553	0.101971
DNA/hAT-Charlie_Charlie5	430.939	0.358666	0.104007	3.44849	0.000563733	0.0108268
DNA/hAT-Charlie_Charlie6	178.781	0.0746382	0.151597	0.492346	0.622475	0.868808
DNA/hAT-Charlie_Charlie7	267.71	0.193658	0.143189	1.35247	0.176225	0.529857
DNA/hAT-Charlie_Charlie7a	112.264	0.496688	0.209908	2.36621	0.0179711	0.154202
DNA/hAT-Charlie_Charlie7b_Mars	53.6281	1.66728	0.254002	6.56404	5.23685e-11	2.32846e-09
DNA/hAT-Charlie_Charlie8	884.093	0.10897	0.0804186	1.35503	0.175409	0.528558
DNA/hAT-Charlie_Charlie9	158.108	0.0626998	0.170376	0.368008	0.712867	0.908282
DNA/hAT-Charlie_CheshMITE	22.0557	0.120756	0.381518	0.316515	0.751612	0.920921
DNA/hAT-Charlie_Cheshire	122.96	0.273769	0.174387	1.56989	0.11644	0.437893
DNA/hAT-Charlie_Cheshire_Mars_	2.85966	-0.757395	1.07507	-0.704507	0.481117	NA
DNA_DNA1-2_ML	3224.54	0.217631	0.0856993	2.53948	0.0111018	0.112847
DNA_DNA1B-2_ML	202.897	0.333401	0.140792	2.36804	0.0178824	0.15378
DNA/TcMar-Tc1_DNA1_Mam	9.81292	0.700521	0.5743	1.21978	0.222547	NA
DNA/hAT-Charlie_DNAX1_ML	4385.65	0.113209	0.0697698	1.6226	0.104675	0.417391
DNA/hAT-Charlie_DNAX2_ML	540.268	0.16422	0.10703	1.53433	0.124948	0.453854
DNA/TcMar-Tc1_DNAX3_ML	1357.28	0.246763	0.0810639	3.04406	0.0023341	0.0355071
DNA_DNAX3_ML	49.3052	-0.172974	0.273345	-0.632807	0.526859	0.826546
DNA_DNAX4_ML	85.0015	0.0897812	0.224766	0.399443	0.689567	0.898796
DNA/TcMar-Tigger_DNAX5_ML	1118.98	0.12411	0.0892207	1.39104	0.164213	0.515632
LTR/ERV1_ERV1-1-EC_I	560.43	0.151136	0.0961978	1.5711	0.11616	0.437516
LTR/ERV1_ERV1-1B_PVa-I	63.5648	-0.432258	0.244542	-1.76763	0.0771234	0.356319
LTR/ERV1_ERV1-1_CCr-I	5.89328	-0.711584	0.761139	-0.934894	0.349843	NA
LTR/ERV1_ERV1-1_FCa-I	294.56	-0.0282339	0.122204	-0.23104	0.817284	0.946647
LTR/ERV1_ERV1-1_SSc-I	103.113	0.248607	0.179853	1.38228	0.166886	0.518986
LTR/ERV1_ERV1-2N-EC_I	3.04362	0.659124	1.00748	0.654233	0.512961	NA
LTR/ERV1_ERV1-2_CJa-I	88.8386	-0.182084	0.201057	-0.905633	0.36513	0.716386
LTR/ERV1_ERV1-2_PCa-I	322.212	-0.15761	0.122311	-1.2886	0.197539	0.557235
LTR/ERV1_ERV1-2_PVa-I	7.18699	0.475391	0.654458	0.726388	0.467601	NA
LTR/ERV1_ERV1-3N-EC_I	6.12296	0.0732842	0.732113	0.1001	0.920265	NA
LTR/ERV1_ERV1-3_SSc-I	2.50016	-0.0491538	1.09401	-0.0449299	0.964163	NA
LTR/ERV1_ERV1-4-EC_I	3.00341	-0.977773	1.08702	-0.899495	0.368389	NA
LTR/ERV1_ERV1-4N-EC_I	88.8976	0.325084	0.205455	1.58226	0.113589	0.433445
LTR/ERV1_ERV1-5N-EC_I	20.9039	0.60839	0.387338	1.57069	0.116254	0.437549
LTR/ERV1_ERV1-5_TSy-LTR	3.64328	0.925594	0.931654	0.993495	0.320469	NA
LTR/ERV1_ERV1-6-EC_I	35.7621	0.157349	0.298734	0.526721	0.598387	0.860374
LTR/ERV1_ERV1-9N-I_ML	8421.23	-0.114866	0.0625719	-1.83574	0.0663957	0.333783
LTR/ERV1_ERV1-9N-LTR_ML	30.821	0.344545	0.352785	0.976643	0.328746	0.688982
LTR/ERV1_ERV1X1-I_ML	1478.66	0.126317	0.0734728	1.71924	0.0855714	0.376368
LTR/ERV1_ERV1X1-LTR_ML	175.687	0.410538	0.161974	2.53459	0.0112579	0.113852
LTR/ERV1_ERV1X2-I_ML	1037.11	0.167567	0.0825447	2.03002	0.0423546	0.258109
LTR/ERV1_ERV1X2-LTR_ML	68.8006	0.280866	0.228407	1.22967	0.21882	0.579885
LTR/ERVK_ERV2-1_DNo-I	12.9493	-0.448769	1.35466	-0.331278	0.740435	0.916956
LTR/ERVK_ERV2-1_EE-I	66.5337	-0.130116	0.222548	-0.584663	0.558774	0.842978
LTR/ERVK_ERV2-1_OC-I	52.1539	0.313885	0.274392	1.14393	0.252653	0.616994
LTR/ERVK_ERV2-1_PVa-I	113.74	-0.476646	0.20977	-2.27223	0.0230729	0.178841
LTR/ERVK_ERV2-1_STr-I	19.1386	-0.01717	0.419752	-0.040905	0.967372	0.989775
LTR/ERVK_ERV2-1_TSy-I	5.30488	0.1268	0.806707	0.157182	0.875102	NA
LTR/ERVK_ERV2-2_CGr-LTR	33.9433	-0.315227	0.336239	-0.937509	0.348497	0.703546
LTR/ERVK_ERV2-2_Opr-I	6.59423	-1.29749	0.751615	-1.72626	0.0843001	NA
LTR/ERVK_ERV2-2_PVa-I	10.9632	5.37373	1.07496	4.99902	5.76214e-07	1.8275e-05
LTR/ERVK_ERV2-3_PVa-I	3.82607	0.20531	0.885777	0.231785	0.816705	NA
LTR/ERVK_ERV2-5_Pca-I	1336.28	0.0419015	0.074752	0.56054	0.575111	0.849379
LTR/ERVK_ERV2-6_EE-I	3.95751	0.0736647	0.896483	0.0821708	0.934511	NA
LTR/ERV1_ERV24B_Prim-int	5.63208	-0.152486	0.742896	-0.205259	0.83737	NA
LTR/ERV1_ERV24_Prim-int	20.5508	-0.906741	0.476468	-1.90305	0.0570344	0.308557
LTR/ERVK_ERV2N-1_SSc-I	1.64414	0.563821	1.41301	0.399021	0.689878	NA
LTR/ERVK_ERV2X1-I_ML	320.844	0.295105	0.124106	2.37785	0.0174139	0.151581
LTR/ERVK_ERV2X1A-I_ML	434.449	0.319934	0.130625	2.44926	0.014315	0.133839
LTR/ERVK_ERV2X1A-LTR_ML	1107.18	0.0930697	0.0802329	1.15999	0.246052	0.610184
LTR/ERVK_ERV2X1B-LTR_ML	34.3214	0.330305	0.304603	1.08438	0.278198	0.640116
LTR/ERVK_ERV2X2-LTR_ML	60.0539	0.534261	0.232477	2.29813	0.0215546	0.17189
LTR/ERVK_ERV2X3-LTR_ML	12.7715	-0.306047	0.503706	-0.60759	0.54346	0.836483
LTR/ERVK_ERV2X4-LTR_ML	103.642	0.47802	0.181208	2.63796	0.00834056	0.0922956
LTR/ERVK_ERV2X5-LTR_ML	995.139	0.317375	0.0845424	3.75403	0.000174014	0.00388735
LTR/ERVK_ERV2X6-LTR_ML	16.8889	0.245102	0.452581	0.541564	0.588119	0.855136
LTR/ERVK_ERV2X7-LTR_ML	5.10355	-1.40248	0.879586	-1.59448	0.110828	NA
LTR/ERVK_ERV2X8-LTR_ML	3.22517	-0.718686	0.989567	-0.726262	0.467678	NA
LTR/ERVL_ERV3-16A3_I	286.284	0.218247	0.121594	1.79489	0.0726717	0.347015
LTR/ERVL_ERV3-16A3_LTR	31.6335	0.112354	0.316218	0.355306	0.72236	0.911058
LTR/ERV1_ERV3-1_EF-int	346.563	0.159579	0.119616	1.3341	0.182171	0.537685
LTR/ERVL_ERV3-5-EC_I	31.8283	0.0915154	0.325934	0.280779	0.77888	0.931933
LTR/ERVL_ERV3-5-EC_LTR	17.4062	-0.48784	0.434456	-1.12288	0.26149	0.625586
LTR/ERV1_ERV5-LTR_Laf	3.19911	1.61468	1.03552	1.5593	0.118926	NA
LTR/ERV1_ERV54-EC_I	34.7153	0.253299	0.303522	0.834534	0.40398	0.74513
LTR/ERV1_ERV54-EC_LTR	95.0033	0.364571	0.206215	1.76792	0.077075	0.356252
LTR/ERVK_ERVB5_4-I_RN	4.28487	0.2796	0.870466	0.321207	0.748054	NA
LTR/ERVL_ERVL-B4-int	126.427	0.152304	0.167563	0.908935	0.363385	0.715387
LTR/ERVL_ERVL-E-int	478.98	1.17274	0.101972	11.5007	1.30903e-30	1.15295e-28
LTR/ERVL_ERVL-int	297.524	0.238438	0.143984	1.65601	0.0977199	0.402643
LTR_EUTREP16	15.1803	0.378688	0.476161	0.795293	0.426443	0.758665
DNA/hAT_EUTREP2	23.6476	-0.174442	0.37782	-0.461706	0.644292	0.879233
DNA/PiggyBac_EUTREP4	5.29166	0.0256522	0.767455	0.0334251	0.973336	NA
LTR/ERV1_EUTREP7	5.84486	0.166048	0.714989	0.232238	0.816353	NA
LTR_EUTREP8	10.5274	-0.618838	0.577585	-1.07142	0.283979	0.645124
LTR/ERVK_EqERV-beta1-int	15.476	0.834198	0.475208	1.75544	0.0791846	0.360956
DNA_Eulor2B	4.5597	-1.41533	0.889155	-1.59177	0.111436	NA
DNA_Eulor2C	114.821	-0.143646	0.174628	-0.822585	0.410744	0.749605
DNA/Crypton-A_Eulor5A	10.7875	0.112276	0.533897	0.210295	0.833437	0.951652
DNA/Crypton_Eulor6B	1.74249	-0.305779	1.33763	-0.228598	0.819182	NA
DNA_Eulor9A	23.1569	-0.289286	0.371157	-0.779417	0.435734	0.765143
DNA_Eulor9C	1.76464	-0.192264	1.33463	-0.144058	0.885455	NA
DNA/TcMar-Tc1_EutTc1-N1	52.4188	-0.327459	0.274884	-1.19126	0.233551	0.597149
DNA/TcMar-Tc1_EutTc1-N2	387.098	0.812724	0.120891	6.72276	1.78318e-11	8.33036e-10
DNA/hAT-Ac_EuthAT-2	89.4091	0.590269	0.215679	2.7368	0.00620408	0.07619
DNA/hAT-Tip100_EuthAT-N1	3.01143	0.521773	1.07414	0.48576	0.627137	NA
LTR/ERVL_Eutr10	23.0645	-0.151506	0.38176	-0.396862	0.691469	0.899665
DNA_Eutr11	52.4107	0.603868	0.254867	2.36935	0.0178196	0.153353
DNA/hAT-Tip100_Eutr15	4.34221	1.23157	0.850702	1.44771	0.147699	NA
DNA/hAT-Tip100?_Eutr15	3.86916	2.87661	1.06175	2.70932	0.00674207	NA
DNA/hAT-Tip100_Eutr16	40.2399	0.745642	0.295619	2.5223	0.0116589	0.115985
LTR_Eutr18	35.5175	0.0931966	0.315013	0.29585	0.767345	0.927785
DNA/MULE-MuDR_Eutr2	3.54947	0.593939	0.948629	0.626103	0.531248	NA
DNA/MULE-MuDR_Eutr2B	21.0858	0.0762435	0.387262	0.196878	0.843923	0.955364
LTR_Eutr5	2.33882	0.45108	1.16875	0.385951	0.699533	NA
DNA/hAT-Tip100_FordPrefect	56.94	0.0678811	0.258614	0.26248	0.792951	0.937895
DNA/hAT-Tip100_FordPrefect_a	2.87787	0.576203	1.15354	0.499508	0.617422	NA
LINE/L1_HAL1-1A_ML	3813.05	0.245085	0.0865079	2.83309	0.00460999	0.0608853
LINE/L1_HAL1-1B_ML	2246.86	0.375748	0.0944532	3.97814	6.94577e-05	0.00169693
LINE/L1_HAL1-1E_ML	723.677	0.377875	0.106246	3.55659	0.000375699	0.00761754
LINE/L1_HAL1-2C_Cpo	3.87858	1.4111	0.911458	1.54818	0.12158	NA
LINE/L1_HAL1-2_ML	3789.62	0.378467	0.0884076	4.28093	1.86115e-05	0.000503639
LINE/L1_HAL1-2a_MD	7.03128	-0.0417403	0.668085	-0.0624775	0.950183	NA
LINE/L1_HAL1-3_ML	3091.82	0.207313	0.0845889	2.45083	0.0142528	0.133369
LINE/L1_HAL1-3_PVa	1252.14	0.412877	0.10418	3.9631	7.39826e-05	0.00179479
LINE/L1_HAL1	1949.36	0.288509	0.100607	2.86769	0.00413484	0.0560554
LINE/L1_HAL1M8	272.138	0.20742	0.138886	1.49346	0.135317	0.470257
LINE/L1_HAL1ME	477.941	0.363394	0.120642	3.01217	0.00259388	0.0386511
LINE/L1_HAL1b	174.027	0.529139	0.162623	3.25377	0.00113884	0.0197837
RC/Helitron_HELIBAT1	1300.37	0.0906728	0.098216	0.923198	0.355904	0.710308
LTR/ERV1_HERV-Fc1-int	2.71041	1.17341	1.11349	1.05381	0.291969	NA
LTR/ERV1_HERV-Fc2-int	4.37399	-0.436164	0.860615	-0.506805	0.612292	NA
LTR/ERVL_HERV16-int	75.432	-0.0487485	0.224492	-0.21715	0.828091	0.950341
LTR/ERV1_HERV9-int	33.8168	0.103218	0.313017	0.329753	0.741587	0.917228
LTR/ERV1_HERVFH19-int	65.7349	0.626472	0.244997	2.55706	0.0105561	0.109014
LTR/ERV1_HERVFH21-int	25.4353	0.154841	0.356014	0.43493	0.663613	0.887813
LTR/ERV1_HERVH48-int	14.2823	0.33294	0.525787	0.633222	0.526588	0.826429
LTR/ERV1_HERVIP10B3-int	36.7102	0.420044	0.305759	1.37378	0.169511	0.521393
LTR/ERVK_HERVK14-int	5.14637	-0.303313	0.784133	-0.386814	0.698894	NA
LTR/ERVK_HERVK14C-int	16.9643	0.158269	0.462643	0.342097	0.732278	0.915082
LTR/ERVK_HERVK22-int	136.26	0.948153	0.16809	5.64076	1.69304e-08	6.20992e-07
LTR/ERVL_HERVL-int	7.4801	0.551228	0.645814	0.85354	0.39336	NA
LTR/ERVL_HERVL32-int	5.46527	0.356996	0.767985	0.464848	0.64204	NA
LTR/ERVL_HERVL40-int	122.979	0.275988	0.166698	1.65562	0.0977995	0.402671
LTR/ERVL_HERVL74-int	2.82315	-0.390199	1.05807	-0.368786	0.712287	NA
LTR/ERV1_HERVP71A-int	12.8238	0.078342	0.485699	0.161297	0.871859	0.964369
LTR/ERV1_HUERS-P2-int	1.84703	-0.382775	1.37673	-0.278031	0.780988	NA
LTR/ERV1_HUERS-P3-int	1.58714	-0.0672707	1.49045	-0.0451346	0.964	NA
RC/Helitron_Helitron-63_EF	684.82	0.346293	0.126867	2.72958	0.00634159	0.0772851
RC/Helitron_Helitron1Na_Mam	20.8275	0.379314	0.404657	0.937372	0.348567	0.703546
RC/Helitron_Helitron1Nb_Mam	6.27305	-0.214657	0.698884	-0.307142	0.758735	NA
RC/Helitron_Helitron2Na_Mam	18.6991	0.424574	0.438549	0.968135	0.332977	0.692536
RC/Helitron_Helitron3Na_Mam	51.2416	0.29207	0.259937	1.12362	0.261175	0.625373
Unspecified_HelitronScanner_caffold_8_SUB_9358850-9361004	29.2927	0.178905	0.335931	0.532565	0.594335	0.857992
Unspecified_HelitronScanner_scaffold_12_SUB_34082653-34086438	42.4439	-0.0538444	0.2815	-0.191277	0.848309	0.957116
Unspecified_HelitronScanner_scaffold_15_SUB_8891252-8899000	657.589	0.073593	0.102147	0.72046	0.471242	0.789745
Unspecified_HelitronScanner_scaffold_2_SUB_75977649-75987497	794.423	0.115058	0.0876398	1.31286	0.189231	0.547768
Unspecified_HelitronScanner_scaffold_2_SUB_92440718-92444295	533.714	0.167285	0.11309	1.47922	0.139082	0.475692
Unspecified_HelitronScanner_scaffold_6_SUB_3149510-3154304	17.9252	0.0898125	0.425356	0.211147	0.832773	0.951622
Unspecified_HelitronScanner_scaffold_9_SUB_62632141-62639050	4.00374	-0.146513	0.90636	-0.16165	0.871582	NA
Unspecified_HelitronScanner_scaffold_9_SUB_98207508-98215784	5.00538	0.486626	0.780754	0.623277	0.533102	NA
LTR/ERVK_IAP1-MM_I	94.9207	0.029187	0.193675	0.150701	0.880212	0.966425
DNA/TcMar-Tc2_Kanga11a	63.4768	0.130298	0.245171	0.531458	0.595102	0.858267
DNA/TcMar-Tc2_Kanga1	195.357	0.195183	0.140868	1.38558	0.165877	0.517658
DNA/TcMar-Tc2_Kanga1a	77.4245	0.25493	0.235773	1.08125	0.279585	0.641145
DNA/TcMar-Tc2_Kanga1b	40.7442	0.51269	0.290218	1.76657	0.0773008	0.356967
DNA/TcMar-Tc2_Kanga1c	94.7819	0.491587	0.19233	2.55595	0.0105898	0.109132
DNA/TcMar-Tc2_Kanga1d	109.857	0.0696616	0.177908	0.391559	0.695384	0.901158
DNA/TcMar-Tc2_Kanga2_a	351.25	0.223112	0.117908	1.89226	0.0584562	0.312496
LINE/L1_L1-1B_Cho	5.28676	0.178958	0.794053	0.225373	0.821689	NA
LINE/L1_L1-1_AMe	36.2151	0.262706	0.300952	0.872917	0.382708	0.726936
LINE/L1_L1-1_EC	6.34725	-0.00435708	0.71558	-0.00608888	0.995142	NA
LINE/L1_L1-1_EE	5.07887	0.18785	0.78878	0.238153	0.811762	NA
LINE/L1_L1-1_ME	3.48531	-0.782969	1.0088	-0.776136	0.437669	NA
LINE/L1_L1-1_PVa	44.9413	0.319279	0.286978	1.11255	0.2659	0.629327
LINE/L1_L1-1_SH	19.3651	-0.693347	0.414669	-1.67205	0.0945145	0.395326
LINE/L1_L1-1_Sar	9.8135	1.54617	0.594976	2.59871	0.00935759	NA
LINE/L1_L1-1a_EF	1940.84	0.521778	0.106121	4.91682	8.79597e-07	2.73327e-05
LINE/L1_L1-2C1_Cho	1.87801	0.191342	1.33273	0.143571	0.885839	NA
LINE/L1_L1-2_Cho	1091.71	-0.0805406	0.0796809	-1.01079	0.312117	0.672724
LINE/L1_L1-2_EC	3.42486	-0.0965729	0.972157	-0.0993387	0.920869	NA
LINE/L1_L1-2_LA	1.90913	-2.92471	1.56213	-1.87226	0.0611708	NA
LINE/L1_L1-2_PVa	71.9023	0.66429	0.227066	2.92554	0.00343858	0.0488117
LINE/L1_L1-2_Pca	2.44377	0.717212	1.15618	0.620328	0.535042	NA
LINE/L1_L1-2_TS	1.7701	0.408463	1.31952	0.309555	0.756899	NA
LINE/L1_L1-2_Ttr	1.78343	0.563127	1.44171	0.390598	0.696095	NA
LINE/L1_L1-2a_EF	8274.33	0.39798	0.0856637	4.64585	3.38681e-06	9.94328e-05
LINE/L1_L1-3A_Cho	1.85722	0.308124	1.32392	0.232735	0.815967	NA
LINE/L1_L1-3_BT	2.96809	0.260141	1.03539	0.25125	0.80162	NA
LINE/L1_L1-3_Cpo	2.15001	-0.570562	1.22343	-0.466361	0.640957	NA
LINE/L1_L1-3_LA	9.20146	1.09169	0.592056	1.8439	0.0651971	NA
LINE/L1_L1-3_Opr	2.27439	0.226123	1.15786	0.195294	0.845163	NA
LINE/L1_L1-3_PVa	6596.22	0.283966	0.0854299	3.32397	0.000887467	0.0161048
LINE/L1_L1-3_SSc	1.78331	0.434751	1.3845	0.314012	0.753512	NA
LINE/L1_L1-3_Tbel	4.26274	-0.403433	0.860424	-0.468877	0.639158	NA
LINE/L1_L1-3a_EF	6769.2	0.35622	0.0881389	4.04158	5.30924e-05	0.00133727
LINE/L1_L1-4A_Cpo	1.86807	-0.312864	1.29739	-0.241149	0.80944	NA
LINE/L1_L1-4_Cho	2.42245	0.391263	1.13285	0.345379	0.729809	NA
LINE/L1_L1-4_Cpo	1.50301	0.0550116	1.46703	0.0374987	0.970087	NA
LINE/L1_L1-4_EC	3.04631	-0.120558	1.05004	-0.114813	0.908594	NA
LINE/L1_L1-4_ME	41.2355	-0.0966181	0.276606	-0.349298	0.726865	0.912747
LINE/L1_L1-4_PVa	12407.6	0.296974	0.0776108	3.82645	0.000130004	0.00299117
LINE/L1_L1-4a_EF	1477.78	0.400267	0.099385	4.02744	5.63871e-05	0.00140744
LINE/L1_L1-5A2_EC	6.35299	0.221649	0.716854	0.309196	0.757172	NA
LINE/L1_L1-6_Laf	1.7696	0.440934	1.33023	0.331473	0.740287	NA
LINE/L1_L1-6_TS	28.9172	-0.301286	0.34422	-0.875272	0.381426	0.726936
LINE/L1_L1A-2_MD	6.64113	0.362977	0.749543	0.484264	0.628199	NA
LINE/L1_L1B-1_Cho	4.60474	0.39753	0.851281	0.466979	0.640515	NA
LINE/L1_L1B_SS	7.79987	0.712487	0.630256	1.13047	0.258278	NA
LINE/L1_L1Hylob	1.92569	0.354854	1.29794	0.273399	0.784546	NA
LINE/L1_L1M2	601.22	0.409159	0.109708	3.72952	0.000191848	0.00423106
LINE/L1_L1M3	2417.14	1.56765	0.0846257	18.5245	1.30984e-76	2.0819e-74
LINE/L1_L1M3a	122.401	0.402952	0.191844	2.10042	0.0356921	0.234912
LINE/L1_L1M3b	38.0466	0.0982333	0.292795	0.335502	0.737246	0.915826
LINE/L1_L1M3c	326.866	0.239228	0.130957	1.82677	0.0677338	0.336552
LINE/L1_L1M3d	54.3992	0.445011	0.259814	1.71281	0.0867482	0.379126
LINE/L1_L1M3de	153.483	0.269619	0.171515	1.57198	0.115954	0.437105
LINE/L1_L1M3e	2.14986	-0.0180781	1.20533	-0.0149985	0.988033	NA
LINE/L1_L1M4	2404.96	0.339994	0.092937	3.65833	0.000253867	0.00540905
LINE/L1_L1M4a1	170.227	0.215439	0.150624	1.43031	0.152627	0.498129
LINE/L1_L1M4a2	191.757	0.159403	0.151021	1.0555	0.291196	0.65234
LINE/L1_L1M4b	507.55	0.231704	0.114512	2.02341	0.0430311	0.260751
LINE/L1_L1M4c	1160.7	1.55339	0.113132	13.7307	6.64444e-43	7.35035e-41
LINE/L1_L1M5	5275.81	0.377199	0.0944937	3.99178	6.55778e-05	0.00161354
LINE/L1_L1M6	338.639	0.944377	0.137803	6.8531	7.22683e-12	3.46988e-10
LINE/L1_L1M6B	343.8	0.262374	0.111701	2.34888	0.0188298	0.158381
LINE/L1_L1M7	262.547	0.364328	0.134166	2.71551	0.00661744	0.0795704
LINE/L1_L1M8	96.0112	0.320971	0.210903	1.52189	0.128037	0.459392
LINE/L1_L1M	97.5221	0.254806	0.183193	1.39091	0.164252	0.515632
LINE/L1_L1MA10	326.987	0.411435	0.134808	3.052	0.00227325	0.0348497
LINE/L1_L1MA9	4296.83	0.444726	0.0865301	5.13955	2.75399e-07	9.0242e-06
LINE/L1_L1MAB1_5_EC	11.275	0.317826	0.53208	0.597328	0.550289	0.83875
LINE/L1_L1MAB2_ML	3369.99	0.434332	0.0913897	4.75253	2.00885e-06	6.02566e-05
LINE/L1_L1MAB_5end_EC	34.3031	0.194662	0.309093	0.629786	0.528834	0.82798
LINE/L1_L1MAB_EC	53.5916	0.473138	0.260804	1.81415	0.0696544	0.341311
LINE/L1_L1MAB_ML	574.047	0.201921	0.10398	1.94192	0.0521464	0.291936
LINE/L1_L1MB1	193.732	0.272382	0.31012	0.87831	0.379776	0.726521
LINE/L1_L1MB2	980.587	0.317779	0.105514	3.01172	0.00259772	0.0386666
LINE/L1_L1MB3	1890.48	0.278429	0.104766	2.65763	0.00786932	0.0890255
LINE/L1_L1MB3_EC	23.9019	-0.0596163	0.365505	-0.163107	0.870434	0.964196
LINE/L1_L1MB4	986.948	0.225251	0.113254	1.9889	0.0467128	0.274146
LINE/L1_L1MB5	1500.72	0.257449	0.100787	2.55438	0.0106377	0.109285
LINE/L1_L1MB7	2740.05	0.281854	0.102531	2.74897	0.00597832	0.0740416
LINE/L1_L1MB8	2917.4	0.28211	0.0927072	3.04302	0.00234215	0.0355903
LINE/L1_L1MC1	3364.21	0.302649	0.0889914	3.40088	0.000671697	0.012713
LINE/L1_L1MC1_EC	7.49565	-0.735958	0.716603	-1.02701	0.304416	NA
LINE/L1_L1MC2	1078.82	0.649135	0.0909489	7.13736	9.51402e-13	4.73237e-11
LINE/L1_L1MC3	1544.92	0.190905	0.0915396	2.08549	0.0370249	0.24008
LINE/L1_L1MC4	3862.31	0.315093	0.0988352	3.18806	0.00143229	0.02392
LINE/L1_L1MC4a	2044.3	0.286562	0.085052	3.36925	0.000753727	0.0141227
LINE/L1_L1MC5	2119.75	0.44723	0.100942	4.43057	9.39851e-06	0.000259925
LINE/L1_L1MC5a	3146.64	0.488899	0.0907513	5.38725	7.15454e-08	2.44884e-06
LINE/L1_L1MC	1114	0.15719	0.0840223	1.87081	0.0613714	0.320969
LINE/L1_L1MCa	325.273	0.545247	0.123253	4.42379	9.69843e-06	0.000267151
LINE/L1_L1MCb	112.245	0.0600223	0.182747	0.328445	0.742575	0.917634
LINE/L1_L1MCc	85.8326	0.458749	0.201339	2.27849	0.0226976	0.176923
LINE/L1_L1MD1	470.052	0.373246	0.121083	3.08257	0.00205223	0.0321384
LINE/L1_L1MD2	2961.08	0.295512	0.0822662	3.59215	0.000327964	0.00675871
LINE/L1_L1MD3	701.462	0.334262	0.0996753	3.35351	0.000797944	0.0148907
LINE/L1_L1MD	2316.84	1.60283	0.0949581	16.8793	6.39051e-64	9.60522e-62
LINE/L1_L1MDa	606.214	0.202784	0.0983437	2.062	0.0392081	0.246665
LINE/L1_L1MDb	18.2074	0.460511	0.42324	1.08806	0.276568	0.638568
LINE/L1_L1ME1	3009.22	0.241839	0.0904345	2.67419	0.00749111	0.0864288
LINE/L1_L1ME2	743.778	0.223415	0.107673	2.07495	0.0379912	0.242606
LINE/L1_L1ME2z	905.519	0.329287	0.1063	3.09771	0.00195021	0.0307848
LINE/L1_L1ME3	842.784	0.18509	0.106006	1.74604	0.0808038	0.364315
LINE/L1_L1ME3A	2068.17	0.239293	0.0870303	2.74953	0.00596802	0.0740416
LINE/L1_L1ME3B	633.04	0.45973	0.117307	3.91902	8.89105e-05	0.00210884
LINE/L1_L1ME3C	348.27	0.294636	0.113206	2.60265	0.00925072	0.0995478
LINE/L1_L1ME3Cz	1368.96	0.25316	0.0945483	2.67757	0.0074158	0.0861729
LINE/L1_L1ME3D	285.192	0.339225	0.127371	2.66328	0.00773835	0.0884346
LINE/L1_L1ME3E	1469.39	1.19121	0.0890028	13.384	7.4986e-41	7.91532e-39
LINE/L1_L1ME3F	311.539	0.264469	0.131111	2.01713	0.0436821	0.263196
LINE/L1_L1ME3G	2370.61	0.322254	0.0967274	3.33157	0.000863575	0.0158166
LINE/L1_L1ME4a	3432.08	0.255642	0.0866472	2.95038	0.00317385	0.04586
LINE/L1_L1ME4b	5099.61	0.374859	0.0773595	4.84567	1.26185e-06	3.85184e-05
LINE/L1_L1ME4c	1372.89	0.354265	0.0982172	3.60696	0.000309806	0.00646154
LINE/L1_L1ME5	639.808	0.0714672	0.0925299	0.772369	0.439896	0.767459
LINE/L1_L1MEa	3.68112	0.95793	0.917312	1.04428	0.296356	NA
LINE/L1_L1MEb	311.638	0.147342	0.117911	1.2496	0.211445	0.571179
LINE/L1_L1MEc	1928.86	0.309162	0.0945511	3.26979	0.00107629	0.0189591
LINE/L1_L1MEd	1261.13	0.286226	0.102558	2.79088	0.00525658	0.0670553
LINE/L1_L1MEf	774.938	0.221572	0.112145	1.97577	0.0481814	0.277721
LINE/L1_L1MEg1	27.4181	0.289293	0.34836	0.830443	0.406289	0.747792
LINE/L1_L1MEg2	11.2877	1.21226	0.538719	2.25026	0.0244325	0.18543
LINE/L1_L1MEg	633.36	0.315211	0.11683	2.69804	0.00697493	0.082365
LINE/L1_L1MEh	257.695	0.214383	0.129179	1.65958	0.0969995	0.401469
LINE/L1_L1MEi	209.428	0.277719	0.14623	1.89919	0.0575389	0.310129
LINE/L1_L1MEj	74.0634	0.440708	0.224347	1.9644	0.049484	0.282366
LINE/L1_L1MdF_IV	1.97297	0.165374	1.28663	0.128533	0.897727	NA
LINE/L1_L1MdTf_I	29.375	0.396848	0.332718	1.19275	0.232969	0.596463
LINE/L1_L1P	46.5898	0.313682	0.273498	1.14693	0.251412	0.615968
LINE/L1_L1PB4	9.46837	-0.00644485	0.57174	-0.0112724	0.991006	NA
LINE/L1_L1PB	3.85659	0.158813	0.881741	0.180113	0.857064	NA
LINE/L1_L1PBa	42.1546	-0.0947465	0.282279	-0.335648	0.737136	0.915826
LINE/L1_L1_Canid_	3.96944	3.32726	1.13023	2.94388	0.00324127	NA
LINE/L1_L1_Carn2	9.46671	-0.299576	0.591652	-0.506339	0.612619	NA
LINE/L1_L1_Carn5	10.3166	1.03214	0.561981	1.8366	0.0662683	0.333747
LINE/L1_L1_Carn7	36.3308	0.688812	0.29946	2.30018	0.0214381	0.171456
LINE/L1_L1_Carni	2.32308	-0.27524	1.2096	-0.227546	0.819999	NA
LINE/L1_L1_Cf	1.87054	2.20113	1.50162	1.46584	0.142692	NA
LINE/L1_L1_Mdo5	2.71004	0.356178	1.15659	0.307954	0.758118	NA
LINE/L1_L1_Mur3	4.93672	0.972717	0.816538	1.19127	0.233548	NA
LINE/L1_L1_Opos3	6.65476	-0.375147	0.751212	-0.499389	0.617505	NA
LINE/L2_L2-1_AMi	41.4855	0.499142	0.292537	1.70625	0.0879607	0.381761
LINE/L2_L2-1_Crp	7.89127	-0.103534	0.648811	-0.159576	0.873215	NA
LINE/L2_L2-2_ME	9.05936	0.786645	0.62732	1.25398	0.209851	NA
LINE/L2_L2-2_Mam	8.37465	0.27801	0.621048	0.447647	0.654408	NA
LINE/L2_L2	8509.14	0.276268	0.0842278	3.28001	0.00103804	0.0184025
LINE/L2_L2B_ME	3.30321	-0.324805	1.01098	-0.321276	0.748001	NA
LINE/L2_L2_Mars	45.756	0.398169	0.27308	1.45807	0.144822	0.484536
LINE/L2_L2_Plat1d	3.73032	-0.385984	0.946362	-0.407861	0.683376	NA
LINE/L2_L2_Plat1e	2.07213	0.513567	1.21296	0.423399	0.672004	NA
LINE/L2_L2_Plat1m	3.23627	0.492374	0.988158	0.498275	0.61829	NA
LINE/L2_L2_Plat1n	2.41258	0.804459	1.1863	0.678124	0.497693	NA
LINE/L2_L2_Plat1o	3.09585	0.887671	0.997257	0.890112	0.373405	NA
LINE/L2_L2_Plat1q	3.13142	-0.216574	0.982049	-0.220532	0.825457	NA
LINE/L2_L2_Plat1r	3.85583	-0.248844	0.898955	-0.276815	0.781922	NA
LINE/L2_L2_Plat1s	275.063	-0.0576753	0.126708	-0.455181	0.648979	0.881974
LINE/L2_L2_Plat1t	3.29747	-0.770734	0.993361	-0.775885	0.437817	NA
LINE/L2_L2_Plat1u	10.0475	0.477739	0.561951	0.850144	0.395245	NA
LINE/L2_L2a	18682.4	0.272348	0.0872547	3.1213	0.00180057	0.0287842
LINE/L2_L2b	12063.2	0.221505	0.0791063	2.80009	0.00510876	0.0657625
LINE/L2_L2c	15333.4	0.34922	0.0778304	4.48694	7.22543e-06	0.000201845
LINE/L2_L2d2	6722.67	0.410193	0.0733677	5.59092	2.2587e-08	8.11253e-07
LINE/L2_L2d	3469.5	0.233883	0.0845521	2.76614	0.00567245	0.0712431
LINE/CR1_L3	6273.34	0.398634	0.0725981	5.49096	3.99745e-08	1.39941e-06
LINE/CR1_L3_Mars	1331.99	0.156403	0.0753242	2.0764	0.0378572	0.242606
LINE/CR1_L3b	1340.52	0.0849736	0.0825798	1.02899	0.303485	0.665597
LINE/RTE-X_L4_A_Mam	830.359	0.263224	0.105324	2.49919	0.0124477	0.121644
LINE/RTE-X_L4_B_Mam	246.736	-0.00430719	0.144767	-0.0297526	0.976264	0.993766
LINE/RTE-X_L4_C_Mam	255.507	0.286301	0.151812	1.88589	0.0593098	0.314736
LINE/RTE-X_L5	52.5813	0.48251	0.267413	1.80436	0.0711741	0.343963
LTR/ERV1_LOR1-int	11.8197	-0.0826272	0.507396	-0.162846	0.87064	0.964196
LTR/ERVL_LTR-20_EF-LTR	35.6914	0.501384	0.308469	1.6254	0.104078	0.41686
LTR/ERVL_LTR101_Mam	104.505	-0.0285806	0.185113	-0.154395	0.877298	0.965576
LTR/ERVL_LTR102_Mam	5.68504	1.1405	0.75768	1.50526	0.132258	NA
LTR/ERV1_LTR103_Mam	33.5292	2.00423	0.332746	6.02331	1.70885e-09	6.74089e-08
LTR/ERV1_LTR103b_Mam	47.2369	1.97287	0.278443	7.08537	1.38675e-12	6.79998e-11
LTR/Gypsy_LTR104_Mam	104.972	-0.0143305	0.185837	-0.0771135	0.938533	0.981417
LTR/ERVL_LTR105_Mam	20.6904	0.59254	0.388318	1.52591	0.127031	0.456861
LTR_LTR106_Mam	67.8927	0.255645	0.224228	1.14011	0.25424	0.618198
LTR_LTR107_Mam	17.9978	0.0662279	0.425139	0.15578	0.876207	0.965169
LTR/ERV1_LTR109B	11.0673	0.521645	0.541453	0.963416	0.335339	0.693498
LTR/ERV1_LTR10A_ML	48.6721	0.189171	0.275864	0.685742	0.492876	0.803563
LTR/ERV1_LTR10B_ML	959.621	0.196623	0.0787053	2.49821	0.0124821	0.121895
LTR/ERVL_LTR10_EC	47.9693	-0.117899	0.286791	-0.411098	0.681001	0.894994
LTR/ERV1_LTR117_MD	9.8779	0.192017	0.565434	0.339592	0.734164	NA
LTR/ERVK_LTR11A_ML	346.763	0.27799	0.126774	2.19281	0.0283212	0.203972
LTR/ERVK_LTR11B_ML	695.599	0.226628	0.0943438	2.40215	0.016299	0.145034
LTR/ERVK_LTR11B_PVa	7.03858	0.566109	0.774642	0.730802	0.4649	NA
LTR/ERVK_LTR11_PVa	2.90898	2.00699	1.18355	1.69575	0.0899339	NA
LTR/ERV1_LTR11_SS	210.431	-0.361622	0.174328	-2.07438	0.0380442	0.242606
LTR/ERV1_LTR12D_Cpo	39.1051	0.00323976	0.288305	0.0112373	0.991034	0.997045
LTR/ERV1_LTR12_AMe	2.94308	-0.193643	1.01979	-0.189886	0.849398	NA
LTR/ERV1_LTR12_ML	7.22419	1.02037	0.664437	1.5357	0.124613	NA
LTR/ERV1_LTR13A_ML	2005.08	0.221375	0.0708969	3.12249	0.0017933	0.0287344
LTR/ERV1_LTR13B_ML	929.355	0.771597	0.0949442	8.12685	4.40597e-16	2.5816e-14
LTR/ERV1_LTR13B_PVa	91.3714	0.210034	0.20166	1.04153	0.297631	0.658187
LTR/ERV1_LTR13C_ML	809.872	0.166109	0.0911771	1.82183	0.0684811	0.338271
LTR/ERV1_LTR13_PVa	719.265	0.141776	0.105178	1.34797	0.177667	0.531426
LTR/ERV1_LTR142_MD	2.48898	-0.532571	1.21262	-0.43919	0.660524	NA
LTR/ERV1_LTR14_ML	541.933	0.265964	0.110911	2.39799	0.0164852	0.146144
LTR/ERV1_LTR15A2_ML	938.107	0.294698	0.0959762	3.07053	0.00213678	0.0331249
LTR/ERV1_LTR15A_ML	515.472	0.118484	0.0988995	1.19803	0.230906	0.594226
LTR/ERV1_LTR15B_ML	608.686	0.176131	0.0897755	1.96191	0.0497734	0.283238
LTR/ERVK_LTR15B_OG	7.54792	0.109762	0.645781	0.169969	0.865035	NA
LTR/ERV1_LTR15C_ML	293.618	0.258779	0.128898	2.00762	0.044684	0.267113
LTR/ERV1_LTR15_SS	2.08791	1.19174	1.23032	0.96864	0.332725	NA
LTR/ERV1_LTR162_MD	2.12487	0.824872	1.27413	0.647402	0.517372	NA
LTR/ERVL_LTR16	78.3498	-0.148158	0.221859	-0.667801	0.504261	0.810671
LTR/ERVL_LTR16A1	465.46	2.62406	0.11467	22.8837	6.75964e-116	1.63986e-113
LTR/ERVL_LTR16A2	42.238	-0.110327	0.287978	-0.383109	0.701639	0.903293
LTR/ERVL_LTR16A	123.999	-0.0275556	0.168546	-0.16349	0.870133	0.964196
LTR/ERVK_LTR16A_ML	68.816	0.0582563	0.22336	0.260818	0.794233	0.938145
LTR/ERVL_LTR16B1	191.351	0.32988	0.13895	2.3741	0.0175919	0.152515
LTR/ERVL_LTR16B2	69.7543	0.106944	0.241226	0.443334	0.657524	0.885192
LTR/ERVL_LTR16B	30.3956	0.389846	0.329237	1.18409	0.236378	0.600632
LTR/ERVK_LTR16B_ML	189.858	0.0167328	0.156588	0.106859	0.914901	0.97428
LTR/ERVK_LTR16C2_ML	18.9574	1.10883	0.458353	2.41916	0.0155566	0.140324
LTR/ERVL_LTR16C	349.597	0.203376	0.118985	1.70926	0.0874032	0.380664
LTR/ERVK_LTR16C_ML	23.0218	-0.0230049	0.369142	-0.0623198	0.950308	0.984798
LTR/ERVL_LTR16D1	9.72484	0.171272	0.601057	0.284952	0.775681	NA
LTR/ERVL_LTR16D2	9.76199	0.139096	0.600709	0.231553	0.816885	NA
LTR/ERVL_LTR16D	18.4001	0.491477	0.452532	1.08606	0.277453	0.63933
LTR/ERVK_LTR16D_ML	88.6761	0.0236783	0.199804	0.118508	0.905666	0.972853
LTR/ERVL_LTR16E1	48.6917	0.775376	0.271636	2.85447	0.00431087	0.0578295
LTR/ERVL_LTR16E2	186.674	-0.0226804	0.143064	-0.158534	0.874036	0.965169
LTR/ERVK_LTR16E_ML	57.1648	0.697046	0.250924	2.77791	0.00547096	0.0693423
LTR/ERVK_LTR16F_ML	88.3837	-0.0365652	0.19592	-0.186633	0.851948	0.958162
LTR/ERVK_LTR16G_ML	155.757	0.482809	0.153076	3.15406	0.00161019	0.0263499
LTR/ERVK_LTR16H_ML	7.52924	0.394727	0.663667	0.594767	0.551999	NA
LTR/ERVK_LTR16J_ML	28.0404	0.376277	0.33805	1.11308	0.265674	0.629327
LTR/ERVK_LTR16K_ML	106.592	0.383914	0.186285	2.0609	0.0393127	0.247134
LTR/ERVK_LTR16L_ML	3.55005	1.03234	0.936498	1.10234	0.270316	NA
LTR/ERVK_LTR16N_ML	47.0818	0.37722	0.261498	1.44253	0.149152	0.492003
LTR/ERVK_LTR16P_ML	159.035	0.116176	0.15438	0.752537	0.451728	0.775653
LTR/ERVK_LTR16_EE	5.79949	-0.421339	0.828469	-0.508575	0.61105	NA
LTR/ERVL_LTR16_Vpa	8.0528	0.155867	0.668463	0.233172	0.815628	NA
LTR/ERVK_LTR17A2_ML	14.4531	-0.238596	0.510368	-0.467498	0.640143	0.876773
LTR/ERVK_LTR17A_ML	3.34637	0.507238	0.959673	0.528553	0.597115	NA
LTR/ERV1_LTR17_EC	12.7578	0.28485	0.499494	0.570277	0.56849	0.846668
LTR/ERV1_LTR18A_ML	228.943	0.288493	0.12989	2.22106	0.0263469	0.194307
LTR/ERV1_LTR18B_ML	76.2568	0.200572	0.2087	0.961055	0.336524	0.694094
LTR/ERV1_LTR18C_ML	280.88	0.49674	0.116912	4.24882	2.14899e-05	0.000578136
LTR/ERV1_LTR18D_ML	62.4228	0.773586	0.247963	3.11977	0.00180995	0.0288673
LTR/ERV1_LTR18E_ML	26.994	-0.0132588	0.344292	-0.0385103	0.969281	0.990928
LTR/ERV1_LTR18F_ML	83.1534	2.69523	0.238753	11.2888	1.49048e-29	1.30445e-27
LTR/ERV1_LTR18G_ML	263.969	-0.0856214	0.123871	-0.691217	0.489429	0.801211
LTR/ERV1_LTR18H_ML	21.1547	0.162372	0.387309	0.419231	0.675048	0.893259
LTR/ERV1_LTR18J_ML	56.9825	-0.222062	0.253338	-0.876545	0.380734	0.726936
LTR/ERV1_LTR19B_ML	24.2226	0.215061	0.374667	0.574006	0.565964	0.845887
LTR/ERV1_LTR19_ML	261.19	0.281976	0.127597	2.20989	0.0271125	0.19753
LTR/ERVK_LTR19_Opr	16.2592	-0.278246	0.46072	-0.603936	0.545886	0.837344
LTR/ERV1_LTR19_Vpa	36.7023	-0.0248106	0.297408	-0.0834231	0.933515	0.980528
LTR/ERV1_LTR1A1_ML	7.65655	-0.341988	0.667507	-0.512337	0.608415	NA
LTR/ERV1_LTR1A2_ML	172.663	0.276702	0.175553	1.57617	0.114986	0.43543
LTR/ERV1_LTR1A3_ML	59.7856	0.164892	0.240595	0.685352	0.493122	0.803563
LTR/ERV1_LTR1A_ML	98.2328	0.546761	0.189238	2.88927	0.00386134	0.0532001
LTR/ERV1_LTR1B_ML	472.945	0.259198	0.102323	2.53315	0.0113042	0.114027
LTR/ERV1_LTR1C_ML	10.3861	0.674136	0.569808	1.18309	0.236772	0.601411
LTR/ERV1_LTR1D_ML	194.676	2.2319	0.15186	14.6971	6.72415e-49	8.30193e-47
LTR/ERVL_LTR21B1_EC	11.8745	2.42715	0.614302	3.95107	7.78036e-05	0.00186459
LTR/ERVL_LTR21_EC	9.85518	0.263192	0.591895	0.44466	0.656566	NA
LTR/ERV1_LTR21_FC	12.2697	-0.598852	1.10345	-0.54271	0.587329	0.85503
LTR/ERV1_LTR21_Mim	25.2804	-0.12232	0.370535	-0.330116	0.741312	0.917228
LTR/ERV1_LTR21_Ttr	32.6897	-0.136991	0.308629	-0.44387	0.657136	0.885192
LTR/ERVK_LTR22A_ML	72.9218	0.378945	0.216099	1.75357	0.0795036	0.361132
LTR/ERVK_LTR22B_ML	28.4495	-0.389742	0.34525	-1.12887	0.258953	0.622771
LTR/ERVK_LTR22C_ML	97.1328	0.149727	0.210199	0.712311	0.476272	0.793385
LTR/ERV1_LTR22_EC	5.32401	0.607944	0.783033	0.776396	0.437515	NA
LTR/ERV1_LTR22_SS	10.1412	0.521855	0.561119	0.930025	0.352358	NA
LTR/ERV1_LTR24A_ML	74.3818	0.591208	0.211359	2.79717	0.0051552	0.0660669
LTR/ERV1_LTR24B_ML	742.503	0.0712321	0.0842656	0.845327	0.397928	0.740155
LTR/ERV1_LTR24C_ML	37.1797	-0.0821864	0.351113	-0.234074	0.814928	0.946079
LTR/ERV1_LTR24D2_ML	59.1767	2.18579	0.256915	8.50783	1.77212e-17	1.10382e-15
LTR/ERV1_LTR24D3_ML	12.9207	1.11495	0.528261	2.11061	0.034806	0.230969
LTR/ERV1_LTR24D4_ML	28.0015	0.227753	0.365338	0.623403	0.53302	0.83089
LTR/ERV1_LTR24D_ML	38.3729	-0.164656	0.299274	-0.550184	0.582193	0.851923
LTR/ERV1_LTR24E_ML	71.4841	0.297345	0.23474	1.2667	0.205263	0.564331
LTR/ERV1_LTR24F_ML	9.46202	0.631849	0.588706	1.07328	0.283143	NA
LTR/ERV1_LTR24G_ML	4.74988	0.279096	0.810366	0.344408	0.73054	NA
LTR/ERV1_LTR24H_ML	33.3076	0.237587	0.314592	0.755221	0.450117	0.774289
LTR/ERVK_LTR24_Sar	81.5619	0.387205	0.208227	1.85953	0.0629518	0.325055
LTR/ERV1_LTR25_ML	87.5449	1.53145	0.210974	7.25893	3.90173e-13	1.99089e-11
LTR/ERV1_LTR26_ML	434	0.632527	0.139833	4.52346	6.0837e-06	0.000173097
LTR/ERV1_LTR27C_ML	490.667	-0.265733	0.110523	-2.40433	0.016202	0.144636
LTR/ERV1_LTR27D1_ML	273.04	-0.0513648	0.1632	-0.314735	0.752963	0.921899
LTR/ERV1_LTR27D2_ML	424.952	-0.079893	0.115786	-0.690006	0.49019	0.801792
LTR/ERV1_LTR27E_ML	5.398	0.664227	0.761141	0.872673	0.382841	NA
LTR/ERV1_LTR28_ML	19.7393	0.249027	0.395716	0.629308	0.529148	0.828096
LTR/ERV1_LTR28_Pca	2.47692	-3.41438	1.48644	-2.29702	0.0216176	NA
LTR/ERV1_LTR29_ML	19.24	-0.241489	0.418321	-0.577282	0.563749	0.844677
LTR/ERV1_LTR2A_ML	128.152	0.330313	0.177274	1.86328	0.0624224	0.32353
LTR/ERV1_LTR2B_ML	15.0102	-0.627184	0.492544	-1.27336	0.202892	0.561894
LTR/ERVK_LTR2E_Pca	69.0896	-0.29338	0.248866	-1.17887	0.238451	0.602841
LTR/ERVK_LTR2_PVa	2.23854	0.121781	1.17759	0.103415	0.917634	NA
LTR/ERV1_LTR30A_ML	30.3938	0.391599	0.321776	1.21699	0.223607	0.585483
LTR/ERV1_LTR30B_ML	17.3998	0.267323	0.433076	0.617266	0.537059	0.833029
LTR/ERV1_LTR31_ML	11.3133	0.279124	0.522253	0.534461	0.593022	0.857902
LTR/ERV1_LTR32_ML	12.8154	0.125697	0.502184	0.250301	0.802354	0.941268
LTR/ERVL_LTR33	317.377	0.227091	0.137474	1.65188	0.0985591	0.403811
LTR/ERVL_LTR33A	201.055	0.441682	0.137541	3.21128	0.00132145	0.0223386
LTR/ERVL_LTR33A_v	150.17	0.979777	0.154142	6.35633	2.06633e-10	8.79175e-09
LTR/ERVL_LTR33B	38.5998	0.511852	0.289965	1.76522	0.0775269	0.357484
LTR/ERVL_LTR33C	39.2282	0.160759	0.286273	0.561558	0.574417	0.849379
LTR/ERVL_LTR33_ML	26.0273	0.318612	0.353328	0.901745	0.367192	0.717614
LTR/ERV1_LTR35B	6.58789	0.754777	0.686015	1.10023	0.27123	NA
LTR/ERV1_LTR35_MD	2.76073	0.465648	1.05118	0.442976	0.657783	NA
LTR/ERV1_LTR37-int	419.127	-0.00983563	0.105454	-0.0932694	0.92569	0.977879
LTR/ERV1_LTR37A	48.4584	0.336327	0.27338	1.23026	0.218602	0.579885
LTR/ERV1_LTR37B	47.9506	0.419674	0.296864	1.41369	0.157453	0.505634
LTR/ERV1_LTR38-int	2.3287	1.14804	1.18108	0.972027	0.331037	NA
LTR/ERV1_LTR39A_ML	114.014	0.024483	0.171561	0.142708	0.886521	0.967259
LTR/ERV1_LTR39B1_PVa	71.8249	3.14276	0.269126	11.6777	1.65757e-31	1.48837e-29
LTR/ERV1_LTR39B2_ML	82.8719	0.421552	0.210011	2.00729	0.0447192	0.267117
LTR/ERV1_LTR39B_BT	1.96932	0.777561	1.33742	0.58139	0.560978	NA
LTR/ERV1_LTR39B_ML	92.9002	0.0143947	0.192613	0.0747334	0.940427	0.981672
LTR/ERV1_LTR39C_ML	882.901	0.34948	0.0976091	3.58041	0.000343058	0.00702786
LTR/ERVL_LTR3_EC	3.40866	0.124042	0.965206	0.128513	0.897743	NA
LTR/ERV1_LTR3_ML	7.01732	1.69153	0.691521	2.4461	0.0144412	NA
LTR/ERVL_LTR40A1	11.1341	0.230105	0.532799	0.43188	0.665829	0.889031
LTR/ERVL_LTR40a	25.0838	0.255643	0.375892	0.680097	0.496443	0.806014
LTR/ERVL_LTR40b	20.7493	0.208364	0.384861	0.541402	0.588231	0.855136
LTR/ERVL_LTR40c	129.266	0.229146	0.179393	1.27734	0.201482	0.561008
LTR/ERVL_LTR41	69.2782	0.227022	0.256495	0.885093	0.376106	0.723889
LTR/ERVL_LTR41B	129.465	-0.331629	0.176438	-1.87958	0.0601653	0.317277
LTR/ERVL_LTR41C	207.183	-0.0352088	0.13581	-0.25925	0.795442	0.938545
LTR/ERV1_LTR44_PVa	56.9877	0.279904	0.249312	1.12271	0.261562	0.625651
LTR/ERV1_LTR45	6.83679	-0.408922	0.719362	-0.56845	0.569729	NA
LTR/ERV1_LTR45B2_Cho	19.4081	0.859346	0.397945	2.15946	0.0308146	0.215313
LTR/ERV1_LTR45B_ML	20.2748	-0.157685	0.443806	-0.355302	0.722363	0.911058
LTR/ERV1_LTR45C_ML	21.7124	0.234722	0.376673	0.623146	0.533189	0.830941
LTR/ERV1_LTR45_BT	2.16986	-0.844212	1.30086	-0.648963	0.516362	NA
LTR/ERV1_LTR46_PVa	1.76353	-0.231678	1.32629	-0.174681	0.86133	NA
LTR/ERVL_LTR47_ML	27.153	0.258917	0.342211	0.756601	0.449289	0.773885
LTR/ERV1_LTR49-int	11.553	0.195121	0.57219	0.341008	0.733098	0.91535
LTR/ERVK_LTR4_ML	258.808	-0.201384	0.156014	-1.29081	0.196769	0.556275
LTR/ERVL_LTR50	119.244	0.332693	0.186297	1.78582	0.0741281	0.349486
LTR/ERVL_LTR52-int	6.14483	1.76562	0.748179	2.35989	0.0182803	NA
LTR/ERVL_LTR52	12.6986	-0.512563	0.549512	-0.93276	0.350944	0.705049
LTR/ERVL_LTR53-int	8.61561	0.172487	0.604538	0.285321	0.775398	NA
LTR/ERVL_LTR53	23.2038	1.67174	0.399697	4.18251	2.88313e-05	0.000763752
LTR/ERVL_LTR53B	4.47301	0.704298	0.830108	0.848442	0.396192	NA
LTR/ERV1_LTR54_PVa	213.664	0.033576	0.144482	0.232388	0.816236	0.946536
LTR/ERVL_LTR55	22.6738	0.499023	0.395871	1.26057	0.207464	0.567492
LTR/ERV1_LTR5_ML	39.5133	0.0630047	0.283818	0.22199	0.824322	0.94881
LTR/ERV1_LTR5_PVa	111.985	0.807378	0.187059	4.31618	1.58756e-05	0.000432993
LTR/ERV1_LTR65	63.1791	0.0692979	0.230005	0.301288	0.763195	0.926278
LTR/ERVL_LTR67B	118.606	0.0744412	0.174209	0.427309	0.669154	0.890926
LTR/ERVL-MaLR_LTR67_EC	39.8177	0.0715149	0.304035	0.235219	0.814038	0.945767
LTR/ERV1_LTR68	19.1605	0.0941746	0.421055	0.223663	0.823019	0.948443
LTR/ERV1_LTR6A_ML	5.98652	0.614573	0.709417	0.866306	0.386322	NA
LTR/ERV1_LTR71A_ML	29.7322	-0.0199846	0.341231	-0.0585662	0.953298	0.985659
LTR/ERV1_LTR71B_ML	31.3258	0.177221	0.342846	0.516912	0.605218	0.862681
LTR/ERV1_LTR72B_ML	30.1357	0.336592	0.328294	1.02527	0.305234	0.666958
LTR/ERVL_LTR75	14.5615	-0.214169	0.463267	-0.462301	0.643866	0.879172
LTR/ERV1_LTR75A_ML	7.75023	0.411589	0.64661	0.636535	0.524428	NA
LTR/ERVL_LTR75B	1.81034	-1.07479	1.36901	-0.785084	0.432404	NA
LTR/ERV1_LTR78	217.504	0.010391	0.144431	0.0719443	0.942646	0.982533
LTR/ERV1_LTR78B	161.557	0.0414672	0.15127	0.274128	0.783986	0.934492
LTR/ERVL_LTR79	114.891	0.342057	0.181246	1.88725	0.059126	0.314339
LTR/ERV1_LTR7A_ML	83.309	0.256495	0.21742	1.17972	0.238111	0.60282
LTR/ERV1_LTR7B3_ML	6.79837	0.337588	0.695358	0.485489	0.62733	NA
LTR/ERV1_LTR7B_ML	3.48087	-0.746516	1.00238	-0.744741	0.456428	NA
LTR/ERV1_LTR7B_PVa	63.2499	0.399242	0.23066	1.73087	0.0834751	0.371993
LTR/ERV1_LTR7C2_ML	65.2311	0.190434	0.239048	0.796636	0.425662	0.758415
LTR/ERV1_LTR7C_ML	95.4402	0.67568	0.193341	3.49476	0.000474489	0.00929353
LTR/ERV1_LTR7D_ML	32.0747	0.09713	0.30981	0.313514	0.75389	0.92248
LTR/ERV1_LTR7E_ML	19.7492	0.900579	0.417316	2.15803	0.0309256	0.215653
LTR/ERV1_LTR7F_ML	107.967	0.308034	0.193318	1.5934	0.111069	0.430095
LTR/ERV1_LTR7_PVa	258.271	0.183397	0.140088	1.30916	0.19048	0.549427
LTR/ERVL_LTR80A	3.91418	0.131779	0.892096	0.147718	0.882565	NA
LTR/ERVL_LTR80B	15.0212	0.305363	0.493483	0.618791	0.536054	0.832657
LTR/Gypsy_LTR81	30.9427	0.58184	0.341917	1.7017	0.0888115	0.382819
LTR/Gypsy_LTR81A	4.98367	0.291686	0.799009	0.36506	0.715067	NA
LTR/Gypsy_LTR81AB	6.07958	0.004636	0.713857	0.0064943	0.994818	NA
LTR/Gypsy_LTR81B	10.4137	0.243129	0.552263	0.440242	0.659762	0.885963
LTR/Gypsy_LTR81C	7.70822	-0.763043	0.655503	-1.16406	0.2444	NA
LTR/ERVL_LTR82A	37.5984	0.264509	0.305517	0.865777	0.386613	0.730339
LTR/ERVL_LTR82B	54.9041	0.213797	0.243659	0.877442	0.380247	0.726752
LTR/ERVL_LTR83	139.273	-0.018105	0.163094	-0.111009	0.911609	0.97399
LTR/ERVL_LTR84a	232.857	-0.0350488	0.134225	-0.26112	0.794	0.938145
LTR/ERVL_LTR84b	35.8496	0.293803	0.308336	0.952868	0.340657	0.697002
LTR/Gypsy_LTR85a	30.6374	0.233767	0.3225	0.724858	0.468539	0.787332
LTR/Gypsy_LTR85b	31.1552	-0.060106	0.327009	-0.183805	0.854166	0.959084
LTR/Gypsy_LTR85c	14.4325	0.0693924	0.474712	0.146178	0.883781	0.967213
LTR/ERVL_LTR86A1	32.0225	0.257897	0.330912	0.779351	0.435773	0.765143
LTR/ERVL_LTR86A2	22.1683	0.127937	0.38888	0.328987	0.742165	0.917525
LTR/ERVL_LTR86B1	6.05484	0.0576597	0.723994	0.0796411	0.936523	NA
LTR/ERVL_LTR86B2	2.82363	1.18174	1.0678	1.1067	0.268424	NA
LTR/ERVL_LTR86C	10.5879	0.28139	0.539863	0.521224	0.602211	0.861589
LTR/ERVL_LTR87	79.8838	0.520202	0.215072	2.41873	0.0155749	0.140397
LTR/Gypsy_LTR88a	3.12576	-0.0394315	1.03515	-0.0380927	0.969614	NA
LTR/Gypsy_LTR88b	16.5336	1.66382	0.453994	3.66484	0.000247497	0.00529781
LTR/Gypsy_LTR88c	3.41389	1.11453	0.978871	1.13859	0.254874	NA
LTR/ERVL_LTR89	106.139	-0.0196548	0.183186	-0.107294	0.914556	0.97428
LTR/ERVL_LTR89B	10.9229	0.381934	0.532745	0.716916	0.473426	0.791574
LTR/ERVL_LTR8A_ML	11.2213	-0.0196658	0.528089	-0.0372397	0.970294	0.990928
LTR/ERVL_LTR8B_ML	28.4449	-0.391233	0.332131	-1.17795	0.238817	0.602844
LTR/ERVL_LTR8C_ML	19.5582	0.300821	0.407349	0.738484	0.46022	0.781617
LTR/ERVL_LTR8D_ML	47.3351	0.00663675	0.263642	0.0251733	0.979917	0.994415
LTR/ERVL_LTR8E_ML	40.1367	-0.0919289	0.300254	-0.306171	0.759475	0.924676
LTR_LTR90A	21.246	-0.499552	0.39188	-1.27476	0.202395	0.561759
LTR_LTR90B	7.01266	0.260247	0.705861	0.368695	0.712355	NA
LTR_LTR91	21.1636	0.561527	0.418417	1.34203	0.179587	0.534463
LTR_LTR91A	70.9257	1.51299	0.232976	6.4942	8.34779e-11	3.65295e-09
LTR/ERVL_LTR9A_EC	54.0519	0.348934	0.245117	1.42354	0.15458	0.501008
LTR/ERVL_LTR9B_EC	13.3924	0.559028	0.488607	1.14413	0.252571	0.616994
LTR/ERV1_LTR9B_ML	116.243	0.0466696	0.170142	0.274299	0.783855	0.93449
LTR/ERV1_LTR9C_ML	75.8006	0.219524	0.227478	0.965034	0.334528	0.693346
LTR/ERV1_LTR9D_ML	35.2037	0.249561	0.302065	0.826183	0.4087	0.748499
DNA/PiggyBac_Looper	78.9177	0.579415	0.212281	2.72947	0.00634355	0.0772851
DNA/TcMar-Mariner_MADE2	350.533	0.624951	0.112618	5.54931	2.86796e-08	1.01949e-06
DNA/TcMar-Tigger_MARE10	40.4107	-0.0450216	0.278794	-0.161487	0.87171	0.964369
DNA/hAT-Tip100_MARE4	31.076	0.0223076	0.320717	0.0695554	0.944548	0.983203
LINE/L1-Tx1_MARE6	63.5672	-0.324663	0.234155	-1.38653	0.165584	0.517281
DNA_MARE8	6.91118	1.67444	0.70954	2.3599	0.01828	NA
DNA/TcMar-Tigger_MARIN1_ML	2069.85	0.207692	0.0783859	2.6496	0.00805866	0.0902367
DNA/TcMar-Tigger_MARINERNA8_MD	161.7	0.0657903	0.152597	0.431136	0.666369	0.889522
DNA/TcMar-Mariner_MARNA	1211.85	0.223424	0.0948504	2.35555	0.0184955	0.157321
DNA/TcMar-Tigger_MER-2-1_Laf	55.7735	0.289778	0.263659	1.09906	0.271741	0.634748
LTR/ERV1_MER101-int	21.0819	-0.064408	0.385528	-0.167065	0.867319	0.963895
LTR/ERV1_MER101A_ML	18.3108	0.172537	0.421762	0.409086	0.682476	0.89516
LTR/ERV1_MER101B_ML	22.6155	-0.311622	0.409415	-0.761138	0.446575	0.771772
LTR/ERV1_MER101C_ML	2.47923	0.493905	1.16941	0.422353	0.672767	NA
LTR/ERV1_MER101D_ML	22.2556	0.2266	0.382943	0.591734	0.554029	0.840219
LTR/ERV1_MER101E_ML	233.731	0.373283	0.138382	2.69749	0.00698641	0.0823774
DNA/hAT-Charlie_MER102a	379.73	0.165675	0.125871	1.31623	0.188098	0.547011
DNA/hAT-Charlie_MER102b	678.097	0.181617	0.092511	1.96319	0.049624	0.282852
DNA/hAT-Charlie_MER102c	378.539	-0.012468	0.106132	-0.117476	0.906483	0.973007
DNA/hAT-Charlie_MER103C	1539.58	0.0528025	0.0767631	0.687862	0.491539	0.802575
DNA/TcMar-Tc2_MER104	475.775	0.129841	0.106271	1.22179	0.221787	0.582963
DNA/hAT-Charlie_MER105	219.883	0.0153776	0.130073	0.118223	0.905891	0.972944
DNA/hAT-Charlie_MER106A	61.1053	0.238124	0.249172	0.955662	0.339243	0.696415
DNA/hAT-Charlie_MER106B	170.342	0.355105	0.148692	2.38819	0.0169314	0.14838
LTR/ERV1_MER110-int	16.707	0.605234	0.459384	1.31749	0.187674	0.54635
LTR/ERV1_MER110	14.2606	0.37734	0.468548	0.80534	0.420624	0.755178
LTR/ERV1_MER110A	10.8227	0.861116	0.543894	1.58324	0.113366	0.433166
DNA/hAT-Charlie_MER112	392.797	0.590037	0.127293	4.63529	3.56443e-06	0.000104205
DNA/hAT-Charlie_MER113	381.113	0.204037	0.123419	1.65321	0.0982878	0.40354
DNA/hAT-Charlie_MER113A	225.269	0.243172	0.148086	1.64209	0.10057	0.408665
DNA/hAT-Tip100_MER115	80.6118	0.244376	0.234308	1.04297	0.296963	0.658028
DNA/hAT-Charlie_MER117	701.234	0.474464	0.0873056	5.43452	5.49452e-08	1.90422e-06
DNA/hAT-Charlie_MER119	110.908	0.343372	0.180313	1.90431	0.0568695	0.308393
DNA/hAT_MER121	29.5905	0.179809	0.326929	0.549995	0.582323	0.852012
DNA_MER124	4540.24	0.164022	0.0836017	1.96195	0.0497682	0.283238
DNA_MER126	10.2764	0.559981	0.586923	0.954096	0.340035	0.697002
DNA/TcMar-Tigger_MER127	21.7093	0.415748	0.381839	1.0888	0.27624	0.638305
LTR_MER129	14.771	0.877635	0.457586	1.91797	0.0551152	0.302434
DNA_MER131	643.473	0.109732	0.109925	0.998247	0.318159	0.678835
DNA/PIF-Harbinger_MER133B	2.49588	0.883035	1.13014	0.781353	0.434595	NA
DNA/Crypton_MER134	1.59654	-0.671775	1.43599	-0.467814	0.639918	NA
DNA_MER135	68.2815	0.279043	0.245846	1.13503	0.256362	0.620728
DNA/TcMar-Tigger_MER2-2_Laf	337.329	0.23636	0.113552	2.08152	0.0373863	0.241128
DNA/hAT-Charlie_MER20	4273.9	0.110475	0.0749065	1.47484	0.140255	0.476849
DNA/hAT-Charlie_MER20B	957.369	0.563449	0.097743	5.7646	8.18511e-09	3.09245e-07
LTR/ERVL_MER21-int	22.413	-0.493002	0.381059	-1.29377	0.195745	0.555639
LTR/ERVL_MER21B	89.5519	0.180906	0.209564	0.863249	0.388001	0.731562
LTR/ERVL_MER21C	1248.51	0.546031	0.0843782	6.47124	9.72018e-11	4.24009e-09
LTR/ERV1_MER21C_BT	3.01682	0.512913	1.022	0.50187	0.615759	NA
DNA/TcMar-Tigger_MER2	727.29	0.226953	0.103381	2.19531	0.0281414	0.2031
DNA/TcMar-Tigger_MER2B	101.266	0.322257	0.180311	1.78723	0.0739003	0.349256
DNA/hAT-Charlie_MER30	4.81168	0.145443	0.827381	0.175787	0.860461	NA
LTR/ERV1_MER31-int	263.968	0.330342	0.135974	2.42946	0.0151215	0.137838
LTR/ERV1_MER31A	23.6545	0.309482	0.385931	0.80191	0.422605	0.756554
LTR/ERV1_MER31B	55.4159	0.365417	0.255849	1.42825	0.15322	0.498476
DNA/hAT-Charlie_MER33	1467.21	0.108758	0.0898369	1.21061	0.226044	0.588415
LTR/ERV1_MER34-int	9.93112	1.28226	0.581121	2.20654	0.0273465	NA
LTR/ERV1_MER34A1	247.546	0.283334	0.12584	2.25154	0.0243511	0.18532
LTR/ERV1_MER34A	187.048	0.487137	0.145753	3.34221	0.000831146	0.0153651
LTR/ERV1_MER34B-int	265.82	-0.0505391	0.139926	-0.361186	0.71796	0.90978
LTR/ERV1_MER34B_AMe	3.69597	0.594481	0.907348	0.655186	0.512348	NA
LTR/ERV1_MER34B_CF	35.39	-0.0336774	0.299838	-0.112319	0.910571	0.973965
LTR/ERV1_MER34C_CF	30.9016	0.364505	0.321176	1.13491	0.256414	0.620745
LTR/ERV1_MER34C_EC	16.3894	-0.0490449	0.43984	-0.111506	0.911215	0.973965
LTR/ERV1_MER34C_v	30.0909	-0.232417	0.32599	-0.712957	0.475872	0.793293
LTR/ERV1_MER34F_EC	24.3953	1.79697	0.383933	4.68042	2.86284e-06	8.49513e-05
LTR/ERV1_MER34_AMe	5.67251	1.26431	0.773843	1.63381	0.102299	NA
DNA/hAT-Charlie_MER3	2276.83	0.181141	0.0800244	2.26357	0.0236005	0.181305
LTR/ERV1_MER41A_ML	4.45662	-0.304241	0.83926	-0.362511	0.71697	NA
LTR/ERV1_MER41B_ML	11.4998	-0.0511249	0.521847	-0.0979693	0.921957	0.977002
LTR/ERV1_MER41_PVa-LTR	7.93084	0.412258	0.670103	0.615216	0.538412	NA
DNA/TcMar-Tigger_MER44A	56.4653	0.928172	0.252091	3.6819	0.000231505	0.00498637
DNA/TcMar-Tigger_MER44B	506.959	0.282169	0.107086	2.63498	0.0084142	0.0929325
DNA/TcMar-Tigger_MER44C	84.1554	0.0221457	0.214199	0.103388	0.917655	0.975327
DNA/TcMar-Tigger_MER44D	139.159	0.22009	0.159055	1.38373	0.16644	0.518598
DNA/TcMar-Tigger_MER44a_Laf	18.1287	-0.0323546	0.421749	-0.0767153	0.93885	0.981417
DNA/TcMar-Tigger_MER44c_Laf	587.306	0.566448	0.104163	5.4381	5.38519e-08	1.87102e-06
DNA/hAT-Tip100_MER45A	153.978	0.210032	0.160788	1.30627	0.19146	0.550851
DNA/hAT-Tip100_MER45B	45.007	0.34259	0.264136	1.29702	0.194624	0.554433
DNA/hAT-Tip100_MER45C	38.2093	0.399874	0.288051	1.38821	0.165074	0.516552
DNA/hAT-Tip100_MER45R	83.1035	0.425435	0.213412	1.99349	0.0462076	0.272333
DNA/TcMar-Tigger_MER46C	367.398	0.104722	0.14171	0.738988	0.459914	0.781289
DNA/TcMar-Tigger_MER47A	6.1981	-0.505087	0.769959	-0.655992	0.511829	NA
DNA/TcMar-Tigger_MER47B	149.42	0.0219735	0.154058	0.142631	0.886582	0.967259
LTR/ERV1_MER4B-int	4.79245	-0.360145	0.857303	-0.420091	0.674419	NA
LTR/ERV1_MER50-int	152.497	-0.0421616	0.165976	-0.254022	0.799478	0.940398
LTR/ERV1_MER52-int	37.6629	0.516904	0.290461	1.7796	0.0751418	0.351622
DNA/hAT-Blackjack_MER53	822.706	0.175179	0.0897457	1.95194	0.0509448	0.287463
DNA/hAT_MER53	3.05348	0.31318	0.996359	0.314325	0.753275	NA
LTR/ERVL_MER54_EC	10.4091	1.4185	0.563969	2.51522	0.011896	0.117835
LTR/ERV1_MER57LA	22.8066	0.550495	0.375796	1.46488	0.142954	0.481206
DNA/hAT-Charlie_MER58A	2371.23	0.17257	0.0817795	2.11018	0.0348424	0.230969
DNA/hAT-Charlie_MER58B	1586.27	0.145646	0.0926088	1.5727	0.115788	0.436746
DNA/hAT-Charlie_MER58C	586.262	0.0515011	0.112486	0.457846	0.647063	0.880757
DNA/hAT-Charlie_MER58D	79.932	0.339092	0.208874	1.62343	0.104498	0.417267
DNA/hAT-Charlie_MER5A1	1662.93	0.129371	0.0727068	1.77936	0.0751812	0.351622
DNA/hAT-Charlie_MER5A	5908.18	0.0923315	0.0702452	1.31442	0.188706	0.547509
DNA/hAT-Charlie_MER5B	4294.78	0.148844	0.0834374	1.7839	0.0744406	0.350362
DNA/hAT-Charlie_MER5C1	63.3891	0.246258	0.228047	1.07985	0.280208	0.641615
DNA/hAT-Charlie_MER5C	67.7736	0.0570969	0.228769	0.249583	0.80291	0.941268
DNA/hAT-Tip100_MER63A	192.812	0.0260771	0.154716	0.168548	0.866152	0.963715
DNA/hAT-Blackjack_MER63B	9.61872	0.100388	0.56946	0.176286	0.86007	NA
DNA/hAT-Tip100_MER63B	162.651	0.381604	0.156842	2.43304	0.0149725	0.137022
DNA/hAT-Blackjack_MER63C	114.455	0.0156436	0.176768	0.0884976	0.929481	0.978981
DNA/hAT-Tip100_MER63C	125.958	0.154337	0.200204	0.7709	0.440766	0.767686
DNA/hAT-Blackjack_MER63D	5.55946	-0.552686	0.775984	-0.71224	0.476316	NA
DNA/hAT-Tip100_MER63D	115.746	-0.161335	0.176442	-0.914378	0.360518	0.713197
LTR/ERV1_MER67A	19.4609	0.329775	0.406389	0.811477	0.417092	0.752845
LTR/ERV1_MER67B	17.849	0.214723	0.431494	0.497626	0.618747	0.866698
LTR/ERV1_MER67C	233.168	0.251514	0.146318	1.71896	0.0856224	0.376368
LTR/ERV1_MER67D	6.4675	1.01486	0.692374	1.46577	0.142712	NA
LTR/ERVL_MER68-int	33.0612	3.27334	0.408367	8.0157	1.09512e-15	6.25754e-14
LTR/ERVL_MER68	633.407	0.22632	0.0966243	2.34227	0.0191671	0.159857
LTR/ERVL_MER68B	61.0251	-0.459612	0.250303	-1.83622	0.0663246	0.333747
LTR/ERVL_MER68C	18.0932	0.213316	0.419898	0.508018	0.61144	0.864233
DNA/TcMar-Tigger_MER6	6.56024	0.197842	0.713987	0.277095	0.781707	NA
DNA/TcMar-Tigger_MER6A	3403.31	0.0993552	0.0995545	0.997998	0.31828	0.678835
DNA/TcMar-Tigger_MER6B	38.955	0.155783	0.294115	0.529668	0.596342	0.859339
DNA/TcMar-Tigger_MER6C	14.5023	-0.153574	0.476478	-0.32231	0.747218	0.919106
LTR/ERVL_MER70-int	93.6799	-0.0254635	0.193123	-0.131851	0.895102	0.968912
LTR/ERVL_MER70C	10.636	0.568954	0.560096	1.01581	0.309718	0.670631
LTR/ERVL_MER74A	124.406	0.537681	0.171834	3.12907	0.00175362	0.0282953
LTR/ERVL_MER74B	73.0661	0.424031	0.232084	1.82706	0.0676903	0.336456
LTR/ERVL_MER76	19.4172	0.113181	0.44873	0.252226	0.800866	0.940739
LTR/ERVL_MER77	69.279	-0.0304349	0.225439	-0.135003	0.892609	0.968912
LTR/ERVL_MER77B	196.85	0.466811	0.142366	3.27895	0.00104195	0.0184482
DNA/hAT-Blackjack_MER81	154.785	0.125532	0.161398	0.777784	0.436696	0.76582
LTR/ERV1_MER87A_ML	18.7483	0.593604	0.432527	1.37241	0.169936	0.522195
LTR/ERV1_MER87B_ML	38.1328	0.509277	0.296099	1.71995	0.0854408	0.376368
LTR/ERV1_MER87C_ML	182.371	0.039004	0.142812	0.273115	0.784764	0.935125
LTR/ERV1_MER89-int	154.084	0.114614	0.158824	0.721642	0.470515	0.789322
LTR/ERV1_MER89	105.582	0.302033	0.181969	1.6598	0.096955	0.401469
DNA/TcMar-Tigger_MER8	21.7462	-0.227687	0.380523	-0.598353	0.549605	0.83866
LTR/ERV1_MER90	88.0439	0.278378	0.19916	1.39776	0.162185	0.512969
LTR/ERV1_MER90a	58.8995	0.370558	0.256132	1.44675	0.147967	0.489994
DNA/hAT-Tip100_MER91A	211.466	-0.0390848	0.153429	-0.254741	0.798923	0.940368
DNA/hAT-Tip100_MER91B	107.097	0.40135	0.194178	2.06692	0.0387417	0.245346
DNA/hAT-Tip100_MER91C	168.892	-0.224701	0.154943	-1.45021	0.147	0.488108
LTR/ERV1_MER92-int	56.8609	0.103811	0.256928	0.404045	0.68618	0.896494
LTR/ERV1_MER92A	2.82774	0.0903295	1.04444	0.0864864	0.93108	NA
LTR/ERV1_MER92B	1337.38	-0.0177957	0.0763124	-0.233195	0.81561	0.946362
LTR/ERV1_MER92C	3.87205	1.46607	0.967399	1.51547	0.129653	NA
LTR/ERV1_MER92D	9.16871	0.720204	0.594975	1.21048	0.226096	NA
DNA/hAT-Blackjack_MER94	664.475	0.074654	0.096838	0.770916	0.440757	0.767686
DNA/hAT-Blackjack_MER94B	16.3218	0.357676	0.459431	0.778519	0.436263	0.765661
DNA/hAT-Tip100_MER96	72.3138	0.00186603	0.238157	0.00783527	0.993748	0.997938
DNA/hAT-Tip100_MER96B	272.102	0.217065	0.127747	1.69919	0.0892841	0.384019
DNA/hAT-Tip100_MER97a	2.24233	-0.847902	1.21063	-0.700383	0.483688	NA
DNA/hAT-Tip100_MER97b	9.31806	0.121372	0.594143	0.204282	0.838133	NA
DNA/hAT-Tip100_MER97c	2.99925	-0.165503	1.02311	-0.161764	0.871492	NA
DNA/hAT_MER99	10.5802	0.819236	0.55109	1.48657	0.137127	0.472982
LTR/ERVK_MERVK26-int	4.69537	0.632852	0.831148	0.761419	0.446407	NA
DNA/TcMar-Tigger_MERX	239.377	0.111971	0.136856	0.818172	0.413259	0.751124
SINE/MIR_MIR1_Amn	2338.75	0.0437961	0.0722943	0.605803	0.544645	0.837344
SINE/MIR_MIR3	16536.8	0.134795	0.0615826	2.18885	0.0286075	0.205179
SINE/MIR_MIR3_MarsA	2.14528	0.823671	1.19166	0.691193	0.489444	NA
SINE/MIR_MIR	18627.9	0.226446	0.0828159	2.73433	0.00625074	0.076627
SINE/MIR_MIR_Mars	251.572	0.00327744	0.133031	0.0246366	0.980345	0.994415
SINE/MIR_MIRb	25205.5	0.215941	0.0726635	2.97179	0.0029607	0.0432318
SINE/MIR_MIRc	14193.2	0.137073	0.0680557	2.01413	0.0439955	0.264164
LTR/ERVL_MLERV3A_LTR	51.4131	0.472874	0.286343	1.65143	0.0986513	0.403811
LTR/ERVL_MLERV3B_LTR	40.711	0.622107	0.279604	2.22496	0.026084	0.192779
LTR/ERVL-MaLR_MLT-int	31.6699	0.0981855	0.324204	0.302851	0.762004	0.925718
LTR/ERVL-MaLR_MLT1-int	53.5835	0.0428177	0.26522	0.161442	0.871745	0.964369
LTR/ERVL-MaLR_MLT1A0	704.096	0.185798	0.10528	1.7648	0.0775978	0.357484
LTR/ERVL-MaLR_MLT1A	781.815	0.444779	0.200687	2.21628	0.0266723	0.195663
LTR/ERVL-MaLR_MLT1B	993.919	0.15117	0.0888093	1.70219	0.0887199	0.382663
LTR/ERVL-MaLR_MLT1C2	2293.64	0.210202	0.0785365	2.6765	0.00743967	0.0862804
LTR/ERVL-MaLR_MLT1C	646.084	0.112176	0.112328	0.998643	0.317968	0.678835
LTR/ERVL-MaLR_MLT1D	2632.92	0.356507	0.103964	3.42913	0.000605519	0.0115651
LTR/ERVL-MaLR_MLT1E1	36.1373	0.0401098	0.296639	0.135214	0.892443	0.968912
LTR/ERVL-MaLR_MLT1E1A	287.261	0.80793	0.160103	5.0463	4.50445e-07	1.44519e-05
LTR/ERVL-MaLR_MLT1E2	149.573	0.104418	0.175914	0.593577	0.552795	0.839729
LTR/ERVL-MaLR_MLT1E3	110.668	-0.0461664	0.192495	-0.239832	0.810461	0.94407
LTR/ERVL-MaLR_MLT1E	45.2417	0.128747	0.26951	0.477706	0.632859	0.874258
LTR/ERVL-MaLR_MLT1F-int	32.4654	-0.16696	0.314431	-0.530991	0.595425	0.858644
LTR/ERVL-MaLR_MLT1F1	492.968	0.114989	0.0977871	1.17591	0.23963	0.603585
LTR/ERVL-MaLR_MLT1F2	370.585	0.137416	0.120767	1.13786	0.255178	0.618943
LTR/ERVL-MaLR_MLT1F	387.113	0.0717224	0.115055	0.623378	0.533036	0.83089
LTR/ERVL-MaLR_MLT1G1	104.46	0.0272223	0.188162	0.144675	0.884968	0.967259
LTR/ERVL-MaLR_MLT1G3	587.117	0.0195159	0.0902907	0.216145	0.828875	0.950543
LTR/ERVL-MaLR_MLT1G	127.513	0.325364	0.176385	1.84463	0.0650917	0.330186
LTR/ERVL-MaLR_MLT1H-int	7.25046	-0.110507	0.665848	-0.165965	0.868185	NA
LTR/ERVL-MaLR_MLT1H1	137.869	0.164853	0.166523	0.98997	0.322189	0.683026
LTR/ERVL-MaLR_MLT1H2	181.505	0.0979998	0.141444	0.692853	0.488402	0.800456
LTR/ERVL-MaLR_MLT1H	747.916	0.961265	0.0887839	10.827	2.56368e-27	2.16162e-25
LTR/ERVL-MaLR_MLT1I	482.826	0.655175	0.105592	6.20476	5.47787e-10	2.26114e-08
LTR/ERVL-MaLR_MLT1J-int	32.6998	-0.303919	0.311718	-0.974981	0.32957	0.689767
LTR/ERVL-MaLR_MLT1J1	135.172	0.249985	0.163066	1.53303	0.125267	0.454435
LTR/ERVL-MaLR_MLT1J2	361.249	0.139853	0.118636	1.17883	0.238465	0.602841
LTR/ERVL-MaLR_MLT1J	1048.84	0.293984	0.0944725	3.11185	0.0018592	0.029449
LTR/ERVL-MaLR_MLT1K	1273.57	0.178792	0.0885434	2.01926	0.0434605	0.262204
LTR/ERVL-MaLR_MLT1L	1826.24	0.0544494	0.0694732	0.783747	0.433189	0.763269
LTR/ERVL-MaLR_MLT1M	100.694	0.0277121	0.186114	0.148899	0.881634	0.966593
LTR/ERVL-MaLR_MLT1N2	189.387	0.00482236	0.143281	0.0336566	0.973151	0.992358
LTR/ERVL-MaLR_MLT1O	184.479	0.297839	0.147325	2.02165	0.043213	0.261281
LTR/ERVL_MLT2B1	690.764	0.0568139	0.0852572	0.666382	0.505167	0.811224
LTR/ERVL_MLT2B2	33.631	0.154331	0.324588	0.475466	0.634455	0.874486
LTR/ERVL_MLT2B4	353.08	0.14714	0.113646	1.29473	0.195414	0.555214
LTR/ERVL_MLT2C1	90.5987	0.380606	0.201894	1.88518	0.0594056	0.314736
LTR/ERVL_MLT2C2	53.2858	0.184155	0.248582	0.740822	0.458801	0.780863
LTR/ERVL_MLT2D	230.917	0.423299	0.12773	3.31402	0.000919637	0.0165583
LTR/ERVL_MLT2E	7.02108	0.145201	0.671847	0.216122	0.828893	NA
LTR/ERVL_MLT2F	414.974	0.398529	0.256323	1.55479	0.119996	0.444495
DNA/TcMar-Mariner_MMAR1	18.0104	0.325503	0.410619	0.792712	0.427945	0.759687
LTR/ERV1_MPERV1_INT	230.849	0.188988	0.141593	1.33473	0.181966	0.537634
LTR/ERV1_MacERV1_LTR2	2.76171	0.424709	1.04491	0.406455	0.684409	NA
LTR/ERV1_MacERV5a-int	69.3125	0.3935	0.228917	1.71896	0.0856213	0.376368
LTR/ERV1_MacERV5b-int	25.2654	-0.227389	0.369668	-0.615117	0.538477	0.833726
LTR/Gypsy_MamGyp-int	407.849	-0.151544	0.108803	-1.39283	0.163672	0.51543
LTR/Gypsy_MamGypLTR1a	11.5344	0.445615	0.518419	0.859565	0.390029	0.733454
LTR/Gypsy_MamGypLTR1b	11.7632	0.203905	0.512379	0.397957	0.690662	0.899414
LTR/Gypsy_MamGypLTR1c	11.8734	0.00916165	0.52821	0.0173447	0.986162	0.995812
LTR/Gypsy_MamGypLTR1d	25.9282	-0.139765	0.358512	-0.389848	0.696649	0.901539
LTR/Gypsy_MamGypLTR2b	8.41382	0.233447	0.61126	0.381911	0.702527	NA
LTR/Gypsy_MamGypLTR2c	82.9098	0.371177	0.215508	1.72233	0.0850098	0.375324
LTR/Gypsy_MamGypLTR3	17.829	0.840927	0.428593	1.96206	0.049755	0.283238
LTR/Gypsy_MamGypLTR3a	13.4405	0.787131	0.498771	1.57814	0.114533	0.43486
LTR/Gypsy_MamGypLTR4	21.4607	0.21736	0.37971	0.572435	0.567027	0.846104
LTR/Gypsy_MamGypsy2-I	24.0191	-0.0830438	0.396939	-0.209211	0.834284	0.951855
LTR/Gypsy_MamGypsy2-LTR	24.7023	-0.174549	0.38876	-0.44899	0.653439	0.884486
LINE/RTE-BovB_MamRTE1	1156.73	0.120969	0.0823994	1.46808	0.142082	0.479962
LTR_MamRep1151	82.2222	0.266667	0.203546	1.31011	0.190159	0.54896
DNA/TcMar-Tigger_MamRep137	362.463	0.145713	0.137162	1.06234	0.28808	0.649319
LTR_MamRep1527	36.3382	0.37474	0.29426	1.2735	0.202841	0.561894
DNA/hAT-Tip100_MamRep1879	58.9849	0.419646	0.266141	1.57678	0.114846	0.435239
DNA/hAT-Tip100_MamRep1894	27.1753	0.0225696	0.349664	0.0645467	0.948535	0.984307
DNA/hAT-Tip100_MamRep38	583.95	1.88203	0.120876	15.57	1.16471e-54	1.53387e-52
DNA/hAT-Tip100_MamRep4096	65.578	0.921061	0.229803	4.00805	6.1221e-05	0.00151443
DNA/TcMar-Tigger_MamRep434	333.143	0.167142	0.114006	1.46607	0.142628	0.48057
DNA/hAT-Tip100_MamRep488	46.2322	0.0818564	0.263568	0.31057	0.756127	0.923373
Unknown_MamRep564	421.197	0.137942	0.106498	1.29525	0.195234	0.555214
LTR_MamRep605	247.055	0.0966577	0.129726	0.745093	0.456215	0.779025
LTR_MamRep605b	228.874	0.735767	0.131097	5.61237	1.99575e-08	7.24338e-07
DNA/hAT-Tip100_MamTip1	165.794	0.0234443	0.148906	0.157444	0.874895	0.965169
DNA/hAT-Tip100_MamTip1b	24.2216	0.479659	0.394119	1.21704	0.223588	0.585483
DNA/hAT-Tip100_MamTip2	808.923	0.0955172	0.0901991	1.05896	0.289618	0.650795
DNA/hAT-Tip100_MamTip2b	281.048	0.0192383	0.12668	0.151865	0.879294	0.966011
DNA/hAT-Tip100_MamTip3	20.0625	0.280674	0.425095	0.660261	0.509087	0.813926
DNA/hAT-Tip100_MamTip3B	23.906	0.048052	0.416507	0.115369	0.908153	0.973625
LINE/Dong-R4_Mam_R4	58.1045	0.441844	0.240585	1.83654	0.0662781	0.333747
DNA/TcMar-Tigger_Mariner-N1_EC	11.8366	0.303582	0.508123	0.597459	0.550201	0.83875
DNA/TcMar-Mariner_Mariner1_BT	957.442	0.133884	0.0962001	1.39172	0.164007	0.515632
DNA/TcMar-Tigger_Mariner2_Laf	116.744	0.134967	0.170501	0.791589	0.4286	0.759846
DNA/TcMar-Mariner_Mariner_Tbel	22.1853	-0.182239	0.381457	-0.477743	0.632833	0.874258
DNA/TcMar-Tigger_MarsTigger4	37.6011	0.276262	0.304697	0.906675	0.364579	0.716107
DNA/TcMar-Tigger_MarsTigger8	59.2226	-0.0647394	0.25613	-0.25276	0.800454	0.940398
Retroposon/L2-derived_MdoRep1	4.3538	-0.233026	0.861455	-0.270503	0.786773	NA
SINE/5S_Meg_PVa	8.53996	0.842905	0.598135	1.40922	0.15877	NA
LTR/ERV1_Mer34_Ttr	4.27236	-0.724091	0.879553	-0.823249	0.410366	NA
SINE/MIR_Mon1a7	3.2516	-0.573731	1.02649	-0.558925	0.576213	NA
LTR/ERV1_MuRRS-int	2.59827	-2.2949	1.4096	-1.62805	0.103514	NA
LTR/ERVK_MurERV4-int	4.94212	0.398583	0.96287	0.413954	0.678908	NA
Unknown_MurSatRep1	11681.8	0.0762289	0.0699654	1.08952	0.275923	0.637979
Unknown_MurSatRep2	3.2982	-0.48694	1.03554	-0.470228	0.638192	NA
LINE/L1_MusHAL1	15.8118	0.0353397	0.446067	0.0792252	0.936854	0.981362
DNA/hAT-Charlie_Myotis_hAT1	351.663	-0.0472329	0.122698	-0.384953	0.700272	0.90281
DNA/hAT-Tip100_ORSL-2a	41.507	-0.0369366	0.281001	-0.131447	0.895422	0.969153
DNA/hAT-Tip100_ORSL-2b	88.9385	0.348885	0.203406	1.71521	0.0863059	0.377699
DNA/hAT-Tip100_ORSL	115.533	0.194602	0.18099	1.07521	0.282281	0.643778
DNA/hAT-Ac_OldhAT1	1136.3	0.00494278	0.0745205	0.0663278	0.947117	0.983829
DNA/hAT-Charlie_OposCharlie3	32.3109	-0.192424	0.323369	-0.59506	0.551803	0.839144
LTR/ERV1_PABL_B-int	48.4581	-0.0406099	0.263411	-0.154169	0.877476	0.96566
LTR/ERV1_PRIMA41-int	15.875	0.176616	0.472907	0.373469	0.708799	0.906333
LTR/ERV1_PTERV1d-int	2.09796	-2.99994	1.56353	-1.91869	0.0550232	NA
LINE/Penelope_Penelope1_Vert	130.494	0.151362	0.168012	0.900901	0.367641	0.717638
LINE/CR1_PlatCR1	14.8819	0.403428	0.469697	0.858911	0.390389	0.733565
LTR/ERVK_PlatERVK1-int	14.6542	0.611535	0.486687	1.25653	0.208925	0.568862
SINE/Core-RTE_PlatSINE1	2.32408	1.11788	1.1952	0.93531	0.349629	NA
LINE/CR1_Plat_L3	278.182	0.268953	0.129456	2.07756	0.0377497	0.242454
LINE/CR1_Plat_L3b	174.73	0.137672	0.149764	0.919262	0.357959	0.711186
LTR/ERV1_RLTR14-int	2.23516	-3.27156	1.6219	-2.01711	0.0436838	NA
LTR/ERVK_RLTR17B_Mm	127.338	0.36718	0.177625	2.06717	0.0387185	0.245346
LTR/ERVK_RLTR19-int	466.464	0.0622148	0.369558	0.168349	0.866309	0.963715
LTR/ERVK_RLTR20A4	15.2665	1.08526	0.463175	2.3431	0.0191244	0.159857
LTR/ERVK_RLTR32_Rn	15.7712	0.86025	0.472858	1.81926	0.0688722	0.338991
LTR/ERVK_RLTR42-int	3.07823	-0.927934	1.06741	-0.869329	0.384667	NA
LTR_RLTR4_MM-int	97.4008	-0.313873	0.20591	-1.52432	0.12743	0.457579
LTR/ERVK_RMER12C	31.0894	-0.0108846	0.319782	-0.0340375	0.972847	0.99225
DNA/hAT-Charlie_RMER30	3.00172	0.503689	1.0494	0.479978	0.631243	NA
LINE/L1_RNHAL1	416.521	0.0453094	0.126871	0.357128	0.720996	0.911058
LTR/ERV1_RNLTR21-int	5.20327	0.60256	0.816645	0.737848	0.460607	NA
LTR/ERVK_RNLTR5-int	387.185	0.0942965	0.12776	0.738077	0.460468	0.781941
LTR/ERV1_RodERV21-int	21.3922	-0.304678	0.386089	-0.789137	0.430032	0.761288
DNA/hAT-Charlie_SPIN_Ml	1869.5	-0.0290926	0.0733318	-0.396726	0.69157	0.899704
LTR/ERVK_SRV_MM-int	60.8467	0.129835	0.249132	0.521149	0.602263	0.861589
LTR/ERVK_SRV_RN-int	2.81453	0.073035	1.07128	0.0681757	0.945646	NA
SINE/MIR_THER1_MD	269.495	0.210449	0.136639	1.54018	0.123516	0.450592
DNA/TcMar-Tigger_Tigger10	598.499	0.123073	0.102957	1.19539	0.231936	0.594845
DNA/TcMar-Tigger_Tigger11a	102.729	0.018385	0.188874	0.0973399	0.922456	0.977002
DNA/TcMar-Tigger_Tigger12	286.042	-0.17628	0.132759	-1.32782	0.184236	0.54101
DNA/TcMar-Tigger_Tigger12A	101.353	0.011987	0.201253	0.0595618	0.952505	0.985197
DNA/TcMar-Tigger_Tigger12c	142.232	0.400511	0.170082	2.35481	0.018532	0.157505
DNA/TcMar-Tigger_Tigger13a	185.335	0.307418	0.155983	1.97085	0.0487414	0.279903
DNA/TcMar-Tigger_Tigger14a	639.447	0.150483	0.0903005	1.66647	0.095619	0.3987
DNA/TcMar-Tigger_Tigger15a	1017.59	0.195012	0.10499	1.85744	0.0632488	0.325737
DNA/TcMar-Tigger_Tigger16a	1420.83	0.355653	0.092621	3.83987	0.000123099	0.0028493
DNA/TcMar-Tigger_Tigger16b	119.996	0.303609	0.202208	1.50147	0.133234	0.468329
DNA/TcMar-Tigger_Tigger17	23.5866	-0.121784	0.367861	-0.331061	0.740599	0.917077
DNA/TcMar-Tigger_Tigger17a	464.526	0.416521	0.129931	3.20572	0.00134725	0.0226916
DNA/TcMar-Tigger_Tigger17b	19.9634	0.344301	0.401169	0.858244	0.390758	0.733926
DNA/TcMar-Tigger_Tigger17c	29.5705	0.0912594	0.330184	0.27639	0.782249	0.933869
DNA/TcMar-Tigger_Tigger17d	32.1451	0.248106	0.339932	0.729869	0.46547	0.785231
DNA/TcMar-Tigger_Tigger18N1_Mars	2.94445	0.43265	1.01822	0.424909	0.670903	NA
DNA/TcMar-Tigger_Tigger18a	216.807	0.252619	0.136537	1.85019	0.0642868	0.32848
DNA/TcMar-Tigger_Tigger19a	819.683	0.108577	0.092763	1.17048	0.241809	0.605845
DNA/TcMar-Tigger_Tigger19b	1926.97	0.222984	0.0862654	2.58486	0.00974178	0.102832
DNA/TcMar-Tigger_Tigger1	870.888	0.0430573	0.0989521	0.435133	0.663466	0.887813
DNA/TcMar-Tigger_Tigger1a_Art	122.531	0.0409284	0.171142	0.239149	0.81099	0.944185
DNA/TcMar-Tigger_Tigger1a_Car	279.615	-0.160966	0.128563	-1.25204	0.210555	0.570333
DNA/TcMar-Tigger_Tigger1a_Mars	229.066	0.0104885	0.138123	0.0759362	0.93947	0.981417
DNA/TcMar-Tigger_Tigger20a	284.322	0.168763	0.127746	1.32109	0.186473	0.544571
DNA/TcMar-Tigger_Tigger21a	23.246	0.903207	0.376695	2.39771	0.0164977	0.146144
DNA/TcMar-Tigger_Tigger22N1	172.377	0.398087	0.149758	2.6582	0.00785603	0.0890223
DNA/TcMar-Tigger_Tigger23a	68.0323	-0.109952	0.225931	-0.486664	0.626497	0.870586
DNA/TcMar-Tigger_Tigger2	2104.5	0.137412	0.0736584	1.86553	0.0621068	0.322638
DNA/TcMar-Tigger_Tigger2a	25.8911	0.564488	0.355752	1.58675	0.11257	0.432035
DNA/TcMar-Tigger_Tigger2a_Art	169.274	0.153808	0.168825	0.911048	0.36227	0.714617
DNA/TcMar-Tigger_Tigger2a_Car	1099.83	0.157136	0.0837509	1.87623	0.060624	0.318749
DNA/TcMar-Tigger_Tigger2b	127.919	0.098854	0.163693	0.6039	0.54591	0.837344
DNA/TcMar-Tigger_Tigger2b_Pri	264.876	0.391846	0.133586	2.93329	0.00335395	0.0478622
DNA/TcMar-Tigger_Tigger2f	136.68	0.478501	0.195739	2.44458	0.014502	0.134454
DNA/TcMar-Tigger_Tigger3	504.519	0.383621	0.116767	3.28535	0.00101855	0.0180802
DNA/TcMar-Tigger_Tigger3a	5.31385	0.323467	0.844584	0.38299	0.701727	NA
DNA/TcMar-Tigger_Tigger3b	85.6342	0.234458	0.207857	1.12798	0.259329	0.623101
DNA/TcMar-Tigger_Tigger3c	378.34	0.22345	0.118869	1.8798	0.060135	0.317277
DNA/TcMar-Tigger_Tigger3d	4.64635	0.510644	0.824596	0.619265	0.535742	NA
DNA/TcMar-Tigger_Tigger4	17.6482	0.174324	0.419415	0.415637	0.677675	0.893999
DNA/TcMar-Tigger_Tigger5	72.5484	0.0635144	0.215543	0.294672	0.768244	0.928365
DNA/TcMar-Tigger_Tigger5a_Glire	10.8554	0.36299	0.537722	0.675051	0.499643	0.807921
DNA/TcMar-Tigger_Tigger5a_Perissod	24.0734	0.054841	0.363661	0.150803	0.880131	0.966425
DNA/TcMar-Tigger_Tigger5b	115.543	0.183949	0.180074	1.02152	0.307007	0.66858
DNA/TcMar-Tigger_Tigger5b_Glire	32.4612	0.302306	0.334913	0.902642	0.366716	0.717417
DNA/TcMar-Tigger_Tigger6	201.836	-0.118253	0.153332	-0.771223	0.440575	0.767686
DNA/TcMar-Tigger_Tigger6a	66.6036	0.509675	0.228284	2.23263	0.0255733	0.189816
DNA/TcMar-Tigger_Tigger6b	3.49522	-0.0867764	0.957289	-0.0906481	0.927772	NA
DNA/TcMar-Tigger_Tigger7	12173.4	0.073926	0.0696393	1.06156	0.288437	0.649589
DNA/TcMar-Tigger_Tigger8	107.482	0.24775	0.19406	1.27666	0.201721	0.561134
DNA/TcMar-Tigger_Tigger9a	71.8877	0.0672685	0.241745	0.278262	0.780811	0.933107
DNA/TcMar-Tigger_Tigger9b	139.86	-0.0332977	0.160166	-0.207895	0.835311	0.951855
DNA/hAT_UCON105	32.1799	0.474377	0.316418	1.49921	0.133818	0.468624
Unknown_UCON12	2.08285	0.491326	1.20055	0.409251	0.682355	NA
Unknown_UCON20	4.3011	0.0396902	0.851532	0.0466104	0.962824	NA
DNA/hAT-Tip100_UCON23	57.0666	-0.0762141	0.245627	-0.310284	0.756345	0.923373
Unknown_UCON28a	21.3853	-0.217984	0.383167	-0.568899	0.569424	0.84735
DNA/Kolobok_UCON29	241.264	-0.00705698	0.125066	-0.0564262	0.955002	0.986396
DNA_UCON2	46.9856	0.107833	0.261464	0.41242	0.680032	0.894717
DNA/TcMar-Tigger_UCON33	19.9772	-0.464757	0.407372	-1.14087	0.253925	0.618198
DNA/hAT-Charlie_UCON34	22.1209	0.468838	0.393456	1.19159	0.233423	0.597072
DNA_UCON35	4.1644	-0.354153	0.854723	-0.414348	0.678619	NA
DNA/hAT-Ac_UCON37	15.4908	0.522009	0.473545	1.10234	0.270312	0.634075
DNA/hAT-Charlie_UCON38	23.1241	0.434361	0.390408	1.11258	0.265887	0.629327
DNA/TcMar-Tigger_UCON39	3.83122	0.701438	0.982053	0.714256	0.475069	NA
DNA/TcMar-Mariner_UCON40	1942.86	0.635439	0.240598	2.64108	0.00826425	0.0916424
Unknown_UCON41	5.10712	1.62551	0.808678	2.01009	0.044422	NA
DNA/TcMar-Tigger_UCON44	44.4012	0.394081	0.272007	1.44879	0.147397	0.488895
Unknown_UCON47	80.2572	0.0627806	0.20921	0.300084	0.764113	0.926472
Unknown_UCON48	6.05518	0.231095	0.719489	0.321194	0.748064	NA
Unspecified_UCON4	114.167	0.217379	0.189243	1.14868	0.250689	0.615407
LTR_UCON51	55.221	-0.143769	0.25567	-0.562323	0.573896	0.849379
DNA/TcMar-Tigger_UCON55	46.5028	0.0943727	0.290955	0.324356	0.745669	0.918912
DNA_UCON58	9.25618	0.281184	0.620787	0.452947	0.650587	NA
Unknown_UCON5	1.83101	-0.137782	1.33625	-0.103111	0.917875	NA
Unknown_UCON60	6.74774	1.60998	0.72001	2.23605	0.0253484	NA
Unknown_UCON66	7.81932	0.555276	0.620682	0.894622	0.370989	NA
Unknown_UCON67	79.1955	0.31466	0.208207	1.51128	0.130716	0.464902
Unknown_UCON6	50.3144	-0.382149	0.271256	-1.40881	0.158891	0.508272
Unknown_UCON70	75.4162	0.0150215	0.228275	0.0658042	0.947534	0.983879
DNA/hAT_UCON73	36.2315	0.642916	0.354675	1.81269	0.0698799	0.341746
Unknown_UCON76	6.08416	-0.31082	0.729412	-0.426124	0.670018	NA
DNA_UCON78	16.2325	0.0856443	0.497758	0.17206	0.86339	0.963
DNA_UCON7	2.66304	1.37064	1.15708	1.18456	0.23619	NA
Unknown_UCON80_AMi	343.397	-0.110801	0.118296	-0.936639	0.348944	0.703685
Unknown_UCON85	36.8994	-0.0782679	0.300347	-0.260591	0.794408	0.938145
LINE/L2_UCON86	26.1002	0.152011	0.357515	0.425187	0.6707	0.89116
Unknown_UCON87B	69.507	0.405963	0.224834	1.80561	0.0709786	0.343963
DNA_UCON8	18.9441	0.48329	0.418343	1.15525	0.247989	0.612287
Unknown_UCON94	2.18677	0.328466	1.15459	0.284486	0.776038	NA
DNA/PIF-Harbinger_UCON9	2.00489	-1.13003	1.41917	-0.796267	0.425877	NA
SINE/MIR_WSINE1a	2.48978	0.929155	1.09582	0.847911	0.396488	NA
DNA/TcMar-Tigger_X10b_DNA	354.641	0.0924733	0.116754	0.792038	0.428339	0.759846
DNA/TcMar-Tigger_X11_DNA	14.6457	0.306364	0.483216	0.63401	0.526074	0.825809
DNA/TcMar-Tigger_X12_DNA	307.59	0.186997	0.11708	1.59717	0.110228	0.428395
LINE/I-Jockey_X12_LINE	35.6331	0.548125	0.30526	1.7956	0.0725581	0.346964
LINE/L2_X13_LINE	2.46518	2.38331	1.2497	1.9071	0.0565076	NA
LINE/L2_X15_LINE	11.6018	0.258965	0.509174	0.508598	0.611034	0.864233
LINE/CR1_X17_LINE	50.4794	0.276038	0.257975	1.07002	0.284612	0.645859
DNA/TcMar-Tigger_X1_DNA	205.954	0.0303145	0.148301	0.204412	0.838032	0.953231
LINE/CR1_X20_LINE	2.88046	0.331792	1.01184	0.327909	0.742981	NA
DNA_X23_DNA	1.9673	-1.23863	1.33731	-0.926205	0.35434	NA
DNA_X24_DNA	6.39474	0.415411	0.691649	0.60061	0.5481	NA
LINE/L2_X24_LINE	10.0416	0.107133	0.559471	0.19149	0.848142	NA
DNA/TcMar-Tigger_X26_DNA	189.967	0.172299	0.156675	1.09972	0.271454	0.634601
LINE/CR1_X2_LINE	5.46492	0.166363	0.752548	0.221066	0.825041	NA
DNA_X2a_DNA	74.5121	0.307108	0.213347	1.43947	0.150016	0.493558
DNA_X2b_DNA	55.0385	-0.0838802	0.247064	-0.339507	0.734227	0.91535
DNA_X30_DNA	18.1112	0.500418	0.423228	1.18238	0.237054	0.601685
DNA/TcMar-Tc1_X32_DNA	545.527	0.00568441	0.113506	0.0500802	0.960058	0.988394
DNA/TcMar-Tc1_X33a_DNA	813.11	0.0409281	0.0981298	0.417081	0.676619	0.89383
DNA/TcMar-Tigger_X4a_DNA	12.9509	0.506801	0.513156	0.987617	0.32334	0.683949
DNA/TcMar-Tigger_X4b_DNA	224.617	0.135864	0.128754	1.05522	0.291325	0.65238
DNA/TcMar_X4b_DNA	4.70034	0.30931	0.829158	0.373041	0.709118	NA
LINE/CR1_X5B_LINE	20.572	-0.117281	0.38669	-0.303296	0.761665	0.925718
DNA/TcMar-Tigger_X5a_DNA	51.7008	0.236206	0.259869	0.908942	0.363381	0.715387
LINE/CR1_X6A_LINE	134.654	0.258242	0.166784	1.54837	0.121534	0.446896
LINE/CR1_X6B_LINE	57.4377	0.485682	0.266247	1.82418	0.068125	0.337753
DNA/TcMar-Tigger_X6a_DNA	789.979	0.286884	0.101658	2.82206	0.00477169	0.0623658
DNA/TcMar-Tigger_X6b_DNA	58.1491	0.367696	0.244839	1.50178	0.133153	0.46827
LINE/CR1_X7A_LINE	61.3373	-0.306806	0.237514	-1.29174	0.196446	0.555972
LINE/CR1_X7B_LINE	293.603	0.0794531	0.140196	0.566728	0.570899	0.848586
LINE/CR1_X7C_LINE	72.8603	0.195925	0.244589	0.801038	0.42311	0.75689
LINE/CR1_X7D_LINE	14.3701	1.0145	0.481808	2.10561	0.0352379	0.232832
LINE/CR1_X8_LINE	103.829	0.143609	0.185726	0.773232	0.439385	0.767323
LINE/L1_X9_LINE	1308.15	0.135701	0.0906571	1.49687	0.134428	0.469176
DNA_X9a_DNA	98.252	0.16974	0.208508	0.814069	0.415606	0.752329
DNA/TcMar-Tigger_X9b_DNA	184.54	1.54216	0.151549	10.176	2.53796e-24	1.97162e-22
DNA/hAT-Tip100_Zaphod2	167.689	0.241894	0.152305	1.58822	0.112238	0.431734
DNA/hAT-Tip100_Zaphod3	133.738	0.355323	0.170144	2.08837	0.0367646	0.239013
DNA/hAT-Tip100_Zaphod4a	13.6747	0.854317	0.527779	1.6187	0.105511	0.418654
DNA/hAT-Tip100_Zaphod5a	16.2756	-0.445606	0.439317	-1.01432	0.310431	0.671439
DNA/hAT-Tip100_Zaphod	33.5741	0.527176	0.310017	1.70048	0.0890416	0.383271
DNA/hAT-Tag1_hAT-1_Mam	116.635	0.290093	0.199065	1.45728	0.145039	0.484679
DNA/hAT-Charlie_hAT-2N1_ML	162.25	0.0497152	0.147791	0.336388	0.736578	0.915789
DNA/hAT-Charlie_hAT-2N2_ML	143.678	0.0432633	0.170916	0.253127	0.80017	0.940398
DNA/hAT-Charlie_hAT-2_ML	91.1336	-0.31919	0.229792	-1.38904	0.164821	0.516207
DNA/hAT-Charlie_hAT-2_OG	19.4505	-0.0458812	0.428057	-0.107185	0.914642	0.97428
DNA/hAT-Charlie_hAT-4_ML	75.1802	0.227945	0.214634	1.06202	0.288227	0.649439
DNA/hAT-Tip100_hAT-4b_Ther	94.4023	0.397301	0.189105	2.10095	0.0356449	0.234824
DNA/hAT-Tag1_hAT-5_Mam	214.836	0.294479	0.143803	2.04779	0.0405808	0.252138
DNA/hAT-Tip100_hAT-N1B_MD	21.9846	0.479467	0.380774	1.25919	0.207961	0.567643
DNA/hAT-Tip100_hAT-N1_Mam	19.8676	0.227955	0.398038	0.572697	0.56685	0.846104
DNA/hAT-Tip100_hAT-N1a_Mam	28.2745	0.393043	0.339701	1.15703	0.247262	0.611762
LTR/Unknown_ltr-1_family-102	406.386	0.300915	0.131046	2.29625	0.0216614	0.172443
LTR/Unknown_ltr-1_family-103	601.522	0.0340403	0.119281	0.28538	0.775353	0.930747
LTR/ERVK_ltr-1_family-105	119.364	0.226312	0.180116	1.25648	0.208942	0.568862
LTR/ERVK_ltr-1_family-106	91.1445	0.0201933	0.221815	0.0910364	0.927464	0.978484
LINE/L1_ltr-1_family-109	12.0892	0.275047	0.513273	0.53587	0.592049	0.857513
LINE/L1_ltr-1_family-112	158.875	0.134217	0.154673	0.867747	0.385533	0.728936
LTR/ERVK_ltr-1_family-114	18.9437	-0.366923	0.454076	-0.808066	0.419053	0.754219
LTR/ERV1_ltr-1_family-115	26.7912	0.528189	0.362988	1.45512	0.145637	0.48518
LTR/Unknown_ltr-1_family-117	9.32298	0.487837	0.582318	0.837751	0.402171	NA
LTR/ERV1_ltr-1_family-118	3.34634	-0.0546861	0.97215	-0.0562528	0.95514	NA
LTR/ERV1_ltr-1_family-119	3.53259	-1.00606	1.04038	-0.967015	0.333537	NA
LTR/ERV1_ltr-1_family-120	334.091	-0.345065	0.117013	-2.94896	0.0031885	0.0459755
LTR/ERV1_ltr-1_family-121	29.099	0.608239	0.385133	1.5793	0.114268	0.434426
LTR/ERV_ltr-1_family-124	479.419	-0.195484	0.104539	-1.86997	0.0614873	0.321231
LTR/ERVK_ltr-1_family-125	33.5779	0.183826	0.315756	0.582177	0.560448	0.843744
LTR/ERV1_ltr-1_family-126	2.45226	-0.513473	1.13644	-0.451825	0.651395	NA
LTR/ERV1_ltr-1_family-128	106.55	0.203829	0.176605	1.15415	0.248438	0.612479
LTR/Unknown_ltr-1_family-129	51.0092	0.232199	0.28533	0.813793	0.415763	0.752329
LTR/ERV1_ltr-1_family-12	17.0243	0.226855	0.451405	0.502554	0.615278	0.866327
LTR/Unknown_ltr-1_family-130	52.8221	2.05888	0.270034	7.62452	2.44939e-14	1.32824e-12
LTR/ERVK_ltr-1_family-132	14.9196	-0.238415	0.484078	-0.492514	0.622356	0.868808
LTR/ERVK_ltr-1_family-133	124.32	-0.129198	0.172565	-0.748689	0.454044	0.777334
DNA/hAT-Charlie_ltr-1_family-136	56.1172	0.41476	0.240513	1.72448	0.0846212	0.374705
LTR/Unknown_ltr-1_family-137	1074.88	-0.0842713	0.0771367	-1.09249	0.274617	0.637141
LTR/ERVK_ltr-1_family-138	340.827	0.263214	0.120387	2.18639	0.0287869	0.205825
LTR/Unknown_ltr-1_family-140	371.626	-0.147055	0.108048	-1.36101	0.173511	0.526721
LINE/L1_ltr-1_family-141	13.0343	-0.560769	0.495015	-1.13283	0.257285	0.621164
LTR/Unknown_ltr-1_family-144	9.81171	0.527401	0.578876	0.911078	0.362254	NA
LTR/Unknown_ltr-1_family-145	156.788	0.0475126	0.165782	0.286598	0.77442	0.930704
LTR/Unknown_ltr-1_family-146	2631.51	0.0291108	0.0689742	0.422054	0.672986	0.892238
LINE/L1_ltr-1_family-14	235.812	0.204074	0.144897	1.4084	0.159011	0.508513
LTR/Gypsy_ltr-1_family-150	131.094	0.0937336	0.175262	0.534821	0.592774	0.857778
DNA/hAT-Charlie_ltr-1_family-151	9.08322	-0.219047	0.596407	-0.367278	0.713412	NA
LTR/ERV1_ltr-1_family-152	21.533	0.311248	0.394341	0.789288	0.429944	0.761237
LTR/Unknown_ltr-1_family-155	107.459	-0.0851272	0.198344	-0.42919	0.667785	0.890294
LTR/Unknown_ltr-1_family-15	46.0335	0.697933	0.288712	2.4174	0.0156318	0.140565
LTR/ERV1_ltr-1_family-160	266.339	0.158498	0.15445	1.02621	0.304793	0.666457
LTR/Unknown_ltr-1_family-162	22.402	2.82392	0.4458	6.33449	2.38122e-10	1.00389e-08
LTR/ERVL_ltr-1_family-163	70.6134	1.64327	0.231777	7.08989	1.34219e-12	6.6285e-11
LTR/ERV1_ltr-1_family-164	4.45472	-1.13904	0.878363	-1.29677	0.19471	NA
LTR/ERVK_ltr-1_family-169	12.3025	-0.136254	0.523508	-0.260271	0.794655	0.938145
LTR/ERV1_ltr-1_family-16	49.7425	0.0794308	0.277552	0.286184	0.774737	0.930747
LTR/ERVL-MaLR_ltr-1_family-170	5.21826	0.0516951	0.755816	0.0683964	0.94547	NA
LTR/ERVK_ltr-1_family-172	178.974	-0.182142	0.152829	-1.19181	0.233337	0.597003
LTR/Unknown_ltr-1_family-174	200.222	0.17047	0.137817	1.23693	0.216113	0.576168
SINE/MIR_ltr-1_family-177	13.3804	0.890408	0.496446	1.79356	0.0728827	0.347405
LTR/ERV1_ltr-1_family-179	4.94783	1.93675	0.942903	2.05403	0.0399731	NA
LTR/ERV1_ltr-1_family-17	16.8411	0.341583	0.446176	0.76558	0.443926	0.769443
LINE/L1_ltr-1_family-18	191.906	0.119471	0.144634	0.826019	0.408793	0.748499
LTR/ERV1_ltr-1_family-19	1174.17	-0.058572	0.0745064	-0.786134	0.431789	0.762152
LTR/ERV1_ltr-1_family-21	890.125	0.102182	0.101354	1.00817	0.313375	0.674216
LTR/ERV1_ltr-1_family-22	25.5422	0.654675	0.364117	1.79798	0.0721803	0.345979
LTR/ERVK_ltr-1_family-23	32.7941	-0.0555454	0.326593	-0.170076	0.864951	0.963354
LTR/Unknown_ltr-1_family-24	85.4521	0.358022	0.221243	1.61823	0.105614	0.418821
LTR/ERV1_ltr-1_family-29	6.2133	-0.751527	0.746307	-1.00699	0.313937	NA
LTR/ERV1_ltr-1_family-2	1224.02	-0.0588607	0.0780961	-0.753695	0.451032	0.775249
LTR/ERV1_ltr-1_family-31	40.4844	-0.453045	0.328078	-1.3809	0.167309	0.519326
LTR/ERVK_ltr-1_family-33	95.3174	0.226118	0.193078	1.17112	0.24155	0.605759
LTR/ERV1_ltr-1_family-35	4.7177	0.184071	0.802247	0.229445	0.818523	NA
LTR/ERVL_ltr-1_family-37	91.2106	-0.213974	0.192559	-1.11121	0.266477	0.629565
LTR/ERVK_ltr-1_family-38	28.9083	0.211254	0.352681	0.598994	0.549177	0.838469
LTR/ERV1_ltr-1_family-47	10.7205	0.419113	0.529468	0.791575	0.428609	0.759846
LTR/ERV1_ltr-1_family-49	3.38861	0.730856	0.983482	0.743131	0.457402	NA
LINE/L1_ltr-1_family-4	661.439	0.192627	0.104119	1.85007	0.064304	0.32848
LTR/ERVK_ltr-1_family-52	141.657	-0.0347151	0.178828	-0.194126	0.846077	0.955864
LINE/L1_ltr-1_family-54	9.14331	0.73183	0.604041	1.21156	0.225683	NA
LTR/ERV1_ltr-1_family-56	9.80521	0.703548	0.573733	1.22626	0.2201	NA
LTR/ERVK_ltr-1_family-58	179.035	-0.0167299	0.152728	-0.109541	0.912774	0.974277
LINE/L1_ltr-1_family-62	418.371	0.0510848	0.130515	0.39141	0.695494	0.901158
LTR/ERV1_ltr-1_family-64	781.406	0.132837	0.112836	1.17725	0.239095	0.602992
LTR/ERV1_ltr-1_family-65	402.486	0.091806	0.116684	0.786794	0.431402	0.761854
LINE/L1_ltr-1_family-66	27.8669	0.369479	0.345092	1.07067	0.284319	0.645365
DNA/TcMar-Tc2_ltr-1_family-67	40.3197	0.190929	0.288654	0.661447	0.508326	0.813606
LTR/ERV1_ltr-1_family-6	177.667	-0.347149	0.166553	-2.08431	0.0371319	0.240272
LINE/L1_ltr-1_family-70	10.175	0.482594	0.591989	0.815209	0.414953	0.752236
LTR/Unknown_ltr-1_family-71	101.401	0.144266	0.185982	0.775698	0.437927	0.766411
LTR/ERVK_ltr-1_family-72	96.0655	0.293158	0.187923	1.55999	0.118762	0.442229
LTR/ERV1_ltr-1_family-74	74.8088	0.0853769	0.217305	0.39289	0.694401	0.901105
LINE/L1_ltr-1_family-76	1.91473	-0.512732	1.31737	-0.389208	0.697122	NA
LTR/ERV1_ltr-1_family-80	22.7838	0.103065	0.381174	0.270389	0.786861	0.936002
LTR/Unknown_ltr-1_family-81	41.8192	0.163525	0.308129	0.530703	0.595624	0.858752
LTR/ERVK_ltr-1_family-82	89.8755	0.179921	0.196218	0.916943	0.359173	0.712165
LINE/CR1_ltr-1_family-84	432.455	0.384723	0.112686	3.41412	0.000639894	0.0121712
LINE/L2_ltr-1_family-85	4.83238	-0.436489	0.816712	-0.534446	0.593033	NA
DNA/hAT-Charlie_ltr-1_family-86	12.5825	-0.305253	0.504811	-0.604688	0.545386	0.837344
LTR/ERV1_ltr-1_family-88	2130.03	-0.0106853	0.0749849	-0.1425	0.886685	0.967259
LTR/ERVK_ltr-1_family-8	407.675	-0.0884367	0.129231	-0.684329	0.493767	0.803935
LTR/Unknown_ltr-1_family-90	18.5638	-0.560965	0.454355	-1.23464	0.216964	0.577624
LINE/L1_ltr-1_family-91	35.1101	-0.149014	0.300345	-0.496141	0.619795	0.867107
LTR/Unknown_ltr-1_family-97	3.94669	-1.06019	1.0259	-1.03343	0.301403	NA
LINE/L1_ltr-1_family-98	6.50237	1.10896	0.749181	1.48024	0.13881	NA
LTR/ERV1_ltr-1_family-99	5.48575	0.935301	0.761001	1.22904	0.219056	NA
RC/Helitron_nHeliBat1a_CRa	7398.4	0.111262	0.0724557	1.53559	0.124639	0.453178
RC/Helitron_nHeliBat1a_LBo	4097.69	0.214246	0.0682541	3.13895	0.00169553	0.0275185
RC/Helitron_nHeliBat1a_NHu	736.752	0.202894	0.102215	1.98497	0.047148	0.275322
RC/Helitron_nHeliBat1a_Psu	1876.97	0.27216	0.0979	2.77998	0.00543623	0.0690287
RC/Helitron_nHeliBat2a_Psu	2865.07	0.186155	0.0741251	2.51136	0.0120268	0.118621
DNA/TcMar-Tigger_nMariner-10_EF	1641.54	0.163907	0.0999137	1.64049	0.100904	0.409156
DNA/TcMar-Tc2_nMariner1_Lbo	3.01871	0.723548	1.03852	0.69671	0.485985	NA
DNA?_nMariner1_Psu	1424.58	0.240009	0.0961236	2.49688	0.012529	0.122094
DNA/hAT-Charlie_nhAT-1_EF	2546.61	0.126903	0.0765859	1.657	0.097519	0.402352
DNA/hAT-Charlie_nhAT-2_EF	165.571	0.179643	0.171478	1.04762	0.294815	0.655524
DNA/hAT-Charlie_nhAT-3_EF	1782.01	0.0359582	0.0828988	0.43376	0.664463	0.888263
DNA/hAT-Charlie_nhAT-3a_Nhu	2.28671	0.231848	1.14271	0.202894	0.839218	NA
DNA/hAT-Charlie_nhAT1_ML	5246.4	0.113065	0.0974049	1.16077	0.245735	0.60962
DNA/hAT-Charlie_nhAT2_ML	1118.22	0.17859	0.0902837	1.9781	0.0479171	0.277238
DNA/hAT-Charlie_nhAT3_ML	1595.56	0.256142	0.0785951	3.259	0.00111805	0.0194961
DNA/hAT-Charlie_nhAT4a_ML	4108.64	0.185477	0.0791751	2.34261	0.0191493	0.159857
DNA/hAT-Charlie_nhAT4b_ML	1040.22	0.174823	0.0877059	1.99329	0.0462294	0.272333
DNA/hAT-Charlie_nhAT5a_ML	3024.83	0.268056	0.0746095	3.59279	0.000327162	0.00675871
DNA/hAT-Charlie_nhAT5b_ML	3531.43	0.27946	0.102639	2.72274	0.00647439	0.0782586
DNA/hAT-Charlie_nhAT6_ML	2149.77	0.26678	0.0819724	3.25451	0.00113588	0.0197571
DNA/PiggyBac_npiggyBac-1_EF	308.962	0.150961	0.121453	1.24297	0.213881	0.573167
DNA/PiggyBac_piggyBac1_Mm	24.4129	0.194271	0.378548	0.513199	0.607812	0.863716
DNA/PiggyBac_piggyBac2_Mm	204.978	-0.0606626	0.143024	-0.424144	0.671461	0.891616
DNA/PiggyBac_piggyBac2b_Mm	239.634	0.13937	0.14863	0.937698	0.3484	0.703546
DNA/PiggyBac_piggyBac_2a_Mm	78.8467	0.189863	0.203675	0.932184	0.351241	0.705337
Unknown_rnd-1_family-0	83.4711	-0.0589796	0.206949	-0.284996	0.775647	0.930747
Unknown_rnd-1_family-101	12.2225	0.0451739	0.505135	0.0894293	0.928741	0.978933
Unknown_rnd-1_family-110	29.2251	0.0137726	0.33363	0.041281	0.967072	0.989775
Unknown_rnd-1_family-117	35.2628	0.358738	0.330713	1.08474	0.278035	0.640088
Unknown_rnd-1_family-119	21.5809	0.151534	0.40541	0.37378	0.708568	0.906223
Unknown_rnd-1_family-122	10.6624	0.309855	0.534415	0.579803	0.562048	0.843773
Unknown_rnd-1_family-126	2.32758	1.05552	1.16755	0.904048	0.36597	NA
Unknown_rnd-1_family-135	22.2927	0.55088	0.3894	1.41469	0.157159	0.505278
Unknown_rnd-1_family-136	3.80451	-0.343526	0.900717	-0.381392	0.702912	NA
DNA/hAT-Charlie_rnd-1_family-138	91.0905	0.324463	0.197097	1.64621	0.0997197	0.406853
DNA/hAT-Charlie_rnd-1_family-144	5.06418	-0.515751	0.864621	-0.596505	0.550838	NA
Unknown_rnd-1_family-145	9.23188	0.0684777	0.575859	0.118914	0.905344	NA
Unknown_rnd-1_family-146	15.5145	0.173152	0.477565	0.362573	0.716924	0.909086
RC/Helitron_rnd-1_family-147	4.69858	0.669709	0.807873	0.828978	0.407117	NA
LINE/L1_rnd-1_family-155	55.9978	0.176752	0.246869	0.715977	0.474005	0.791995
Unknown_rnd-1_family-157	102.439	0.280837	0.205849	1.36429	0.172478	0.525843
Unknown_rnd-1_family-165	13.5839	0.617477	0.550289	1.1221	0.261822	0.625946
Unknown_rnd-1_family-167	4.5788	1.09852	0.840825	1.30648	0.19139	NA
LINE/L1_rnd-1_family-169	2.92832	-0.404687	1.05718	-0.382798	0.70187	NA
DNA/TcMar-Tc1_rnd-1_family-173	551.276	0.26716	0.108125	2.47085	0.0134793	0.128193
Unknown_rnd-1_family-174	97.4618	0.445752	0.19004	2.34557	0.0189981	0.159216
Unknown_rnd-1_family-176	3.7849	0.267357	0.91033	0.293692	0.768993	NA
Unknown_rnd-1_family-179	7.21404	0.608572	0.649082	0.937589	0.348456	NA
Unknown_rnd-1_family-188	16.0418	0.678558	0.456441	1.48663	0.137113	0.472982
Unknown_rnd-1_family-189	2.79882	0.324415	1.23692	0.262277	0.793108	NA
SINE/MIR_rnd-1_family-192	54.388	0.175253	0.254054	0.689824	0.490305	0.801884
LINE/L1_rnd-1_family-193	2.70832	1.1292	1.09111	1.03491	0.300711	NA
RC/Helitron_rnd-1_family-1	3.12564	0.581717	0.991449	0.586734	0.557382	NA
Unknown_rnd-1_family-202	60.7719	-0.14836	0.245682	-0.60387	0.54593	0.837344
Unknown_rnd-1_family-205	1.56492	-0.636259	1.42739	-0.445751	0.655777	NA
Unknown_rnd-1_family-206	3.00534	-0.200083	1.01408	-0.197305	0.843589	NA
LINE/L1_rnd-1_family-212	2.86512	0.78704	1.02786	0.765704	0.443853	NA
Unknown_rnd-1_family-213	9.29495	0.313755	0.567377	0.552993	0.580268	NA
LINE/L1_rnd-1_family-214	16.6714	1.13497	0.444597	2.55281	0.0106859	0.109617
LINE/L1_rnd-1_family-215	18.7795	0.841873	0.414327	2.0319	0.0421635	0.257745
Unknown_rnd-1_family-222	3.73672	0.864913	0.970101	0.89157	0.372623	NA
Unknown_rnd-1_family-224	4.45108	-0.42493	0.883885	-0.480753	0.630692	NA
Unknown_rnd-1_family-227	17.6185	0.368633	0.423001	0.871472	0.383496	0.72716
Unknown_rnd-1_family-233	2.02038	0.821577	1.29751	0.633194	0.526607	NA
Unknown_rnd-1_family-23	25.1597	-0.33107	0.380989	-0.868975	0.384861	0.728123
Unknown_rnd-1_family-241	8.06945	0.383967	0.612199	0.627193	0.530533	NA
LTR/ERVK_rnd-1_family-245	28.0846	1.24987	0.712998	1.75298	0.0796046	0.361146
Unknown_rnd-1_family-252	13.2412	1.03623	0.496842	2.08563	0.0370119	0.24008
Unknown_rnd-1_family-255	6.07858	0.0238978	0.72413	0.0330021	0.973673	NA
LTR/ERVK_rnd-1_family-258	12.4457	0.603143	0.504369	1.19584	0.23176	0.594845
Unknown_rnd-1_family-261	104.476	0.647004	0.213772	3.02661	0.00247311	0.0372752
Unknown_rnd-1_family-269	17.8007	0.42821	0.425698	1.0059	0.314463	0.675226
Unknown_rnd-1_family-26	7.46075	1.14626	0.692563	1.6551	0.0979039	NA
DNA/hAT-Charlie_rnd-1_family-270	776.473	0.30452	0.0937409	3.24853	0.00116003	0.0200526
Unknown_rnd-1_family-274	57.3741	0.365823	0.250524	1.46023	0.144227	0.483484
Unknown_rnd-1_family-280	9.74666	0.0473915	0.585991	0.0808741	0.935542	NA
Unknown_rnd-1_family-282	2.85966	-0.757395	1.07507	-0.704507	0.481117	NA
Unknown_rnd-1_family-285	12.9539	0.293745	0.492284	0.596697	0.55071	0.83875
Unknown_rnd-1_family-28	33.2878	0.07778	0.312473	0.248917	0.803425	0.941623
LTR/Ngaro_rnd-1_family-2	10.0819	0.077591	0.575076	0.134923	0.892673	NA
Unknown_rnd-1_family-300	18.8966	-0.405186	0.413655	-0.979526	0.32732	0.687452
Unknown_rnd-1_family-302	19.9508	-0.0149832	0.402444	-0.0372304	0.970301	0.990928
RC/Helitron_rnd-1_family-305	3.52826	-2.12553	1.16263	-1.82821	0.067518	NA
DNA/TcMar-Tc1_rnd-1_family-306	193.422	0.0567124	0.143412	0.39545	0.692511	0.900257
Unknown_rnd-1_family-310	15.9328	0.354578	0.461351	0.768564	0.442152	0.767836
Unknown_rnd-1_family-315	16.839	-0.0472481	0.444234	-0.106358	0.915298	0.97428
DNA/hAT-Charlie_rnd-1_family-328	292.903	0.0540394	0.122247	0.442052	0.658452	0.885449
DNA/TcMar-Tc1_rnd-1_family-336	67.1315	-0.0383103	0.234017	-0.163707	0.869962	0.964196
DNA/hAT-Charlie_rnd-1_family-344	620.973	0.118639	0.112384	1.05566	0.291124	0.65234
Unknown_rnd-1_family-349	44.3844	0.47347	0.267144	1.77234	0.076338	0.354855
DNA/TcMar-Tc1_rnd-1_family-350	251.918	-0.0884987	0.14856	-0.595711	0.551369	0.83875
Unknown_rnd-1_family-352	18.1398	1.94114	0.459013	4.22894	2.34793e-05	0.000627993
Unknown_rnd-1_family-353	2.65551	-0.718681	1.09772	-0.654703	0.512659	NA
Unknown_rnd-1_family-362	8.35752	-0.786389	0.683485	-1.15056	0.249914	NA
Unknown_rnd-1_family-363	33.0395	0.55571	0.330634	1.68074	0.0928132	0.391691
Unknown_rnd-1_family-364	513.782	0.366055	0.217147	1.68575	0.0918444	0.388862
Unknown_rnd-1_family-365	174.655	0.829276	0.39679	2.08996	0.0366211	0.238529
DNA/hAT-Charlie_rnd-1_family-367	211.262	0.178282	0.144953	1.22993	0.218724	0.579885
Unknown_rnd-1_family-369	8.67681	0.515135	0.597916	0.86155	0.388935	NA
Unknown_rnd-1_family-370	2.04596	1.05282	1.22423	0.859983	0.389798	NA
Unknown_rnd-1_family-37	16.3501	0.121352	0.453686	0.26748	0.7891	0.936383
Unknown_rnd-1_family-380	66.2463	0.139337	0.228617	0.609476	0.542209	0.835953
Unknown_rnd-1_family-391	11.8039	0.0303867	0.529584	0.0573785	0.954244	0.986047
Unknown_rnd-1_family-393	25.3558	0.320248	0.347392	0.921862	0.356601	0.710427
Unknown_rnd-1_family-401	1.88949	-0.352645	1.26733	-0.278258	0.780814	NA
Unknown_rnd-1_family-406	36.5714	-0.130294	0.330962	-0.393684	0.693815	0.900841
Unknown_rnd-1_family-409	55.4089	0.188794	0.260935	0.723528	0.469356	0.788035
Unknown_rnd-1_family-40	16.1737	0.864704	0.515012	1.679	0.0931525	0.39234
Unknown_rnd-1_family-415	20.385	0.166752	0.391221	0.426235	0.669937	0.891131
Unknown_rnd-1_family-421	11.8484	0.0693761	0.513095	0.135211	0.892445	0.968912
Unknown_rnd-1_family-422	299.433	-0.192415	0.13033	-1.47637	0.139845	0.476402
Unknown_rnd-1_family-424	2.14391	-0.529031	1.28922	-0.410349	0.68155	NA
Unknown_rnd-1_family-425	23.3969	0.79353	0.371797	2.13431	0.0328172	0.223455
Unknown_rnd-1_family-426	99.8516	-0.175376	0.188874	-0.928537	0.353129	0.707588
Unknown_rnd-1_family-429	5.36948	-0.295761	0.77017	-0.384021	0.700963	NA
Unknown_rnd-1_family-42	2.08742	-0.453398	1.31056	-0.345957	0.729375	NA
Unknown_rnd-1_family-431	187.89	0.311202	0.163008	1.90912	0.056247	0.306576
Unknown_rnd-1_family-43	48.2836	0.212016	0.265347	0.799016	0.424281	0.757323
DNA/hAT_rnd-1_family-443	145.145	0.249847	0.1734	1.44087	0.149622	0.492641
Unknown_rnd-1_family-445	665.451	-0.0669887	0.0953943	-0.70223	0.482536	0.797002
Unknown_rnd-1_family-44	44.2606	0.222749	0.271686	0.819875	0.412287	0.750459
Unknown_rnd-1_family-451	8.10496	1.53411	0.690306	2.22236	0.0262589	NA
Unknown_rnd-1_family-456	15.6526	0.451516	0.485071	0.930824	0.351945	0.706034
SINE/MIR_rnd-1_family-45	692.982	0.189319	0.115993	1.63216	0.102647	0.413698
Unknown_rnd-1_family-461	7.15969	-0.447441	0.658314	-0.679676	0.496709	NA
Unknown_rnd-1_family-464	39.2045	0.142418	0.290157	0.490829	0.623547	0.869503
LTR/ERV1_rnd-1_family-48	26.841	0.196119	0.35814	0.547604	0.583964	0.852969
DNA/hAT-Ac_rnd-1_family-4	2.48931	0.401419	1.09524	0.366513	0.713983	NA
Unknown_rnd-1_family-52	1.79988	-0.131737	1.34769	-0.0977506	0.92213	NA
Unknown_rnd-1_family-54	4.42026	0.131911	0.83555	0.157873	0.874557	NA
Unknown_rnd-1_family-56	12.198	0.105534	0.502711	0.20993	0.833723	0.951652
Unknown_rnd-1_family-58	2.90252	-0.0853487	1.02657	-0.0831398	0.93374	NA
Unknown_rnd-1_family-60	2.98665	-0.151186	1.05197	-0.143717	0.885724	NA
Unknown_rnd-1_family-61	39.9617	0.112031	0.335887	0.333539	0.738728	0.916557
Unknown_rnd-1_family-69	31.3586	-0.175405	0.334465	-0.524435	0.599976	0.860719
LINE/L1_rnd-1_family-6	24.5719	0.633798	0.366609	1.72882	0.0838422	0.372793
Unknown_rnd-1_family-72	1.68002	-0.0563491	1.32403	-0.0425589	0.966053	NA
Unknown_rnd-1_family-77	54.4591	-0.114497	0.261143	-0.438444	0.661065	0.886377
Unknown_rnd-1_family-78	3.06466	0.00419006	1.12385	0.00372831	0.997025	NA
Unknown_rnd-1_family-79	44.2722	0.416124	0.274651	1.5151	0.129747	0.462855
Unknown_rnd-1_family-7	2.20629	-1.41211	1.29323	-1.09193	0.274865	NA
Unknown_rnd-1_family-83	1.8108	-0.387991	1.32397	-0.293051	0.769484	NA
Unknown_rnd-1_family-84	4.462	0.202203	0.83825	0.24122	0.809385	NA
Unknown_rnd-1_family-90	36.1121	0.456316	0.320107	1.42551	0.154009	0.499798
Unknown_rnd-1_family-95	37.025	0.550124	0.314683	1.74818	0.0804321	0.36335
Unknown_rnd-1_family-9	9.75564	-0.0276533	0.580574	-0.047631	0.96201	NA
LINE/L1_rnd-2_family-38	6.08014	-0.0890828	0.770334	-0.115642	0.907936	NA
Unknown_rnd-2_family-39	2.24392	0.313676	1.19932	0.261545	0.793672	NA
LINE/L1_rnd-2_family-3	27.1408	0.718522	0.340065	2.1129	0.0346095	0.230197
LINE/L1_rnd-3_family-163	3.5281	-0.423289	0.973876	-0.434644	0.663821	NA
LINE/L1_rnd-3_family-22	172.675	0.907331	0.158212	5.73491	9.75669e-09	3.66618e-07
LINE/L2_rnd-3_family-2	1.75938	0.433878	1.3539	0.320465	0.748616	NA
DNA/hAT-Charlie_rnd-3_family-529	8.94506	0.481989	0.609207	0.791175	0.428842	NA
DNA/hAT-Charlie_rnd-3_family-558	369.866	0.102631	0.126018	0.814413	0.415408	0.752329
LINE/L1_rnd-3_family-5	1.70159	-0.79197	1.4003	-0.565573	0.571684	NA
LTR/ERVL-MaLR_rnd-3_family-68	4.28775	-0.073898	0.919444	-0.0803725	0.935941	NA
LINE/L1_rnd-3_family-70	3.32064	0.67247	0.980409	0.685907	0.492772	NA
LINE/L1_rnd-4_family-13	14.2186	0.160875	0.49434	0.325434	0.744852	0.918631
DNA/TcMar-Tigger_rnd-4_family-1452	38.1064	-0.17004	0.323545	-0.525552	0.5992	0.860427
LINE/L1_rnd-4_family-18	16.9805	-0.295905	0.433013	-0.683363	0.494378	0.804632
Unknown_rnd-4_family-22	579.88	0.106152	0.116259	0.913064	0.361209	0.71391
Unknown_rnd-4_family-236	35.0458	-0.002781	0.299605	-0.0092822	0.992594	0.997427
Unknown_rnd-4_family-264	136.286	0.0213567	0.158471	0.134767	0.892796	0.968912
Unknown_rnd-4_family-274	24.1784	-0.0356763	0.416632	-0.0856303	0.93176	0.979906
DNA/hAT-Blackjack_rnd-4_family-353	3.6522	0.687981	0.983776	0.699327	0.484348	NA
LINE/L1_rnd-4_family-35	7.21408	0.41149	0.703254	0.585124	0.558464	NA
LINE/L1_rnd-4_family-37	5.57994	1.11289	0.78814	1.41204	0.157937	NA
LINE/L1_rnd-4_family-44	42.7152	0.265036	0.284574	0.931343	0.351676	0.706007
LINE/L1_rnd-4_family-56	1.78912	-1.79715	1.47936	-1.21482	0.224436	NA
Unknown_rnd-4_family-621	188.66	-0.0910553	0.147488	-0.617374	0.536988	0.833012
LINE/L1_rnd-4_family-664	3.92676	0.8125	0.950413	0.854891	0.392611	NA
Unknown_rnd-4_family-674	69.6347	0.153168	0.224485	0.682307	0.495045	0.804783
LINE/L2_rnd-4_family-781	1.69601	-1.65987	1.49194	-1.11256	0.265899	NA
LINE/L2_rnd-4_family-883	1.92109	0.323343	1.2706	0.25448	0.799124	NA
LTR/Gypsy_rnd-4_family-922	14.601	0.487854	0.46484	1.04951	0.293943	0.654688
Unknown_rnd-5_family-1001	1551.29	0.0118872	0.189168	0.0628391	0.949895	0.984719
LTR/ERVL_rnd-5_family-101	9.96009	3.11977	0.730556	4.2704	1.95119e-05	NA
Unknown_rnd-5_family-1037	15.0074	0.70667	0.459488	1.53795	0.124061	0.452044
LTR/ERV1_rnd-5_family-1044	13.8355	0.171693	0.48538	0.353728	0.723542	0.911194
Unknown_rnd-5_family-105	4.02085	1.30697	0.902423	1.44829	0.147535	NA
LTR/ERVL-MaLR_rnd-5_family-1127	16.4161	0.417185	0.490954	0.849743	0.395468	0.737994
DNA/hAT-Charlie_rnd-5_family-1150	763.031	0.0324567	0.0893695	0.363174	0.716475	0.909054
LINE/L1_rnd-5_family-1165	62.9347	0.442893	0.257116	1.72254	0.0849721	0.375278
Unknown_rnd-5_family-116	74.6941	0.509994	0.232042	2.19785	0.0279595	0.202527
Unknown_rnd-5_family-1172	8.67753	-0.344445	0.622899	-0.55297	0.580284	NA
Unknown_rnd-5_family-1203	12.7251	0.197446	0.500935	0.394155	0.693466	0.90071
Unknown_rnd-5_family-1298	265.595	0.275121	0.139152	1.97713	0.0480266	0.277387
LINE/L1_rnd-5_family-1313	45.6116	0.356433	0.271364	1.31349	0.189019	0.547768
Unknown_rnd-5_family-1418	190.441	0.22042	0.143393	1.53718	0.12425	0.452257
Unknown_rnd-5_family-1452	56.3008	-0.0781005	0.23989	-0.325568	0.744752	0.918631
Unknown_rnd-5_family-1571	20.7188	0.196681	0.402646	0.488471	0.625216	0.869644
Unknown_rnd-5_family-1573	30.6196	0.245766	0.333461	0.737017	0.461112	0.782459
LINE/L1_rnd-5_family-15	10.7873	1.58929	0.555569	2.86066	0.00422766	0.0569787
DNA/hAT-Tip100_rnd-5_family-1604	1.80534	0.467351	1.29381	0.361222	0.717934	NA
Unknown_rnd-5_family-161	115.711	0.441589	0.181201	2.43701	0.0148094	0.13625
LINE/L1_rnd-5_family-1747	6.01886	-0.0128016	0.776986	-0.016476	0.986855	NA
Unknown_rnd-5_family-1760	53.4767	-0.025721	0.266197	-0.0966242	0.923025	0.977002
LINE/L1_rnd-5_family-1777	4.2021	-0.0849163	0.867266	-0.0979127	0.922002	NA
Unknown_rnd-5_family-1806	7.10409	-0.0834887	0.693129	-0.120452	0.904125	NA
Unknown_rnd-5_family-1846	5.77747	-0.781399	0.766869	-1.01895	0.308228	NA
LTR/ERVL-MaLR_rnd-5_family-189	2.59246	-1.13622	1.15359	-0.984943	0.324652	NA
Unknown_rnd-5_family-1900	153.08	1.979	0.167821	11.7923	4.27448e-32	3.9405e-30
LINE/L1_rnd-5_family-191	32.2052	-0.0594365	0.33811	-0.17579	0.860459	0.96163
Unknown_rnd-5_family-1946	71.4118	0.498551	0.239323	2.08317	0.0372356	0.240717
LTR/ERVL_rnd-5_family-2015	32.4194	-0.126054	0.327616	-0.384762	0.700414	0.90281
Unknown_rnd-5_family-2226	111.984	0.149743	0.173673	0.862213	0.38857	0.732236
DNA/TcMar-Mariner_rnd-5_family-2316	3.5612	1.95646	1.00198	1.9526	0.0508675	NA
Unknown_rnd-5_family-231	4.1299	-2.47481	1.10449	-2.24067	0.0250475	NA
DNA/hAT-Charlie_rnd-5_family-2387	8.49087	0.130762	0.608239	0.214984	0.82978	NA
LINE/L1_rnd-5_family-2454	15.2887	0.376308	0.461589	0.815245	0.414932	0.752236
LTR/ERVL-MaLR_rnd-5_family-253	6.72242	0.536751	0.700683	0.76604	0.443653	NA
LTR/ERV1_rnd-5_family-2571	4.59128	-0.0342453	0.835908	-0.0409677	0.967322	NA
Unknown_rnd-5_family-2692	138.691	0.105455	0.17482	0.603223	0.54636	0.837352
LINE/L1_rnd-5_family-2713	10.0407	-0.27541	0.554833	-0.496383	0.619624	NA
LTR/ERVL-MaLR_rnd-5_family-271	1.88403	-0.993498	1.38168	-0.719051	0.47211	NA
DNA/hAT-Charlie_rnd-5_family-2766	4852.36	0.411011	0.0784824	5.23699	1.63217e-07	5.45162e-06
DNA/TcMar-Tigger_rnd-5_family-286	20.3968	-0.177076	0.399463	-0.443285	0.65756	0.885192
LINE/L1_rnd-5_family-299	324.652	0.074645	0.114262	0.653279	0.513577	0.817702
LINE/L1_rnd-5_family-2	69.2772	-0.113859	0.221566	-0.513885	0.607332	0.863506
Unknown_rnd-5_family-309	3.62677	1.62341	1.01555	1.59856	0.109918	NA
LINE/L1_rnd-5_family-3165	41.0779	0.592051	0.279547	2.1179	0.0341839	0.228596
DNA/hAT-Charlie_rnd-5_family-31	3.58435	-0.951499	1.00314	-0.948519	0.342865	NA
DNA/TcMar-Mariner_rnd-5_family-329	1288.23	0.248374	0.0898646	2.76387	0.00571207	0.0716756
LINE/L1_rnd-5_family-334	12.0493	0.106247	0.504242	0.210707	0.833116	0.951652
Unknown_rnd-5_family-3639	195.459	0.329429	0.146708	2.24547	0.0247381	0.186114
Unknown_rnd-5_family-3642	59.8683	-0.0308183	0.251704	-0.122439	0.902552	0.971773
LINE/L1_rnd-5_family-3691	7.44057	-0.418592	0.658434	-0.635739	0.524947	NA
LINE/L1_rnd-5_family-3707	19.4695	0.174072	0.400757	0.434358	0.664028	0.888026
Unknown_rnd-5_family-374	8.0891	-0.242642	0.703167	-0.34507	0.730042	NA
LINE/L1_rnd-5_family-380	2.05668	1.04147	1.29852	0.802039	0.42253	NA
LINE/L1_rnd-5_family-382	38.8432	-0.327405	0.304939	-1.07368	0.282968	0.643778
LINE/L1_rnd-5_family-3983	108.955	0.290825	0.186471	1.55963	0.118848	0.442346
DNA/TcMar-Tigger_rnd-5_family-455	36.9573	0.0611055	0.303015	0.201658	0.840184	0.954334
DNA/TcMar-Tc1_rnd-5_family-4580	913.698	-0.0327026	0.0804032	-0.406733	0.684204	0.895606
Unknown_rnd-5_family-45	24.8567	0.413001	0.356442	1.15868	0.246589	0.61082
Unknown_rnd-5_family-461	7.28537	-0.0558635	0.654353	-0.0853721	0.931966	NA
Unknown_rnd-5_family-462	6.76474	0.184684	0.681016	0.271189	0.786246	NA
LTR/ERVK_rnd-5_family-469	528.446	0.0524487	0.110128	0.476251	0.633896	0.874486
LINE/L1_rnd-5_family-477	5.39125	-0.11585	0.782111	-0.148125	0.882244	NA
DNA/TcMar-Tc2_rnd-5_family-481	89.8154	0.357275	0.20514	1.74162	0.0815757	0.366859
DNA/PiggyBac_rnd-5_family-497	82.9486	-0.117413	0.231765	-0.506604	0.612433	0.864773
DNA/TcMar-Tigger_rnd-5_family-498	17.7223	0.00429854	0.418545	0.0102702	0.991806	0.997214
LINE/L2_rnd-5_family-500	2.93296	1.26617	1.10074	1.15029	0.250026	NA
LINE/L2_rnd-5_family-50	2.00924	1.11353	1.33432	0.834528	0.403983	NA
LINE/L1_rnd-5_family-52	4.85848	0.35161	0.830325	0.42346	0.671959	NA
LTR/ERV1_rnd-5_family-544	5.09028	-0.616562	0.837698	-0.73602	0.461719	NA
LINE/L1_rnd-5_family-545	186.655	0.238206	0.158955	1.49858	0.133984	0.468641
LINE/L2_rnd-5_family-561	4.09733	0.526335	0.853797	0.616464	0.537588	NA
Unknown_rnd-5_family-563	30.5338	0.271842	0.334231	0.813334	0.416026	0.752329
DNA/hAT-Tip100_rnd-5_family-567	2.68173	-1.1785	1.15458	-1.02071	0.307391	NA
Unknown_rnd-5_family-5757	313.484	0.0579277	0.124577	0.464995	0.641935	0.878268
LINE/L1_rnd-5_family-648	29.3628	-0.13441	0.363069	-0.370206	0.711229	0.907695
Unknown_rnd-5_family-6762	18.1082	-0.0381967	0.463939	-0.0823312	0.934383	0.98078
Unknown_rnd-5_family-67	108.337	0.302975	0.19014	1.59343	0.111063	0.430095
LTR/ERVL-MaLR_rnd-5_family-727	5.7614	-0.00158825	0.736013	-0.00215791	0.998278	NA
Unknown_rnd-5_family-758	59.891	-0.153331	0.231933	-0.661103	0.508546	0.813606
LINE/L1_rnd-5_family-773	3.15342	0.23347	1.00823	0.231565	0.816876	NA
DNA/hAT-Charlie_rnd-5_family-79	2.81271	0.23851	1.11732	0.213466	0.830964	NA
DNA/hAT-Charlie_rnd-5_family-818	16.4418	0.432316	0.46116	0.937453	0.348525	0.703546
DNA/TcMar-Tigger_rnd-5_family-82	572.246	0.20937	0.120273	1.74079	0.0817213	0.367135
Unknown_rnd-5_family-875	12.72	1.1984	0.548981	2.18296	0.0290389	0.206878
Unknown_rnd-5_family-882	424.735	0.206314	0.101752	2.02761	0.0426004	0.258822
LINE/L1_rnd-5_family-906	12.7241	0.278546	0.498942	0.558273	0.576658	0.850012
Unknown_rnd-5_family-940	11.1628	-0.374648	0.557655	-0.671827	0.501694	0.809058
Unknown_rnd-5_family-987	32.9604	0.580002	0.314619	1.84351	0.0652549	0.330691
LTR/ERV1_rnd-5_family-992	28.5964	-0.215192	0.344489	-0.624669	0.532188	0.830504
Unknown_rnd-6_family-1042	2.40741	2.12832	1.22853	1.73241	0.0831999	NA
LINE/L1_rnd-6_family-10471	21.3536	0.307969	0.387301	0.795168	0.426516	0.758665
LINE/L1_rnd-6_family-104	7.14464	-0.591798	0.67692	-0.874251	0.381981	NA
Unknown_rnd-6_family-10546	4.10381	1.08506	0.91625	1.18424	0.236319	NA
LTR/ERV1_rnd-6_family-10711	5.97301	1.54625	0.757545	2.04113	0.0412375	NA
LINE/L2_rnd-6_family-1077	312.937	0.357666	0.128083	2.79245	0.00523113	0.0667923
SINE/MIR_rnd-6_family-1082	2.38389	0.624143	1.16315	0.536595	0.591547	NA
LINE/L1_rnd-6_family-1087	100.456	0.0308067	0.190726	0.161524	0.871681	0.964369
Unknown_rnd-6_family-10893	3.51796	0.68463	0.954123	0.717549	0.473035	NA
LTR/ERVL_rnd-6_family-1139	2.16443	-0.758727	1.2103	-0.62689	0.530731	NA
LINE/L1_rnd-6_family-1197	28.753	0.330927	0.340386	0.972211	0.330946	0.691182
LINE/L1_rnd-6_family-1218	69.7853	-0.143465	0.224008	-0.640445	0.521884	0.823487
DNA/TcMar-Tigger_rnd-6_family-1239	3.18855	1.26088	1.09092	1.1558	0.247762	NA
LINE/L1_rnd-6_family-12436	2843.48	-0.0516251	0.0687529	-0.750879	0.452725	0.776389
LINE/L1_rnd-6_family-13157	157.68	0.276775	0.150727	1.83627	0.0663182	0.333747
LINE/L1_rnd-6_family-1346	2.61442	2.69872	1.30191	2.07289	0.0381823	NA
LINE/L1_rnd-6_family-1357	8.71557	0.51915	0.618322	0.839612	0.401126	NA
LINE/L1_rnd-6_family-1358	75.2017	0.441479	0.214551	2.05769	0.0396204	0.248449
LINE/L1_rnd-6_family-1361	1.69652	0.365192	1.4002	0.260815	0.794236	NA
Unknown_rnd-6_family-1378	19.4083	-0.36928	0.480866	-0.767948	0.442518	0.768157
LINE/L1_rnd-6_family-1412	6.48283	0.0738305	0.685689	0.107673	0.914255	NA
LTR/ERV1_rnd-6_family-14415	5.39113	0.245251	0.754613	0.325002	0.745179	NA
Unknown_rnd-6_family-14632	24.4691	0.0378421	0.366545	0.10324	0.917773	0.975327
Unknown_rnd-6_family-14774	134.177	-0.0964403	0.18994	-0.507742	0.611635	0.864233
LTR/ERVL-MaLR_rnd-6_family-148	153.95	0.175983	0.167332	1.05171	0.292935	0.653929
Unknown_rnd-6_family-1504	11.2731	-0.117664	0.525318	-0.223986	0.822768	0.948443
DNA/TcMar-Tigger_rnd-6_family-1506	3.51575	1.92047	1.03538	1.85485	0.0636177	NA
Unknown_rnd-6_family-15159	5.03588	-0.489748	0.8197	-0.597472	0.550192	NA
LTR/ERV1_rnd-6_family-15165	13.6069	0.910477	0.480244	1.89586	0.0579782	0.31138
LTR/ERVL-MaLR_rnd-6_family-1518	7.51655	-0.759811	0.667581	-1.13815	0.255056	NA
LINE/L1_rnd-6_family-151	3282.69	1.41669	0.0753745	18.7953	8.24866e-79	1.40818e-76
LINE/L1_rnd-6_family-1541	2.51697	1.16387	1.13781	1.0229	0.306354	NA
SINE/MIR_rnd-6_family-1555	17.7625	-0.170718	0.430619	-0.396447	0.691775	0.899724
Unknown_rnd-6_family-1566	1.91607	-0.0318057	1.34392	-0.0236664	0.981119	NA
LTR/ERVK_rnd-6_family-1567	32.7952	0.227727	0.319036	0.713798	0.475352	0.792999
LINE/L1_rnd-6_family-1574	1.49744	-0.715086	1.49287	-0.479001	0.631938	NA
Unknown_rnd-6_family-1584	4.69284	-0.360276	0.826629	-0.435837	0.662955	NA
LTR/ERVK_rnd-6_family-15889	28.2665	2.26892	0.376703	6.0231	1.71106e-09	6.74089e-08
Unknown_rnd-6_family-15964	25.5997	0.160454	0.362038	0.443196	0.657624	0.885192
LINE/L1_rnd-6_family-1612	17.1576	0.554712	0.426676	1.30008	0.193575	0.553276
Unknown_rnd-6_family-1622	13.6697	-0.698665	0.551431	-1.267	0.205154	0.564331
DNA/TcMar-Tigger_rnd-6_family-1632	90.8283	-0.594477	0.199919	-2.9736	0.0029433	0.0430232
SINE/MIR_rnd-6_family-165	3.86987	1.35848	0.940271	1.44478	0.14852	NA
LINE/L1_rnd-6_family-1662	5.42679	0.78718	0.830984	0.947287	0.343492	NA
Unknown_rnd-6_family-1670	5.1604	-0.235858	0.795586	-0.296459	0.76688	NA
LINE/L2_rnd-6_family-16795	1.81077	0.306307	1.34632	0.227514	0.820024	NA
LTR/ERV1_rnd-6_family-1703	88.4761	-0.233836	0.205811	-1.13617	0.255887	0.620337
Unknown_rnd-6_family-1729	2383.46	-0.217271	0.0918915	-2.36443	0.0180579	0.154616
DNA/TcMar-Tigger_rnd-6_family-17300	10.1298	0.791134	0.595861	1.32772	0.184272	NA
Unknown_rnd-6_family-17703	196.508	0.190564	0.167851	1.13532	0.256242	0.620728
LTR/ERVL_rnd-6_family-18041	19.2147	0.571237	0.404989	1.4105	0.158392	0.507458
DNA/Zisupton_rnd-6_family-18251	4053.27	0.511206	0.290966	1.75693	0.0789306	0.360543
Unknown_rnd-6_family-1832	8.65176	0.0850918	0.682008	0.124767	0.900708	NA
LINE/L2_rnd-6_family-1839	18.9336	0.361639	0.411884	0.878012	0.379937	0.726633
LTR/ERV1_rnd-6_family-1855	15.2303	1.55024	0.485794	3.19114	0.0014171	0.0237524
Unknown_rnd-6_family-1873	13.1861	0.232374	0.498449	0.466195	0.641076	0.877703
DNA/hAT-Tip100_rnd-6_family-1892	18.2758	-0.0455791	0.411289	-0.11082	0.911759	0.97399
DNA/hAT-Charlie_rnd-6_family-19204	4.1406	1.16501	0.877558	1.32756	0.184324	NA
LTR/ERVL_rnd-6_family-1944	2.4468	1.51017	1.25756	1.20087	0.229802	NA
Unknown_rnd-6_family-2012	16.5284	0.299214	0.504398	0.593211	0.55304	0.839917
LINE/L1_rnd-6_family-2018	27.8509	0.159127	0.338129	0.470609	0.63792	0.875201
DNA/hAT-Blackjack_rnd-6_family-2025	15.4817	-0.0644813	0.466409	-0.138251	0.890042	0.968644
Unknown_rnd-6_family-2070	11.7873	0.112265	0.517098	0.217106	0.828126	0.950341
SINE/MIR_rnd-6_family-2087	71.4102	2.35248	0.243595	9.65734	4.57581e-22	3.27846e-20
Unknown_rnd-6_family-215	1.72618	-0.257794	1.34638	-0.191473	0.848155	NA
LINE/L2_rnd-6_family-2166	3.06913	-0.925429	1.06907	-0.865639	0.386688	NA
Unknown_rnd-6_family-2177	38.913	0.0660771	0.315049	0.209736	0.833874	0.951652
LTR/ERV1_rnd-6_family-22014	5.75539	1.11648	0.770614	1.44883	0.147386	NA
LTR/ERVL_rnd-6_family-223	3.27622	-0.694091	0.98673	-0.703426	0.481791	NA
LTR/ERV1_rnd-6_family-2248	21.0289	-0.0934918	0.395247	-0.23654	0.813013	0.94545
LINE/L1_rnd-6_family-2284	337.616	0.152433	0.129246	1.1794	0.238239	0.602841
LINE/L1_rnd-6_family-2285	18.3969	-0.00448559	0.417823	-0.0107356	0.991434	0.997063
LINE/L2_rnd-6_family-2307	3.02434	1.35661	1.08031	1.25576	0.209203	NA
Unknown_rnd-6_family-230	110.807	0.416446	0.214978	1.93715	0.0527265	0.294088
Unknown_rnd-6_family-232	148.246	0.182572	0.156136	1.16932	0.242276	0.606025
DNA/hAT-Charlie_rnd-6_family-2332	11.7544	0.920447	0.513543	1.79235	0.0730774	0.347683
Unknown_rnd-6_family-2345	672.104	0.328195	0.126648	2.59139	0.009559	0.101522
Unknown_rnd-6_family-2395	4.46428	0.472577	0.89793	0.526296	0.598682	NA
Unknown_rnd-6_family-2397	9.88144	1.36929	0.603119	2.27035	0.0231866	NA
LTR/ERVL_rnd-6_family-2433	2.52728	0.532751	1.1309	0.471085	0.63758	NA
Unknown_rnd-6_family-2437	15.8001	0.610921	0.499616	1.22278	0.221412	0.582654
Unknown_rnd-6_family-2439	18.1141	0.247005	0.47687	0.517971	0.604478	0.862568
LINE/L1_rnd-6_family-2452	4.09254	0.321343	0.859758	0.37376	0.708583	NA
DNA/PiggyBac_rnd-6_family-2481	72.8089	0.0629526	0.21445	0.293553	0.769099	0.928749
LINE/L1_rnd-6_family-2525	12.6986	0.381894	0.485443	0.786692	0.431462	0.761854
LINE/L2_rnd-6_family-261	88.2501	-0.39554	0.204404	-1.93509	0.0529789	0.295136
Unknown_rnd-6_family-2648	357.56	-0.285925	0.125661	-2.27536	0.0228842	0.178177
LINE/L1_rnd-6_family-270	14.1386	0.387091	0.465343	0.831841	0.405499	0.746742
LINE/L2_rnd-6_family-2784	2.07213	-1.16733	1.32847	-0.878706	0.379561	NA
LTR/ERV1_rnd-6_family-2818	6.51799	0.347147	0.681579	0.509327	0.610523	NA
Unknown_rnd-6_family-2822	3.85749	1.22977	0.899698	1.36688	0.171664	NA
DNA/TcMar-Tigger_rnd-6_family-2902	27.55	0.622207	0.334359	1.86089	0.0627593	0.324667
Unknown_rnd-6_family-2914	3.48584	-1.21831	1.00297	-1.2147	0.224479	NA
Unknown_rnd-6_family-2967	34.0475	0.0703502	0.314418	0.223747	0.822954	0.948443
DNA/hAT-Charlie_rnd-6_family-298	4.27027	0.889015	0.866842	1.02558	0.30509	NA
LINE/L1_rnd-6_family-3047	14.7899	-0.146576	0.456006	-0.321435	0.747881	0.919129
LTR/ERV1_rnd-6_family-3060	19.4288	0.181076	0.397805	0.455189	0.648973	0.881974
Unknown_rnd-6_family-3087	7.19837	0.852639	0.691914	1.23229	0.217841	NA
Unknown_rnd-6_family-3129	195.356	-0.205733	0.139868	-1.4709	0.141317	0.478602
LINE/L1_rnd-6_family-313	9.5158	-0.403989	0.584775	-0.690845	0.489663	NA
Unknown_rnd-6_family-314	2.53352	-0.0200025	1.22217	-0.0163664	0.986942	NA
LINE/L1_rnd-6_family-3158	5.44907	-0.193507	0.774414	-0.249875	0.802684	NA
LTR/ERV1_rnd-6_family-3191	162.656	0.375879	0.159946	2.35004	0.0187713	0.158371
Unknown_rnd-6_family-3267	23.2691	0.57805	0.406997	1.42028	0.155526	0.50267
DNA/hAT-Charlie_rnd-6_family-32	1201.12	0.17819	0.109779	1.62317	0.104553	0.417351
Unknown_rnd-6_family-3304	2.29182	0.229905	1.1842	0.194144	0.846063	NA
Unknown_rnd-6_family-3325	7.19523	1.09333	0.674045	1.62204	0.104795	NA
LINE/L1_rnd-6_family-3396	1.69698	1.08607	1.36565	0.795282	0.42645	NA
Unknown_rnd-6_family-3417	81.9308	0.446571	0.208724	2.13953	0.0323928	0.222278
LTR/ERV1_rnd-6_family-3431	7.11671	1.62108	0.691691	2.34365	0.0190963	NA
LINE/I-Jockey_rnd-6_family-3447	4.26212	0.31403	0.8818	0.356124	0.721748	NA
LTR/ERV1_rnd-6_family-3479	1.97332	0.704435	1.23133	0.572092	0.56726	NA
DNA/TcMar-Tigger_rnd-6_family-354	10.7272	-0.0515716	0.581163	-0.0887386	0.92929	0.978981
LINE/L1_rnd-6_family-363	37.1617	-0.206132	0.299074	-0.689233	0.490677	0.802179
LINE/L1_rnd-6_family-370	141.055	0.188952	0.186091	1.01537	0.309928	0.670631
Unknown_rnd-6_family-371	2.43723	-0.374996	1.13111	-0.331528	0.740246	NA
LINE/L2_rnd-6_family-3742	6.80159	0.201123	0.70513	0.285229	0.775469	NA
Unknown_rnd-6_family-3767	6.02303	-0.412433	0.757198	-0.544683	0.585972	NA
LTR/ERVL-MaLR_rnd-6_family-377	3.22484	0.370027	0.965396	0.38329	0.701504	NA
DNA/hAT-Charlie_rnd-6_family-3888	4.30585	-0.197139	0.895641	-0.220109	0.825786	NA
LTR/ERVL_rnd-6_family-3917	289.212	-0.205246	0.128575	-1.59631	0.110419	0.428586
LINE/L2_rnd-6_family-393	4.46905	-0.278185	0.864356	-0.32184	0.747574	NA
Unknown_rnd-6_family-4061	111.998	-0.136795	0.213532	-0.640631	0.521762	0.823434
Unknown_rnd-6_family-406	21.3136	0.103183	0.405327	0.254567	0.799058	0.940368
SINE/MIR_rnd-6_family-4070	17.5903	0.113021	0.427294	0.264505	0.791391	0.937091
LINE/L1_rnd-6_family-417	4.41393	0.0627828	0.843313	0.0744478	0.940654	NA
Unknown_rnd-6_family-41	6.86126	-0.494256	0.672658	-0.73478	0.462474	NA
LTR/ERV1_rnd-6_family-4219	12.8039	-0.136749	0.513889	-0.266107	0.790157	0.936753
LTR/ERV1_rnd-6_family-4222	195.003	-0.0578606	0.137719	-0.420136	0.674386	0.893002
LTR/ERV1_rnd-6_family-4225	29.9496	0.266779	0.342802	0.778232	0.436432	0.765764
Unknown_rnd-6_family-4229	2.47987	0.0129313	1.15403	0.0112053	0.99106	NA
Unknown_rnd-6_family-4249	16.005	0.828468	0.443975	1.86602	0.0620379	0.322625
LTR/ERVK_rnd-6_family-4340	7.54675	0.0949223	0.649001	0.146259	0.883717	NA
Unknown_rnd-6_family-4377	6.73619	0.989448	0.733161	1.34956	0.177156	NA
LTR/ERVK_rnd-6_family-4431	85.6716	0.162438	0.223544	0.726648	0.467442	0.786635
Unknown_rnd-6_family-4479	6.2177	0.142462	0.709786	0.200711	0.840925	NA
SINE/MIR_rnd-6_family-4508	19.896	-0.0268162	0.401831	-0.0667351	0.946793	0.983709
Unknown_rnd-6_family-4583	9.83557	0.526616	0.585305	0.89973	0.368264	NA
Unknown_rnd-6_family-4706	167.418	0.126173	0.152258	0.828681	0.407285	0.74823
DNA/hAT-Charlie_rnd-6_family-4845	2.58379	0.992492	1.23441	0.804022	0.421384	NA
LINE/L1_rnd-6_family-489	14.5674	0.546672	0.456576	1.19733	0.231179	0.594402
LINE/L1_rnd-6_family-5034	45.4085	-0.14322	0.272082	-0.526383	0.598622	0.860374
LTR/ERV1_rnd-6_family-5131	15.2341	0.646492	0.46173	1.40015	0.161468	0.512307
LINE/L1_rnd-6_family-5152	5.04854	0.385398	0.785029	0.490935	0.623472	NA
Unknown_rnd-6_family-522	49.2436	0.358705	0.274431	1.30709	0.191184	0.550655
LINE/L1_rnd-6_family-527	8.21142	0.843973	0.626016	1.34817	0.177605	NA
Unknown_rnd-6_family-52	39.5138	0.0949284	0.280757	0.338116	0.735276	0.915598
Unknown_rnd-6_family-5373	78.755	-0.245132	0.222225	-1.10308	0.269991	0.633538
LTR/ERVK_rnd-6_family-554	32.9803	0.420045	0.342711	1.22566	0.220328	0.581653
SINE/MIR_rnd-6_family-560	11.7113	0.117034	0.514541	0.227453	0.820072	0.947839
Unknown_rnd-6_family-5644	28.3251	0.680309	0.353406	1.92501	0.0542287	0.298874
SINE/MIR_rnd-6_family-5678	1.48735	-0.6443	1.54703	-0.416475	0.677062	NA
Unknown_rnd-6_family-5813	3267.57	0.245407	0.102736	2.38872	0.0169072	0.14838
Unknown_rnd-6_family-5849	220.299	0.0431839	0.170736	0.252929	0.800323	0.940398
Unknown_rnd-6_family-596	15.1863	0.240092	0.477655	0.502647	0.615212	0.866327
DNA/hAT-Charlie_rnd-6_family-601	41.4342	0.200979	0.302579	0.664219	0.50655	0.811936
DNA/TcMar-Tigger_rnd-6_family-6032	2.89677	0.301252	1.01248	0.297538	0.766056	NA
LTR/ERVL-MaLR_rnd-6_family-604	3.68849	-0.0233625	0.939916	-0.0248559	0.98017	NA
DNA/TcMar-Tigger_rnd-6_family-6062	3.64698	-1.00103	0.94977	-1.05397	0.291897	NA
DNA/hAT-Charlie_rnd-6_family-618	6.72415	0.579989	0.685748	0.845776	0.397678	NA
Unknown_rnd-6_family-637	172.074	0.0846866	0.147926	0.572494	0.566987	0.846104
Unknown_rnd-6_family-6393	43.6871	0.355281	0.274852	1.29262	0.196141	0.555972
LINE/L2_rnd-6_family-640	275.573	0.142894	0.267669	0.533844	0.59345	0.857953
LTR/ERVL-MaLR_rnd-6_family-6417	7.08136	0.257595	0.69092	0.37283	0.709275	NA
LTR/ERV1_rnd-6_family-641	4.23658	-0.435122	0.863733	-0.503769	0.614424	NA
LTR/ERVL_rnd-6_family-6456	5.90343	0.354494	0.728958	0.486302	0.626753	NA
Unknown_rnd-6_family-684	59.7285	-0.581492	0.238542	-2.43769	0.0147813	0.136082
LTR/ERV1_rnd-6_family-6916	8.33043	0.47355	0.613729	0.771595	0.440354	NA
LINE/L1_rnd-6_family-694	47.5031	0.124703	0.291421	0.427915	0.668713	0.890926
Unknown_rnd-6_family-7026	96.6042	0.00464075	0.189995	0.0244256	0.980513	0.994415
Unknown_rnd-6_family-7218	6.68565	0.632168	0.706001	0.89542	0.370563	NA
LINE/L2_rnd-6_family-7257	14.5156	0.753582	0.493688	1.52643	0.126902	0.456861
Unknown_rnd-6_family-730	28.1201	0.64465	0.334266	1.92855	0.0537864	0.297503
LINE/L1_rnd-6_family-73	8.76033	0.518576	0.651698	0.795732	0.426188	NA
Unknown_rnd-6_family-743	3.23712	1.928	1.0381	1.85724	0.0632769	NA
Unknown_rnd-6_family-746	148.702	0.0805701	0.158204	0.509278	0.610557	0.864233
Unknown_rnd-6_family-7655	5.96337	1.03149	0.765465	1.34753	0.17781	NA
LTR/ERVK_rnd-6_family-7718	202.258	0.230765	0.142278	1.62193	0.104817	0.417391
Unknown_rnd-6_family-8024	221.825	0.59742	0.40019	1.49284	0.135479	0.470349
Unknown_rnd-6_family-81	6.90062	0.978888	0.674838	1.45055	0.146904	NA
LINE/L1_rnd-6_family-8254	82.0726	0.15826	0.219689	0.720384	0.471288	0.789745
Unknown_rnd-6_family-8604	1315.58	-0.0201479	0.08394	-0.240027	0.810309	0.943973
Unknown_rnd-6_family-8813	982.906	0.42571	0.205099	2.07563	0.0379283	0.242606
DNA/hAT-Tip100_rnd-6_family-882	2.12548	0.926117	1.21814	0.76027	0.447093	NA
LINE/L2_rnd-6_family-8895	1.72254	0.343343	1.33214	0.257738	0.796609	NA
Unknown_rnd-6_family-9051	7.7918	-0.101217	0.64225	-0.157597	0.874774	NA
LINE/L1_rnd-6_family-905	470.298	0.0611453	0.0986509	0.619815	0.535379	0.832104
LINE/L1_rnd-6_family-9083	5.06235	-0.382874	0.806997	-0.474442	0.635184	NA
LINE/L1_rnd-6_family-9115	109.808	0.113513	0.199846	0.568002	0.570034	0.848029
LTR/ERVL-MaLR_rnd-6_family-9149	4.42607	-0.752081	0.871989	-0.86249	0.388418	NA
Unknown_rnd-6_family-91	13.9084	-0.113236	0.474718	-0.238532	0.811468	0.944361
Unknown_rnd-6_family-9222	7.26294	0.171167	0.730466	0.234326	0.814732	NA
LTR/ERVL-MaLR_rnd-6_family-9346	4.36362	0.877386	0.923751	0.949807	0.34221	NA
Unknown_rnd-6_family-9454	5830.03	0.0224849	0.0755471	0.297627	0.765988	0.927149
Unknown_rnd-6_family-9559	925.848	0.131829	0.0806005	1.63558	0.101927	0.411756
