# Supplementary material for: Transcriptional dynamics of transposable elements in the type I IFN response in Myotis lucifugus cells
Source: Mob DNA. 2022 Sep 6;13:22. doi: 10.1186/s13100-022-00277-z (PMC9446614; doi:10.1186/s13100-022-00277-z)
Supplement: Supplementary file 3 — Additional file 3: Table S2. RNAseq 24hrs Contrast IFNvsUN. [file 13100_2022_277_MOESM3_ESM.xlsx]

## Sheet: 24h_Genes_Contrast_IFNvsUN
Gene	baseMean	log2FoldChange	lfcSE	stat	pvalue	padj
SLC39A1_Myotis_lucifugus_000030	4.75897	0.467105	0.859842	0.543245	0.586961	NA
Atp5mpl_Myotis_lucifugus_000046	299.684	-0.200331	0.116115	-1.72528	0.0844763	0.329825
PPP1R13B_Myotis_lucifugus_000047	12.0609	-0.153213	0.505872	-0.30287	0.761989	NA
PPP1R13B_Myotis_lucifugus_000048	91.5108	0.383884	0.19477	1.97097	0.0487277	0.24069
ZFYVE21_Myotis_lucifugus_000049	55.9225	-0.276977	0.244253	-1.13398	0.256805	0.577881
KLC1_Myotis_lucifugus_000050	1889.32	0.0152385	0.0683312	0.22301	0.823528	0.935335
MARK3_Myotis_lucifugus_000051	2203.65	0.070874	0.075626	0.937164	0.348674	0.665997
EIF5_Myotis_lucifugus_000054	11186.8	-0.14407	0.0704232	-2.04577	0.0407793	0.217251
CDC42BPB_Myotis_lucifugus_000055	1928.61	-0.0537004	0.0690415	-0.777798	0.436688	0.732566
TRAF3_Myotis_lucifugus_000056	207.243	0.031553	0.132854	0.237501	0.812268	0.931222
RCOR1_Myotis_lucifugus_000057	643.603	0.105591	0.0946399	1.11572	0.264543	0.586677
ANKRD9_Myotis_lucifugus_000058	4.33816	-0.519193	0.86203	-0.602291	0.54698	NA
TECPR2_Myotis_lucifugus_000059	274.252	-0.060794	0.12092	-0.50276	0.615133	0.845437
CINP_Myotis_lucifugus_000060	374.664	-0.135635	0.105537	-1.28518	0.198728	0.51084
Unknown_Myotis_lucifugus_000061	17.7832	-0.216137	0.436183	-0.49552	0.620233	NA
Unknown_Myotis_lucifugus_000067	4.55889	0.621546	0.819475	0.758468	0.448171	NA
SYNE3_Myotis_lucifugus_000068	42.4933	-0.0618893	0.284139	-0.217814	0.827574	0.937167
DICER1_Myotis_lucifugus_000069	2623.45	0.0154355	0.0631605	0.244386	0.806932	0.929572
CLMN_Myotis_lucifugus_000072	4.86267	-0.185872	0.806908	-0.230352	0.817819	NA
BDKRB2_Myotis_lucifugus_000077	24.2061	-0.478498	0.381807	-1.25325	0.210116	NA
BDKRB1_Myotis_lucifugus_000078	284.046	-0.135749	0.298999	-0.454013	0.64982	0.863491
ATG2B_Myotis_lucifugus_000079	1383.09	0.0258091	0.0683609	0.377542	0.705771	0.889567
GSKIP_Myotis_lucifugus_000080	142.84	-0.0376328	0.164367	-0.228956	0.818903	0.933224
PAPOLA_Myotis_lucifugus_000082	7675.91	0.0423466	0.0569668	0.743355	0.457267	0.747433
VRK1_Myotis_lucifugus_000083	722.232	-0.0328316	0.0827571	-0.396722	0.691572	0.884004
SETD3_Myotis_lucifugus_000087	578.046	-0.0191469	0.0913198	-0.209669	0.833926	0.938962
Ccnk_Myotis_lucifugus_000088	1421.6	0.160605	0.0935826	1.71618	0.0861292	0.333411
CCDC85C_Myotis_lucifugus_000089	37.7011	0.0982519	0.313061	0.313843	0.75364	0.909961
Hhipl1_Myotis_lucifugus_000091	3.87134	-0.464432	0.926558	-0.501244	0.6162	NA
Cyp46a1_Myotis_lucifugus_000092	2.62735	1.7702	1.28208	1.38072	0.167365	NA
Eml1_Myotis_lucifugus_000094	44.8642	-0.232568	0.265443	-0.87615	0.380948	0.692573
EVL_Myotis_lucifugus_000095	814.35	0.00845991	0.0948553	0.0891876	0.928933	0.976383
YY1_Myotis_lucifugus_000097	973.93	0.178626	0.0823629	2.16876	0.0301007	0.182904
SLC25A29_Myotis_lucifugus_000098	34.0587	-0.385192	0.314085	-1.22639	0.220051	NA
WARS_Myotis_lucifugus_000101	2162.15	0.0728374	0.0662007	1.10025	0.271223	0.593639
WDR25_Myotis_lucifugus_000102	34.856	0.152014	0.315756	0.481429	0.630212	0.853791
Unknown_Myotis_lucifugus_000103	10.593	-0.218087	0.54916	-0.397129	0.691272	NA
PPP2R5C_Myotis_lucifugus_000111	135.252	-0.0809301	0.163454	-0.495125	0.620512	0.848283
PPP2R5C_Myotis_lucifugus_000112	1433.8	0.0474838	0.07036	0.67487	0.499759	0.778773
DYNC1H1_Myotis_lucifugus_000115	9449.39	-0.0907739	0.0625742	-1.45066	0.146875	0.440092
HSP90AA1_Myotis_lucifugus_000117	15310.7	0.0134168	0.0575486	0.233138	0.815654	0.932349
WDR20_Myotis_lucifugus_000118	49.287	-0.237398	0.254876	-0.931424	0.351635	0.667648
WDR20_Myotis_lucifugus_000119	296.345	0.0119765	0.115441	0.103745	0.917372	0.9733
Mok_Myotis_lucifugus_000120	22.4121	0.199198	0.381718	0.521847	0.601777	NA
DDX24_Myotis_lucifugus_000123	521.81	0.038756	0.0964417	0.40186	0.687787	0.882494
Unknown_Myotis_lucifugus_000124	195.345	0.177946	0.133598	1.33195	0.182875	0.490726
Otub2_Myotis_lucifugus_000125	216.431	-0.0739928	0.131019	-0.56475	0.572244	0.823901
ASB2_Myotis_lucifugus_000127	3.66847	-0.461007	1.00089	-0.460597	0.645088	NA
BTBD7_Myotis_lucifugus_000135	303.049	-0.052259	0.1165	-0.448574	0.653739	0.8659
BTBD7_Myotis_lucifugus_000137	1226.45	-0.0286564	0.069662	-0.411363	0.680806	0.879667
UBR7_Myotis_lucifugus_000138	1212.07	-0.0120272	0.0788491	-0.152534	0.878766	0.95916
UBR7_Myotis_lucifugus_000139	283.285	0.0172868	0.116129	0.148859	0.881665	0.960318
Itpk1_Myotis_lucifugus_000140	434.986	-0.0763318	0.098261	-0.776827	0.437261	0.732883
GOLGA5_Myotis_lucifugus_000141	382.428	0.199335	0.10827	1.84108	0.0656091	0.287153
GPKOW_Myotis_lucifugus_000142	12.3091	-0.753055	0.53868	-1.39796	0.162125	NA
LGMN_Myotis_lucifugus_000143	2478.34	0.0329183	0.0602711	0.54617	0.584949	0.83082
EXOSC3_Myotis_lucifugus_000144	250.983	-0.109441	0.125047	-0.875203	0.381464	0.693114
RIN3_Myotis_lucifugus_000145	77.2352	0.0530277	0.210441	0.251984	0.801053	0.927751
RIN3_Myotis_lucifugus_000146	7.92805	0.83313	0.665867	1.2512	0.210863	NA
CPSF2_Myotis_lucifugus_000150	1757.15	0.0205333	0.0678297	0.302719	0.762104	0.912503
NDUFB1_Myotis_lucifugus_000151	73.2247	-0.203078	0.218432	-0.929709	0.352522	0.668209
ATXN3_Myotis_lucifugus_000152	293.122	0.32868	0.11789	2.78802	0.00530317	0.0594732
TRIP11_Myotis_lucifugus_000153	2248.22	0.245666	0.0719826	3.41285	0.000642867	0.0137293
Unknown_Myotis_lucifugus_000154	7.06251	0.561671	0.664454	0.845312	0.397937	NA
FBLN5_Myotis_lucifugus_000155	89.3754	0.447121	0.217895	2.05201	0.040169	0.215641
PPP4R3A_Myotis_lucifugus_000161	3081.16	0.0639031	0.0706342	0.904705	0.365622	0.678832
CCDC88C_Myotis_lucifugus_000162	20.1294	-0.328183	0.412141	-0.796286	0.425866	NA
CCDC88C_Myotis_lucifugus_000163	29.4051	-0.617129	0.348734	-1.76963	0.0767896	NA
CCDC88C_Myotis_lucifugus_000164	105.65	0.0885665	0.177269	0.499616	0.617345	0.845865
Ccdc88c_Myotis_lucifugus_000165	36.5011	0.27509	0.303949	0.905055	0.365436	0.678589
CCDC88C_Myotis_lucifugus_000166	54.91	-0.00856493	0.277669	-0.0308458	0.975392	0.991372
GPR68_Myotis_lucifugus_000167	28.8363	-0.469679	0.338189	-1.38881	0.164892	NA
DGLUCY_Myotis_lucifugus_000168	10.3271	-0.500488	0.559654	-0.894282	0.371171	NA
RPS6KA5_Myotis_lucifugus_000170	217.96	0.147378	0.128556	1.14641	0.251624	0.572347
TCF15_Myotis_lucifugus_000171	100.854	-0.601363	0.192229	-3.12837	0.0017578	0.0283161
TTC7B_Myotis_lucifugus_000172	69.845	-0.363679	0.216852	-1.67708	0.0935262	0.348342
TTC7B_Myotis_lucifugus_000173	48.4045	-0.414415	0.261944	-1.58208	0.113632	0.384613
Ttc7b_Myotis_lucifugus_000174	8.81815	0.303105	0.615365	0.492561	0.622323	NA
Unknown_Myotis_lucifugus_000175	11594.3	-0.124509	0.0551476	-2.25774	0.0239617	0.158993
NRDE2_Myotis_lucifugus_000176	458.421	-0.0153998	0.0966451	-0.159344	0.873398	0.956449
PSMC1_Myotis_lucifugus_000177	4544.62	0.107079	0.0592581	1.80699	0.0707634	0.299159
KCNK13_Myotis_lucifugus_000178	3.75466	0.919671	0.945438	0.972746	0.330679	NA
TDP1_Myotis_lucifugus_000180	180.449	-0.0257096	0.142888	-0.179928	0.857209	0.949308
EFCAB11_Myotis_lucifugus_000181	42.3996	0.0483852	0.296287	0.163305	0.870278	0.954766
FOXN3_Myotis_lucifugus_000184	120.785	-0.0408962	0.170129	-0.240384	0.810033	0.930465
FOXN3_Myotis_lucifugus_000185	56.3953	-0.193526	0.24122	-0.80228	0.422391	0.723699
Putative_Myotis_lucifugus_000187	99.0622	-0.0842134	0.182882	-0.460479	0.645173	0.860629
Ttc8_Myotis_lucifugus_000191	146	0.19241	0.157416	1.2223	0.221594	0.539087
ZC3H14_Myotis_lucifugus_000197	1794.65	0.0836745	0.0719883	1.16234	0.245099	0.564857
Unknown_Myotis_lucifugus_000198	70.3852	-0.245443	0.232605	-1.05519	0.291337	0.615095
PTPN21_Myotis_lucifugus_000199	1090.6	-0.0271806	0.0952765	-0.285281	0.775429	0.918707
SPATA7_Myotis_lucifugus_000200	59.2714	0.0881037	0.236106	0.373153	0.709035	0.890853
SPATA7_Myotis_lucifugus_000201	100.569	-0.0305975	0.191162	-0.160061	0.872833	0.956055
GALC_Myotis_lucifugus_000206	68.7876	-0.125481	0.223151	-0.562315	0.573901	0.82446
FLRT2_Myotis_lucifugus_000209	1543.41	-0.026876	0.084036	-0.319815	0.749109	0.908139
SEL1L_Myotis_lucifugus_000216	2014.33	0.071533	0.0677561	1.05574	0.291086	0.614983
STON2_Myotis_lucifugus_000217	4.06441	-0.580467	0.910587	-0.637464	0.523823	NA
STON2_Myotis_lucifugus_000219	56.9841	-0.101434	0.237218	-0.427597	0.668944	0.874448
GTF2A1_Myotis_lucifugus_000221	2131.04	0.0973308	0.0677038	1.4376	0.150548	0.446268
TSHR_Myotis_lucifugus_000222	2.83052	-0.709077	1.05231	-0.673832	0.500418	NA
CEP128_Myotis_lucifugus_000225	147.18	0.049532	0.177321	0.279335	0.779988	0.92048
CEP128_Myotis_lucifugus_000226	373.228	0.0864445	0.109546	0.789116	0.430044	0.728971
CEP128_Myotis_lucifugus_000227	64.8124	-0.151049	0.223179	-0.676807	0.498528	0.778178
DIO2_Myotis_lucifugus_000229	4.57772	0.675058	0.838296	0.805275	0.420661	NA
DIO2_Myotis_lucifugus_000231	4.37523	0.235698	0.854293	0.275898	0.782626	NA
MRPS36_Myotis_lucifugus_000233	10.3938	-1.10289	0.62373	-1.76822	0.0770249	NA
CCAR1_Myotis_lucifugus_000239	48.6062	-0.119609	0.255346	-0.468417	0.639486	0.85744
ADCK1_Myotis_lucifugus_000241	85.0224	0.0955499	0.200151	0.477389	0.633085	0.854769
Adck1_Myotis_lucifugus_000242	10.8308	-0.0546	0.535246	-0.102009	0.918749	NA
SNW1_Myotis_lucifugus_000245	1582.19	0.175338	0.070536	2.4858	0.0129262	0.107283
SLIRP_Myotis_lucifugus_000246	340.176	-0.252868	0.117235	-2.15694	0.0310107	0.186787
ALKBH1_Myotis_lucifugus_000247	617.806	-0.00314379	0.094309	-0.033335	0.973407	0.991059
PTMA_Myotis_lucifugus_000248	35.7851	0.00989222	0.316689	0.0312364	0.975081	0.991321
SPTLC2_Myotis_lucifugus_000250	209.478	0.0994661	0.132187	0.752465	0.451772	0.744057
ISM2_Myotis_lucifugus_000251	2.06563	0.643936	1.26247	0.510059	0.61001	NA
AHSA1_Myotis_lucifugus_000252	2264.07	-0.0575784	0.0692607	-0.83133	0.405787	0.710662
VIPAS39_Myotis_lucifugus_000253	399.343	0.102417	0.101229	1.01174	0.311663	0.634995
NOXRED1_Myotis_lucifugus_000254	1.98993	0.579258	1.35592	0.427207	0.669229	NA
SAMD15_Myotis_lucifugus_000256	16.0064	0.286293	0.444664	0.643841	0.519678	NA
TMED8_Myotis_lucifugus_000257	153.942	-0.0299867	0.151322	-0.198165	0.842916	0.943557
Gstz1_Myotis_lucifugus_000258	70.2141	-0.00137498	0.223888	-0.00614135	0.9951	0.998318
POMT2_Myotis_lucifugus_000259	258.868	-0.0987502	0.125946	-0.78407	0.432999	0.729944
CIPC_Myotis_lucifugus_000263	184.64	0.0612144	0.138048	0.443427	0.657457	0.868312
IRF2BPL_Myotis_lucifugus_000265	382.832	0.0542093	0.126434	0.428756	0.668101	0.873817
ANGEL1_Myotis_lucifugus_000267	58.5267	0.312707	0.24126	1.29614	0.194927	0.507068
VASH1_Myotis_lucifugus_000268	49.5125	-0.222091	0.259443	-0.856028	0.391982	0.700488
GPATCH2L_Myotis_lucifugus_000272	336.184	0.156965	0.109732	1.43045	0.152589	0.448867
Ift43_Myotis_lucifugus_000273	69.3283	0.11883	0.221826	0.53569	0.592173	0.834723
TGFB3_Myotis_lucifugus_000274	314.367	0.776152	0.133321	5.82166	5.82667e-09	4.85217e-07
TTLL5_Myotis_lucifugus_000277	424.973	0.183196	0.107504	1.70409	0.0883643	0.338089
TTLL5_Myotis_lucifugus_000278	213.18	-0.0814918	0.13067	-0.623647	0.532859	0.798517
ERG28_Myotis_lucifugus_000279	1375.59	0.0940859	0.0872446	1.07842	0.280849	0.604744
JDP2_Myotis_lucifugus_000285	386.894	-0.0407436	0.106262	-0.383428	0.701403	0.888227
FOS_Myotis_lucifugus_000286	102.02	0.186725	0.194076	0.962122	0.335988	0.656274
TMED10_Myotis_lucifugus_000288	5369.51	-0.00693632	0.0565119	-0.122741	0.902312	0.967121
NEK9_Myotis_lucifugus_000289	1541.76	-0.0599285	0.0693671	-0.863933	0.387625	0.696545
ZC2HC1C_Myotis_lucifugus_000290	4.47897	1.38134	0.886066	1.55896	0.119006	NA
ACYP1_Myotis_lucifugus_000291	159.233	-0.249698	0.152773	-1.63444	0.102167	0.364612
MLH3_Myotis_lucifugus_000292	254.169	0.0882592	0.125139	0.705289	0.48063	0.764278
EIF2B2_Myotis_lucifugus_000293	301.248	0.139133	0.120022	1.15923	0.246361	0.566712
PGF_Myotis_lucifugus_000294	2.14444	0.445063	1.20355	0.369791	0.711538	NA
DLST_Myotis_lucifugus_000297	1507.23	-0.0430849	0.0663472	-0.649386	0.516089	0.789086
YLPM1_Myotis_lucifugus_000299	3005.95	0.145792	0.0780656	1.86756	0.0618233	0.276235
MRPS25_Myotis_lucifugus_000300	2.27024	-0.0363443	1.23923	-0.0293282	0.976603	NA
FCF1_Myotis_lucifugus_000301	527.677	0.044393	0.0954149	0.465263	0.641743	0.85841
AREL1_Myotis_lucifugus_000302	1282.93	0.0958509	0.0728057	1.31653	0.187996	0.498325
LTBP2_Myotis_lucifugus_000303	458.276	-0.24367	0.0968441	-2.5161	0.0118661	0.101401
ISCA2_Myotis_lucifugus_000304	54.6456	-0.260799	0.245405	-1.06273	0.287904	0.612117
NPC2_Myotis_lucifugus_000305	1751.01	-0.12452	0.071703	-1.7366	0.0824571	0.324905
ABCD4_Myotis_lucifugus_000307	165.172	0.0579834	0.152111	0.381191	0.703062	0.888664
LIN52_Myotis_lucifugus_000312	45.9317	-0.153024	0.267362	-0.57235	0.567085	0.821642
ALDH6A1_Myotis_lucifugus_000313	406.909	-0.0581676	0.101238	-0.574566	0.565585	0.820964
BBOF1_Myotis_lucifugus_000314	130.543	0.264689	0.167423	1.58096	0.113887	0.384833
ENTPD5_Myotis_lucifugus_000315	237.034	0.148776	0.125645	1.1841	0.236373	0.556607
COQ6_Myotis_lucifugus_000316	258.353	-0.377716	0.123427	-3.06023	0.00221165	0.0331428
FAM161B_Myotis_lucifugus_000317	69.0965	0.224427	0.223083	1.00603	0.314403	0.637113
ZNF410_Myotis_lucifugus_000318	377.663	-0.128546	0.10592	-1.21362	0.224892	0.543207
PTGR2_Myotis_lucifugus_000319	712.615	0.120706	0.0947252	1.27428	0.202566	0.516106
ELMSAN1_Myotis_lucifugus_000320	466.826	-0.0489605	0.101179	-0.483898	0.628458	0.852976
DNAL1_Myotis_lucifugus_000321	145.216	0.0922753	0.167469	0.550998	0.581635	0.829788
ACOT1_Myotis_lucifugus_000322	4.88429	0.439151	0.829065	0.529694	0.596324	NA
Acot6_Myotis_lucifugus_000323	13.683	0.44897	0.489018	0.918105	0.358564	NA
Unknown_Myotis_lucifugus_000324	3.52447	-1.48269	1.08288	-1.36921	0.170934	NA
RIOX1_Myotis_lucifugus_000325	188.444	-0.194211	0.137276	-1.41475	0.157141	0.453864
NUMB_Myotis_lucifugus_000327	964.44	0.123772	0.076444	1.61912	0.105422	0.369618
PSEN1_Myotis_lucifugus_000329	678.471	0.00830007	0.0874488	0.0949135	0.924383	0.975039
RBM25_Myotis_lucifugus_000330	3663.7	0.1309	0.0643583	2.03393	0.041959	0.220231
Zfyve1_Myotis_lucifugus_000331	394.301	0.0906916	0.109837	0.825691	0.408979	0.712111
DCAF4_Myotis_lucifugus_000332	60.3161	0.2783	0.230484	1.20746	0.227254	0.546044
DPF3_Myotis_lucifugus_000335	2.1731	-0.715321	1.24692	-0.573672	0.56619	NA
Rgs6_Myotis_lucifugus_000339	5.42735	0.279645	0.777287	0.359771	0.719019	NA
SIPA1L1_Myotis_lucifugus_000341	3057.55	0.105729	0.069649	1.51802	0.129009	0.410657
PCNX1_Myotis_lucifugus_000342	896.869	0.138611	0.0807855	1.71579	0.0861996	0.333509
MAP3K9_Myotis_lucifugus_000344	2.02942	0.515967	1.31274	0.393044	0.694287	NA
Ttc9_Myotis_lucifugus_000346	13.4487	0.471428	0.488504	0.965043	0.334523	NA
MED6_Myotis_lucifugus_000347	385.742	0.0529286	0.102402	0.516872	0.605245	0.839949
SYNJ2BP_Myotis_lucifugus_000350	217.938	-0.222533	0.13213	-1.6842	0.0921429	0.345619
Slc8a3_Myotis_lucifugus_000351	8.03341	-0.589938	0.641328	-0.919869	0.357641	NA
Smoc1_Myotis_lucifugus_000352	62.4938	0.22931	0.229326	0.999932	0.317343	0.639978
SRSF5_Myotis_lucifugus_000355	1756.4	0.182402	0.0713444	2.55664	0.0105688	0.0941014
SUSD6_Myotis_lucifugus_000356	466.517	-0.0292003	0.0957343	-0.305014	0.760355	0.912066
PLEKHD1_Myotis_lucifugus_000359	7.01547	0.337384	0.688062	0.49034	0.623893	NA
Slc39a9_Myotis_lucifugus_000360	540.781	-0.20674	0.0956305	-2.16186	0.0306288	0.184845
Erh_Myotis_lucifugus_000361	2615.46	-0.192552	0.0718174	-2.68114	0.00733722	0.0738173
Galnt16_Myotis_lucifugus_000364	22.986	-0.0119722	0.424888	-0.0281773	0.977521	NA
EXD2_Myotis_lucifugus_000366	258.109	0.0466969	0.120544	0.387383	0.698472	0.887182
Dcaf5_Myotis_lucifugus_000367	273.41	0.021108	0.12268	0.172058	0.863392	0.952318
ACTN1_Myotis_lucifugus_000368	20572.8	-0.0811872	0.0684363	-1.18632	0.235497	0.55564
ZFP36L1_Myotis_lucifugus_000369	396.837	0.337153	0.236708	1.42434	0.154347	0.450515
ENTR1_Myotis_lucifugus_000373	117.941	-0.233699	0.174652	-1.33809	0.180867	0.487128
RAD51B_Myotis_lucifugus_000375	92.0214	-0.0932961	0.19517	-0.478025	0.632633	0.854708
ZFYVE26_Myotis_lucifugus_000376	580.662	0.0348776	0.089275	0.390676	0.696037	0.886514
RDH12_Myotis_lucifugus_000378	26.8032	-0.323798	0.375406	-0.862527	0.388398	NA
RDH11_Myotis_lucifugus_000379	697.668	-0.0146212	0.0843487	-0.173342	0.862382	0.951996
VTI1B_Myotis_lucifugus_000380	406.734	-0.0717829	0.103789	-0.691626	0.489172	0.771864
ARG2_Myotis_lucifugus_000381	87.2559	0.365799	0.210567	1.73721	0.0823503	0.32487
PIGH_Myotis_lucifugus_000382	193.221	0.12585	0.14202	0.886145	0.37554	0.687879
PLEKHH1_Myotis_lucifugus_000383	90.6552	0.0269884	0.202285	0.133418	0.893863	0.963694
TMEM229B_Myotis_lucifugus_000384	217.433	-0.0957745	0.132271	-0.724079	0.469017	0.755972
Plek2_Myotis_lucifugus_000385	15.1967	-0.143631	0.45278	-0.317221	0.751076	NA
Eif2s1_Myotis_lucifugus_000386	2945.62	0.0018252	0.075362	0.0242191	0.980678	0.992597
ATP6V1D_Myotis_lucifugus_000387	2008.4	0.0378211	0.0664362	0.569284	0.569163	0.823002
MPP5_Myotis_lucifugus_000388	922.7	0.00794956	0.0782612	0.101577	0.919092	0.973675
Unknown_Myotis_lucifugus_000390	47.2026	0.109256	0.261128	0.418399	0.675655	0.877618
Gphn_Myotis_lucifugus_000391	77.9688	-0.142457	0.217986	-0.653516	0.513424	0.787928
GPHN_Myotis_lucifugus_000394	106.042	-0.0839938	0.188839	-0.444792	0.65647	0.868035
Gphn_Myotis_lucifugus_000395	27.3111	0.429986	0.34174	1.25823	0.20831	NA
FUT8_Myotis_lucifugus_000399	133.886	-0.00122071	0.163923	-0.00744682	0.994058	0.997838
FUT8_Myotis_lucifugus_000400	113.643	0.351086	0.174843	2.008	0.0446428	0.229085
FUT8_Myotis_lucifugus_000401	43.772	0.168277	0.282419	0.595841	0.551281	0.811231
MAX_Myotis_lucifugus_000404	848.408	0.158744	0.0837903	1.89453	0.0581543	0.267152
FNTB_Myotis_lucifugus_000405	74.2278	0.0438881	0.213847	0.205231	0.837392	0.940474
Rab15_Myotis_lucifugus_000406	3.28406	-0.776017	0.981396	-0.790728	0.429103	NA
CHURC1_Myotis_lucifugus_000408	385.567	-0.164215	0.129719	-1.26593	0.20554	0.519947
SPTB_Myotis_lucifugus_000409	3.46494	-0.0651618	0.957597	-0.0680471	0.945748	NA
Plekhg3_Myotis_lucifugus_000410	384.336	-0.0766247	0.113789	-0.673392	0.500698	0.77892
PPP1R36_Myotis_lucifugus_000411	35.5984	0.260646	0.314936	0.827616	0.407888	0.711877
HSPA2_Myotis_lucifugus_000412	2373.83	0.0845355	0.0968598	0.872762	0.382793	0.693559
ZBTB1_Myotis_lucifugus_000413	1361.58	0.110155	0.0791736	1.39131	0.164131	0.464316
ZBTB25_Myotis_lucifugus_000414	183.029	-0.0406714	0.139667	-0.291203	0.770896	0.916391
AKAP5_Myotis_lucifugus_000415	2.996	-0.274626	1.0205	-0.269109	0.787846	NA
MTHFD1_Myotis_lucifugus_000416	4352.6	-0.0514267	0.055539	-0.925958	0.354468	0.670174
Esr2_Myotis_lucifugus_000419	20.3378	0.122821	0.407307	0.301544	0.763	NA
SYNE2_Myotis_lucifugus_000420	177.358	-0.216848	0.142799	-1.51855	0.128876	0.410549
SYNE2_Myotis_lucifugus_000421	593.356	0.14679	0.0882326	1.66367	0.0961778	0.353278
SYNE2_Myotis_lucifugus_000422	151.853	0.0632153	0.154252	0.409817	0.68194	0.880124
SYNE2_Myotis_lucifugus_000423	138.319	0.0815063	0.157283	0.518215	0.604308	0.839671
SGPP1_Myotis_lucifugus_000425	1045.84	-0.138474	0.07862	-1.76131	0.0781856	0.316932
JOSD1_Myotis_lucifugus_000426	182.567	-0.150395	0.144861	-1.0382	0.299175	0.623214
WDR89_Myotis_lucifugus_000427	194.845	0.214072	0.138001	1.55124	0.120845	0.396574
PPP2R5E_Myotis_lucifugus_000428	176.553	-0.0316437	0.143848	-0.21998	0.825886	0.936358
PPP2R5E_Myotis_lucifugus_000429	1645.25	0.107271	0.07813	1.37298	0.169759	0.473129
Rhoj_Myotis_lucifugus_000431	900.725	0.00410082	0.0846333	0.048454	0.961354	0.987673
Unknown_Myotis_lucifugus_000432	288.169	-0.197089	0.122069	-1.61457	0.106404	0.371383
HDAC2_Myotis_lucifugus_000433	34.8622	0.0629877	0.312325	0.201674	0.840172	0.941806
KCNH5_Myotis_lucifugus_000434	55.4615	0.281804	0.252572	1.11574	0.264533	0.586677
SNAPC1_Myotis_lucifugus_000437	427.939	0.0537462	0.111469	0.482162	0.629691	0.853473
HIF1A_Myotis_lucifugus_000438	5374.07	0.15103	0.0661754	2.28226	0.0224739	0.152257
PRKCH_Myotis_lucifugus_000440	9.24616	-0.142853	0.600985	-0.237699	0.812115	NA
PRKCH_Myotis_lucifugus_000441	18.2695	-0.454841	0.412347	-1.10305	0.270004	NA
Prkch_Myotis_lucifugus_000443	5.43145	-0.0700333	0.748776	-0.0935304	0.925482	NA
SLC38A6_Myotis_lucifugus_000446	40.5204	-0.0587858	0.302801	-0.19414	0.846066	0.944953
SLC38A6_Myotis_lucifugus_000447	7.24519	0.14754	0.672126	0.219513	0.826251	NA
TRMT5_Myotis_lucifugus_000448	262.518	0.248762	0.128664	1.93343	0.0531833	0.252372
MNAT1_Myotis_lucifugus_000449	587.034	0.12118	0.0897291	1.35051	0.176851	0.482788
SIX4_Myotis_lucifugus_000453	1333.22	0.137212	0.076329	1.79764	0.0722337	0.302591
SIX1_Myotis_lucifugus_000455	1131.14	0.291473	0.0805995	3.61632	0.000298824	0.00762549
PPM1A_Myotis_lucifugus_000458	1534.55	0.0525095	0.0717229	0.732116	0.464098	0.753093
DHRS7_Myotis_lucifugus_000460	846.501	-0.052486	0.0822954	-0.637776	0.523619	0.79344
PCNX4_Myotis_lucifugus_000461	304.1	0.0842678	0.123431	0.682714	0.494787	0.775069
LRRC9_Myotis_lucifugus_000462	1.9596	-0.877913	1.29566	-0.677581	0.498037	NA
Jkamp_Myotis_lucifugus_000465	772.165	-0.0294438	0.0798243	-0.368857	0.712234	0.892816
L3HYPDH_Myotis_lucifugus_000466	146.7	0.0813429	0.160797	0.505873	0.612946	0.844898
DAAM1_Myotis_lucifugus_000467	432.49	0.335433	0.214873	1.56107	0.118506	0.392882
Higd1a_Myotis_lucifugus_000468	2.35794	0.214694	1.14715	0.187154	0.85154	NA
DACT1_Myotis_lucifugus_000470	439.85	0.2544	0.110424	2.30384	0.0212317	0.147093
KIAA0586_Myotis_lucifugus_000471	81.629	-0.0169244	0.205455	-0.0823753	0.934348	0.977344
KIAA0586_Myotis_lucifugus_000472	797.187	0.157668	0.0793549	1.98687	0.0469364	0.236361
TIMM9_Myotis_lucifugus_000473	299.476	0.0239497	0.125745	0.190462	0.848947	0.945885
TOMM20L_Myotis_lucifugus_000474	15.1418	-0.109935	0.466285	-0.235767	0.813613	NA
ARID4A_Myotis_lucifugus_000475	884.546	0.160318	0.085994	1.86429	0.0622807	0.277479
Psma3_Myotis_lucifugus_000476	2668.05	0.12816	0.0630659	2.03216	0.0421377	0.220796
ACTR10_Myotis_lucifugus_000477	1285.18	-0.0495172	0.0769635	-0.643386	0.519974	0.791237
ARMH4_Myotis_lucifugus_000479	25.9245	-0.180101	0.352094	-0.511513	0.608992	NA
RBM25_Myotis_lucifugus_000483	251.28	0.180195	0.130736	1.37831	0.168106	0.470956
NAA30_Myotis_lucifugus_000485	20.7194	0.202906	0.39393	0.51508	0.606497	NA
NAA30_Myotis_lucifugus_000486	814.34	0.0642991	0.0859766	0.747867	0.45454	0.74496
AP5M1_Myotis_lucifugus_000489	469.861	-0.0399429	0.100409	-0.397803	0.690776	0.883714
EXOC5_Myotis_lucifugus_000490	2325.5	-0.0147138	0.0679917	-0.216406	0.828671	0.93764
MMD_Myotis_lucifugus_000493	15.3536	0.0549693	0.44916	0.122382	0.902596	NA
TMEM260_Myotis_lucifugus_000495	358.505	0.0653543	0.107557	0.607624	0.543437	0.805198
RPL32_Myotis_lucifugus_000496	2.09182	-0.0722257	1.22968	-0.0587352	0.953163	NA
PELI2_Myotis_lucifugus_000498	72.7611	-0.205221	0.225264	-0.911023	0.362283	0.676073
KTN1_Myotis_lucifugus_000502	2051.55	0.169843	0.0746823	2.2742	0.0229539	0.154553
KTN1_Myotis_lucifugus_000503	1250.56	0.191788	0.0827561	2.31751	0.0204758	0.144125
KTN1_Myotis_lucifugus_000504	928.888	0.288919	0.0842865	3.42782	0.000608442	0.0131525
ATG14_Myotis_lucifugus_000506	157.52	0.261068	0.15424	1.69261	0.0905296	0.34278
FBXO34_Myotis_lucifugus_000507	394.848	0.148853	0.100488	1.48129	0.138528	0.426719
DLGAP5_Myotis_lucifugus_000509	3915.11	0.0927254	0.0688401	1.34697	0.177991	0.483697
LGALS3_Myotis_lucifugus_000510	114.421	0.0822197	0.178743	0.459987	0.645525	0.860886
KIF2C_Myotis_lucifugus_000512	267.832	-0.123323	0.119249	-1.03417	0.301058	0.624817
MAPK1IP1L_Myotis_lucifugus_000513	877.529	0.0689784	0.0829145	0.831921	0.405453	0.710662
SOCS4_Myotis_lucifugus_000514	412.697	-0.000617371	0.107814	-0.00572624	0.995431	0.998347
UBE2L3_Myotis_lucifugus_000515	240.888	0.211233	0.135699	1.55663	0.119559	0.393972
WDHD1_Myotis_lucifugus_000517	1412.27	0.00126412	0.0785251	0.0160983	0.987156	0.995128
GCH1_Myotis_lucifugus_000519	8.35374	0.625167	0.657123	0.951369	0.341417	NA
SAMD4A_Myotis_lucifugus_000521	416.825	-0.0438641	0.109324	-0.401229	0.688252	0.882494
SAMD4A_Myotis_lucifugus_000522	257.565	0.150803	0.134852	1.11828	0.263446	0.585345
Samd4a_Myotis_lucifugus_000523	46.088	0.182457	0.272993	0.668358	0.503905	0.78185
Unknown_Myotis_lucifugus_000524	90.3347	-0.0579203	0.19554	-0.296207	0.767072	0.914322
CGRRF1_Myotis_lucifugus_000525	209.972	0.130998	0.132732	0.986937	0.323674	0.645682
Unknown_Myotis_lucifugus_000526	176.207	-0.314425	0.148429	-2.11835	0.0341451	0.197609
GMFB_Myotis_lucifugus_000527	546.113	-0.18086	0.103046	-1.75513	0.0792365	0.318956
Cnih1_Myotis_lucifugus_000529	2023.05	-0.142306	0.0715236	-1.98963	0.0466316	0.235397
CDKN3_Myotis_lucifugus_000530	624.125	-0.101742	0.0860506	-1.18235	0.237068	0.557533
BMP4_Myotis_lucifugus_000531	360.47	0.193097	0.132264	1.45994	0.144306	0.435763
DDHD1_Myotis_lucifugus_000536	1349.2	0.0698101	0.0816469	0.855025	0.392537	0.70093
FERMT2_Myotis_lucifugus_000539	6649.57	0.0793564	0.0613187	1.29416	0.195609	0.507068
GNPNAT1_Myotis_lucifugus_000541	1543.19	-0.0865835	0.0810909	-1.06773	0.285641	0.609183
Unknown_Myotis_lucifugus_000542	37.1607	0.16825	0.293834	0.572601	0.566915	0.821642
STYX_Myotis_lucifugus_000543	255.788	0.0602063	0.141886	0.424327	0.671327	0.875952
PSMC6_Myotis_lucifugus_000544	3435.8	0.0223671	0.064472	0.346927	0.728646	0.898603
ERO1A_Myotis_lucifugus_000545	332.265	0.234058	0.120687	1.93938	0.0524549	0.250724
GPR137C_Myotis_lucifugus_000546	197.564	0.4338	0.163263	2.65706	0.00788255	0.0770131
TXNDC16_Myotis_lucifugus_000547	130.477	-0.0268241	0.169324	-0.158419	0.874127	0.956549
TXNDC16_Myotis_lucifugus_000548	283.532	-0.123145	0.118338	-1.04062	0.298052	0.622482
NID2_Myotis_lucifugus_000551	1845.69	0.131244	0.063671	2.06128	0.0392759	0.21319
RTRAF_Myotis_lucifugus_000552	1668.4	0.0274245	0.076469	0.358636	0.719868	0.895654
GNG2_Myotis_lucifugus_000553	144.495	-0.340714	0.158728	-2.14653	0.0318309	0.189519
FRMD6_Myotis_lucifugus_000554	1112.65	-0.110064	0.076077	-1.44674	0.147969	0.441666
TMX1_Myotis_lucifugus_000557	1317.47	0.0081434	0.0731582	0.111312	0.911369	0.970465
Pygl_Myotis_lucifugus_000561	3054.99	0.167305	0.0610333	2.74121	0.00612141	0.0659327
ABHD12B_Myotis_lucifugus_000562	74.2206	-0.295201	0.219226	-1.34656	0.178121	0.483697
NIN_Myotis_lucifugus_000563	547.817	-0.297814	0.102538	-2.90442	0.00367932	0.0458824
NIN_Myotis_lucifugus_000564	1742.64	-0.16935	0.0665795	-2.54357	0.0109725	0.0967831
SAV1_Myotis_lucifugus_000565	555.664	0.0909616	0.0904665	1.00547	0.31467	0.637113
ATL1_Myotis_lucifugus_000567	156.299	0.148525	0.16197	0.916986	0.35915	0.673466
MAP4K5_Myotis_lucifugus_000568	110.052	-0.0848843	0.182872	-0.464174	0.642523	0.859005
MAP4K5_Myotis_lucifugus_000569	3280.46	0.195141	0.0694182	2.81109	0.00493738	0.0566956
CDKL1_Myotis_lucifugus_000570	69.0993	-0.364864	0.241742	-1.50931	0.131219	0.415032
DMAC2L_Myotis_lucifugus_000571	65.313	-0.151128	0.22633	-0.667731	0.504305	0.78197
L2HGDH_Myotis_lucifugus_000572	361.199	0.11493	0.114998	0.999414	0.317594	0.639978
SOS2_Myotis_lucifugus_000573	1560.5	0.119385	0.0688036	1.73516	0.082713	0.325663
VCPKMT_Myotis_lucifugus_000574	231.29	0.0574273	0.131156	0.437856	0.66149	0.870898
ARF6_Myotis_lucifugus_000581	2631.42	-0.163872	0.0668158	-2.4526	0.0141828	0.11422
RPLP1_Myotis_lucifugus_000582	3189.65	-0.1304	0.0805967	-1.61793	0.105677	0.369781
KIF23_Myotis_lucifugus_000584	4283.98	0.0333318	0.063436	0.52544	0.599278	0.837614
Paqr5_Myotis_lucifugus_000587	3.16939	-0.592633	0.995815	-0.595124	0.551761	NA
GLCE_Myotis_lucifugus_000589	1090.86	0.191679	0.0728322	2.63179	0.00849369	0.0810067
ANP32A_Myotis_lucifugus_000597	2191.19	0.12206	0.0805058	1.51617	0.129477	0.411937
CORO2B_Myotis_lucifugus_000600	3.4388	0.0388628	1.04135	0.0373198	0.97023	NA
FEM1B_Myotis_lucifugus_000602	1868.45	-0.0680826	0.0693346	-0.981943	0.326128	0.648389
CLN6_Myotis_lucifugus_000604	129.127	-0.230721	0.176601	-1.30645	0.191399	0.502266
CALML4_Myotis_lucifugus_000605	34.8913	-0.434684	0.334993	-1.29759	0.194428	0.506506
PIAS1_Myotis_lucifugus_000606	1731.98	0.202577	0.0686859	2.94933	0.00318468	0.041727
PIAS1_Myotis_lucifugus_000607	299.314	0.181776	0.129915	1.39919	0.161755	0.460944
MAP2K5_Myotis_lucifugus_000612	120.361	0.144444	0.169608	0.851632	0.394418	0.702749
Uncharacterized_Myotis_lucifugus_000614	4.6236	0.34202	0.825502	0.414317	0.678642	NA
AAGAB_Myotis_lucifugus_000617	273.997	-0.00579679	0.122445	-0.047342	0.962241	0.987785
SMAD3_Myotis_lucifugus_000618	206.442	0.0443904	0.135476	0.327661	0.743168	0.905818
U88_Myotis_lucifugus_000619	13.0496	-0.163458	0.485853	-0.336436	0.736542	NA
Unknown_Myotis_lucifugus_000620	2.9136	1.12665	1.06565	1.05724	0.290401	NA
SMAD6_Myotis_lucifugus_000621	237.909	0.042779	0.139881	0.305825	0.759738	0.912021
LCTL_Myotis_lucifugus_000624	141.539	-0.0210052	0.161349	-0.130185	0.89642	0.965184
ZWILCH_Myotis_lucifugus_000625	830.786	-0.0655197	0.0809727	-0.809158	0.418424	0.720768
RPL4_Myotis_lucifugus_000626	25947.9	-0.0405431	0.0512646	-0.790859	0.429026	0.728429
SNAPC5_Myotis_lucifugus_000627	61.8021	0.164819	0.238046	0.692382	0.488698	0.771634
MAP2K1_Myotis_lucifugus_000628	2601.8	-0.115002	0.072485	-1.58656	0.112612	0.383474
TIPIN_Myotis_lucifugus_000630	631.281	-0.0631093	0.0981686	-0.642866	0.520311	0.791308
DIS3L_Myotis_lucifugus_000631	2000.97	0.0345632	0.0657005	0.526072	0.598838	0.837614
Polr2f_Myotis_lucifugus_000632	13.5187	-1.05284	0.500139	-2.1051	0.0352825	NA
PRPF38A_Myotis_lucifugus_000633	49.744	0.137436	0.25575	0.537383	0.591003	0.834035
Megf11_Myotis_lucifugus_000636	2.31501	2.10145	1.31776	1.59471	0.110776	NA
RAB11A_Myotis_lucifugus_000638	1094.44	-0.0558659	0.0883745	-0.63215	0.527289	0.796093
DENND4A_Myotis_lucifugus_000642	270.072	0.10447	0.121095	0.862712	0.388296	0.697246
SLC24A1_Myotis_lucifugus_000644	8.44224	0.386158	0.614896	0.628005	0.53	NA
INTS14_Myotis_lucifugus_000645	478.101	0.0260939	0.0945118	0.276091	0.782478	0.921301
HACD3_Myotis_lucifugus_000646	665.965	-0.24401	0.0848813	-2.87472	0.00404387	0.0487623
DPP8_Myotis_lucifugus_000647	709.799	0.145455	0.0919734	1.58149	0.113767	0.384742
DPP8_Myotis_lucifugus_000648	1205.57	0.0772216	0.0740672	1.04259	0.297139	0.621323
IGDCC4_Myotis_lucifugus_000649	5.16829	0.682765	0.77915	0.876294	0.38087	NA
RPL18A_Myotis_lucifugus_000653	1.91387	-1.35361	1.35188	-1.00128	0.316693	NA
Ccnk_Myotis_lucifugus_000654	75.6135	0.452472	0.246002	1.8393	0.0658715	0.287922
CPPED1_Myotis_lucifugus_000655	3.18885	-0.777278	1.03477	-0.751163	0.452555	NA
PARP16_Myotis_lucifugus_000656	483.325	-0.201949	0.0938156	-2.15262	0.0313487	0.187639
Cilp_Myotis_lucifugus_000657	4.88251	-0.320631	0.816606	-0.392639	0.694586	NA
CLPX_Myotis_lucifugus_000658	810.469	0.0973659	0.0813367	1.19707	0.231278	0.551018
Pdcd7_Myotis_lucifugus_000659	93.2448	-0.0420371	0.189807	-0.221472	0.824725	0.936076
MTFMT_Myotis_lucifugus_000663	318.981	-0.0173961	0.11628	-0.149605	0.881076	0.960137
SPG21_Myotis_lucifugus_000664	369.795	-0.0785398	0.113888	-0.689626	0.490429	0.772631
SLC35G1_Myotis_lucifugus_000667	29.4375	-0.405519	0.332096	-1.22109	0.222052	NA
PLEKHO2_Myotis_lucifugus_000668	393.765	0.106383	0.105793	1.00558	0.314619	0.637113
PIF1_Myotis_lucifugus_000669	51.5983	-0.306629	0.255093	-1.20203	0.229353	0.547939
ZNF609_Myotis_lucifugus_000672	1006.87	0.0947083	0.0780583	1.2133	0.225014	0.543207
ZNF609_Myotis_lucifugus_000674	153.426	0.0456528	0.158403	0.288206	0.773189	0.917817
TRIP4_Myotis_lucifugus_000675	514.614	0.0159513	0.0918825	0.173605	0.862176	0.951938
Unknown_Myotis_lucifugus_000676	1357.57	0.138411	0.0768423	1.80123	0.0716667	0.301131
CSNK1G1_Myotis_lucifugus_000678	82.2629	0.263192	0.207738	1.26694	0.205177	0.519559
CSNK1G1_Myotis_lucifugus_000679	182.46	0.215671	0.151308	1.42537	0.15405	0.450515
PPIB_Myotis_lucifugus_000680	4376.61	-0.00960858	0.0686829	-0.139898	0.888741	0.962161
SNX1_Myotis_lucifugus_000682	1008.55	0.0863114	0.0745744	1.15739	0.247115	0.567968
Unknown_Myotis_lucifugus_000683	7.7106	0.28263	0.638269	0.442807	0.657905	NA
CIAO2A_Myotis_lucifugus_000684	554.856	-0.0177863	0.110272	-0.161296	0.871861	0.955865
Unknown_Myotis_lucifugus_000687	3.35172	-0.580995	0.997502	-0.58245	0.560264	NA
HERC1_Myotis_lucifugus_000689	243.687	-0.0997643	0.127885	-0.780109	0.435327	0.731222
HERC1_Myotis_lucifugus_000690	217.024	0.214219	0.136524	1.56909	0.116628	0.388831
HERC1_Myotis_lucifugus_000691	249.607	0.136479	0.121857	1.11999	0.262716	0.584505
HERC1_Myotis_lucifugus_000692	95.2721	0.097583	0.18861	0.51738	0.604891	0.839822
FBXL22_Myotis_lucifugus_000693	2.60111	2.26829	1.26611	1.79153	0.0732077	NA
USP3_Myotis_lucifugus_000694	582.496	0.118345	0.0928497	1.27459	0.202455	0.51593
Aph1b_Myotis_lucifugus_000696	61.3719	0.280699	0.232956	1.20494	0.228225	0.546999
Unknown_Myotis_lucifugus_000697	45.2428	-0.340623	0.271727	-1.25355	0.210007	0.525054
Rab8b_Myotis_lucifugus_000698	178.722	0.429948	0.149084	2.88393	0.00392743	0.0478229
Ras-related_Myotis_lucifugus_000699	35.8028	0.477085	0.300105	1.58973	0.111896	0.382377
Rps27l_Myotis_lucifugus_000700	59.437	-0.1543	0.246444	-0.626106	0.531245	0.797254
LACTB_Myotis_lucifugus_000701	262.066	0.15367	0.118839	1.2931	0.195977	0.50734
Tpm1_Myotis_lucifugus_000702	52065.4	0.147198	0.0643894	2.28606	0.0222509	0.151199
TLN2_Myotis_lucifugus_000703	337.776	-0.0719525	0.114267	-0.629689	0.528898	0.796093
Tln2_Myotis_lucifugus_000705	128.789	0.287084	0.176556	1.62602	0.103946	0.367269
Unknown_Myotis_lucifugus_000707	2.29321	0.246811	1.14507	0.215542	0.829345	NA
VPS13C_Myotis_lucifugus_000711	1230.73	0.110708	0.0891482	1.24184	0.214296	0.530947
RORA_Myotis_lucifugus_000715	34.1837	0.689722	0.307287	2.24455	0.0247969	0.162066
ICE2_Myotis_lucifugus_000716	745.347	0.0458089	0.086517	0.529478	0.596474	0.836705
RPL26_Myotis_lucifugus_000717	4.02374	0.944582	0.899097	1.05059	0.293447	NA
ANXA2_Myotis_lucifugus_000718	25071.8	-0.127104	0.0535697	-2.37269	0.0176591	0.130144
Unknown_Myotis_lucifugus_000720	207.194	-0.183871	0.147766	-1.24434	0.213374	0.529932
CIRBP_Myotis_lucifugus_000721	86.5051	-0.363434	0.19866	-1.82943	0.0673355	0.291521
RPS12_Myotis_lucifugus_000722	44.5086	-0.386767	0.275455	-1.4041	0.160289	0.458475
BNIP2_Myotis_lucifugus_000725	1693.53	-0.0749504	0.0774156	-0.968157	0.332966	0.654355
GCNT3_Myotis_lucifugus_000726	2.48394	1.20034	1.14433	1.04894	0.294205	NA
FAM81A_Myotis_lucifugus_000727	102.438	0.0236863	0.186501	0.127004	0.898938	0.965967
MYO1E_Myotis_lucifugus_000730	269.086	0.0119056	0.125469	0.0948884	0.924403	0.975039
MYO1E_Myotis_lucifugus_000731	1934.71	0.0812212	0.063954	1.27	0.204086	0.518277
CCNB2_Myotis_lucifugus_000732	1513.18	-0.069424	0.0727612	-0.954135	0.340015	0.659167
RNF111_Myotis_lucifugus_000733	1038.84	0.0751731	0.0811392	0.926471	0.354201	0.670096
SLTM_Myotis_lucifugus_000734	2941.59	0.141672	0.0644692	2.19752	0.0279832	0.174568
MINDY2_Myotis_lucifugus_000735	131.697	-0.0532568	0.167954	-0.317092	0.751174	0.908669
ADAM10_Myotis_lucifugus_000736	280.472	0.0755813	0.123355	0.612711	0.540067	0.803014
Unknown_Myotis_lucifugus_000737	376.518	0.207129	0.108835	1.90316	0.0570202	0.2637
PIGY_Myotis_lucifugus_000739	18.2677	0.197651	0.444178	0.444981	0.656333	NA
ALDH1A2_Myotis_lucifugus_000746	5.74282	-0.231066	0.757402	-0.305076	0.760308	NA
POLR2M_Myotis_lucifugus_000748	498.683	0.0968534	0.103791	0.933162	0.350736	0.667475
MYZAP_Myotis_lucifugus_000749	3.41335	0.645809	0.951117	0.679	0.497138	NA
CGNL1_Myotis_lucifugus_000751	2152.05	0.0226639	0.0718927	0.315246	0.752575	0.909068
Tcf12_Myotis_lucifugus_000753	1440.38	0.00676309	0.0682636	0.0990731	0.92108	0.974611
Tcf12_Myotis_lucifugus_000756	71.2992	-0.0854012	0.250495	-0.340929	0.733157	0.90114
Unknown_Myotis_lucifugus_000758	7.26358	-0.3499	0.652142	-0.536539	0.591586	NA
ZNF280D_Myotis_lucifugus_000759	597.697	0.257858	0.0948133	2.71964	0.00653539	0.0682011
Unknown_Myotis_lucifugus_000760	58.2458	0.235339	0.244761	0.961507	0.336297	0.656274
MNS1_Myotis_lucifugus_000761	704.353	0.254103	0.0887412	2.86342	0.004191	0.0499059
TEX9_Myotis_lucifugus_000762	18.071	0.309604	0.417844	0.740955	0.458721	NA
RFX7_Myotis_lucifugus_000764	1513.06	0.147874	0.0763858	1.93588	0.0528821	0.25191
Nedd4_Myotis_lucifugus_000766	64.6215	0.0481456	0.238585	0.201796	0.840076	0.941806
NEDD4_Myotis_lucifugus_000767	8.18869	-0.720512	0.647194	-1.11329	0.265585	NA
NEDD4_Myotis_lucifugus_000768	624.162	0.196723	0.0942372	2.08753	0.0368401	0.206092
PYGO1_Myotis_lucifugus_000772	65.0782	0.248905	0.230853	1.0782	0.280945	0.604744
DNAAF4_Myotis_lucifugus_000773	24.3078	0.506798	0.379572	1.33518	0.181816	NA
C15orf65_Myotis_lucifugus_000774	10.7161	0.519472	0.543465	0.955853	0.339147	NA
CCPG1_Myotis_lucifugus_000775	1231.11	0.159942	0.0723288	2.21132	0.0270134	0.170576
PIGB_Myotis_lucifugus_000776	510.786	-0.165338	0.107836	-1.53324	0.125217	0.40371
Unknown_Myotis_lucifugus_000777	143.95	-0.108457	0.157784	-0.687375	0.491846	0.773458
Rab27a_Myotis_lucifugus_000778	632.413	0.10269	0.0915705	1.12144	0.262103	0.583869
RSL24D1_Myotis_lucifugus_000779	1291.06	-0.0395457	0.0809234	-0.488681	0.625068	0.850701
FAM214A_Myotis_lucifugus_000798	274.537	0.288176	0.12206	2.36094	0.0182285	0.132893
Arpp19_Myotis_lucifugus_000800	4338.24	-0.00378552	0.0796157	-0.0475474	0.962077	0.987785
Myo5a_Myotis_lucifugus_000801	1007.5	-0.198722	0.094915	-2.09368	0.0362882	0.204182
MYO5A_Myotis_lucifugus_000802	1013.77	-0.106573	0.0910775	-1.17014	0.241945	0.561765
MYO5A_Myotis_lucifugus_000803	870.799	-0.0927435	0.0842884	-1.10031	0.271197	0.593639
MYO5C_Myotis_lucifugus_000804	32.3586	0.0563346	0.328722	0.171375	0.863929	NA
GNB5_Myotis_lucifugus_000805	135.241	0.245267	0.171266	1.43208	0.15212	0.448352
MAPK6_Myotis_lucifugus_000810	4089.66	0.0602471	0.067532	0.892126	0.372325	0.684827
LEO1_Myotis_lucifugus_000811	1345.68	0.214745	0.083321	2.57732	0.00995688	0.0903767
TMOD3_Myotis_lucifugus_000813	3878.62	-0.0238222	0.0743466	-0.320421	0.748649	0.907954
TMOD2_Myotis_lucifugus_000815	92.3155	0.056952	0.204314	0.278748	0.780438	0.920494
LYSMD2_Myotis_lucifugus_000816	35.6149	0.150702	0.297515	0.506536	0.612481	0.8445
DMXL2_Myotis_lucifugus_000818	2077.05	0.0721813	0.0811556	0.889419	0.373778	0.685665
GLDN_Myotis_lucifugus_000819	2197.9	-0.0928149	0.06234	-1.48885	0.136527	0.422451
TNFAIP8L3_Myotis_lucifugus_000824	80.5647	-0.049058	0.212791	-0.230546	0.817668	0.932528
AP4E1_Myotis_lucifugus_000825	1324.52	-0.046711	0.073622	-0.63447	0.525774	0.794873
SPPL2A_Myotis_lucifugus_000826	4121.69	-0.00860667	0.0676502	-0.127223	0.898764	0.965879
TRPM7_Myotis_lucifugus_000827	1832.01	0.103112	0.07046	1.46341	0.143356	0.434027
TRPM7_Myotis_lucifugus_000828	487.312	0.192812	0.110668	1.74225	0.0814641	0.323562
USP8_Myotis_lucifugus_000832	2282.61	0.192604	0.0654328	2.94354	0.00324478	0.0422348
GABPB1_Myotis_lucifugus_000833	648.678	-0.0351657	0.0895079	-0.392878	0.694409	0.885441
ATP8B4_Myotis_lucifugus_000840	5.15472	-0.227404	0.821674	-0.276757	0.781967	NA
Elongation_Myotis_lucifugus_000842	3.70325	-0.669391	0.978295	-0.684243	0.493822	NA
DTWD1_Myotis_lucifugus_000845	128.499	0.263774	0.16496	1.59902	0.109816	0.378395
FAM227B_Myotis_lucifugus_000847	9.20184	0.291224	0.582359	0.500077	0.617021	NA
FGF7_Myotis_lucifugus_000848	200.877	0.702312	0.166735	4.21215	2.5295e-05	0.00102905
FGF7_Myotis_lucifugus_000849	160.876	0.920028	0.156676	5.87217	4.30139e-09	3.63072e-07
Unknown_Myotis_lucifugus_000850	3.20346	0.0422897	1.0892	0.0388263	0.969029	NA
GALK2_Myotis_lucifugus_000851	100.545	0.0463665	0.187091	0.247829	0.804266	0.929029
GALK2_Myotis_lucifugus_000852	103.752	-0.088967	0.182684	-0.486999	0.626259	0.851668
COPS2_Myotis_lucifugus_000853	3744.07	0.130825	0.0680066	1.92371	0.0543914	0.25593
SECISBP2L_Myotis_lucifugus_000854	801.87	0.0809466	0.0786867	1.02872	0.303611	0.627344
SHC4_Myotis_lucifugus_000856	3.66898	-0.447868	0.926813	-0.483234	0.628929	NA
SHC4_Myotis_lucifugus_000857	47.7136	-0.00103888	0.280734	-0.00370061	0.997047	0.998899
CEP152_Myotis_lucifugus_000858	649.857	0.165082	0.0883094	1.86936	0.0615727	0.275899
FBN1_Myotis_lucifugus_000860	977.597	0.130761	0.0876223	1.49232	0.135614	0.421163
FBN1_Myotis_lucifugus_000861	13727.6	0.168981	0.0601784	2.808	0.00498496	0.0568898
DUT_Myotis_lucifugus_000862	1992.61	0.0871504	0.0656227	1.32805	0.184161	0.492507
MYEF2_Myotis_lucifugus_000865	524.147	0.0534959	0.091221	0.586442	0.557578	0.815468
SLC24A5_Myotis_lucifugus_000866	65.6054	0.0668277	0.229565	0.291105	0.770971	0.916391
SQOR_Myotis_lucifugus_000873	155.711	-0.0180979	0.161274	-0.112218	0.910651	0.970421
BLOC1S6_Myotis_lucifugus_000874	361.481	-0.041278	0.111753	-0.36937	0.711852	0.892702
SLC30A4_Myotis_lucifugus_000876	173.982	-0.0914735	0.141874	-0.64475	0.519089	0.790823
Nmes1_Myotis_lucifugus_000877	3.75107	0.108562	0.906751	0.119726	0.9047	NA
Taf6_Myotis_lucifugus_000878	288.935	-0.101095	0.119617	-0.845152	0.398026	0.70553
SPATA5L1_Myotis_lucifugus_000879	40.22	-0.290833	0.285518	-1.01862	0.308384	0.632158
GEMIN8_Myotis_lucifugus_000880	7.37123	-0.428019	0.658055	-0.650431	0.515414	NA
GATM_Myotis_lucifugus_000881	25.9265	-0.314192	0.368063	-0.853636	0.393306	NA
PCF11_Myotis_lucifugus_000882	6.35103	0.108821	0.690443	0.15761	0.874764	NA
RNASEH2B_Myotis_lucifugus_000885	604.086	0.479627	0.098639	4.86245	1.15942e-06	6.39382e-05
Shf_Myotis_lucifugus_000886	276.277	-0.241198	0.12887	-1.87164	0.0612564	0.275288
Unknown_Myotis_lucifugus_000887	64.8109	-0.26718	0.231243	-1.1554	0.247925	0.569044
HIBADH_Myotis_lucifugus_000894	25.681	0.29042	0.376742	0.770872	0.440783	NA
Wdr7_Myotis_lucifugus_000895	31.2267	0.272171	0.318388	0.854842	0.392639	NA
SORD_Myotis_lucifugus_000896	183.815	-0.195688	0.147095	-1.33035	0.183403	0.491548
RNF4_Myotis_lucifugus_000899	81.4553	2.43297	0.240214	10.1284	4.1356e-24	6.25787e-22
B2M_Myotis_lucifugus_000900	5287.26	1.5045	0.0605189	24.86	2.01557e-136	1.04205e-133
SPG11_Myotis_lucifugus_000904	1355.58	0.099829	0.0699604	1.42694	0.153598	0.450023
EIF3J_Myotis_lucifugus_000905	2900.11	0.00617402	0.0690725	0.0893846	0.928776	0.976383
CTDSPL2_Myotis_lucifugus_000906	1467.07	0.0806534	0.0722676	1.11604	0.264406	0.586581
CASC4_Myotis_lucifugus_000907	578.778	0.161179	0.0899081	1.79271	0.0730195	0.304444
CASC4_Myotis_lucifugus_000908	69.7908	-0.0555144	0.215785	-0.257267	0.796973	0.926598
RPSA_Myotis_lucifugus_000909	5429.15	0.00765237	0.0538814	0.142023	0.887062	0.961617
Ddx19a_Myotis_lucifugus_000912	14.0318	-0.153155	0.468536	-0.32688	0.743759	NA
WDR76_Myotis_lucifugus_000913	502.509	0.100189	0.105082	0.953435	0.340369	0.659237
MFAP1_Myotis_lucifugus_000914	2235.42	0.113925	0.0654687	1.74014	0.081834	0.324258
Unknown_Myotis_lucifugus_000915	670.65	-0.22855	0.0972997	-2.34892	0.0188277	0.135858
SERINC4_Myotis_lucifugus_000916	284.881	-0.021799	0.129696	-0.168077	0.866522	0.953597
SERF2_Myotis_lucifugus_000917	620.62	-0.197512	0.10143	-1.94728	0.0515011	0.248262
ELL3_Myotis_lucifugus_000920	36.1412	0.54666	0.298794	1.82955	0.0673171	0.291521
PDIA3_Myotis_lucifugus_000921	13196.2	0.0920777	0.0513149	1.79437	0.0727548	0.303749
CATSPER2_Myotis_lucifugus_000922	18.3144	0.335511	0.418402	0.801888	0.422618	NA
PPIP5K1_Myotis_lucifugus_000925	211.932	-0.183691	0.130769	-1.4047	0.160111	0.458177
MAP1A_Myotis_lucifugus_000926	5685.04	0.0902744	0.064461	1.40045	0.161379	0.460637
TP53BP1_Myotis_lucifugus_000927	1914.04	0.0759757	0.0652503	1.16437	0.244273	0.564448
TUBGCP4_Myotis_lucifugus_000928	819.488	-0.0507042	0.0824857	-0.614703	0.538751	0.802555
ZSCAN29_Myotis_lucifugus_000929	649.38	0.0534209	0.0854249	0.625355	0.531738	0.797482
ADAL_Myotis_lucifugus_000930	167.942	0.120732	0.145513	0.829699	0.406709	0.711268
LCMT2_Myotis_lucifugus_000931	74.3172	-0.217909	0.209936	-1.03798	0.29928	0.623214
CCNDBP1_Myotis_lucifugus_000936	380.175	0.00564001	0.117011	0.0482006	0.961556	0.987673
TMEM62_Myotis_lucifugus_000937	527.777	-0.0787898	0.0935566	-0.842162	0.399697	0.707021
Unknown_Myotis_lucifugus_000938	17.9437	-0.156549	0.43084	-0.363357	0.716338	NA
Ubr1_Myotis_lucifugus_000939	87.0369	0.0605965	0.202881	0.29868	0.765184	0.913323
Ubr1_Myotis_lucifugus_000940	14.7645	-0.0974983	0.462628	-0.210749	0.833083	NA
UBR1_Myotis_lucifugus_000941	469.072	0.226028	0.0977154	2.31312	0.0207161	0.144977
TTBK2_Myotis_lucifugus_000945	343.367	0.070723	0.108443	0.65217	0.514292	0.788459
Cdan1_Myotis_lucifugus_000946	431.221	-0.2068	0.104913	-1.97115	0.0487069	0.240683
STARD9_Myotis_lucifugus_000947	14.2425	0.548252	0.490892	1.11685	0.264059	NA
BANF1_Myotis_lucifugus_000948	18.7349	0.408309	0.439024	0.930039	0.352351	NA
HAUS2_Myotis_lucifugus_000949	516.898	-0.0988168	0.107056	-0.923035	0.355989	0.671296
Lrrc57_Myotis_lucifugus_000950	244.903	0.00316776	0.130356	0.0243008	0.980613	0.992597
Snap23_Myotis_lucifugus_000951	1109.84	0.224056	0.0755544	2.9655	0.00302195	0.0402753
ZNF106_Myotis_lucifugus_000953	3490.08	-0.0552115	0.057195	-0.965322	0.334384	0.655041
GANC_Myotis_lucifugus_000956	68.6912	0.827318	0.223953	3.69416	0.000220612	0.00596374
TMEM87A_Myotis_lucifugus_000957	732.844	0.266525	0.0820213	3.24945	0.00115626	0.0211295
VPS39_Myotis_lucifugus_000958	565.748	-0.0383113	0.0934337	-0.410037	0.681779	0.880099
EHD4_Myotis_lucifugus_000964	157.716	-0.0984093	0.153052	-0.642978	0.520238	0.791308
Ehd4_Myotis_lucifugus_000965	528.878	-0.0636798	0.0958506	-0.664365	0.506457	0.783081
SF1_Myotis_lucifugus_000966	166.611	-0.0562565	0.154716	-0.363611	0.716149	0.894643
PLA2G4B_Myotis_lucifugus_000967	74.2478	-0.344037	0.220118	-1.56296	0.118061	0.391956
MAPKBP1_Myotis_lucifugus_000968	1243.22	-0.0569044	0.0722886	-0.787183	0.431175	0.729603
MGA_Myotis_lucifugus_000969	971.694	0.255549	0.0795564	3.21217	0.00131735	0.0232844
MGA_Myotis_lucifugus_000970	641.546	0.120789	0.0920636	1.31201	0.189515	0.500001
TYRO3_Myotis_lucifugus_000972	230.718	-0.346612	0.126963	-2.73002	0.00633312	0.0671953
RPAP1_Myotis_lucifugus_000974	699.94	-0.278315	0.0825075	-3.37321	0.000742964	0.0153767
RTF1_Myotis_lucifugus_000976	1891.97	-0.0228785	0.0633971	-0.360876	0.718192	0.895428
NDUFAF1_Myotis_lucifugus_000977	391.257	0.0154907	0.102668	0.150881	0.88007	0.959636
NUSAP1_Myotis_lucifugus_000978	1871.82	0.0223694	0.0656035	0.340979	0.73312	0.90114
OIP5_Myotis_lucifugus_000979	572.141	-0.0968301	0.0952394	-1.0167	0.309295	0.632767
CHP1_Myotis_lucifugus_000981	2801.63	0.0352834	0.063732	0.553622	0.579838	0.828203
Exd1_Myotis_lucifugus_000982	9.78081	1.34041	0.614658	2.18075	0.0292022	NA
INO80_Myotis_lucifugus_000984	804.144	0.143871	0.0794711	1.81036	0.0702396	0.29847
Unknown_Myotis_lucifugus_000986	5.95679	0.186844	0.716903	0.260627	0.79438	NA
CHAC1_Myotis_lucifugus_000987	28.7358	0.301974	0.354321	0.852262	0.394069	NA
VPS18_Myotis_lucifugus_000989	401.223	-0.369845	0.102415	-3.61123	0.000304751	0.00770133
PPP1R14D_Myotis_lucifugus_000993	3.42024	0.285591	0.966932	0.295358	0.76772	NA
ZFYVE19_Myotis_lucifugus_000994	94.9564	0.0914598	0.191236	0.478257	0.632467	0.854692
DNAJC17_Myotis_lucifugus_000995	182.568	0.262522	0.142871	1.83747	0.0661404	0.288156
HMGN2_Myotis_lucifugus_000996	1154.58	0.0159048	0.076885	0.206865	0.836115	0.940113
C15orf62_Myotis_lucifugus_000997	19.7271	-0.833642	0.417907	-1.9948	0.0460644	NA
GCHFR_Myotis_lucifugus_000998	149.683	-0.129132	0.156795	-0.823573	0.410182	0.713416
RMDN3_Myotis_lucifugus_001000	134.288	-0.126409	0.161338	-0.783505	0.43333	0.729944
RAD51_Myotis_lucifugus_001001	1558.46	-0.0575662	0.0694903	-0.828407	0.40744	0.711844
KNL1_Myotis_lucifugus_001002	2497.34	0.0108271	0.0735881	0.147131	0.883029	0.96066
KNL1_Myotis_lucifugus_001003	140.512	0.188548	0.156051	1.20825	0.226953	0.5457
RPUSD2_Myotis_lucifugus_001005	105.959	-0.187331	0.183541	-1.02065	0.307422	0.631224
CCDC32_Myotis_lucifugus_001006	177.882	0.0456147	0.141683	0.321949	0.747491	0.907788
CHST14_Myotis_lucifugus_001008	237.415	-0.0720434	0.125977	-0.571879	0.567404	0.821642
BAHD1_Myotis_lucifugus_001009	530.971	-0.0706487	0.0953092	-0.741258	0.458537	0.74813
IVD_Myotis_lucifugus_001010	98.8757	-0.470072	0.191144	-2.45925	0.0139228	0.113281
KNSTRN_Myotis_lucifugus_001011	498.427	0.0171131	0.0980741	0.174492	0.861479	0.951677
SIVA1_Myotis_lucifugus_001013	27.301	-0.515913	0.345093	-1.495	0.134915	NA
CCDC9B_Myotis_lucifugus_001015	39.925	-0.0775658	0.300431	-0.258182	0.796267	0.926399
PAK6_Myotis_lucifugus_001018	25.6441	-0.111615	0.355529	-0.313941	0.753566	NA
BUB1B_Myotis_lucifugus_001019	3472.8	0.0601929	0.0641659	0.938082	0.348202	0.665997
MAD2L1_Myotis_lucifugus_001020	4.19286	0.285989	0.851788	0.335751	0.737058	NA
BMF_Myotis_lucifugus_001022	5.89388	0.652631	0.735391	0.887462	0.37483	NA
SRP14_Myotis_lucifugus_001023	1068.42	-0.143092	0.0748312	-1.9122	0.0558502	0.260936
EIF2AK4_Myotis_lucifugus_001024	718.089	0.0354981	0.0845066	0.420063	0.674439	0.877379
HNRNPA1_Myotis_lucifugus_001026	174.417	0.134963	0.152576	0.884557	0.376395	0.688532
GPR176_Myotis_lucifugus_001027	10.8256	-0.0664221	0.571528	-0.116218	0.907479	NA
FSIP1_Myotis_lucifugus_001028	7.92506	0.577853	0.649308	0.889953	0.373491	NA
THBS1_Myotis_lucifugus_001031	48111.3	0.324129	0.166272	1.94939	0.0512487	0.247815
RASGRP1_Myotis_lucifugus_001037	3.15939	0.306938	0.986798	0.311044	0.755767	NA
FAM98B_Myotis_lucifugus_001038	1200.89	-0.00638967	0.0741833	-0.0861336	0.93136	0.977098
SPRED1_Myotis_lucifugus_001039	437.235	0.0497828	0.0991029	0.502335	0.615432	0.845445
Unknown_Myotis_lucifugus_001042	2.42708	0.33995	1.15783	0.29361	0.769056	NA
MEIS2_Myotis_lucifugus_001043	6.96189	0.474194	0.699927	0.67749	0.498095	NA
MEIS2_Myotis_lucifugus_001045	16.2724	-0.100396	0.451081	-0.222568	0.823872	NA
C15orf41_Myotis_lucifugus_001046	44.0637	-0.0528814	0.274572	-0.192596	0.847276	0.945328
Uncharacterized_Myotis_lucifugus_001047	29.7537	-0.0652189	0.339952	-0.191848	0.847862	NA
Atp5f1a_Myotis_lucifugus_001050	39.2557	-0.178904	0.283751	-0.630496	0.52837	0.796093
DPH6_Myotis_lucifugus_001051	43.5916	0.0311393	0.271557	0.114669	0.908707	0.969696
ZNF2_Myotis_lucifugus_001056	427.382	0.260369	0.100291	2.59613	0.00942811	0.0868478
AQR_Myotis_lucifugus_001057	2364.07	0.0700432	0.0629885	1.112	0.266138	0.58836
ACTC1_Myotis_lucifugus_001058	61.112	-0.037419	0.256169	-0.146072	0.883865	0.960901
Unknown_Myotis_lucifugus_001059	5.02682	-1.14875	0.866269	-1.32608	0.184812	NA
ARHGAP11A_Myotis_lucifugus_001063	2787.26	0.0876509	0.0739617	1.18508	0.235984	0.556142
SCG5_Myotis_lucifugus_001064	2.36598	0.516539	1.15898	0.445684	0.655826	NA
GREM1_Myotis_lucifugus_001065	4.15699	0.393511	0.876383	0.449016	0.65342	NA
FMN1_Myotis_lucifugus_001067	2.04545	1.21814	1.311	0.92917	0.352801	NA
FMN1_Myotis_lucifugus_001068	2.23981	1.91664	1.34919	1.42059	0.155437	NA
LD_Myotis_lucifugus_001071	4.83547	0.0565892	0.820484	0.0689705	0.945013	NA
Ryanodine_Myotis_lucifugus_001076	2.05957	-0.317234	1.2258	-0.258798	0.795791	NA
RYR3_Myotis_lucifugus_001077	9.64974	1.21754	0.645291	1.88681	0.0591854	NA
RYR3_Myotis_lucifugus_001078	15.953	0.409751	0.44173	0.927605	0.353613	NA
RYR3_Myotis_lucifugus_001079	4.84516	0.732108	0.825063	0.887336	0.374898	NA
RYR3_Myotis_lucifugus_001080	42.2064	0.211989	0.282764	0.749702	0.453434	0.744469
AVEN_Myotis_lucifugus_001081	423.199	-0.166365	0.108051	-1.53968	0.123637	0.40107
EMC7_Myotis_lucifugus_001085	1021.77	0.201664	0.076303	2.64294	0.00821906	0.0792402
KATNBL1_Myotis_lucifugus_001086	970.332	0.0801752	0.0766019	1.04665	0.295262	0.619062
Unknown_Myotis_lucifugus_001087	5.89616	-0.802007	0.737061	-1.08812	0.276544	NA
EMC4_Myotis_lucifugus_001088	568.458	-0.0627353	0.0988007	-0.634968	0.525449	0.794707
SLC12A6_Myotis_lucifugus_001089	271.18	-0.0967111	0.119995	-0.805958	0.420267	0.721813
Slc12a6_Myotis_lucifugus_001091	13.9213	0.0779783	0.479191	0.162729	0.870732	NA
Nop10_Myotis_lucifugus_001092	771.239	-0.0266803	0.0950634	-0.280657	0.778973	0.920436
Atp6v1f_Myotis_lucifugus_001094	4.12813	0.304355	0.873011	0.348627	0.727369	NA
TTC5_Myotis_lucifugus_001110	235.741	-0.117458	0.14022	-0.837666	0.402219	0.708624
PARP2_Myotis_lucifugus_001112	416.636	0.0897628	0.102843	0.872812	0.382766	0.693559
TEP1_Myotis_lucifugus_001113	138.517	-0.0885509	0.163141	-0.542786	0.587277	0.831747
TEP1_Myotis_lucifugus_001114	8.42776	0.125755	0.627534	0.200395	0.841172	NA
OSGEP_Myotis_lucifugus_001116	202.289	-0.345037	0.142376	-2.42343	0.0153749	0.120134
APEX1_Myotis_lucifugus_001117	2408.49	-0.16749	0.0593234	-2.82334	0.00475255	0.0550604
PIP4P1_Myotis_lucifugus_001118	481.655	-0.22088	0.0977472	-2.25971	0.0238395	0.158606
PNP_Myotis_lucifugus_001119	1825.78	-0.267911	0.0894353	-2.99559	0.00273916	0.0377219
Gls_Myotis_lucifugus_001143	5.17514	-0.758883	0.788255	-0.962739	0.335679	NA
Rnase4_Myotis_lucifugus_001149	4.88973	0.817405	0.824239	0.991709	0.321339	NA
Gls_Myotis_lucifugus_001156	2.44756	1.61463	1.23514	1.30724	0.191131	NA
TPGS2_Myotis_lucifugus_001165	6.96597	1.58655	0.737366	2.15164	0.0314259	NA
EIF2D_Myotis_lucifugus_001169	5.25583	-0.296501	0.779987	-0.380136	0.703844	NA
METTL17_Myotis_lucifugus_001171	258.461	-0.133615	0.124778	-1.07082	0.28425	0.607785
SLC39A2_Myotis_lucifugus_001172	3.708	-1.5899	1.02354	-1.55333	0.120343	NA
Ndrg2_Myotis_lucifugus_001173	104.344	0.0678685	0.182403	0.37208	0.709833	0.89115
Rnase13_Myotis_lucifugus_001175	3.04254	1.1747	1.04752	1.12141	0.262113	NA
ARHGEF40_Myotis_lucifugus_001177	1527.07	-0.296092	0.0686772	-4.31136	1.62256e-05	0.000703941
ZNF219_Myotis_lucifugus_001178	37.9715	-0.0297111	0.304924	-0.0974377	0.922379	0.975028
Hnrnpc_Myotis_lucifugus_001181	13151.9	0.0713093	0.05713	1.24819	0.211961	0.527796
RPGRIP1_Myotis_lucifugus_001183	268.477	-0.0432178	0.120292	-0.359273	0.719391	0.895509
SUPT16H_Myotis_lucifugus_001184	6851.99	0.0650946	0.0677153	0.961297	0.336403	0.656274
Unknown_Myotis_lucifugus_001185	80.8679	-0.0339252	0.200795	-0.168955	0.865832	0.953261
CHD8_Myotis_lucifugus_001186	4495.12	0.026405	0.0599765	0.440256	0.659752	0.869947
RAB2B_Myotis_lucifugus_001188	1104.25	0.179443	0.0766755	2.34029	0.0192689	0.138147
TOX4_Myotis_lucifugus_001189	1509.18	0.0146328	0.0710943	0.205823	0.836929	0.940474
METTL3_Myotis_lucifugus_001190	522.259	0.0333341	0.0943524	0.353294	0.723868	0.897288
SALL2_Myotis_lucifugus_001191	473.427	0.0725768	0.112751	0.643688	0.519778	0.791143
LDHA_Myotis_lucifugus_001213	7.01159	0.815613	0.674451	1.2093	0.226548	NA
TRA_Myotis_lucifugus_001233	2.73989	1.38045	1.17026	1.17961	0.238154	NA
DAD1_Myotis_lucifugus_001234	1044.74	-0.192215	0.0756792	-2.53987	0.0110894	0.0974481
POMP_Myotis_lucifugus_001236	1.82769	0.398235	1.33158	0.299068	0.764888	NA
Abhd4_Myotis_lucifugus_001237	192.379	-0.0137418	0.134553	-0.102129	0.918654	0.973675
OXA1L_Myotis_lucifugus_001240	1106.49	0.0692774	0.082054	0.844291	0.398507	0.706076
SLC7A7_Myotis_lucifugus_001241	23.2775	-0.227555	0.374611	-0.607444	0.543556	NA
Unknown_Myotis_lucifugus_001242	179.544	-0.0932152	0.14726	-0.632997	0.526735	0.795585
Mmp14_Myotis_lucifugus_001243	3138.02	0.151726	0.0706959	2.14618	0.0318588	0.189594
LRP10_Myotis_lucifugus_001245	1298.75	0.218584	0.0748526	2.92019	0.00349814	0.0445554
RBM23_Myotis_lucifugus_001247	250.459	-0.20981	0.123002	-1.70575	0.0880548	0.337217
PRMT5_Myotis_lucifugus_001248	2244.7	-0.0391945	0.0647445	-0.605372	0.544932	0.806382
HAUS4_Myotis_lucifugus_001249	497.218	-0.0827407	0.0995287	-0.831326	0.40579	0.710662
AJUBA_Myotis_lucifugus_001250	2387.5	-0.112266	0.0664592	-1.68925	0.091171	0.344054
C14orf93_Myotis_lucifugus_001251	19.3504	0.416904	0.43911	0.949429	0.342402	NA
PSMB5_Myotis_lucifugus_001252	2287.44	-0.292319	0.0794946	-3.67722	0.000235789	0.00625144
CDH24_Myotis_lucifugus_001254	108.932	-0.0441384	0.179355	-0.246094	0.805609	0.929279
ACIN1_Myotis_lucifugus_001255	5451.8	0.0778841	0.0626062	1.24403	0.213488	0.53011
C14orf119_Myotis_lucifugus_001256	569.52	-0.0741107	0.0966283	-0.766967	0.443101	0.737416
LMLN2_Myotis_lucifugus_001257	11.4322	-0.499479	0.533557	-0.936131	0.349206	NA
SLC7A8_Myotis_lucifugus_001259	9.53302	-0.348265	0.571046	-0.609873	0.541946	NA
CYCS_Myotis_lucifugus_001260	11.0785	-0.118652	0.560116	-0.211835	0.832236	NA
RNF212B_Myotis_lucifugus_001261	11.0903	-0.138171	0.540202	-0.255777	0.798123	NA
HOMEZ_Myotis_lucifugus_001262	212.647	-0.0687491	0.134768	-0.51013	0.60996	0.842711
PPP1R3E_Myotis_lucifugus_001263	15.001	-0.688024	0.469381	-1.46581	0.1427	NA
PABPN1_Myotis_lucifugus_001264	1931.66	-0.0913744	0.0665208	-1.37362	0.169559	0.473129
SLC22A17_Myotis_lucifugus_001265	42.3624	0.146452	0.278404	0.526042	0.598859	0.837614
EFS_Myotis_lucifugus_001266	14.196	0.13913	0.468189	0.297167	0.766339	NA
Myh7_Myotis_lucifugus_001269	2.99799	0.815771	1.05897	0.770346	0.441095	NA
NGDN_Myotis_lucifugus_001270	372.007	-0.00925388	0.110992	-0.083374	0.933554	0.977102
ZFHX2_Myotis_lucifugus_001271	17.6465	-0.175021	0.427085	-0.409805	0.681949	NA
THTPA_Myotis_lucifugus_001273	112.857	-0.242292	0.17716	-1.36765	0.171422	0.475202
AP1G2_Myotis_lucifugus_001274	163.456	0.0280835	0.146948	0.191112	0.848438	0.945752
LDHA_Myotis_lucifugus_001278	5.56891	-0.380433	0.742351	-0.512471	0.608322	NA
DHRS4_Myotis_lucifugus_001280	114.02	0.0164711	0.188211	0.0875139	0.930263	0.976953
PCK2_Myotis_lucifugus_001284	499.782	-0.136708	0.119084	-1.148	0.250969	0.571878
DCAF11_Myotis_lucifugus_001285	608.353	-0.0889814	0.0937951	-0.948679	0.342784	0.660401
FITM1_Myotis_lucifugus_001286	12.4317	0.760542	0.511304	1.48745	0.136895	NA
PSME1_Myotis_lucifugus_001287	1112.14	0.439837	0.0792098	5.55281	2.81116e-08	2.12688e-06
EMC9_Myotis_lucifugus_001288	116.319	-0.15374	0.20518	-0.749291	0.453682	0.744609
PSME2_Myotis_lucifugus_001289	968.8	0.873482	0.0761445	11.4714	1.83724e-30	3.21077e-28
RNF31_Myotis_lucifugus_001290	520.186	0.372758	0.104291	3.57421	0.000351283	0.00864825
IRF9_Myotis_lucifugus_001291	422.733	1.7563	0.110894	15.8376	1.71198e-56	4.33516e-54
REC8_Myotis_lucifugus_001292	16.0993	0.376285	0.448607	0.838787	0.401589	NA
IPO4_Myotis_lucifugus_001293	1351.13	-0.162179	0.0736816	-2.20108	0.0277303	0.173438
TM9SF1_Myotis_lucifugus_001294	1577.03	0.0272232	0.0678835	0.401028	0.688399	0.882494
Unknown_Myotis_lucifugus_001295	82.1514	-0.128512	0.200663	-0.640436	0.521889	0.792414
Tssk4_Myotis_lucifugus_001296	6.33197	-0.201351	0.735296	-0.273836	0.78421	NA
MDP1_Myotis_lucifugus_001297	123.447	0.123689	0.172034	0.71898	0.472153	0.758676
GMPR2_Myotis_lucifugus_001298	786.42	-0.0263021	0.0865252	-0.303981	0.761142	0.912488
TINF2_Myotis_lucifugus_001299	366.44	0.025016	0.108423	0.230727	0.817527	0.932528
TGM1_Myotis_lucifugus_001300	5.07124	-0.489882	0.808705	-0.605761	0.544674	NA
RABGGTA_Myotis_lucifugus_001301	209.226	-0.0831594	0.135622	-0.613171	0.539763	0.803014
DHRS1_Myotis_lucifugus_001303	150.314	-0.0472567	0.153218	-0.308427	0.757757	0.911014
NOP9_Myotis_lucifugus_001304	244.957	-0.0812474	0.121879	-0.666622	0.505014	0.782048
CIDEB_Myotis_lucifugus_001305	65.261	-0.0419617	0.223836	-0.187466	0.851295	0.947106
ADCY4_Myotis_lucifugus_001308	153.819	0.0630502	0.156687	0.402396	0.687393	0.882494
RIPK3_Myotis_lucifugus_001309	42.0364	0.0759637	0.281532	0.269823	0.787296	0.922104
NFATC4_Myotis_lucifugus_001311	430.178	0.262382	0.112312	2.3362	0.0194808	0.139158
NYNRIN_Myotis_lucifugus_001312	62.879	0.533206	0.241821	2.20496	0.0274571	0.172239
CBLN3_Myotis_lucifugus_001313	2.49296	-1.26622	1.21329	-1.04363	0.296659	NA
KHNYN_Myotis_lucifugus_001314	175.441	0.154101	0.171858	0.896676	0.369892	0.682978
KHNYN_Myotis_lucifugus_001315	187.971	0.0219981	0.147243	0.1494	0.881238	0.960137
SDR39U1_Myotis_lucifugus_001316	280.242	-0.412503	0.117425	-3.5129	0.000443246	0.0103495
YBX1_Myotis_lucifugus_001317	12.4011	-0.247359	0.514827	-0.48047	0.630893	NA
GZMH_Myotis_lucifugus_001319	60.363	0.641092	0.234142	2.73804	0.00618057	0.066397
GZMB_Myotis_lucifugus_001320	433.358	0.116324	0.101025	1.15144	0.249552	0.570142
GZMB_Myotis_lucifugus_001321	3.08681	0.147506	0.999403	0.147594	0.882663	NA
GZMB_Myotis_lucifugus_001323	13.8509	0.150501	0.486565	0.309313	0.757084	NA
STXBP6_Myotis_lucifugus_001326	63.5658	-0.39359	0.247829	-1.58815	0.112252	0.382769
ZC3H3_Myotis_lucifugus_001332	124.211	-0.102264	0.182597	-0.560052	0.575444	0.825227
HNRNPA1_Myotis_lucifugus_001333	546.377	0.278459	0.0944081	2.94952	0.00318266	0.041727
NOVA1_Myotis_lucifugus_001334	15.3866	0.431361	0.447916	0.963039	0.335528	NA
NOVA1_Myotis_lucifugus_001335	8.63411	0.949283	0.616587	1.53958	0.123663	NA
TFPT_Myotis_lucifugus_001342	8.05312	0.687258	0.666287	1.03147	0.302318	NA
PBX2_Myotis_lucifugus_001343	5.16897	0.398827	0.809968	0.492398	0.622438	NA
RPS24_Myotis_lucifugus_001348	20.1087	0.137721	0.397135	0.346786	0.728752	NA
Unknown_Myotis_lucifugus_001349	19.9537	0.115085	0.397898	0.289232	0.772404	NA
PRKD1_Myotis_lucifugus_001350	251.858	0.00576245	0.122281	0.0471246	0.962414	0.987785
PRKD1_Myotis_lucifugus_001351	215.235	-0.048748	0.138191	-0.352757	0.72427	0.897385
PRKD1_Myotis_lucifugus_001352	68.8745	0.0395233	0.217613	0.181622	0.855879	0.949124
PRKD1_Myotis_lucifugus_001353	23.9534	0.0292413	0.370801	0.0788597	0.937144	NA
G2E3_Myotis_lucifugus_001359	2402.57	-0.0540604	0.0771664	-0.70057	0.483572	0.767185
SCFD1_Myotis_lucifugus_001360	1358.2	0.257373	0.074163	3.47037	0.000519735	0.0116616
STRN3_Myotis_lucifugus_001364	838.695	0.148632	0.0853375	1.74169	0.0815625	0.323745
STRN3_Myotis_lucifugus_001365	655.963	0.0822327	0.0876955	0.937707	0.348395	0.665997
AP4S1_Myotis_lucifugus_001366	142.529	-0.0482862	0.154555	-0.31242	0.754721	0.910564
HECTD1_Myotis_lucifugus_001367	7260.09	0.0462139	0.0593214	0.779043	0.435954	0.731613
HEATR5A_Myotis_lucifugus_001368	156.438	-0.0784826	0.151508	-0.518011	0.604451	0.839671
HEATR5A_Myotis_lucifugus_001369	777.988	-0.0992563	0.0834656	-1.18919	0.234366	0.554223
HEATR5A_Myotis_lucifugus_001370	92.8163	0.0745258	0.193196	0.385753	0.699679	0.887757
DTD2_Myotis_lucifugus_001371	150.581	0.0449947	0.154508	0.291213	0.770888	0.916391
NUBPL_Myotis_lucifugus_001373	62.521	-0.131348	0.232751	-0.564329	0.57253	0.823934
Nubpl_Myotis_lucifugus_001376	38.1486	-0.0822577	0.292826	-0.28091	0.778779	0.920295
ARHGAP5_Myotis_lucifugus_001378	2565.66	0.110726	0.0689656	1.60552	0.108379	0.376158
ARHGAP5_Myotis_lucifugus_001379	578.808	0.112378	0.102893	1.09218	0.274756	0.597856
AKAP6_Myotis_lucifugus_001382	9.4489	-0.214963	0.617865	-0.347913	0.727905	NA
Unknown_Myotis_lucifugus_001383	6.49275	0.397367	0.702119	0.565954	0.571425	NA
EGLN3_Myotis_lucifugus_001387	72.2791	-0.20808	0.214744	-0.968966	0.332562	0.654232
SLC35G1_Myotis_lucifugus_001391	43.3454	-0.00612323	0.278937	-0.0219521	0.982486	0.993098
Unknown_Myotis_lucifugus_001392	33.242	-0.304551	0.335226	-0.908497	0.363616	NA
Sptssa_Myotis_lucifugus_001393	132.898	-0.313689	0.172418	-1.81935	0.0688575	0.29549
EAPP_Myotis_lucifugus_001394	565.978	0.181829	0.0887579	2.04859	0.0405018	0.216151
FUNDC1_Myotis_lucifugus_001395	3.40059	-0.696983	0.991172	-0.703191	0.481937	NA
Unknown_Myotis_lucifugus_001397	3.55492	-1.24021	0.978263	-1.26776	0.204882	NA
SNX6_Myotis_lucifugus_001399	1277.33	0.0937484	0.0703602	1.33241	0.182727	0.490433
METTL4_Myotis_lucifugus_001401	24.8774	-0.294585	0.361443	-0.815024	0.415058	NA
Cfl2_Myotis_lucifugus_001402	2905.52	-0.0811544	0.0616187	-1.31704	0.187825	0.498083
BAZ1A_Myotis_lucifugus_001404	2406.74	0.0440186	0.0651906	0.675229	0.49953	0.778773
Unknown_Myotis_lucifugus_001406	196.586	0.209885	0.147242	1.42544	0.15403	0.450515
Unknown_Myotis_lucifugus_001408	115.479	0.222175	0.175705	1.26447	0.20606	0.52052
SRP54_Myotis_lucifugus_001409	1792.27	0.229955	0.0714801	3.21704	0.00129519	0.0230459
FAM177A1_Myotis_lucifugus_001410	1259.46	0.0462552	0.0742988	0.622556	0.533576	0.798938
PPP2R3C_Myotis_lucifugus_001411	766.766	0.0402053	0.0837359	0.480144	0.631125	0.854185
MRPP3_Myotis_lucifugus_001412	284.928	-0.010774	0.116659	-0.0923545	0.926416	0.975556
MRPP3_Myotis_lucifugus_001413	77.1232	-0.0195251	0.223778	-0.087252	0.930471	0.977007
PSMA6_Myotis_lucifugus_001414	2338.63	0.170376	0.0676198	2.51962	0.0117483	0.100881
NFKBIA_Myotis_lucifugus_001416	141.475	-0.0391809	0.161119	-0.24318	0.807866	0.929825
RALGAPA1_Myotis_lucifugus_001419	130.325	0.103772	0.167049	0.621209	0.534462	0.799394
RALGAPA1_Myotis_lucifugus_001420	208.946	-0.0353267	0.133965	-0.2637	0.792011	0.924446
RALGAPA1_Myotis_lucifugus_001421	463.93	0.0668223	0.107997	0.61874	0.536087	0.800069
BRMS1L_Myotis_lucifugus_001422	539.836	0.241282	0.0930388	2.59334	0.00950476	0.0871656
MBIP_Myotis_lucifugus_001430	353.36	0.0840268	0.108511	0.77436	0.438718	0.733764
HNRNPA1_Myotis_lucifugus_001432	2.33088	0.00675194	1.20361	0.00560972	0.995524	NA
SLC25A21_Myotis_lucifugus_001435	13.7783	-0.00138836	0.482116	-0.00287973	0.997702	NA
MIPOL1_Myotis_lucifugus_001437	47.0573	0.357912	0.264876	1.35124	0.176618	0.482597
SEPHS1_Myotis_lucifugus_001460	1592.92	-0.108139	0.0724009	-1.49362	0.135276	0.4211
PHYH_Myotis_lucifugus_001461	1178.14	0.192278	0.0725792	2.64921	0.00806795	0.0782087
MCM10_Myotis_lucifugus_001463	2329.47	0.0236449	0.0657259	0.35975	0.719034	0.895509
OPTN_Myotis_lucifugus_001464	227.32	0.367072	0.138953	2.6417	0.00824904	0.0793443
RPL36_Myotis_lucifugus_001466	473.831	0.108377	0.106339	1.01917	0.308123	0.632158
CAMK1D_Myotis_lucifugus_001468	41.7972	0.0555737	0.287706	0.193161	0.846833	0.945004
Camk1d_Myotis_lucifugus_001469	6.94647	0.0601547	0.742521	0.0810142	0.935431	NA
CDC123_Myotis_lucifugus_001473	695.505	-0.0139349	0.093116	-0.149652	0.88104	0.960137
NUDT5_Myotis_lucifugus_001474	485.23	-0.150229	0.0953979	-1.57477	0.11531	0.387323
SEC61A2_Myotis_lucifugus_001475	1354.2	-0.015749	0.0685798	-0.229645	0.818368	0.932957
SEC61A2_Myotis_lucifugus_001476	394.52	-0.0105045	0.105424	-0.0996407	0.92063	0.974341
DHTKD1_Myotis_lucifugus_001477	108.838	-0.00769862	0.176737	-0.0435598	0.965255	0.988487
UPF2_Myotis_lucifugus_001478	593.953	0.245129	0.0899452	2.72531	0.00642407	0.0676529
Proser2_Myotis_lucifugus_001481	9.18052	0.255156	0.589706	0.432683	0.665245	NA
MINDY3_Myotis_lucifugus_001482	166.734	-0.188048	0.145095	-1.29603	0.194965	0.507068
MINDY3_Myotis_lucifugus_001484	394.9	-0.0300264	0.103819	-0.289219	0.772414	0.917667
Unknown_Myotis_lucifugus_001485	192.595	0.238617	0.144768	1.64827	0.099297	0.359259
ITGA8_Myotis_lucifugus_001486	1725.76	0.13689	0.065316	2.09582	0.0360984	0.203966
ANKRD26_Myotis_lucifugus_001488	694.609	0.228278	0.0865852	2.63645	0.00837784	0.080272
ANKRD26_Myotis_lucifugus_001489	132.652	0.214916	0.159148	1.35042	0.176882	0.482788
MPP7_Myotis_lucifugus_001492	29.0686	0.064411	0.335277	0.192113	0.847654	NA
MPP7_Myotis_lucifugus_001493	18.4026	-0.417256	0.422791	-0.986909	0.323687	NA
Unknown_Myotis_lucifugus_001501	8.28362	0.437347	0.626327	0.698273	0.485006	NA
RAB18_Myotis_lucifugus_001504	2353.42	0.0157365	0.067341	0.233684	0.81523	0.932349
LTA4H_Myotis_lucifugus_001505	352.831	0.0522087	0.107528	0.485534	0.627298	0.852333
Lta4h_Myotis_lucifugus_001506	110.728	-0.073624	0.177392	-0.415035	0.678116	0.878612
WAC_Myotis_lucifugus_001509	444.059	0.13354	0.101249	1.31893	0.187192	0.496937
WAC_Myotis_lucifugus_001513	3433.84	0.229771	0.0686028	3.34929	0.000810177	0.016534
BAMBI_Myotis_lucifugus_001515	104.285	0.50219	0.185184	2.71184	0.0066911	0.0695336
MAP3K8_Myotis_lucifugus_001520	22.1683	-0.0249106	0.379746	-0.065598	0.947698	NA
MTPAP_Myotis_lucifugus_001522	508.408	0.0123583	0.105991	0.116598	0.907179	0.969039
JCAD_Myotis_lucifugus_001524	772.932	-0.0200888	0.0818369	-0.245474	0.80609	0.929279
SVIL_Myotis_lucifugus_001527	191.763	0.149124	0.147664	1.00989	0.312548	0.636082
SVIL_Myotis_lucifugus_001528	1156.11	0.21022	0.0736817	2.85309	0.00432965	0.0512176
ZNF438_Myotis_lucifugus_001529	40.6769	-0.0351658	0.293857	-0.11967	0.904745	0.968433
CHMP3_Myotis_lucifugus_001536	14.947	0.172307	0.484216	0.355847	0.721955	NA
Unknown_Myotis_lucifugus_001537	6.1886	-0.593231	0.73912	-0.802618	0.422196	NA
ZEB1_Myotis_lucifugus_001538	1317.25	0.165519	0.080236	2.0629	0.0391219	0.212999
ARHGAP12_Myotis_lucifugus_001541	294.732	0.193979	0.115072	1.68572	0.0918501	0.345043
Unknown_Myotis_lucifugus_001544	22.9839	0.407382	0.383001	1.06366	0.287484	NA
KIF5B_Myotis_lucifugus_001547	5346.8	0.0759518	0.0683446	1.11131	0.266437	0.58836
EPC1_Myotis_lucifugus_001549	455.73	0.371419	0.0998256	3.72068	0.000198685	0.00552755
Epc1_Myotis_lucifugus_001550	32.6109	0.627389	0.32287	1.94317	0.0519961	NA
ITGB1_Myotis_lucifugus_001559	39539.7	0.122499	0.0580969	2.10852	0.0349857	0.201319
EIF4EBP1_Myotis_lucifugus_001560	21.0773	0.0145097	0.393136	0.0369076	0.970559	NA
NRP1_Myotis_lucifugus_001563	435.438	0.0777497	0.103791	0.749097	0.453799	0.744609
NRP1_Myotis_lucifugus_001564	644.951	0.198852	0.0858572	2.31608	0.0205538	0.144228
NRP1_Myotis_lucifugus_001565	441.43	0.0325675	0.106607	0.305492	0.759991	0.912021
Unknown_Myotis_lucifugus_001566	252.922	0.112252	0.127988	0.877047	0.380461	0.692101
ANLN_Myotis_lucifugus_001574	17.5834	0.1058	0.432359	0.244703	0.806686	NA
PARD3_Myotis_lucifugus_001575	484.715	0.0248688	0.100256	0.248054	0.804093	0.929002
PARD3_Myotis_lucifugus_001577	598.284	-0.000696776	0.0862965	-0.00807421	0.993558	0.997658
Hmgb2_Myotis_lucifugus_001583	4.68654	-1.07409	0.875265	-1.22716	0.219762	NA
CUL2_Myotis_lucifugus_001584	1132.57	0.0229885	0.0782399	0.293821	0.768895	0.915398
Unknown_Myotis_lucifugus_001585	18.611	-0.496702	0.444358	-1.1178	0.263654	NA
CUL2_Myotis_lucifugus_001586	214.626	0.0680516	0.1296	0.52509	0.599521	0.837614
CREM_Myotis_lucifugus_001589	65.4597	-0.0710351	0.228524	-0.310844	0.755919	0.910702
Unknown_Myotis_lucifugus_001591	2.78628	-1.09072	1.08363	-1.00654	0.314154	NA
CCNY_Myotis_lucifugus_001593	314.596	0.199688	0.112453	1.77574	0.0757753	0.310853
CCNY_Myotis_lucifugus_001595	422.087	-0.1973	0.109049	-1.80928	0.0704073	0.298643
GJD4_Myotis_lucifugus_001596	4.37898	0.0487289	0.837189	0.0582054	0.953585	NA
DAP_Myotis_lucifugus_001605	110.333	0.420896	0.185354	2.27077	0.0231609	0.155096
EXT1_Myotis_lucifugus_001613	99.1292	-0.00125836	0.195835	-0.00642564	0.994873	0.9982
TSPAN3_Myotis_lucifugus_001617	83.5964	0.0660396	0.202094	0.326777	0.743836	0.906187
TSPAN3_Myotis_lucifugus_001618	272.317	0.181492	0.117216	1.54835	0.121539	0.397586
PEAK1_Myotis_lucifugus_001621	1461.95	0.120646	0.0700973	1.72111	0.08523	0.331204
Rpl7_Myotis_lucifugus_001622	16.4128	-1.10178	0.465969	-2.36448	0.0180553	NA
HMG20A_Myotis_lucifugus_001623	196.018	0.0826497	0.144175	0.573257	0.56647	0.821597
HMG20A_Myotis_lucifugus_001625	114.91	0.00373637	0.177825	0.0210116	0.983236	0.993332
DNAJA1_Myotis_lucifugus_001626	58.8588	0.42795	0.248504	1.72211	0.0850502	0.330816
LINGO1_Myotis_lucifugus_001632	724.115	0.0546952	0.0868846	0.629516	0.529012	0.796093
CSPG4_Myotis_lucifugus_001638	2860.86	-0.220952	0.0721388	-3.06287	0.00219226	0.0328919
Snx33_Myotis_lucifugus_001640	112.562	0.255435	0.173337	1.47363	0.140581	0.429742
IMP3_Myotis_lucifugus_001641	369.86	-0.110239	0.109031	-1.01108	0.311977	0.635322
ZNF584_Myotis_lucifugus_001642	2.98781	0.226245	1.00751	0.224559	0.822322	NA
SNUPN_Myotis_lucifugus_001643	229.789	0.0544702	0.136397	0.399349	0.689636	0.882984
SNUPN_Myotis_lucifugus_001644	262.7	0.00758384	0.128764	0.0588973	0.953034	0.984289
RPSA_Myotis_lucifugus_001646	25.0118	0.243959	0.386851	0.630628	0.528284	NA
NCL_Myotis_lucifugus_001648	3.54266	-0.217026	0.934039	-0.232352	0.816264	NA
Ptpn9_Myotis_lucifugus_001652	696.153	-0.0120376	0.0881127	-0.136615	0.891335	0.963135
SIN3A_Myotis_lucifugus_001654	1369.8	0.0697771	0.072125	0.967447	0.33332	0.654405
Neil1_Myotis_lucifugus_001656	18.0758	-0.470646	0.427502	-1.10092	0.270931	NA
COMMD4_Myotis_lucifugus_001657	203.113	-0.137398	0.144266	-0.952397	0.340895	0.659237
Uncharacterized_Myotis_lucifugus_001658	470.313	-0.0519736	0.106799	-0.486647	0.626509	0.851779
PPCDC_Myotis_lucifugus_001659	78.9175	-0.176705	0.210129	-0.840935	0.400384	0.70723
Scamp5_Myotis_lucifugus_001660	145.295	-0.201029	0.164847	-1.21949	0.222658	0.540255
SERF1_Myotis_lucifugus_001663	15.7374	0.270218	0.449461	0.601205	0.547703	NA
Unknown_Myotis_lucifugus_001664	3.45809	-0.508716	0.954876	-0.532757	0.594202	NA
FAM219B_Myotis_lucifugus_001665	77.7653	-0.0862468	0.225789	-0.38198	0.702476	0.888413
MPI_Myotis_lucifugus_001666	283.325	-0.190525	0.117119	-1.62676	0.103788	0.36721
SCAMP2_Myotis_lucifugus_001667	701.429	-0.0685179	0.0911733	-0.751513	0.452344	0.744067
ULK3_Myotis_lucifugus_001668	80.4302	-0.404563	0.211442	-1.91335	0.055703	0.260466
CSK_Myotis_lucifugus_001670	1168.97	-0.122947	0.0752155	-1.63459	0.102135	0.364612
PPIA_Myotis_lucifugus_001675	1977	-0.501011	0.212991	-2.35226	0.0186595	0.135093
CYP1A1_Myotis_lucifugus_001677	7.89031	0.890225	0.718496	1.23901	0.215341	NA
EDC3_Myotis_lucifugus_001678	153.269	-0.166452	0.171483	-0.97066	0.331718	0.653741
EDC3_Myotis_lucifugus_001679	120.542	-0.18264	0.172347	-1.05972	0.28927	0.613445
EDC3_Myotis_lucifugus_001680	161.176	-0.317428	0.14751	-2.1519	0.0314049	0.187884
CLK3_Myotis_lucifugus_001681	621.245	0.0804311	0.0866239	0.92851	0.353143	0.668937
ARID3B_Myotis_lucifugus_001682	46.7633	-0.38178	0.269984	-1.41408	0.157338	0.453996
SUCLG1_Myotis_lucifugus_001683	8.016	-0.226566	0.648472	-0.349385	0.726801	NA
ARID3B_Myotis_lucifugus_001684	17.5556	0.296036	0.420001	0.704845	0.480907	NA
Ubl7_Myotis_lucifugus_001686	380.75	-0.267398	0.111108	-2.40665	0.0160995	0.123334
SEMA7A_Myotis_lucifugus_001687	30.9876	0.215009	0.325693	0.660159	0.509152	NA
CCDC33_Myotis_lucifugus_001692	2.09038	-1.469	1.36243	-1.07821	0.280938	NA
ISLR2_Myotis_lucifugus_001695	18.7975	0.290994	0.411768	0.706695	0.479756	NA
PML_Myotis_lucifugus_001696	486.786	1.52447	0.10442	14.5995	2.83107e-48	6.6279e-46
Ndufa3_Myotis_lucifugus_001700	301.479	0.037874	0.137499	0.27545	0.78297	0.921312
INSYN1_Myotis_lucifugus_001703	137.517	-0.29309	0.171591	-1.70807	0.0876234	0.336301
CD276_Myotis_lucifugus_001704	59.417	-0.277384	0.257938	-1.07539	0.282199	0.606324
CD276_Myotis_lucifugus_001705	31.3653	0.0813148	0.332527	0.244536	0.806815	NA
RPL27A_Myotis_lucifugus_001706	2.06642	0.407579	1.21043	0.336722	0.736326	NA
NPTN_Myotis_lucifugus_001707	3385.15	0.0813381	0.0651932	1.24765	0.21216	0.528087
Neo1_Myotis_lucifugus_001714	1335.08	0.127603	0.0705487	1.80873	0.0704936	0.298643
NEO1_Myotis_lucifugus_001715	152.513	0.045476	0.153281	0.296684	0.766708	0.914302
NEO1_Myotis_lucifugus_001716	89.6311	0.0547399	0.195219	0.280403	0.779168	0.92048
Unknown_Myotis_lucifugus_001721	4.37093	-0.502528	0.874955	-0.574347	0.565733	NA
ADPGK_Myotis_lucifugus_001722	1228.37	-0.0259383	0.0707575	-0.36658	0.713932	0.893531
BBS4_Myotis_lucifugus_001723	102.905	0.16328	0.185046	0.882377	0.377573	0.689162
ARIH1_Myotis_lucifugus_001724	1391.79	-0.00302307	0.0684045	-0.044194	0.96475	0.988378
HEXA_Myotis_lucifugus_001728	577.907	0.0574427	0.0943145	0.609055	0.542488	0.804823
PARP6_Myotis_lucifugus_001730	20342.3	-0.0330657	0.0514375	-0.642834	0.520332	0.791308
SENP8_Myotis_lucifugus_001734	75.7336	0.310059	0.208868	1.48447	0.137683	0.42485
MYO9A_Myotis_lucifugus_001735	76.6632	0.108106	0.208552	0.518363	0.604205	0.839671
MYO9A_Myotis_lucifugus_001739	724.045	0.256305	0.0828714	3.09281	0.00198274	0.0305993
THSD4_Myotis_lucifugus_001743	33.2093	0.66885	0.308861	2.16554	0.0303464	NA
THSD4_Myotis_lucifugus_001745	2.27453	-1.1319	1.19988	-0.943348	0.345503	NA
LRRC49_Myotis_lucifugus_001746	17.9222	0.320014	0.423666	0.755345	0.450042	NA
BIN3_Myotis_lucifugus_001747	3.85694	0.600689	0.938868	0.639802	0.522301	NA
Bin3_Myotis_lucifugus_001748	49.8993	-0.618718	0.257527	-2.40254	0.0162816	0.124321
LRRC49_Myotis_lucifugus_001750	28.5832	-0.0296083	0.342675	-0.0864037	0.931146	NA
LARP6_Myotis_lucifugus_001753	147.523	-0.168631	0.158638	-1.06299	0.287785	0.612029
GALNT1_Myotis_lucifugus_001754	291.025	-0.165583	0.116424	-1.42224	0.154957	0.451339
UACA_Myotis_lucifugus_001756	1545.49	0.174925	0.0829811	2.10801	0.0350304	0.201319
TLE3_Myotis_lucifugus_001758	586.519	-0.164228	0.0916598	-1.79171	0.0731792	0.304701
NEMF_Myotis_lucifugus_001761	1487.06	0.156857	0.0704302	2.22713	0.0259385	0.166759
KLHDC2_Myotis_lucifugus_001764	792.452	-0.0691452	0.0840527	-0.822641	0.410712	0.713627
KLHDC1_Myotis_lucifugus_001766	27.9864	0.802629	0.340909	2.35438	0.0185537	NA
Unknown_Myotis_lucifugus_001768	4.38045	-0.384827	0.856152	-0.449485	0.653082	NA
POLE2_Myotis_lucifugus_001769	964.725	0.118584	0.0784493	1.51159	0.130637	0.413717
Unknown_Myotis_lucifugus_001770	2.12506	-1.08225	1.24657	-0.868181	0.385295	NA
DNAAF2_Myotis_lucifugus_001771	12.1297	-0.980022	0.56224	-1.74307	0.0813217	NA
MGAT2_Myotis_lucifugus_001772	1570.29	-0.042613	0.0718627	-0.592978	0.553196	0.812602
Rpl36a_Myotis_lucifugus_001773	2834.55	0.0722726	0.0617258	1.17087	0.241653	0.561516
LRR1_Myotis_lucifugus_001774	451.987	-0.0133511	0.11156	-0.119677	0.904739	0.968433
RPS29_Myotis_lucifugus_001775	1013.8	-0.648016	0.103342	-6.2706	3.59659e-10	3.38475e-08
NEFL_Myotis_lucifugus_001778	2.21326	2.58254	1.43495	1.79974	0.0719016	NA
EIF1AY_Myotis_lucifugus_001779	137.531	0.286793	0.164289	1.74566	0.0808698	0.322233
ANAPC11_Myotis_lucifugus_001781	4.27165	-0.200578	0.857872	-0.233808	0.815134	NA
MIS18BP1_Myotis_lucifugus_001800	310.017	0.00225666	0.13044	0.0173004	0.986197	0.994583
MIS18BP1_Myotis_lucifugus_001801	742.201	0.0799093	0.103337	0.773292	0.43935	0.734404
FANCM_Myotis_lucifugus_001802	89.6955	0.108111	0.194774	0.555059	0.578854	0.827373
FANCM_Myotis_lucifugus_001803	319.592	0.054323	0.234109	0.232041	0.816506	0.932487
FANCM_Myotis_lucifugus_001804	228.27	0.1044	0.125537	0.831631	0.405617	0.710662
FKBP3_Myotis_lucifugus_001805	164.324	-0.0524578	0.145869	-0.359622	0.71913	0.895509
PRPF39_Myotis_lucifugus_001806	1453.1	0.0739567	0.0806791	0.916677	0.359312	0.673466
Unknown_Myotis_lucifugus_001807	15.7978	0.487661	0.477086	1.02217	0.306702	NA
TOGARAM1_Myotis_lucifugus_001808	749.4	0.0243809	0.0829204	0.294028	0.768736	0.915313
Klhl28_Myotis_lucifugus_001809	291.85	0.138161	0.122211	1.13051	0.258262	0.579528
Gm527_Myotis_lucifugus_001810	67.6632	0.245731	0.227453	1.08036	0.279981	0.603809
OXCT1_Myotis_lucifugus_001813	134.453	0.314822	0.163847	1.92143	0.0546772	0.25708
POLR1E_Myotis_lucifugus_001816	5.47613	-0.491619	0.789484	-0.622709	0.533476	NA
Unknown_Myotis_lucifugus_001821	6.20258	0.00250655	0.731454	0.00342681	0.997266	NA
CWC22_Myotis_lucifugus_001822	24.9621	0.0409869	0.355116	0.115418	0.908113	NA
Unknown_Myotis_lucifugus_001829	22.6294	0.421266	0.383103	1.09961	0.2715	NA
SENP3_Myotis_lucifugus_001831	2.75909	1.29964	1.12483	1.15542	0.24792	NA
UBE2R2_Myotis_lucifugus_001837	12.71	0.387055	0.50571	0.76537	0.444051	NA
FBXO33_Myotis_lucifugus_001839	690.224	0.0124767	0.0859162	0.145219	0.884538	0.961064
MIA2_Myotis_lucifugus_001840	580.502	0.19195	0.0940535	2.04086	0.0412645	0.218162
MIA2_Myotis_lucifugus_001842	1.61693	-1.82512	1.59456	-1.1446	0.252377	NA
PNN_Myotis_lucifugus_001843	3639.09	0.137497	0.0807064	1.70367	0.088442	0.338282
TRAPPC6B_Myotis_lucifugus_001844	191.782	0.0909728	0.143438	0.634231	0.52593	0.794873
GEMIN2_Myotis_lucifugus_001845	249.857	0.0216729	0.125448	0.172764	0.862837	0.952221
SEC23A_Myotis_lucifugus_001846	637.554	0.000938155	0.0863378	0.0108661	0.99133	0.996866
Sec23a_Myotis_lucifugus_001849	2622.05	0.0968591	0.062183	1.55765	0.119317	0.393718
Unknown_Myotis_lucifugus_001850	3.00482	-0.924915	1.08901	-0.849318	0.395705	NA
Unknown_Myotis_lucifugus_001856	5.57483	-0.663782	0.754078	-0.880257	0.37872	NA
ANKRD26_Myotis_lucifugus_001858	22.358	-0.229994	0.379106	-0.606673	0.544068	NA
ANKRD26_Myotis_lucifugus_001860	12.0268	0.814025	0.519208	1.56782	0.116923	NA
ANKRD26_Myotis_lucifugus_001861	4.4209	0.129147	0.922532	0.139992	0.888666	NA
ANKRD26_Myotis_lucifugus_001863	23.4348	0.101816	0.388631	0.261985	0.793333	NA
ANKRD26_Myotis_lucifugus_001866	20.6187	0.339332	0.396714	0.855356	0.392354	NA
ANKRD26_Myotis_lucifugus_001867	2.97141	1.28417	1.09779	1.16978	0.24209	NA
SLC39A1_Myotis_lucifugus_001880	5.63701	-0.688751	0.827338	-0.83249	0.405132	NA
FAM171A1_Myotis_lucifugus_001881	2719.96	-0.0204524	0.070036	-0.292027	0.770266	0.916239
Nmt2_Myotis_lucifugus_001883	1396.73	0.01913	0.0769587	0.248575	0.803689	0.928941
RPP38_Myotis_lucifugus_001884	335.135	0.136429	0.11279	1.20958	0.22644	0.545249
ACBD7_Myotis_lucifugus_001885	4.46402	0.92696	0.852823	1.08693	0.277068	NA
DCLRE1C_Myotis_lucifugus_001888	747.092	0.0427411	0.0816396	0.523533	0.600603	0.837959
SUV39H2_Myotis_lucifugus_001889	334.747	-0.0328435	0.12063	-0.272266	0.785418	0.921595
HSPA14_Myotis_lucifugus_001892	589.067	0.0596723	0.112919	0.528453	0.597185	0.836895
CDNF_Myotis_lucifugus_001893	2.07939	2.56709	1.47088	1.74528	0.0809367	NA
FAM107B_Myotis_lucifugus_001897	366.973	-0.117307	0.114683	-1.02288	0.306363	0.629989
Frmd4a_Myotis_lucifugus_001898	172.993	-0.0173104	0.152552	-0.113472	0.909656	0.97008
Unknown_Myotis_lucifugus_001899	73.5995	-0.054954	0.211296	-0.260081	0.794801	0.925913
Unknown_Myotis_lucifugus_001900	158.699	0.074136	0.170917	0.433754	0.664467	0.871983
FRMD4A_Myotis_lucifugus_001901	497.93	0.0677506	0.116945	0.579338	0.562361	0.818929
FRMD4A_Myotis_lucifugus_001902	1091.19	-0.0326101	0.0878202	-0.371328	0.710394	0.89144
CYC1_Myotis_lucifugus_001907	523.975	0.123369	0.121877	1.01224	0.311424	0.634611
PTER_Myotis_lucifugus_001911	113.317	0.148074	0.171788	0.861959	0.38871	0.697587
Unknown_Myotis_lucifugus_001913	333.487	-0.10586	0.117839	-0.898342	0.369003	0.681846
RSU1_Myotis_lucifugus_001914	1472.12	0.0925846	0.0688043	1.34562	0.178424	0.483758
TRDMT1_Myotis_lucifugus_001917	261.416	0.0213911	0.12671	0.168819	0.865939	0.953282
VIM_Myotis_lucifugus_001918	52671.7	-0.169462	0.0518736	-3.26683	0.00108757	0.0203846
HACD1_Myotis_lucifugus_001920	62.2936	-0.0530988	0.238221	-0.222898	0.823615	0.935335
STAM_Myotis_lucifugus_001921	1193.91	0.107316	0.0705142	1.5219	0.128034	0.408602
TMEM236_Myotis_lucifugus_001923	3.54891	-1.15775	1.0419	-1.1112	0.266484	NA
CACNB2_Myotis_lucifugus_001928	37.659	-0.177155	0.291223	-0.608315	0.542979	0.805124
NSUN6_Myotis_lucifugus_001929	242.747	0.0488859	0.133871	0.365172	0.714983	0.893765
ARL5B_Myotis_lucifugus_001930	669.847	0.144289	0.0843536	1.71053	0.0871678	0.335477
PLXDC2_Myotis_lucifugus_001937	48.0047	0.353675	0.259195	1.36451	0.172406	0.476825
Nebl_Myotis_lucifugus_001940	6.86426	0.414599	0.668561	0.620137	0.535168	NA
RBMX_Myotis_lucifugus_001945	2.72515	0.514038	1.0738	0.478709	0.632146	NA
GNG10_Myotis_lucifugus_001948	9.74657	0.189687	0.570064	0.332746	0.739326	NA
Skida1_Myotis_lucifugus_001949	18.5727	-0.673591	0.425856	-1.58174	0.11371	NA
Mllt10_Myotis_lucifugus_001950	48.8191	-0.143628	0.262837	-0.54645	0.584756	0.830808
Mllt10_Myotis_lucifugus_001952	54.4758	0.0577423	0.261461	0.220845	0.825213	0.936228
Unknown_Myotis_lucifugus_001953	135.546	0.106892	0.162609	0.657357	0.510952	0.786294
MLLT10_Myotis_lucifugus_001954	278.161	0.262181	0.124813	2.10058	0.0356777	0.203162
DNAJC1_Myotis_lucifugus_001955	308.527	0.10613	0.112691	0.941781	0.346305	0.664437
DNAJC1_Myotis_lucifugus_001956	376.704	0.275115	0.105706	2.60264	0.00925081	0.0857878
COMMD3_Myotis_lucifugus_001960	629.966	-0.131165	0.0871549	-1.50496	0.132334	0.416325
BMI1_Myotis_lucifugus_001961	655.12	-0.111751	0.0902284	-1.23854	0.215517	0.53262
PIP4K2A_Myotis_lucifugus_001966	535.863	0.094044	0.107644	0.873657	0.382305	0.693559
MSRB2_Myotis_lucifugus_001969	115.49	0.102126	0.170605	0.598612	0.549432	0.809854
OTUD1_Myotis_lucifugus_001974	125.98	-0.197433	0.175934	-1.1222	0.261776	0.583864
KIAA1217_Myotis_lucifugus_001982	9.3428	-0.0498675	0.581608	-0.0857408	0.931672	NA
KIAA1217_Myotis_lucifugus_001984	51.7653	0.316098	0.267577	1.18133	0.237471	0.55791
ARHGAP21_Myotis_lucifugus_001985	1216.89	0.125163	0.0730123	1.71427	0.0864791	0.334487
ENKUR_Myotis_lucifugus_001988	2.034	0.727556	1.24623	0.583804	0.559352	NA
THNSL1_Myotis_lucifugus_001989	532.049	0.119441	0.0963304	1.23991	0.215009	0.532077
SUPT3H_Myotis_lucifugus_001999	63.0961	0.110141	0.241359	0.456338	0.648147	0.862611
MYO3A_Myotis_lucifugus_002003	2.36271	1.27716	1.2828	0.995598	0.319445	NA
APBB1IP_Myotis_lucifugus_002011	37.6651	0.0835131	0.30046	0.277951	0.78105	0.920518
selO_Myotis_lucifugus_002012	24.6205	0.309504	0.361744	0.855589	0.392225	NA
PDSS1_Myotis_lucifugus_002014	485.708	-0.0505198	0.101041	-0.499993	0.61708	0.845864
Abi1_Myotis_lucifugus_002015	1619.32	0.100403	0.0890925	1.12695	0.259762	0.581163
ACBD5_Myotis_lucifugus_002019	518.962	0.108086	0.0938584	1.15158	0.249492	0.570142
RPL26_Myotis_lucifugus_002020	3.65421	-0.585349	1.00833	-0.580515	0.561567	NA
MASTL_Myotis_lucifugus_002021	777.679	-0.0298128	0.0877186	-0.339868	0.733956	0.901611
Yme1l1_Myotis_lucifugus_002022	3735.67	0.0774672	0.0666964	1.16149	0.245443	0.565335
CENPE_Myotis_lucifugus_002024	3493.23	0.149571	0.0718679	2.0812	0.0374158	0.207813
COX6B1_Myotis_lucifugus_002039	151.032	-0.220442	0.159449	-1.38253	0.16681	0.468816
Cul1_Myotis_lucifugus_002043	5.32428	-0.365773	0.774985	-0.471975	0.636945	NA
TET2_Myotis_lucifugus_002045	965.876	0.231999	0.0801444	2.89477	0.00379441	0.0467538
PPA2_Myotis_lucifugus_002046	416.063	-0.0641193	0.100274	-0.639438	0.522538	0.792719
RBMX_Myotis_lucifugus_002047	8.74049	-0.533009	0.616121	-0.865105	0.386981	NA
INTS12_Myotis_lucifugus_002049	447.74	0.0795649	0.102049	0.779674	0.435583	0.731448
GSTCD_Myotis_lucifugus_002050	203.37	-0.00426351	0.145229	-0.0293572	0.97658	0.991898
TBCK_Myotis_lucifugus_002054	588.89	0.113695	0.0865974	1.31291	0.189213	0.499522
Tbck_Myotis_lucifugus_002055	71.9113	0.214461	0.219497	0.977059	0.32854	0.65089
AIMP1_Myotis_lucifugus_002056	1210.95	-0.0115381	0.0739029	-0.156126	0.875934	0.957267
DKK2_Myotis_lucifugus_002059	29.0426	0.289808	0.3374	0.858945	0.390371	NA
PAPSS1_Myotis_lucifugus_002063	3044.83	0.0249829	0.0601346	0.41545	0.677812	0.878543
SGMS2_Myotis_lucifugus_002066	91.6862	-0.0446339	0.197642	-0.225832	0.821332	0.934277
CYP2U1_Myotis_lucifugus_002067	421.084	0.0646669	0.102526	0.630737	0.528213	0.796093
HADH_Myotis_lucifugus_002068	426.66	0.0799683	0.10056	0.795233	0.426478	0.727132
LEF1_Myotis_lucifugus_002069	1844.43	0.108149	0.0950676	1.1376	0.255289	0.5761
FAU_Myotis_lucifugus_002072	19.1173	-0.191443	0.431909	-0.443249	0.657585	NA
RPL34_Myotis_lucifugus_002074	2773.63	-0.361959	0.0812885	-4.45277	8.47694e-06	0.00039394
Ostc_Myotis_lucifugus_002075	1496.13	-0.0212724	0.070801	-0.300454	0.763831	0.912889
NDUFA4_Myotis_lucifugus_002079	5.70837	-1.45298	0.829233	-1.7522	0.0797396	NA
Unknown_Myotis_lucifugus_002080	4.768	0.80179	0.819109	0.978856	0.327651	NA
SEC24B_Myotis_lucifugus_002081	1610.79	0.10876	0.0684872	1.58804	0.112277	0.382769
Unknown_Myotis_lucifugus_002083	882.289	-0.615168	0.192651	-3.19318	0.00140717	0.0243857
MCUB_Myotis_lucifugus_002084	207.462	0.0809937	0.138167	0.586203	0.557739	0.815551
CFI_Myotis_lucifugus_002085	234.022	-0.0839918	0.128424	-0.654019	0.5131	0.787743
GAR1_Myotis_lucifugus_002086	567.304	-0.0976453	0.0885541	-1.10266	0.270174	0.592282
ELOVL6_Myotis_lucifugus_002091	4622.49	-0.0724445	0.0673604	-1.07548	0.282162	0.606324
FIS1_Myotis_lucifugus_002094	1.81705	0.965875	1.36588	0.707143	0.479478	NA
ENPEP_Myotis_lucifugus_002095	12.3552	0.649901	0.504817	1.2874	0.197955	NA
FAM241A_Myotis_lucifugus_002105	22.7227	-0.64711	0.41087	-1.57497	0.115263	NA
ZMYND11_Myotis_lucifugus_002106	2988.68	0.081608	0.0606071	1.34651	0.178138	0.483697
DIP2C_Myotis_lucifugus_002107	437.932	-0.136458	0.0970448	-1.40613	0.159684	0.457272
DIP2C_Myotis_lucifugus_002108	158.464	-0.333882	0.153163	-2.17992	0.0292637	0.180004
Unknown_Myotis_lucifugus_002109	2.30209	-0.592315	1.22548	-0.483332	0.62886	NA
PEX5_Myotis_lucifugus_002115	30.6888	-0.251646	0.338093	-0.74431	0.456689	NA
Larp4b_Myotis_lucifugus_002116	643.887	0.175904	0.109174	1.61122	0.107131	0.372976
Larp4b_Myotis_lucifugus_002117	451.354	0.268093	0.101027	2.65369	0.0079618	0.0774216
Larp4b_Myotis_lucifugus_002118	236.982	0.073479	0.131152	0.560258	0.575303	0.825227
HDAC2_Myotis_lucifugus_002120	31.0454	0.302761	0.321246	0.942457	0.345959	NA
Gtpbp4_Myotis_lucifugus_002121	1977.07	0.119486	0.0753589	1.58556	0.112839	0.383814
IDI1_Myotis_lucifugus_002122	3565.41	-0.0439187	0.0672763	-0.652812	0.513878	0.788212
Wdr37_Myotis_lucifugus_002123	431.423	-0.120951	0.101411	-1.19268	0.232996	0.552036
Plekhg5_Myotis_lucifugus_002128	2.9849	-1.1759	1.12095	-1.04901	0.294171	NA
PFKP_Myotis_lucifugus_002132	2032	-0.10081	0.0640399	-1.57418	0.115446	0.387337
PITRM1_Myotis_lucifugus_002133	1872.73	-0.138929	0.0676024	-2.05509	0.0398707	0.214627
KLF6_Myotis_lucifugus_002136	2904.83	0.0910136	0.0634022	1.4355	0.151146	0.446787
MCTS1_Myotis_lucifugus_002138	286.016	0.000529404	0.11439	0.00462808	0.996307	0.998641
Unknown_Myotis_lucifugus_002139	3.81482	-0.717959	0.91274	-0.786598	0.431517	NA
AKR1E2_Myotis_lucifugus_002140	10.5277	0.157057	0.547628	0.286794	0.77427	NA
TUBAL3_Myotis_lucifugus_002145	4.99841	-1.01425	0.856704	-1.1839	0.236455	NA
Net1_Myotis_lucifugus_002148	15.8449	-0.219193	0.444806	-0.492785	0.622165	NA
NET1_Myotis_lucifugus_002149	1202.08	0.315644	0.0837833	3.76739	0.000164966	0.004862
ASB13_Myotis_lucifugus_002153	5.45442	-1.23479	0.860064	-1.4357	0.151089	NA
Unknown_Myotis_lucifugus_002154	76.0531	0.222472	0.212389	1.04748	0.294879	0.618755
Unknown_Myotis_lucifugus_002155	110.613	-0.17034	0.18207	-0.935574	0.349493	0.666744
TASOR2_Myotis_lucifugus_002156	2172.52	0.157557	0.0702241	2.24364	0.0248558	0.162066
GDI2_Myotis_lucifugus_002157	9996.7	0.0220533	0.0626113	0.352226	0.724669	0.897385
ANKRD16_Myotis_lucifugus_002160	81.5097	-0.101298	0.199113	-0.508745	0.610931	0.843207
FBH1_Myotis_lucifugus_002161	493.096	0.161869	0.0972132	1.6651	0.0958938	0.353164
IL15RA_Myotis_lucifugus_002162	13.7525	1.05532	0.518971	2.03348	0.0420042	NA
ESD_Myotis_lucifugus_002164	5.42066	0.533047	0.755618	0.705445	0.480534	NA
Prpf18_Myotis_lucifugus_002167	735.248	0.247418	0.0810539	3.05251	0.00226935	0.0335215
Rbm17_Myotis_lucifugus_002168	824.232	0.121751	0.0887373	1.37204	0.17005	0.473543
Rab11b_Myotis_lucifugus_002169	243.308	-0.0723088	0.123607	-0.584989	0.558555	0.816253
Pfkfb3_Myotis_lucifugus_002171	71.5351	-0.485489	0.220052	-2.20624	0.0273671	0.171848
SFMBT2_Myotis_lucifugus_002177	9.39184	0.463687	0.601411	0.770999	0.440708	NA
SFMBT2_Myotis_lucifugus_002178	4.15517	1.48518	0.948505	1.56581	0.117393	NA
KIN_Myotis_lucifugus_002181	342.695	0.198494	0.109107	1.81926	0.0688715	0.29549
ATP5F1C_Myotis_lucifugus_002182	3897.86	0.000906221	0.0597387	0.0151697	0.987897	0.995354
TAF3_Myotis_lucifugus_002183	410.305	0.138826	0.123861	1.12083	0.262362	0.583969
Gata3_Myotis_lucifugus_002187	9.69808	0.229452	0.585648	0.391791	0.695213	NA
CELF2_Myotis_lucifugus_002199	2.04151	-1.59159	1.36287	-1.16782	0.242878	NA
celf2_Myotis_lucifugus_002201	4.1997	0.227026	0.851871	0.266503	0.789852	NA
USP6NL_Myotis_lucifugus_002205	541.802	0.213389	0.0962021	2.21814	0.0265455	0.168968
Unknown_Myotis_lucifugus_002208	1.89601	-0.735128	1.28777	-0.570852	0.5681	NA
BDH2_Myotis_lucifugus_002209	252.579	-0.100704	0.121973	-0.825621	0.409019	0.712111
SLC9B2_Myotis_lucifugus_002210	11.6627	0.236243	0.530208	0.445567	0.65591	NA
CISD2_Myotis_lucifugus_002212	318.593	-0.054904	0.113981	-0.481694	0.630023	0.8537
UBE2D3_Myotis_lucifugus_002213	5660.87	0.0823771	0.0675203	1.22003	0.222452	0.540153
MANBA_Myotis_lucifugus_002214	6.3525	0.247197	0.71832	0.344132	0.730747	NA
MANBA_Myotis_lucifugus_002215	15.3525	-0.0710159	0.44895	-0.158182	0.874313	NA
NFKB1_Myotis_lucifugus_002216	585.098	0.0340268	0.0893203	0.380952	0.703239	0.888664
CCT5_Myotis_lucifugus_002219	13.4405	-0.366528	0.484056	-0.757203	0.448928	NA
PPP3CA_Myotis_lucifugus_002225	398.367	0.122066	0.106667	1.14437	0.252468	0.573089
Unknown_Myotis_lucifugus_002226	103.849	-0.201457	0.184894	-1.08958	0.275896	0.599196
DDIT4L_Myotis_lucifugus_002228	33.6848	0.542466	0.340354	1.59383	0.110974	NA
Unknown_Myotis_lucifugus_002233	689.17	-0.363185	0.100992	-3.59619	0.000322914	0.00809437
DNAJB14_Myotis_lucifugus_002234	714.922	0.149595	0.0867359	1.72472	0.0845778	0.329932
C4orf54_Myotis_lucifugus_002236	1.70593	-0.0969097	1.37371	-0.0705458	0.943759	NA
MTTP_Myotis_lucifugus_002237	158.97	0.0389477	0.149599	0.260348	0.794595	0.925901
TRMT10A_Myotis_lucifugus_002238	400.296	0.0463931	0.101341	0.45779	0.647103	0.861971
ADH7_Myotis_lucifugus_002240	11.5756	-0.332531	0.564745	-0.588816	0.555985	NA
CHD3_Myotis_lucifugus_002246	45.5275	0.20523	0.276204	0.743038	0.457459	0.747433
ADH5_Myotis_lucifugus_002252	1045	-0.0995631	0.0851553	-1.16919	0.242326	0.562167
METAP1_Myotis_lucifugus_002253	1393.22	-0.0609818	0.0913895	-0.667274	0.504597	0.78197
EIF4E_Myotis_lucifugus_002256	4120.37	0.00485701	0.0672953	0.0721745	0.942463	0.980143
TSPAN5_Myotis_lucifugus_002259	68.3341	-0.272176	0.224898	-1.21022	0.226193	0.545146
RAP1GDS1_Myotis_lucifugus_002260	769.603	-0.00017491	0.093686	-0.00186698	0.99851	0.999235
RAP1GDS1_Myotis_lucifugus_002261	77.0229	-0.0765783	0.214425	-0.357133	0.720992	0.895806
RAP1GDS1_Myotis_lucifugus_002262	39.3408	-0.125525	0.287923	-0.435967	0.662861	0.871361
Unknown_Myotis_lucifugus_002263	22.6898	0.07595	0.36911	0.205765	0.836974	NA
HNRNPH1_Myotis_lucifugus_002269	15.1915	-1.20237	0.497035	-2.41909	0.0155592	NA
UNC5C_Myotis_lucifugus_002272	65.2563	0.244378	0.230424	1.06056	0.28889	0.613079
UNC5C_Myotis_lucifugus_002273	289.14	0.176197	0.120203	1.46583	0.142695	0.43311
BMPR1B_Myotis_lucifugus_002274	370.712	0.0512864	0.107261	0.478146	0.632547	0.854692
PDLIM5_Myotis_lucifugus_002276	5297.02	0.0298962	0.0536189	0.557568	0.577139	0.826034
PDLIM5_Myotis_lucifugus_002277	732.347	0.0792872	0.0860703	0.921191	0.356951	0.671507
Pdlim5_Myotis_lucifugus_002278	574.651	-0.0709581	0.0941638	-0.75356	0.451114	0.743744
SMARCAD1_Myotis_lucifugus_002282	3230.58	0.0402288	0.0665338	0.604638	0.54542	0.806912
ZNF207_Myotis_lucifugus_002296	77.5246	0.202107	0.216201	0.934809	0.349887	0.666765
CCSER1_Myotis_lucifugus_002305	14.0555	0.258596	0.469728	0.550523	0.581961	NA
CCSER1_Myotis_lucifugus_002310	33.6728	0.352278	0.314934	1.11858	0.263321	NA
SNCA_Myotis_lucifugus_002313	1.79262	1.05844	1.4361	0.737028	0.461105	NA
FAM13A_Myotis_lucifugus_002316	105.054	0.0263198	0.190432	0.138211	0.890074	0.962663
FAM13A_Myotis_lucifugus_002317	308.379	0.261825	0.110987	2.35905	0.0183215	0.133255
HERC3_Myotis_lucifugus_002318	379.994	0.161616	0.110176	1.46689	0.142405	0.432646
HERC3_Myotis_lucifugus_002320	192.991	-0.000977682	0.138632	-0.00705236	0.994373	0.997912
CYCS_Myotis_lucifugus_002322	3.08403	-0.600636	1.09983	-0.546115	0.584987	NA
PREY_Myotis_lucifugus_002323	340.787	0.396584	0.127516	3.11008	0.00187037	0.0293025
PIGY_Myotis_lucifugus_002324	311.989	0.104478	0.111121	0.940217	0.347106	0.665161
HERC5_Myotis_lucifugus_002325	63.8708	6.67844	0.746495	8.9464	3.67279e-19	4.5572e-17
PRELID3B_Myotis_lucifugus_002326	58.2653	0.0194538	0.257423	0.0755712	0.93976	0.979734
HERC5_Myotis_lucifugus_002327	5.89309	6.09087	1.33674	4.5565	5.20124e-06	NA
PDK3_Myotis_lucifugus_002328	17.0495	2.13062	0.483013	4.4111	1.02849e-05	NA
HERC6_Myotis_lucifugus_002329	313.205	6.6538	0.337659	19.7057	1.92783e-86	7.24864e-84
PPM1K_Myotis_lucifugus_002330	12.0994	1.37151	0.553467	2.47804	0.0132108	NA
ABCG2_Myotis_lucifugus_002333	3.2344	0.261944	0.981508	0.266879	0.789562	NA
COX6C_Myotis_lucifugus_002334	57.2185	-0.262667	0.245741	-1.06888	0.285125	0.608659
ABCG2_Myotis_lucifugus_002335	58.5194	0.521575	0.243289	2.14385	0.0320451	0.190247
PKD2_Myotis_lucifugus_002336	2412.4	0.191701	0.0652484	2.93802	0.00330314	0.0427148
SPP1_Myotis_lucifugus_002337	248.407	0.433487	0.155905	2.78045	0.00542829	0.0605085
Nudt9_Myotis_lucifugus_002345	304.821	0.405611	0.118238	3.43047	0.000602545	0.0130935
ZNF143_Myotis_lucifugus_002346	3.7886	0.111621	0.98933	0.112825	0.91017	NA
HSD17B11_Myotis_lucifugus_002347	79.3627	0.0141516	0.20688	0.0684047	0.945463	0.981782
G6PD_Myotis_lucifugus_002348	9.95596	-0.296881	0.56072	-0.529464	0.596484	NA
KLHL8_Myotis_lucifugus_002350	163.399	-0.125916	0.150145	-0.838627	0.401678	0.708189
AFF1_Myotis_lucifugus_002352	1046.14	0.135972	0.0769142	1.76784	0.077088	0.314331
AFF1_Myotis_lucifugus_002353	412.676	0.139697	0.108361	1.28918	0.197337	0.509095
PTPN13_Myotis_lucifugus_002356	125.575	0.387419	0.175333	2.20962	0.0271318	0.170976
PTPN13_Myotis_lucifugus_002357	79.7457	0.261358	0.213311	1.22524	0.220484	0.537901
ARHGAP24_Myotis_lucifugus_002365	2000.41	0.000776948	0.164027	0.0047367	0.996221	0.998641
Wdfy3_Myotis_lucifugus_002371	17.8087	-0.332232	0.421582	-0.788059	0.430662	NA
Wdfy3_Myotis_lucifugus_002372	49.4961	0.029351	0.256313	0.114512	0.908832	0.969696
Wdfy3_Myotis_lucifugus_002373	478.976	0.0437096	0.100319	0.435704	0.663051	0.871427
WDFY3_Myotis_lucifugus_002374	78.1283	0.0955063	0.20742	0.460449	0.645194	0.860629
WDFY3_Myotis_lucifugus_002375	163.851	-0.0556499	0.149189	-0.373017	0.709136	0.890853
RHNO1_Myotis_lucifugus_002381	2.85952	1.46651	1.07951	1.3585	0.174307	NA
GPAT3_Myotis_lucifugus_002384	148.959	0.396321	0.163091	2.43005	0.0150967	0.119236
ABRAXAS1_Myotis_lucifugus_002387	315.512	0.0992903	0.114203	0.869418	0.384619	0.69475
MRPS18C_Myotis_lucifugus_002388	268.744	-0.259174	0.13265	-1.95382	0.0507224	0.246573
HELQ_Myotis_lucifugus_002389	305.985	0.01475	0.117568	0.12546	0.900159	0.966365
HPSE_Myotis_lucifugus_002391	10.2243	-0.226087	0.547348	-0.41306	0.679563	NA
COQ2_Myotis_lucifugus_002392	537.493	0.022232	0.0914632	0.24307	0.807951	0.929825
TIMM17B_Myotis_lucifugus_002393	17.7815	-0.297917	0.425982	-0.699366	0.484324	NA
COPS4_Myotis_lucifugus_002398	1680.04	0.0688457	0.0736435	0.934852	0.349865	0.666765
LIN54_Myotis_lucifugus_002400	1130.19	0.160935	0.0787509	2.0436	0.0409929	0.217527
THAP9_Myotis_lucifugus_002401	135.947	0.11021	0.160253	0.687726	0.491625	0.773458
SEC31A_Myotis_lucifugus_002402	4876.9	0.182128	0.0610324	2.98411	0.00284401	0.0386512
SCD5_Myotis_lucifugus_002406	3.57144	-0.940289	0.961198	-0.978246	0.327953	NA
TMEM150C_Myotis_lucifugus_002408	2.68533	1.42055	1.13832	1.24794	0.212054	NA
HNRNPDL_Myotis_lucifugus_002411	11947.2	0.155747	0.0621887	2.50443	0.0122651	0.103386
HNRNPD_Myotis_lucifugus_002413	8924.74	0.0971124	0.0580356	1.67333	0.0942632	0.349766
Unknown_Myotis_lucifugus_002415	1.66497	-1.22487	1.43887	-0.851269	0.39462	NA
RPS26_Myotis_lucifugus_002416	187.226	-0.162396	0.138033	-1.1765	0.239394	0.559867
SDHB_Myotis_lucifugus_002424	2.18079	-0.207549	1.22194	-0.169853	0.865126	NA
BMP3_Myotis_lucifugus_002430	7.38125	-0.200378	0.652532	-0.307078	0.758784	NA
ANTXR2_Myotis_lucifugus_002439	3764.51	-0.227211	0.155222	-1.46378	0.143253	0.434027
PAQR3_Myotis_lucifugus_002443	117.802	-0.11959	0.170106	-0.703031	0.482036	0.765552
BMP2K_Myotis_lucifugus_002444	384.312	0.0404714	0.11483	0.352445	0.724505	0.897385
Anxa3_Myotis_lucifugus_002446	154.253	-0.0993776	0.160474	-0.619276	0.535735	0.799888
MRPL1_Myotis_lucifugus_002449	458.933	0.106491	0.109375	0.97363	0.33024	0.652591
CNOT6L_Myotis_lucifugus_002450	1404.78	0.107672	0.0733376	1.46817	0.142058	0.432355
Tubulin_Myotis_lucifugus_002452	3056.39	-0.515029	0.0801632	-6.42476	1.3208e-10	1.29044e-08
CKAP2_Myotis_lucifugus_002453	14.0891	-0.759445	0.479656	-1.58331	0.113351	NA
RBM22_Myotis_lucifugus_002456	79.0185	-0.0838115	0.208196	-0.402561	0.687271	0.882494
Cstf1_Myotis_lucifugus_002457	9.67374	-1.04989	0.647625	-1.62114	0.104988	NA
CCNG2_Myotis_lucifugus_002459	518.169	0.24551	0.0972473	2.52459	0.0115833	0.100157
CCNI_Myotis_lucifugus_002460	4178.1	-0.0136501	0.0565682	-0.241303	0.80932	0.93026
11-Sep_Myotis_lucifugus_002461	4769.7	0.0107899	0.0733881	0.147026	0.883112	0.96066
SHROOM3_Myotis_lucifugus_002464	11.3706	0.0116146	0.531257	0.0218625	0.982558	NA
SHROOM3_Myotis_lucifugus_002465	506.182	0.0526906	0.100394	0.524838	0.599696	0.83767
Unknown_Myotis_lucifugus_002466	50.9877	0.11578	0.281325	0.411553	0.680667	0.879579
CCDC158_Myotis_lucifugus_002469	99.2437	-0.0482741	0.191068	-0.252653	0.800536	0.927751
STBD1_Myotis_lucifugus_002470	8.79326	0.315627	0.643117	0.490777	0.623584	NA
SCARB2_Myotis_lucifugus_002472	219.187	1.86316	0.138753	13.4278	4.15384e-41	8.59013e-39
Scarb2_Myotis_lucifugus_002473	49.5566	1.75708	0.27334	6.42819	1.29133e-10	1.27165e-08
NUP54_Myotis_lucifugus_002474	1130.66	0.00394194	0.082311	0.0478908	0.961803	0.987673
SDAD1_Myotis_lucifugus_002479	1267.03	0.0784474	0.0805124	0.974352	0.329882	0.651994
NAAA_Myotis_lucifugus_002480	119.416	0.114262	0.169435	0.674367	0.500078	0.778773
USO1_Myotis_lucifugus_002482	3658.16	0.0747005	0.0566596	1.31841	0.187366	0.497292
G3BP2_Myotis_lucifugus_002484	1759.71	-0.0308625	0.0683025	-0.45185	0.651377	0.864659
CDKL2_Myotis_lucifugus_002485	9.39583	0.534532	0.5849	0.913885	0.360777	NA
THAP6_Myotis_lucifugus_002487	33.8444	0.0994097	0.311139	0.319502	0.749346	NA
RCHY1_Myotis_lucifugus_002488	414.603	0.0478523	0.102639	0.46622	0.641058	0.858009
PARM1_Myotis_lucifugus_002492	11.9145	0.293996	0.517494	0.568115	0.569957	NA
BTC_Myotis_lucifugus_002494	9.43573	1.26656	0.605679	2.09113	0.0365161	NA
MTHFD2L_Myotis_lucifugus_002499	58.4301	0.375567	0.255728	1.46862	0.141935	0.43218
ANKRD17_Myotis_lucifugus_002515	4262.47	0.192595	0.0700915	2.74776	0.00600039	0.064911
COX18_Myotis_lucifugus_002516	354.156	-0.0754835	0.110558	-0.682753	0.494763	0.775069
ADAMTS3_Myotis_lucifugus_002519	8.17152	1.01996	0.64361	1.58475	0.113024	NA
ADAMTS3_Myotis_lucifugus_002520	62.2519	0.0859504	0.228925	0.375452	0.707325	0.889938
Slc4a4_Myotis_lucifugus_002524	1203.96	0.0329442	0.09696	0.339771	0.734029	0.901611
SLC4A4_Myotis_lucifugus_002525	100.416	-0.0268928	0.191135	-0.140701	0.888106	0.962141
SLC4A4_Myotis_lucifugus_002527	55.7932	0.121519	0.248641	0.488732	0.625032	0.850701
DCK_Myotis_lucifugus_002529	917.65	-0.0815723	0.0846938	-0.963143	0.335476	0.656274
MOB1B_Myotis_lucifugus_002530	2347.73	-0.0432549	0.0815172	-0.530623	0.59568	0.836493
Grsf1_Myotis_lucifugus_002531	3932.11	-0.0212286	0.070241	-0.302225	0.76248	0.912503
Unknown_Myotis_lucifugus_002532	4.73047	0.66192	0.8289	0.798553	0.42455	NA
RUFY3_Myotis_lucifugus_002533	176.112	0.0864988	0.145718	0.593604	0.552777	0.812389
UTP3_Myotis_lucifugus_002534	1057.64	0.104894	0.0774932	1.35359	0.175867	0.481925
JCHAIN_Myotis_lucifugus_002535	126.488	0.0314577	0.168802	0.186358	0.852164	0.947536
Unknown_Myotis_lucifugus_002545	6.87656	-0.484316	0.71612	-0.676306	0.498847	NA
Sult1d1_Myotis_lucifugus_002549	10.7774	-0.334319	0.534563	-0.625407	0.531704	NA
UGT2B31_Myotis_lucifugus_002554	157.93	0.440412	0.156222	2.81914	0.00481529	0.055528
UGT2B31_Myotis_lucifugus_002555	55.51	0.492084	0.25261	1.948	0.0514152	0.248234
UGT2B31_Myotis_lucifugus_002557	21.1621	0.722967	0.397765	1.81757	0.0691296	NA
Ythdc1_Myotis_lucifugus_002559	2376.33	0.127017	0.0706307	1.79832	0.072126	0.302344
UBA6_Myotis_lucifugus_002572	1741.82	0.156103	0.0793778	1.96659	0.0492308	0.242531
STAP1_Myotis_lucifugus_002573	2.32829	0.259382	1.18385	0.2191	0.826572	NA
CENPC_Myotis_lucifugus_002574	1014.83	0.241488	0.0914532	2.64056	0.00827685	0.0795501
PPIAL4H_Myotis_lucifugus_002581	1.73855	1.59324	1.54142	1.03361	0.301317	NA
Ybx1_Myotis_lucifugus_002586	639.374	0.150225	0.205509	0.730992	0.464784	0.753093
ADGRL3_Myotis_lucifugus_002589	5.17578	-0.400651	0.789489	-0.507482	0.611817	NA
Adgrl3_Myotis_lucifugus_002591	18.321	0.0516768	0.446378	0.115769	0.907836	NA
ADGRL3_Myotis_lucifugus_002592	7.07471	-0.628475	0.744734	-0.843892	0.39873	NA
ADGRL3_Myotis_lucifugus_002593	2.10528	-0.498517	1.22741	-0.406153	0.68463	NA
IGFBP7_Myotis_lucifugus_002600	1303.7	0.251581	0.0687804	3.65774	0.000254446	0.0066889
POLR2B_Myotis_lucifugus_002601	3780.54	-0.021512	0.0670953	-0.320618	0.7485	0.907954
REST_Myotis_lucifugus_002602	1653.56	0.0982916	0.077116	1.27459	0.202453	0.51593
SRP72_Myotis_lucifugus_002609	3740.94	0.0348028	0.0667347	0.521509	0.602012	0.838841
PAICS_Myotis_lucifugus_002610	3220.05	0.09668	0.0764176	1.26515	0.205816	0.520412
PPAT_Myotis_lucifugus_002611	890.452	0.0375144	0.0950531	0.394668	0.693088	0.884835
AASDH_Myotis_lucifugus_002612	216.132	0.0421627	0.13081	0.322321	0.74721	0.907788
CRAD_Myotis_lucifugus_002613	134.553	-0.056157	0.169354	-0.331595	0.740195	0.904593
CEP135_Myotis_lucifugus_002615	525.375	0.174159	0.0968611	1.79803	0.0721727	0.302438
CEP135_Myotis_lucifugus_002618	174.946	0.205707	0.152146	1.35204	0.176362	0.482324
EXOC1_Myotis_lucifugus_002619	1428.04	0.112702	0.0740336	1.52231	0.127931	0.408377
CLOCK_Myotis_lucifugus_002624	2125.59	0.109144	0.0658951	1.65633	0.0976541	0.356275
TMEM165_Myotis_lucifugus_002625	1328.06	-0.0845061	0.0781768	-1.08096	0.279714	0.603494
SRD5A3_Myotis_lucifugus_002626	197.63	-0.323701	0.134752	-2.40219	0.0162971	0.124327
KDR_Myotis_lucifugus_002628	8.41516	0.26146	0.622584	0.419959	0.674515	NA
KIT_Myotis_lucifugus_002629	4.05287	1.00174	0.947865	1.05684	0.290585	NA
cyp10_Myotis_lucifugus_002631	5272.34	0.00078909	0.0775521	0.010175	0.991882	0.996941
PDGFRA_Myotis_lucifugus_002632	5383.67	0.125464	0.0726899	1.72602	0.0843442	0.329539
CHIC2_Myotis_lucifugus_002636	332.664	0.0033736	0.119256	0.0282887	0.977432	0.992029
FAU_Myotis_lucifugus_002638	4.92687	0.0948254	0.882022	0.107509	0.914385	NA
LNX1_Myotis_lucifugus_002640	162.83	0.0215917	0.150832	0.143151	0.886171	0.961323
Fip1l1_Myotis_lucifugus_002641	672.252	0.206546	0.0990653	2.08495	0.0370737	0.206839
FIP1L1_Myotis_lucifugus_002642	1085.27	0.0710193	0.0770764	0.921414	0.356834	0.671459
SCFD2_Myotis_lucifugus_002643	137.135	-0.043279	0.171144	-0.252881	0.80036	0.927751
SCFD2_Myotis_lucifugus_002644	36.2455	0.0204135	0.30047	0.0679386	0.945834	0.981953
RASL11B_Myotis_lucifugus_002645	140.97	-0.0448346	0.336575	-0.133208	0.894029	0.963696
MPLKIP_Myotis_lucifugus_002646	16.5033	0.777968	0.452178	1.72049	0.0853431	NA
USP46_Myotis_lucifugus_002647	1927.11	-0.153649	0.0756737	-2.03042	0.0423143	0.221347
SPATA18_Myotis_lucifugus_002648	27.8492	-0.222383	0.341923	-0.650389	0.515441	NA
SGCB_Myotis_lucifugus_002649	645.314	0.0545611	0.0942266	0.579041	0.562561	0.818929
LRRC66_Myotis_lucifugus_002650	4.88941	-0.222151	0.798811	-0.278102	0.780934	NA
DCUN1D4_Myotis_lucifugus_002651	1294.67	0.130171	0.0763632	1.70463	0.0882636	0.337808
Ociad1_Myotis_lucifugus_002655	2301.94	0.114642	0.070729	1.62087	0.105046	0.369238
FRYL_Myotis_lucifugus_002657	1018.83	-0.0446973	0.0793688	-0.563159	0.573326	0.824219
SLC10A4_Myotis_lucifugus_002659	2.00713	0.254237	1.25634	0.202364	0.839632	NA
SLAIN2_Myotis_lucifugus_002660	2284.56	0.0856068	0.0758955	1.12796	0.259338	0.580652
TEC_Myotis_lucifugus_002662	152.909	-0.0415942	0.155669	-0.267197	0.789317	0.923069
NIPAL1_Myotis_lucifugus_002664	4.17255	0.143414	0.884246	0.162188	0.871158	NA
CACTIN-AS1_Myotis_lucifugus_002666	3.289	-0.429026	0.979097	-0.438185	0.661252	NA
NFXL1_Myotis_lucifugus_002667	309.888	0.0183979	0.115906	0.158731	0.87388	0.956549
ATP10D_Myotis_lucifugus_002670	678.007	-0.0123258	0.0861586	-0.14306	0.886243	0.961323
COMMD8_Myotis_lucifugus_002671	964.913	0.034541	0.0904315	0.381958	0.702492	0.888413
GNPDA2_Myotis_lucifugus_002682	371.202	-0.106527	0.107196	-0.993763	0.320338	0.643497
GUF1_Myotis_lucifugus_002683	408.789	0.0348587	0.100376	0.347281	0.72838	0.898603
YIPF7_Myotis_lucifugus_002684	6.22272	-0.263693	0.706394	-0.373295	0.708929	NA
KCTD8_Myotis_lucifugus_002686	2.89885	1.89776	1.11809	1.69733	0.0896351	NA
Unknown_Myotis_lucifugus_002695	8.17755	0.344555	0.629194	0.547614	0.583957	NA
ATP8A1_Myotis_lucifugus_002696	22.0877	-0.109813	0.383224	-0.28655	0.774457	NA
ATP8A1_Myotis_lucifugus_002697	68.0402	-0.0576074	0.231461	-0.248887	0.803449	0.928922
Atp8a1_Myotis_lucifugus_002698	24.6651	-0.08795	0.360958	-0.243657	0.807496	NA
Cstf1_Myotis_lucifugus_002700	107.305	0.27813	0.181025	1.53642	0.124435	0.402227
SLC30A9_Myotis_lucifugus_002703	1871.39	0.0787011	0.0770089	1.02197	0.306793	0.630247
Unknown_Myotis_lucifugus_002704	6.80951	-0.64941	0.682577	-0.951409	0.341397	NA
TMEM33_Myotis_lucifugus_002705	953.68	-0.0718675	0.0839348	-0.856229	0.391871	0.700488
LIMCH1_Myotis_lucifugus_002707	151.115	0.282464	0.189979	1.48681	0.137064	0.42369
UCHL1_Myotis_lucifugus_002708	1854.52	-0.124806	0.0772292	-1.61605	0.106083	0.370575
APBB2_Myotis_lucifugus_002709	910.309	0.262275	0.084185	3.11546	0.00183659	0.02911
APBB2_Myotis_lucifugus_002710	620.736	0.106083	0.0930933	1.13954	0.25448	0.575257
Apbb2_Myotis_lucifugus_002711	922.527	-0.017972	0.0792323	-0.226827	0.820558	0.93391
NSUN7_Myotis_lucifugus_002712	47.2027	0.159606	0.263483	0.605754	0.544678	0.806199
RBM47_Myotis_lucifugus_002714	1.5255	-3.97462	3.23243	-1.22961	0.218844	NA
CHRNA9_Myotis_lucifugus_002715	45.3826	0.225171	0.267778	0.840888	0.400411	0.70723
N4BP2_Myotis_lucifugus_002720	1184.97	0.0343667	0.084787	0.40533	0.685235	0.882082
N4BP2_Myotis_lucifugus_002721	42.0379	0.102104	0.288889	0.353437	0.723761	0.897288
PDS5A_Myotis_lucifugus_002723	8555.64	0.0489086	0.0654869	0.746845	0.455157	0.745283
UBE2K_Myotis_lucifugus_002725	2186.28	0.0623774	0.0638321	0.977211	0.328465	0.650845
SMIM14_Myotis_lucifugus_002728	3290.93	0.15453	0.0631572	2.44675	0.014415	0.11532
RPL17_Myotis_lucifugus_002729	2.33354	0.271634	1.21895	0.222843	0.823658	NA
UGDH_Myotis_lucifugus_002730	2960.29	-0.123287	0.0659243	-1.87013	0.0614656	0.275828
LIAS_Myotis_lucifugus_002731	272.702	-0.0377478	0.125069	-0.301816	0.762792	0.912503
RPL9_Myotis_lucifugus_002732	10353.4	-0.0869896	0.0626852	-1.38772	0.165222	0.465963
RFC1_Myotis_lucifugus_002735	2600.05	0.0891332	0.0627212	1.4211	0.155287	0.451877
WDR19_Myotis_lucifugus_002736	193.552	0.186504	0.138588	1.34575	0.178384	0.483758
KLHL5_Myotis_lucifugus_002737	1029.32	0.0625654	0.0745404	0.839349	0.401274	0.70805
FAM114A1_Myotis_lucifugus_002740	1458.18	0.114195	0.0715172	1.59675	0.110321	0.379185
TLR1_Myotis_lucifugus_002741	39.9932	0.327035	0.283457	1.15373	0.248609	0.569772
KLF3_Myotis_lucifugus_002742	2266.38	0.23161	0.0722013	3.20783	0.0013374	0.0235383
TBC1D1_Myotis_lucifugus_002744	443	-0.0576322	0.114794	-0.502051	0.615632	0.845557
Tbc1d1_Myotis_lucifugus_002745	705.204	-0.0641898	0.0833066	-0.770524	0.440989	0.735851
TBC1D1_Myotis_lucifugus_002746	55.0688	-0.14955	0.242879	-0.61574	0.538066	0.802001
PGM2_Myotis_lucifugus_002747	1271.64	0.0731953	0.0770726	0.949694	0.342268	0.66015
RELL1_Myotis_lucifugus_002749	257.234	0.100673	0.130035	0.7742	0.438813	0.733799
U2SURP_Myotis_lucifugus_002755	38.785	0.423942	0.303064	1.39885	0.161858	0.460944
SSR1_Myotis_lucifugus_002763	1670.89	0.0442896	0.0810527	0.546429	0.584771	0.830808
Unknown_Myotis_lucifugus_002764	38.9781	-0.106373	0.310408	-0.342689	0.731832	0.900597
PCDH7_Myotis_lucifugus_002766	3556.12	-0.0180546	0.0725192	-0.248964	0.803389	0.928922
RPL14_Myotis_lucifugus_002773	16.57	-0.614436	0.43661	-1.40729	0.159342	NA
STIM2_Myotis_lucifugus_002778	1178.67	0.280957	0.0755679	3.71793	0.000200859	0.00555069
TBC1D19_Myotis_lucifugus_002779	193.336	0.382702	0.136269	2.80843	0.00497844	0.0568898
CCKAR_Myotis_lucifugus_002782	55.3843	0.854194	0.246912	3.45951	0.000541169	0.0120337
RBPJ_Myotis_lucifugus_002783	4704.96	0.0525712	0.0769282	0.683381	0.494366	0.774896
SMIM20_Myotis_lucifugus_002785	92.753	-0.235709	0.19698	-1.19661	0.231457	0.551145
ANAPC4_Myotis_lucifugus_002792	1020.63	-0.00219621	0.0939709	-0.0233712	0.981354	0.992796
ZCCHC4_Myotis_lucifugus_002793	43.9732	0.450667	0.270032	1.66894	0.0951291	0.351403
PI4K2B_Myotis_lucifugus_002794	560.674	0.0113839	0.090292	0.126078	0.89967	0.966365
SEPSECS_Myotis_lucifugus_002795	157.066	-0.0592963	0.153856	-0.385402	0.699939	0.887757
LGI2_Myotis_lucifugus_002796	3.78795	0.0719497	0.915005	0.0786331	0.937324	NA
CCDC149_Myotis_lucifugus_002798	79.6178	0.0784549	0.207336	0.378395	0.705137	0.889342
SOD3_Myotis_lucifugus_002799	4.87438	0.134699	0.825585	0.163156	0.870396	NA
Unknown_Myotis_lucifugus_002801	186.115	-0.233457	0.139209	-1.67703	0.0935368	0.348342
DHX15_Myotis_lucifugus_002802	5583.61	-0.0298236	0.0610921	-0.488173	0.625427	0.850817
GBA3_Myotis_lucifugus_002807	24.9934	0.203931	0.359129	0.567849	0.570137	NA
Unknown_Myotis_lucifugus_002809	8.82696	0.201257	0.617559	0.325891	0.744506	NA
ADGRA3_Myotis_lucifugus_002810	1987.72	-0.0634711	0.0648199	-0.97919	0.327486	0.650203
PACRGL_Myotis_lucifugus_002816	106.116	-0.32179	0.183755	-1.75119	0.0799124	0.320407
SLIT2_Myotis_lucifugus_002817	571.127	-0.248079	0.100083	-2.47872	0.0131854	0.108925
SLIT2_Myotis_lucifugus_002818	224.232	-0.224576	0.146952	-1.52822	0.126457	0.405866
SLIT2_Myotis_lucifugus_002819	312.03	-0.0940437	0.120403	-0.781078	0.434757	0.730858
SLIT2_Myotis_lucifugus_002820	128.933	-0.0988058	0.172979	-0.5712	0.567864	0.822081
Putative_Myotis_lucifugus_002823	504.058	0.0790763	0.0937125	0.843818	0.398771	0.706245
NCAPG_Myotis_lucifugus_002824	3704.41	-0.00108762	0.067674	-0.0160715	0.987177	0.995128
DCAF16_Myotis_lucifugus_002825	801.2	0.297721	0.0846412	3.51745	0.000435716	0.0102393
Med28_Myotis_lucifugus_002826	214.24	-0.2108	0.135161	-1.55963	0.118848	0.393138
LAP3_Myotis_lucifugus_002827	2304.48	-0.119103	0.0611223	-1.9486	0.0513434	0.24808
LCORL_Myotis_lucifugus_002828	186.459	-0.251902	0.138961	-1.81275	0.06987	0.29787
QDPR_Myotis_lucifugus_002830	516.845	-0.266483	0.0922583	-2.88845	0.00387147	0.0474676
LDB2_Myotis_lucifugus_002833	28.1086	0.493312	0.351124	1.40495	0.160036	NA
Unknown_Myotis_lucifugus_002834	6.81126	0.235292	0.749772	0.313818	0.753659	NA
Ldb2_Myotis_lucifugus_002836	38.6022	0.248114	0.291576	0.85094	0.394803	0.703333
LDB2_Myotis_lucifugus_002837	112.565	0.215458	0.186787	1.1535	0.248707	0.569789
Tapt1_Myotis_lucifugus_002840	259.112	-0.283355	0.124618	-2.27378	0.022979	0.154553
PROM1_Myotis_lucifugus_002841	6.7674	0.874649	0.723889	1.20826	0.226946	NA
FBXL5_Myotis_lucifugus_002845	977.637	0.0318505	0.0773718	0.411655	0.680593	0.879579
CC2D2A_Myotis_lucifugus_002846	251.715	0.193477	0.122109	1.58446	0.11309	0.384025
CPEB2_Myotis_lucifugus_002849	27.6702	-0.372335	0.358961	-1.03726	0.299616	NA
BOD1L1_Myotis_lucifugus_002855	1998.17	0.10003	0.0742719	1.3468	0.178044	0.483697
NKX3-2_Myotis_lucifugus_002856	241.854	-0.282466	0.141841	-1.99143	0.046434	0.234978
Rab28_Myotis_lucifugus_002857	285.095	0.0963451	0.120463	0.799789	0.423833	0.724297
RAB28_Myotis_lucifugus_002858	207.966	0.0763216	0.135078	0.565018	0.572061	0.823901
HS3ST1_Myotis_lucifugus_002859	5.72165	-0.368246	0.791417	-0.4653	0.641717	NA
ZNF518B_Myotis_lucifugus_002863	1233.09	0.0968173	0.0717947	1.34853	0.177488	0.482964
PRPF4_Myotis_lucifugus_002866	13.2468	0.0745647	0.503749	0.14802	0.882327	NA
RBM17_Myotis_lucifugus_002867	361.223	0.262965	0.12307	2.13672	0.032621	0.192339
Wdr1_Myotis_lucifugus_002869	7518.01	-0.0898959	0.0578107	-1.55501	0.119945	0.394662
SLC2A9_Myotis_lucifugus_002870	3.63408	-0.601302	0.951724	-0.631803	0.527515	NA
TMEM128_Myotis_lucifugus_002874	38.8602	-0.0902281	0.296117	-0.304705	0.760591	0.91218
LYAR_Myotis_lucifugus_002875	1612.31	0.213198	0.0996323	2.13985	0.0323668	0.191698
ZBTB49_Myotis_lucifugus_002876	3.35088	0.0014585	1.04712	0.00139286	0.998889	NA
STX18_Myotis_lucifugus_002877	343.94	0.223252	0.111016	2.01099	0.0443266	0.228218
Unknown_Myotis_lucifugus_002881	67.756	-0.130419	0.226133	-0.576737	0.564117	0.819874
CYTL1_Myotis_lucifugus_002882	7.77125	0.0010569	0.685988	0.0015407	0.998771	NA
EVC_Myotis_lucifugus_002886	84.9055	-0.240206	0.237137	-1.01295	0.311086	0.634134
CRMP1_Myotis_lucifugus_002887	74.9349	-0.181726	0.212192	-0.856425	0.391763	0.700431
EVC2_Myotis_lucifugus_002888	158.598	0.0157853	0.147395	0.107095	0.914714	0.971594
Putative_Myotis_lucifugus_002893	38.1314	0.0241244	0.295787	0.08156	0.934997	0.977545
MRFAP1_Myotis_lucifugus_002894	390.938	-0.44094	0.117633	-3.74845	0.00017793	0.00513432
KIAA0232_Myotis_lucifugus_002896	681.749	0.0198325	0.0905729	0.218967	0.826675	0.936577
TBC1D14_Myotis_lucifugus_002897	340.353	-0.00548587	0.109315	-0.0501842	0.959976	0.987022
CCDC96_Myotis_lucifugus_002898	26.0789	-0.181093	0.351529	-0.515158	0.606442	NA
Unknown_Myotis_lucifugus_002899	116.581	-0.240193	0.169331	-1.41848	0.156051	0.453211
GRPEL1_Myotis_lucifugus_002900	573.457	-0.113302	0.0872577	-1.29847	0.194126	0.505925
AFAP1_Myotis_lucifugus_002902	912.667	-0.065564	0.0884792	-0.74101	0.458687	0.748276
RGS12_Myotis_lucifugus_002905	126.258	-0.218403	0.173607	-1.25803	0.20838	0.523415
RGS12_Myotis_lucifugus_002906	191.086	-0.0027111	0.146477	-0.0185087	0.985233	0.994207
HTT_Myotis_lucifugus_002907	744.128	-0.184425	0.0910963	-2.0245	0.0429183	0.223217
GLTP_Myotis_lucifugus_002908	6.46907	-0.586759	0.737926	-0.795146	0.426528	NA
HTT_Myotis_lucifugus_002909	77.0132	0.180016	0.209124	0.860808	0.389344	0.698118
GRK4_Myotis_lucifugus_002911	389.296	-0.0228577	0.105576	-0.216504	0.828595	0.937639
GRK4_Myotis_lucifugus_002912	43.7077	0.077677	0.275299	0.282155	0.777825	0.920043
MFSD10_Myotis_lucifugus_002913	47.8902	-0.361787	0.260334	-1.3897	0.164619	0.46507
MFSD10_Myotis_lucifugus_002914	113.913	-0.114996	0.184697	-0.622618	0.533536	0.798938
ADD1_Myotis_lucifugus_002915	2467.98	-0.0450263	0.0639816	-0.703738	0.481596	0.76525
SH3BP2_Myotis_lucifugus_002916	176.684	-0.264122	0.148	-1.78461	0.074325	0.307306
TNIP2_Myotis_lucifugus_002917	23.3978	0.103596	0.387612	0.267267	0.789264	NA
RPL19_Myotis_lucifugus_002918	28.4482	0.0147691	0.332634	0.0444006	0.964585	NA
FAM193A_Myotis_lucifugus_002919	456.186	0.0895036	0.104937	0.852925	0.393701	0.701672
RNF4_Myotis_lucifugus_002922	475.133	-0.0777624	0.0995291	-0.781304	0.434624	0.730801
HAUS3_Myotis_lucifugus_002923	1141.76	0.0700727	0.0803921	0.871637	0.383406	0.693889
POLN_Myotis_lucifugus_002924	17.3105	0.647815	0.457023	1.41747	0.156347	NA
NSD2_Myotis_lucifugus_002926	1023.99	-0.250812	0.0729953	-3.43601	0.000590355	0.0128511
NELFA_Myotis_lucifugus_002927	641.443	0.00615314	0.0920792	0.0668244	0.946722	0.982301
LETM1_Myotis_lucifugus_002928	462.762	-0.297261	0.101442	-2.93036	0.00338572	0.0434881
TACC3_Myotis_lucifugus_002929	636.775	-0.0996477	0.0867178	-1.1491	0.250513	0.571602
TACC3_Myotis_lucifugus_002930	1006.15	-0.146581	0.0736126	-1.99124	0.046454	0.234978
Tmem129_Myotis_lucifugus_002931	122.964	-0.350154	0.190994	-1.83332	0.0667549	0.290028
Slbp_Myotis_lucifugus_002932	1234.6	0.0243125	0.0796914	0.305083	0.760303	0.912066
Spon2_Myotis_lucifugus_002934	25.0218	-0.212316	0.35826	-0.59263	0.553429	NA
CTBP1_Myotis_lucifugus_002935	1517.69	-0.230306	0.0713392	-3.22832	0.0012452	0.0223798
Maea_Myotis_lucifugus_002936	424.647	-0.143342	0.116643	-1.22889	0.219112	0.536352
UVSSA_Myotis_lucifugus_002937	61.4333	-0.137613	0.250942	-0.548384	0.583428	0.830231
KRTAP7-1_Myotis_lucifugus_002939	4.31014	-1.26239	0.902008	-1.39954	0.161652	NA
BACH1_Myotis_lucifugus_002941	147.611	0.146818	0.163866	0.895963	0.370272	0.683465
CCT8_Myotis_lucifugus_002942	7470.07	-0.0771633	0.0529195	-1.45813	0.144806	0.435999
USP16_Myotis_lucifugus_002943	1714.73	0.0348204	0.0692381	0.502908	0.615029	0.845437
RWDD2B_Myotis_lucifugus_002944	127.37	-0.0267781	0.161676	-0.165629	0.868449	0.954509
LTN1_Myotis_lucifugus_002945	1488.09	-0.00468024	0.0681634	-0.0686621	0.945259	0.981734
N6AMT1_Myotis_lucifugus_002946	293.12	0.0772968	0.116468	0.663675	0.506898	0.783081
Unknown_Myotis_lucifugus_002947	14.4272	-0.00305032	0.459533	-0.00663788	0.994704	NA
SOD1_Myotis_lucifugus_002957	749.797	-0.282315	0.0885548	-3.18802	0.0014325	0.0246183
Cfap298_Myotis_lucifugus_002958	465.118	-0.0913444	0.103101	-0.885974	0.375632	0.687922
PAXBP1_Myotis_lucifugus_002959	919.361	0.0305841	0.0805283	0.379793	0.704099	0.888664
IFNAR2_Myotis_lucifugus_002961	85.698	-0.126801	0.206835	-0.613054	0.539841	0.803014
IFNAR1_Myotis_lucifugus_002962	930.684	-0.0669308	0.0908006	-0.737118	0.461051	0.750353
IFNGR2_Myotis_lucifugus_002963	313.191	-0.33888	0.119499	-2.83583	0.00457068	0.0536546
TMEM50B_Myotis_lucifugus_002964	382.353	-0.110977	0.104652	-1.06043	0.288948	0.613079
DNAJC28_Myotis_lucifugus_002965	163.712	0.222669	0.160301	1.38907	0.16481	0.465294
GART_Myotis_lucifugus_002966	1114.59	-0.208052	0.0740159	-2.8109	0.00494024	0.0566956
SON_Myotis_lucifugus_002967	9501.51	0.0071382	0.0521305	0.136929	0.891087	0.962951
DONSON_Myotis_lucifugus_002968	2418.01	-0.0599324	0.066422	-0.902298	0.366899	0.680083
CRYZL1_Myotis_lucifugus_002969	280.476	0.127644	0.119065	1.07205	0.283697	0.607353
ITSN1_Myotis_lucifugus_002970	1386.68	-0.0173339	0.0746103	-0.232325	0.816285	0.932487
ATP5PO_Myotis_lucifugus_002971	1409.47	-0.278524	0.0891382	-3.12463	0.00178028	0.0285029
SLC5A3_Myotis_lucifugus_002972	337.924	-0.365437	0.108335	-3.37322	0.000742956	0.0153767
MRPS6_Myotis_lucifugus_002973	373.256	-0.0957557	0.115434	-0.829529	0.406805	0.711327
SMIM11A_Myotis_lucifugus_002975	44.2637	-0.219253	0.282907	-0.774999	0.43834	0.733716
FAM243_Myotis_lucifugus_002976	3.33633	-0.796697	0.966378	-0.824416	0.409703	NA
SMIM34A_Myotis_lucifugus_002977	3.075	0.560856	1.02542	0.546953	0.584411	NA
RUNX1_Myotis_lucifugus_002978	164.5	-0.0473636	0.153485	-0.308588	0.757635	0.911014
RUNX1_Myotis_lucifugus_002979	180.828	0.00775962	0.145731	0.0532461	0.957536	0.985902
SETD4_Myotis_lucifugus_002981	130.46	-0.0285268	0.164304	-0.173622	0.862162	0.951938
SETD4_Myotis_lucifugus_002982	59.5302	-0.100186	0.238355	-0.420325	0.674248	0.877379
CBR1_Myotis_lucifugus_002983	38.4613	-0.126761	0.286183	-0.442936	0.657812	0.868312
Cbr3_Myotis_lucifugus_002984	237.894	-0.0795702	0.127341	-0.624859	0.532064	0.797517
DOP1B_Myotis_lucifugus_002985	313.932	-0.11673	0.112184	-1.04052	0.298097	0.622482
MORC3_Myotis_lucifugus_002986	965.982	0.221209	0.0822489	2.68951	0.00715564	0.0725979
Chaf1b_Myotis_lucifugus_002987	606.247	-0.183822	0.0870306	-2.11215	0.0346737	0.199921
Rpl27a_Myotis_lucifugus_002990	159.285	-0.248102	0.151601	-1.63655	0.101725	0.363995
HLCS_Myotis_lucifugus_002991	159.681	-0.0667812	0.146717	-0.455171	0.648986	0.863089
PIGP_Myotis_lucifugus_002993	114.473	0.0433453	0.17641	0.245708	0.805908	0.929279
TTC3_Myotis_lucifugus_002994	5151.69	0.11647	0.0589282	1.97648	0.0481005	0.239307
VPS26C_Myotis_lucifugus_002995	232.768	-0.0556243	0.139083	-0.399935	0.689204	0.882822
DYRK1A_Myotis_lucifugus_002996	2763.86	0.0807717	0.0671989	1.20198	0.229371	0.547939
KCNJ15_Myotis_lucifugus_002998	48.9729	0.264379	0.274968	0.961492	0.336305	0.656274
ERG_Myotis_lucifugus_002999	11.8782	0.670769	0.528047	1.27028	0.203984	NA
ETS2_Myotis_lucifugus_003000	128.914	-0.208145	0.172118	-1.20932	0.22654	0.545384
PSMG1_Myotis_lucifugus_003001	789.149	-0.0117439	0.0826501	-0.142092	0.887008	0.961617
BRWD1_Myotis_lucifugus_003002	611.599	0.22232	0.097029	2.29127	0.0219477	0.149877
HMGN1_Myotis_lucifugus_003004	6211.56	0.132878	0.0749053	1.77395	0.076071	0.311515
WRB_Myotis_lucifugus_003005	488.263	-0.386832	0.103699	-3.73035	0.000191216	0.0053679
LCA5L_Myotis_lucifugus_003006	3.63111	1.39399	1.02108	1.36521	0.172187	NA
Sh3bgr_Myotis_lucifugus_003007	87.7144	0.0957153	0.205404	0.465987	0.641225	0.858009
Sh3bgr_Myotis_lucifugus_003008	5.30977	-1.39551	0.895231	-1.55882	0.119038	NA
BACE2_Myotis_lucifugus_003014	592.639	0.00602906	0.0912764	0.0660528	0.947336	0.982632
MX2_Myotis_lucifugus_003017	965.142	5.19939	0.135021	38.508	0	0
MX1_Myotis_lucifugus_003018	4193.19	4.81358	0.0819872	58.7113	0	0
Tmprss2_Myotis_lucifugus_003019	7.59491	0.350552	0.649593	0.539648	0.589439	NA
SLC39A1_Myotis_lucifugus_003021	2.81852	-1.5839	1.13517	-1.3953	0.162924	NA
Prdm15_Myotis_lucifugus_003027	105.868	-0.0914262	0.184358	-0.495916	0.619954	0.847833
C2CD2_Myotis_lucifugus_003028	30.4796	-0.254244	0.345273	-0.736357	0.461514	NA
ZBTB21_Myotis_lucifugus_003029	604.891	0.134493	0.0960021	1.40094	0.161232	0.460325
ABCG1_Myotis_lucifugus_003031	162.701	-0.189047	0.162761	-1.1615	0.245438	0.565335
RSPH1_Myotis_lucifugus_003037	5.14604	0.384231	0.782805	0.490838	0.623541	NA
SLC37A1_Myotis_lucifugus_003038	36.172	0.215618	0.306693	0.703042	0.48203	0.765552
Pde9a_Myotis_lucifugus_003040	341.714	-0.0704769	0.127574	-0.552441	0.580646	0.829074
Unknown_Myotis_lucifugus_003041	2.55361	-0.443004	1.10568	-0.400663	0.688668	NA
TPM4_Myotis_lucifugus_003042	2.37829	-0.71584	1.17938	-0.606961	0.543877	NA
WDR4_Myotis_lucifugus_003043	168.967	-0.303435	0.154962	-1.95812	0.0502154	0.245594
Unknown_Myotis_lucifugus_003044	3.47872	-0.307693	0.992939	-0.309881	0.756651	NA
NDUFV3_Myotis_lucifugus_003045	970.034	-0.0647768	0.0846371	-0.765348	0.444064	0.737907
PKNOX1_Myotis_lucifugus_003046	576.097	-0.0677308	0.094779	-0.714618	0.474845	0.760366
Cbs_Myotis_lucifugus_003047	100.545	-0.302754	0.193962	-1.5609	0.118548	0.392882
CBS_Myotis_lucifugus_003048	142.19	0.134866	0.155986	0.864603	0.387257	0.696268
U2AF1L5_Myotis_lucifugus_003049	1641.37	-0.0955129	0.0648075	-1.47379	0.140537	0.429715
UTP11_Myotis_lucifugus_003050	2.4656	0.423916	1.14254	0.371029	0.710616	NA
Unknown_Myotis_lucifugus_003053	892.491	-0.0063892	0.0778299	-0.0820919	0.934574	0.977344
SIK1_Myotis_lucifugus_003054	54.6942	-0.0305495	0.259845	-0.117568	0.90641	0.968794
RRP1B_Myotis_lucifugus_003057	2901.57	-0.0795971	0.0615183	-1.29388	0.195708	0.507068
PDXK_Myotis_lucifugus_003058	477.636	-0.341983	0.0955816	-3.57791	0.000346351	0.00854378
CSTB_Myotis_lucifugus_003060	75.8388	-0.0879884	0.223039	-0.394499	0.693213	0.884835
CSTB_Myotis_lucifugus_003061	121.007	-0.0847516	0.16707	-0.50728	0.611958	0.844061
CSTB_Myotis_lucifugus_003063	15.5098	-0.253855	0.449757	-0.564428	0.572463	NA
Stefin-C_Myotis_lucifugus_003064	4.76074	-1.25332	0.872118	-1.4371	0.150689	NA
RRP1_Myotis_lucifugus_003065	6.08197	0.261371	0.760554	0.343659	0.731103	NA
RBBP6_Myotis_lucifugus_003066	31.7824	-0.20672	0.318566	-0.648908	0.516398	NA
CSTB_Myotis_lucifugus_003067	1361.54	-0.0752938	0.0757399	-0.994111	0.320169	0.643345
RRP1_Myotis_lucifugus_003068	838.066	-0.0306327	0.0815313	-0.375717	0.707127	0.889938
Agpat3_Myotis_lucifugus_003069	715.236	-0.0308948	0.0887734	-0.348018	0.727826	0.898603
TRAPPC10_Myotis_lucifugus_003070	777.243	-0.0384939	0.0841717	-0.457325	0.647437	0.86223
PWP2_Myotis_lucifugus_003071	927.4	-0.143234	0.0797053	-1.79704	0.0723285	0.302682
GATD3B_Myotis_lucifugus_003072	400.26	-0.174171	0.100774	-1.72834	0.0839272	0.328507
Rheb_Myotis_lucifugus_003074	474.662	-0.0310393	0.0995524	-0.311789	0.755201	0.910564
PFKL_Myotis_lucifugus_003076	695.621	-0.111212	0.0866704	-1.28316	0.199437	0.511513
CFAP410_Myotis_lucifugus_003077	79.0797	-0.145178	0.210253	-0.690491	0.489886	0.772266
LRRC3_Myotis_lucifugus_003079	59.1633	-0.216513	0.24356	-0.888951	0.374029	0.685923
UBE2G2_Myotis_lucifugus_003083	467.767	-0.127968	0.0994638	-1.28658	0.19824	0.510431
SUMO3_Myotis_lucifugus_003084	501.722	-0.0965968	0.0974763	-0.990977	0.321697	0.64464
PTTG1IP_Myotis_lucifugus_003085	1864.56	-0.0627947	0.0663904	-0.94584	0.34423	0.661792
FAM207A_Myotis_lucifugus_003087	222.764	-0.293886	0.132429	-2.2192	0.0264729	0.168622
Adarb1_Myotis_lucifugus_003089	460.693	-0.0202614	0.110951	-0.182615	0.8551	0.948683
POFUT2_Myotis_lucifugus_003090	2372.27	0.178095	0.0676219	2.63368	0.00844647	0.0807593
Unknown_Myotis_lucifugus_003093	6.96896	0.0638063	0.663615	0.0961496	0.923402	NA
COL18A1_Myotis_lucifugus_003095	282.54	-0.112869	0.122009	-0.925088	0.35492	0.670497
SLC19A1_Myotis_lucifugus_003096	216.688	-0.196868	0.146744	-1.34158	0.179734	0.485446
Pcbp3_Myotis_lucifugus_003098	208.507	-0.0579647	0.1345	-0.430965	0.666494	0.872992
COL6A1_Myotis_lucifugus_003099	1391.29	0.0728934	0.0778	0.936933	0.348793	0.665997
COL6A2_Myotis_lucifugus_003101	3813.4	0.0388434	0.0795133	0.488514	0.625186	0.850734
Spatc1l_Myotis_lucifugus_003103	8.22719	-0.833491	0.631645	-1.31956	0.186984	NA
LSS_Myotis_lucifugus_003104	2174.18	-0.400017	0.0723919	-5.52572	3.2814e-08	2.42355e-06
MCM3AP_Myotis_lucifugus_003105	1804.41	-0.0478393	0.0664659	-0.719757	0.471675	0.758396
YBEY_Myotis_lucifugus_003106	34.1913	-0.287031	0.331713	-0.8653	0.386874	0.696268
Unknown_Myotis_lucifugus_003109	169.632	-0.096032	0.143463	-0.669383	0.503251	0.781566
PCNT_Myotis_lucifugus_003110	287.518	-0.0248849	0.117506	-0.211775	0.832283	0.938729
DIP2A_Myotis_lucifugus_003111	568.605	-0.14198	0.0888101	-1.5987	0.109888	0.378538
PRMT2_Myotis_lucifugus_003113	857.663	-0.109486	0.080685	-1.35696	0.174795	0.48041
RPS12_Myotis_lucifugus_003115	2.65285	0.11343	1.13262	0.100148	0.920227	NA
ADAMTS5_Myotis_lucifugus_003120	471.972	-0.0325036	0.0956617	-0.339776	0.734025	0.901611
Adamts1_Myotis_lucifugus_003121	378.608	0.123673	0.110486	1.11935	0.262989	0.584976
Cyyr1_Myotis_lucifugus_003123	7.43203	0.127363	0.652495	0.195194	0.845241	NA
APP_Myotis_lucifugus_003126	3875.43	0.115821	0.0672401	1.72249	0.08498	0.330647
GABPA_Myotis_lucifugus_003127	2295.38	0.0353167	0.0695108	0.508076	0.6114	0.843552
ATP5PF_Myotis_lucifugus_003128	1365.9	-0.116192	0.0792451	-1.46623	0.142585	0.432883
JAM2_Myotis_lucifugus_003129	18.8289	0.149773	0.418501	0.357879	0.720433	NA
MRPL39_Myotis_lucifugus_003131	388.595	-0.0481548	0.103518	-0.465182	0.641801	0.85841
SF3B1_Myotis_lucifugus_003145	1132.32	-0.00781639	0.0766334	-0.101997	0.918759	0.973675
EURL_Myotis_lucifugus_003146	355.125	-0.0437494	0.109451	-0.399715	0.689366	0.882822
BTG3_Myotis_lucifugus_003149	727.482	0.00322221	0.0947382	0.0340117	0.972868	0.990835
CXADR_Myotis_lucifugus_003150	80.6676	0.352358	0.208801	1.68753	0.0915006	0.344564
MBNL1_Myotis_lucifugus_003155	4670.46	0.0607824	0.0621653	0.977755	0.328195	0.650727
P2RY1_Myotis_lucifugus_003156	6.53425	-0.313731	0.70057	-0.447822	0.654282	NA
Unknown_Myotis_lucifugus_003157	169.163	-0.485539	0.16819	-2.88684	0.00389132	0.0475739
ARHGEF26_Myotis_lucifugus_003158	22.239	0.680135	0.386309	1.7606	0.0783063	NA
DHX36_Myotis_lucifugus_003159	1716.46	0.111566	0.0677891	1.64578	0.0998091	0.360464
MME_Myotis_lucifugus_003162	78.8183	0.441229	0.221917	1.98826	0.0467832	0.235969
MME_Myotis_lucifugus_003163	969.1	0.539844	0.0885213	6.09847	1.07091e-09	9.22769e-08
C3orf33_Myotis_lucifugus_003165	84.2976	0.197909	0.199812	0.990477	0.321941	0.644723
Slc33a1_Myotis_lucifugus_003166	685.389	-0.0349459	0.0831786	-0.420131	0.67439	0.877379
GMPS_Myotis_lucifugus_003168	3178.87	0.0257097	0.0699701	0.367439	0.713292	0.893356
SSR3_Myotis_lucifugus_003172	3551.69	-0.0915796	0.0611646	-1.49726	0.134324	0.419612
TIPARP_Myotis_lucifugus_003176	1453.43	0.21333	0.0724278	2.94541	0.00322523	0.0421249
LEKR1_Myotis_lucifugus_003177	13.0978	0.109608	0.489348	0.223988	0.822766	NA
CCNL1_Myotis_lucifugus_003178	851.632	0.118092	0.0980203	1.20477	0.228292	0.547054
VEPH1_Myotis_lucifugus_003180	25.2104	0.0210407	0.355462	0.0591925	0.952799	NA
RSRC1_Myotis_lucifugus_003182	288.692	0.191809	0.117503	1.63238	0.102599	0.365077
MLF1_Myotis_lucifugus_003185	37.0029	0.128867	0.296844	0.434124	0.664198	0.871954
GFM1_Myotis_lucifugus_003186	2407.06	0.00141408	0.0702838	0.0201196	0.983948	0.993569
Lxn_Myotis_lucifugus_003187	944.734	0.118447	0.0799683	1.48117	0.138561	0.426719
RARRES1_Myotis_lucifugus_003188	25.0392	0.31657	0.373273	0.848093	0.396386	NA
MFSD1_Myotis_lucifugus_003189	730.918	-0.00608854	0.0819972	-0.0742531	0.940809	0.980035
IQCJ-SCHIP1_Myotis_lucifugus_003195	488.291	0.0287899	0.100894	0.285347	0.775378	0.918707
ANKRD26_Myotis_lucifugus_003196	502.581	-0.107993	0.102254	-1.05613	0.290909	0.614716
ANKRD26_Myotis_lucifugus_003197	236.552	-0.00784634	0.124071	-0.0632409	0.949575	0.983089
Unknown_Myotis_lucifugus_003202	23.348	-0.00747633	0.377032	-0.0198294	0.984179	NA
Rpl27a_Myotis_lucifugus_003203	717.996	-0.278906	0.0920128	-3.03116	0.00243614	0.0351076
IFT80_Myotis_lucifugus_003204	941.82	-0.0524171	0.0922433	-0.568248	0.569866	0.823023
SMC4_Myotis_lucifugus_003205	11039.8	0.158481	0.0662755	2.39124	0.0167916	0.126426
Unknown_Myotis_lucifugus_003206	613.431	0.242615	0.100107	2.42355	0.0153697	0.120134
TRIM59_Myotis_lucifugus_003207	430.383	0.0511205	0.109314	0.467648	0.640036	0.857806
KPNA4_Myotis_lucifugus_003209	1428.74	0.0740522	0.069507	1.06539	0.286698	0.610626
ARL14_Myotis_lucifugus_003210	14.7837	-0.257257	0.489788	-0.525243	0.599415	NA
Ppm1l_Myotis_lucifugus_003211	10.5378	-0.944111	0.565393	-1.66983	0.0949526	NA
PPM1L_Myotis_lucifugus_003214	15.8782	-0.244348	0.451474	-0.541224	0.588354	NA
B3GALNT1_Myotis_lucifugus_003215	220.276	-0.047725	0.136931	-0.348534	0.727439	0.898587
NMD3_Myotis_lucifugus_003216	1012.19	0.0433277	0.0878679	0.493101	0.621941	0.849147
SLITRK3_Myotis_lucifugus_003226	3.48794	1.00346	1.00087	1.00259	0.316059	NA
CDK8_Myotis_lucifugus_003234	3.82908	1.61505	0.976282	1.65429	0.0980685	NA
Pdcd10_Myotis_lucifugus_003243	1353.62	0.0926842	0.0860801	1.07672	0.281605	0.605573
SERPINI1_Myotis_lucifugus_003244	84.9523	-0.0581374	0.216283	-0.268802	0.788082	0.922614
GOLIM4_Myotis_lucifugus_003245	1774.86	0.340892	0.086501	3.9409	8.11748e-05	0.00270757
DYNLT1_Myotis_lucifugus_003247	2.24621	-0.158931	1.29506	-0.122721	0.902328	NA
MECOM_Myotis_lucifugus_003249	610.013	0.148848	0.0876342	1.69851	0.0894108	0.340695
MECOM_Myotis_lucifugus_003250	48.2637	0.317771	0.2586	1.22881	0.219141	0.536352
Unknown_Myotis_lucifugus_003252	34.873	-0.52398	0.31848	-1.64525	0.0999175	0.360464
ACTRT3_Myotis_lucifugus_003253	5.0367	-0.924851	0.816454	-1.13276	0.257313	NA
MYNN_Myotis_lucifugus_003254	808.44	0.100604	0.0830047	1.21203	0.225501	0.544044
LRRC34_Myotis_lucifugus_003255	3.53349	-0.485603	0.962125	-0.504719	0.613756	NA
SEC62_Myotis_lucifugus_003259	2332.2	0.157059	0.064082	2.45091	0.0142494	0.114438
GPR160_Myotis_lucifugus_003261	7.01011	0.0324987	0.705443	0.0460686	0.963256	NA
PHC3_Myotis_lucifugus_003262	768.583	0.138196	0.082967	1.66568	0.0957777	0.352958
AGPAT3_Myotis_lucifugus_003264	8.35669	0.307776	0.60367	0.509841	0.610163	NA
PRKCI_Myotis_lucifugus_003265	1787.9	0.00394616	0.0799701	0.0493454	0.960644	0.987463
SKIL_Myotis_lucifugus_003267	1212.77	0.171615	0.082344	2.08412	0.037149	0.20698
CLDN11_Myotis_lucifugus_003269	7.95865	-0.360155	0.649896	-0.554174	0.57946	NA
RPL22L1_Myotis_lucifugus_003271	452.669	-0.292714	0.13058	-2.24164	0.0249846	0.162649
RPL22L1_Myotis_lucifugus_003273	1274.67	-0.199615	0.103067	-1.93675	0.0527765	0.251575
EIF5A2_Myotis_lucifugus_003274	213.561	-0.0869117	0.132749	-0.654709	0.512655	0.787548
TNIK_Myotis_lucifugus_003276	315.627	0.167139	0.112612	1.48421	0.137754	0.424869
Tnik_Myotis_lucifugus_003277	169.686	0.25805	0.155899	1.65524	0.097875	0.356766
Unknown_Myotis_lucifugus_003278	14.0816	0.0394944	0.472275	0.083626	0.933354	NA
ILF3_Myotis_lucifugus_003279	149.56	-0.191063	0.164257	-1.1632	0.24475	0.564448
ILF3_Myotis_lucifugus_003280	2.39647	1.33656	1.26989	1.05251	0.292567	NA
PLD1_Myotis_lucifugus_003281	118.351	0.259303	0.173024	1.49866	0.133963	0.418715
PLD1_Myotis_lucifugus_003282	207.885	0.37429	0.140249	2.66876	0.00761315	0.0754932
PLD1_Myotis_lucifugus_003283	38.8069	0.162424	0.304313	0.53374	0.593522	0.835821
Unknown_Myotis_lucifugus_003284	12.3542	0.68393	0.509447	1.34249	0.179436	NA
FNDC3B_Myotis_lucifugus_003286	258.638	0.24114	0.122706	1.96518	0.0493931	0.24301
Fndc3b_Myotis_lucifugus_003287	1028.14	0.265999	0.0965715	2.75442	0.00587957	0.0639945
FNDC3B_Myotis_lucifugus_003288	5411.64	0.160109	0.0630501	2.53939	0.0111047	0.0975143
SLC39A1_Myotis_lucifugus_003290	2.03202	-0.0417986	1.23405	-0.0338711	0.97298	NA
Tubal3_Myotis_lucifugus_003291	77.9484	4.64534	0.952457	4.87721	1.07595e-06	5.98672e-05
TNFSF10_Myotis_lucifugus_003292	150.153	4.63254	0.277796	16.676	1.95795e-62	5.52143e-60
NCEH1_Myotis_lucifugus_003293	225.005	-0.117149	0.129679	-0.903376	0.366326	0.679937
NCEH1_Myotis_lucifugus_003294	19.1562	-0.0890056	0.407446	-0.218447	0.827081	NA
ECT2_Myotis_lucifugus_003295	3454.5	-0.0058237	0.0696443	-0.0836206	0.933358	0.977098
GAPDH_Myotis_lucifugus_003307	6.12999	-0.442132	0.712256	-0.620749	0.534765	NA
NAALADL2_Myotis_lucifugus_003308	43.6705	0.0106492	0.275644	0.0386337	0.969182	0.989907
SUMO1_Myotis_lucifugus_003309	331.856	-0.146441	0.117249	-1.24898	0.211674	0.527293
PPP1R12C_Myotis_lucifugus_003311	14.1229	0.176719	0.475765	0.371442	0.710308	NA
TBL1XR1_Myotis_lucifugus_003315	2531.04	0.0719732	0.0679919	1.05856	0.289802	0.613999
RPL39_Myotis_lucifugus_003316	65.6902	-0.272176	0.247902	-1.09792	0.272241	0.595131
Unknown_Myotis_lucifugus_003320	4.69063	-0.0410667	0.817886	-0.0502108	0.959954	NA
ZMAT3_Myotis_lucifugus_003323	1695.87	0.0325924	0.0661767	0.492506	0.622362	0.849164
Unknown_Myotis_lucifugus_003324	2.98277	0.251318	1.05452	0.238325	0.811629	NA
PIK3CA_Myotis_lucifugus_003325	1222.03	0.180926	0.0801544	2.25722	0.0239941	0.159123
ZNF639_Myotis_lucifugus_003327	1424.42	-0.0217018	0.0753351	-0.28807	0.773293	0.917817
Mfn1_Myotis_lucifugus_003328	2308.42	0.032609	0.0747542	0.436216	0.66268	0.871361
GNB4_Myotis_lucifugus_003329	691.674	0.145553	0.0871133	1.67085	0.0947521	0.350532
Actl6a_Myotis_lucifugus_003330	1190.91	-0.131424	0.0821045	-1.60069	0.109445	0.377744
MRPL47_Myotis_lucifugus_003331	838.668	0.0264135	0.084646	0.312046	0.755005	0.910564
NDUFB5_Myotis_lucifugus_003332	603.305	-0.209154	0.0931897	-2.24439	0.0248074	0.162066
USP13_Myotis_lucifugus_003333	418.912	-0.0229914	0.102048	-0.2253	0.821746	0.934576
PEX5L_Myotis_lucifugus_003334	46.3862	0.243265	0.272548	0.892557	0.372094	0.684827
PEX5L_Myotis_lucifugus_003335	27.9646	-0.0279039	0.342606	-0.081446	0.935087	NA
TTC14_Myotis_lucifugus_003340	2354.16	-0.0548494	0.072382	-0.757778	0.448584	0.741986
CCDC39_Myotis_lucifugus_003341	16.7024	0.42938	0.443133	0.968964	0.332563	NA
Fxr1_Myotis_lucifugus_003343	5217.64	0.0710369	0.0578467	1.22802	0.21944	0.536725
DNAJC19_Myotis_lucifugus_003344	832.098	-0.0652232	0.0781326	-0.834775	0.403844	0.70996
ATP11B_Myotis_lucifugus_003354	2525.42	-0.0735371	0.0698538	-1.05273	0.292465	0.616114
DCUN1D1_Myotis_lucifugus_003355	2104.75	0.0178449	0.0728642	0.244907	0.806529	0.929279
MCCC1_Myotis_lucifugus_003356	267.654	0.086361	0.118238	0.730403	0.465144	0.753165
B3GNT5_Myotis_lucifugus_003358	209.455	-0.0654958	0.130206	-0.503016	0.614953	0.845437
KLHL24_Myotis_lucifugus_003362	144.796	0.532501	0.18227	2.9215	0.00348347	0.0445554
YEATS2_Myotis_lucifugus_003363	987.595	0.0700763	0.0775994	0.903052	0.366498	0.680083
PARL_Myotis_lucifugus_003364	858.986	-0.145641	0.0867665	-1.67854	0.0932421	0.347536
ABCC5_Myotis_lucifugus_003365	341.708	0.0256792	0.110178	0.233071	0.815706	0.932349
HTATSF1_Myotis_lucifugus_003369	5.92353	0.635479	0.740835	0.857788	0.39101	NA
EIF2B5_Myotis_lucifugus_003370	942.913	-0.106123	0.0750752	-1.41356	0.15749	0.453996
DVL3_Myotis_lucifugus_003371	1421.78	0.115286	0.0852405	1.35248	0.176223	0.482132
AP2M1_Myotis_lucifugus_003372	5436.57	-0.0152088	0.0567693	-0.267906	0.788772	0.922961
ABCF3_Myotis_lucifugus_003373	481.858	-0.0616956	0.0971448	-0.635089	0.525371	0.794685
VWA5B2_Myotis_lucifugus_003374	2.74085	-1.11362	1.11154	-1.00187	0.316405	NA
ALG3_Myotis_lucifugus_003375	309.781	0.0611047	0.115482	0.529129	0.596716	0.836705
EEF1AKMT4-ECE2_Myotis_lucifugus_003376	39.9906	-0.324345	0.299154	-1.08421	0.278273	0.601535
PSMD2_Myotis_lucifugus_003377	7084.29	-0.165476	0.057085	-2.89877	0.00374634	0.0463441
EIF4G1_Myotis_lucifugus_003378	19212.2	-0.0336903	0.0593687	-0.567476	0.570391	0.823023
FAM131A_Myotis_lucifugus_003379	7.58475	-0.32243	0.640821	-0.503152	0.614857	NA
CLCN2_Myotis_lucifugus_003380	30.4203	-0.0976256	0.324204	-0.301124	0.76332	NA
POLR2H_Myotis_lucifugus_003381	213.586	-0.206656	0.134457	-1.53697	0.1243	0.402168
CHRD_Myotis_lucifugus_003383	9.26281	0.245812	0.592078	0.415169	0.678018	NA
EPHB3_Myotis_lucifugus_003387	243.698	0.333964	0.275869	1.21059	0.226053	0.545127
VPS8_Myotis_lucifugus_003388	181.849	0.0861072	0.145947	0.589989	0.555198	0.813615
VPS8_Myotis_lucifugus_003389	233.408	0.290039	0.127628	2.27254	0.0230542	0.15496
C3orf70_Myotis_lucifugus_003390	49.1718	0.0796999	0.258269	0.308593	0.757631	0.911014
EHHADH_Myotis_lucifugus_003391	219.093	0.0539039	0.133507	0.403754	0.686394	0.882494
MAP3K13_Myotis_lucifugus_003392	39.6928	0.217271	0.290008	0.749189	0.453743	0.744609
TMEM41A_Myotis_lucifugus_003393	118.361	0.0490891	0.170104	0.288582	0.772901	0.917806
LIPH_Myotis_lucifugus_003395	2.90737	0.404595	1.08204	0.373919	0.708465	NA
SENP2_Myotis_lucifugus_003397	560.815	0.0485372	0.0961884	0.504605	0.613836	0.845437
IGF2BP2_Myotis_lucifugus_003398	1768.57	-0.0318771	0.0844689	-0.377382	0.70589	0.889567
TRA2B_Myotis_lucifugus_003401	3641.68	-0.011954	0.0640734	-0.186567	0.852	0.947532
Unknown_Myotis_lucifugus_003402	65.3067	0.191102	0.227296	0.840761	0.400482	0.707256
ETV5_Myotis_lucifugus_003404	1250.56	-0.226168	0.0817152	-2.76775	0.0056444	0.0620884
DGKG_Myotis_lucifugus_003405	56.8423	0.00932979	0.237346	0.0393089	0.968644	0.989539
DGKG_Myotis_lucifugus_003406	46.6569	-0.0311734	0.264987	-0.117641	0.906352	0.968794
CRYGS_Myotis_lucifugus_003410	2.03825	0.357522	1.35721	0.263424	0.792224	NA
TBCCD1_Myotis_lucifugus_003411	624.747	0.0347436	0.0862456	0.402845	0.687062	0.882494
DNAJB11_Myotis_lucifugus_003412	2475.28	0.158315	0.0670551	2.36098	0.0182269	0.132893
Unknown_Myotis_lucifugus_003429	90.0527	-0.339057	0.200774	-1.68875	0.0912671	0.344124
EIF4A2_Myotis_lucifugus_003430	3484.28	0.117269	0.0695351	1.68648	0.0917041	0.344808
RFC4_Myotis_lucifugus_003431	2275.68	0.0272831	0.0711706	0.383348	0.701461	0.888227
ST6GAL1_Myotis_lucifugus_003434	28.5802	-0.281004	0.344739	-0.815119	0.415004	NA
MASP1_Myotis_lucifugus_003436	2.06122	0.994735	1.38652	0.717433	0.473107	NA
RTP4_Myotis_lucifugus_003437	10.5287	3.64362	0.797513	4.56873	4.90693e-06	NA
BCL6_Myotis_lucifugus_003440	686.353	0.316281	0.0854985	3.69926	0.00021623	0.00585899
Lpp_Myotis_lucifugus_003442	300.607	0.132488	0.119165	1.1118	0.266222	0.58836
LPP_Myotis_lucifugus_003443	452.103	0.0690102	0.0985373	0.700346	0.483711	0.767309
LPP_Myotis_lucifugus_003444	163.122	-0.114593	0.151023	-0.758776	0.447986	0.741683
P3H2_Myotis_lucifugus_003450	604.78	0.0470619	0.0896945	0.524691	0.599798	0.837719
CLDN1_Myotis_lucifugus_003452	15.6598	-0.108181	0.460763	-0.234787	0.814374	NA
IL1RAP_Myotis_lucifugus_003454	58.9285	0.262467	0.238834	1.09895	0.271789	0.594445
CCDC50_Myotis_lucifugus_003459	1068.36	0.100245	0.0742078	1.35086	0.176739	0.482717
Fgf12_Myotis_lucifugus_003461	25.0687	0.0928112	0.354382	0.261896	0.793402	NA
Fgf12_Myotis_lucifugus_003462	11.6699	0.126011	0.51877	0.242903	0.808081	NA
Fgf12_Myotis_lucifugus_003463	8.1437	0.387793	0.646265	0.600052	0.548472	NA
OPA1_Myotis_lucifugus_003469	1748.7	0.0427951	0.0720714	0.593787	0.552654	0.812384
SUPT5H_Myotis_lucifugus_003470	39.1665	-0.176211	0.288962	-0.609806	0.54199	0.804687
Unknown_Myotis_lucifugus_003472	2.79693	0.411658	1.0854	0.379268	0.704489	NA
HES1_Myotis_lucifugus_003473	566.429	0.306698	0.0919488	3.33553	0.00085137	0.0170935
LRRC15_Myotis_lucifugus_003476	28.7519	0.964792	0.369499	2.61108	0.0090257	NA
ATP13A3_Myotis_lucifugus_003478	5116	-0.0785171	0.0888737	-0.883469	0.376983	0.688875
rps13_Myotis_lucifugus_003480	67.8337	-0.238726	0.225735	-1.05755	0.290261	0.613999
LSG1_Myotis_lucifugus_003484	696.971	0.0898008	0.085133	1.05483	0.291503	0.615223
FAM43A_Myotis_lucifugus_003485	40.8097	0.158324	0.282906	0.559634	0.575729	0.825341
SNRPD2_Myotis_lucifugus_003488	2.41219	1.09705	1.16737	0.93976	0.347341	NA
XXYLT1_Myotis_lucifugus_003491	71.3674	-0.181083	0.219921	-0.823398	0.410282	0.713416
Xxylt1_Myotis_lucifugus_003492	31.5929	0.218199	0.31998	0.681915	0.495293	NA
XXYLT1_Myotis_lucifugus_003496	23.8875	-0.0258908	0.379658	-0.068195	0.94563	NA
ACAP2_Myotis_lucifugus_003497	1513.83	0.142279	0.0699483	2.03406	0.0419457	0.220231
PPP1R2_Myotis_lucifugus_003499	686.049	0.193876	0.0847409	2.28787	0.0221449	0.150643
Unknown_Myotis_lucifugus_003500	147.573	0.181533	0.169429	1.07144	0.283972	0.607353
Bdh1_Myotis_lucifugus_003504	207.452	-0.149983	0.130571	-1.14868	0.25069	0.571794
Unknown_Myotis_lucifugus_003506	140.098	0.04567	0.158093	0.28888	0.772673	0.917711
Dlg1_Myotis_lucifugus_003508	2227.21	0.0919503	0.071687	1.28266	0.19961	0.511832
Prr13_Myotis_lucifugus_003511	17.3098	-0.0297482	0.441	-0.0674562	0.946219	NA
NCBP2AS2_Myotis_lucifugus_003512	36.0047	-0.122463	0.312524	-0.391853	0.695167	0.886134
NCBP2_Myotis_lucifugus_003513	715.304	-0.0297533	0.0832048	-0.357591	0.720649	0.895794
SENP5_Myotis_lucifugus_003514	987.77	0.0523862	0.0784751	0.667552	0.504419	0.78197
Pak2_Myotis_lucifugus_003515	1935.83	0.105501	0.0629157	1.67686	0.0935706	0.348342
PIGX_Myotis_lucifugus_003517	267.585	-0.0146556	0.128134	-0.114377	0.908939	0.969696
CEP19_Myotis_lucifugus_003518	246.828	0.0911451	0.12677	0.718978	0.472155	0.758676
Fbxo45_Myotis_lucifugus_003521	570.269	0.117523	0.0961011	1.22291	0.221365	0.538953
Unknown_Myotis_lucifugus_003522	25.6255	-0.270551	0.356171	-0.759609	0.447489	NA
WDR53_Myotis_lucifugus_003523	88.5038	-0.0114821	0.196527	-0.0584249	0.95341	0.984474
RNF168_Myotis_lucifugus_003525	464.167	0.038598	0.106304	0.363089	0.716538	0.894898
UBXN7_Myotis_lucifugus_003527	2920.35	0.170883	0.0625811	2.73058	0.00632227	0.0671633
TCTEX1D2_Myotis_lucifugus_003529	12.8212	0.176108	0.491378	0.358395	0.720048	NA
TCTEX1D2_Myotis_lucifugus_003530	18.5267	-0.397538	0.413023	-0.962507	0.335795	NA
PCYT1A_Myotis_lucifugus_003531	882.444	0.0936705	0.0929561	1.00769	0.313606	0.63652
SLC51A_Myotis_lucifugus_003532	1.58202	-2.93794	1.71807	-1.71002	0.0872618	NA
TFRC_Myotis_lucifugus_003535	2625.78	-0.240641	0.0694036	-3.46728	0.000525759	0.0117543
Tnk2_Myotis_lucifugus_003537	154.937	-0.251187	0.150236	-1.67195	0.0945337	0.350344
Unknown_Myotis_lucifugus_003540	14.1509	-0.130169	0.469591	-0.277196	0.78163	NA
ZNF587_Myotis_lucifugus_003541	153.962	0.266328	0.158425	1.6811	0.092744	0.346759
RUBCN_Myotis_lucifugus_003543	274.471	-0.048501	0.1243	-0.390194	0.696393	0.886786
FYTTD1_Myotis_lucifugus_003544	2840.13	0.0392079	0.0690464	0.567849	0.570137	0.823023
Lrch3_Myotis_lucifugus_003546	67.7972	0.0934306	0.229539	0.407036	0.683982	0.881236
LRCH3_Myotis_lucifugus_003548	1305.84	0.15221	0.0706389	2.15477	0.03118	0.186899
IQCG_Myotis_lucifugus_003549	166.723	0.0435623	0.143657	0.303237	0.761709	0.912503
RPL35A_Myotis_lucifugus_003550	4691.09	-0.217057	0.0748209	-2.90103	0.0037194	0.046203
Lmln_Myotis_lucifugus_003551	13.3716	0.322483	0.493503	0.653457	0.513462	NA
OSBPL11_Myotis_lucifugus_003552	1026.53	0.0285501	0.0844249	0.338171	0.735234	0.901817
SNX4_Myotis_lucifugus_003554	1483.86	0.128558	0.0713261	1.8024	0.0714832	0.300909
SERPINB6_Myotis_lucifugus_003555	6.8569	0.256675	0.671098	0.382471	0.702112	NA
ZNF148_Myotis_lucifugus_003558	173.151	-0.014138	0.14952	-0.0945559	0.924668	0.975039
ZNF148_Myotis_lucifugus_003559	1199.25	0.058869	0.0778245	0.756434	0.449389	0.742758
HEG1_Myotis_lucifugus_003564	102.746	0.148624	0.197172	0.753779	0.450982	0.743744
Itgb5_Myotis_lucifugus_003566	1981.5	0.124689	0.0694702	1.79485	0.0726771	0.30363
UMPS_Myotis_lucifugus_003567	1407.49	-0.0120985	0.0777782	-0.155552	0.876386	0.957575
KALRN_Myotis_lucifugus_003569	123.095	0.147248	0.169929	0.866531	0.386199	0.695961
KALRN_Myotis_lucifugus_003570	38.2919	0.0526541	0.295356	0.178273	0.858509	0.949589
Kalrn_Myotis_lucifugus_003571	8.07186	-0.919581	0.633105	-1.45249	0.146365	NA
CCDC14_Myotis_lucifugus_003573	15.1398	-0.24964	0.482221	-0.517688	0.604676	NA
CCDC14_Myotis_lucifugus_003574	310.431	0.169195	0.122796	1.37785	0.168249	0.471249
CCDC14_Myotis_lucifugus_003576	134.819	-0.0993022	0.180949	-0.548786	0.583152	0.830199
MYLK_Myotis_lucifugus_003579	107.593	0.0587847	0.18438	0.318824	0.74986	0.908353
HACD2_Myotis_lucifugus_003580	596.067	-0.0190141	0.0920582	-0.206544	0.836366	0.940258
ADCY5_Myotis_lucifugus_003582	13.0411	0.156328	0.495355	0.315588	0.752316	NA
SEC22A_Myotis_lucifugus_003583	377.539	-0.0998388	0.108551	-0.919745	0.357706	0.672284
PDIA5_Myotis_lucifugus_003584	549.343	0.0167243	0.0933776	0.179104	0.857856	0.949308
Slc49a4_Myotis_lucifugus_003587	522.39	-0.0109553	0.0930644	-0.117717	0.906292	0.968794
HSPBAP1_Myotis_lucifugus_003588	117.633	-0.157289	0.16788	-0.936913	0.348803	0.665997
PARP14_Myotis_lucifugus_003589	114.297	2.39302	0.201483	11.877	1.5581e-32	2.92922e-30
HSPBAP1_Myotis_lucifugus_003590	7.05859	0.208406	0.720087	0.289418	0.772262	NA
PARP14_Myotis_lucifugus_003591	196	2.56848	0.157418	16.3163	7.558e-60	2.03869e-57
PARP14_Myotis_lucifugus_003592	16.0865	3.79382	0.665171	5.70353	1.17351e-08	NA
PARP14_Myotis_lucifugus_003593	92.3305	2.52557	0.230159	10.9732	5.14388e-28	8.39805e-26
PARP14_Myotis_lucifugus_003594	39.595	3.35558	0.386189	8.68894	3.65837e-18	4.40709e-16
PARP14_Myotis_lucifugus_003595	82.0137	2.53931	0.243039	10.4482	1.49397e-25	2.34647e-23
PARP14_Myotis_lucifugus_003596	5.26417	2.96729	0.980016	3.0278	0.00246344	NA
PARP14_Myotis_lucifugus_003597	1628.6	2.96485	0.0908072	32.65	8.02409e-234	8.29691e-231
PARP14_Myotis_lucifugus_003598	1025.85	2.6305	0.0881236	29.8501	8.7482e-196	6.03043e-193
PARP15_Myotis_lucifugus_003602	19.4168	0.334142	0.404065	0.826953	0.408264	NA
DTX3L_Myotis_lucifugus_003603	2200.83	2.85655	0.0696746	40.9984	0	0
PARP9_Myotis_lucifugus_003604	2804.74	2.84649	0.0742803	38.3209	0	0
RPL6_Myotis_lucifugus_003606	20.9836	-0.104571	0.392642	-0.266328	0.789987	NA
Sdhaf2_Myotis_lucifugus_003607	28.6383	0.0128747	0.331473	0.0388409	0.969017	NA
GTF2H3_Myotis_lucifugus_003608	223.712	-0.158655	0.130165	-1.21887	0.222894	0.540592
KPNA1_Myotis_lucifugus_003609	737.825	-0.0596269	0.0932433	-0.639476	0.522513	0.792719
WDR5B_Myotis_lucifugus_003610	68.9167	0.287697	0.234411	1.22732	0.219703	0.536947
FAM162A_Myotis_lucifugus_003611	541.529	0.165539	0.0941371	1.75849	0.078664	0.318238
UBE2R2_Myotis_lucifugus_003617	8.2854	-0.121195	0.612699	-0.197805	0.843198	NA
EAF2_Myotis_lucifugus_003622	340.086	0.0725737	0.108443	0.669234	0.503346	0.781569
IQCB1_Myotis_lucifugus_003623	568.497	0.0574786	0.101138	0.568318	0.569819	0.823023
GOLGB1_Myotis_lucifugus_003624	32.5254	0.236136	0.310953	0.759395	0.447616	NA
GOLGB1_Myotis_lucifugus_003625	2379.81	0.40559	0.0747886	5.42315	5.85579e-08	4.05914e-06
HCLS1_Myotis_lucifugus_003626	33.7314	-0.0474098	0.312818	-0.151557	0.879536	NA
POLQ_Myotis_lucifugus_003628	579.922	0.106351	0.094288	1.12794	0.259347	0.580652
GTF2E1_Myotis_lucifugus_003634	935.712	0.0831428	0.0824497	1.00841	0.313259	0.636458
RABL3_Myotis_lucifugus_003635	196.489	-0.124291	0.137717	-0.902512	0.366785	0.680083
Unknown_Myotis_lucifugus_003636	113.324	0.106056	0.174025	0.609428	0.542241	0.804799
Ndufb4_Myotis_lucifugus_003638	711.52	-0.0984955	0.102004	-0.965601	0.334244	0.654975
FSTL1_Myotis_lucifugus_003640	7983.85	0.115975	0.0551106	2.1044	0.0353439	0.202238
LRRC58_Myotis_lucifugus_003641	514.921	-0.213242	0.107047	-1.99205	0.0463656	0.234818
GSK3B_Myotis_lucifugus_003645	1106.89	-0.0174793	0.0728243	-0.24002	0.810315	0.930617
MAATS1_Myotis_lucifugus_003647	42.5415	0.0708759	0.291857	0.242844	0.808126	0.929825
Unknown_Myotis_lucifugus_003648	2.49901	-0.865076	1.14487	-0.755613	0.449881	NA
COX17_Myotis_lucifugus_003649	627.43	-0.295965	0.113526	-2.60702	0.0091334	0.0850805
POPDC2_Myotis_lucifugus_003650	22.0357	0.178399	0.407159	0.438155	0.661274	NA
PLA1A_Myotis_lucifugus_003651	523.573	0.0535273	0.100354	0.533383	0.593769	0.836
ADPRH_Myotis_lucifugus_003653	1365.69	0.00132083	0.0748968	0.0176354	0.98593	0.994509
CD80_Myotis_lucifugus_003654	6.45739	0.238436	0.68678	0.34718	0.728456	NA
TIMMDC1_Myotis_lucifugus_003655	198.395	-0.308718	0.134481	-2.29562	0.0216978	0.148826
POGLUT1_Myotis_lucifugus_003656	427.842	-0.050653	0.10436	-0.48537	0.627414	0.852398
TMEM39A_Myotis_lucifugus_003657	406.948	0.0874212	0.105887	0.825606	0.409028	0.712111
ARHGAP31_Myotis_lucifugus_003659	301.294	-0.131317	0.115897	-1.13305	0.257194	0.578337
B4GALT4_Myotis_lucifugus_003660	197.941	-0.106082	0.148933	-0.712282	0.47629	0.761269
IGSF11_Myotis_lucifugus_003662	738.394	0.288518	0.0915658	3.15094	0.00162746	0.0272308
Unknown_Myotis_lucifugus_003663	3.64442	-0.916283	0.944361	-0.970268	0.331913	NA
RPL21_Myotis_lucifugus_003669	75.7115	0.277491	0.226981	1.22253	0.221506	0.539017
GAP43_Myotis_lucifugus_003670	2.74562	-0.290882	1.05029	-0.276954	0.781816	NA
Zbtb20_Myotis_lucifugus_003676	52.7697	0.116042	0.247256	0.469319	0.638842	0.857404
QTRT2_Myotis_lucifugus_003679	400.443	-0.143245	0.10004	-1.43187	0.152182	0.448352
CCDC191_Myotis_lucifugus_003680	30.9659	-0.0313348	0.325184	-0.0963601	0.923235	NA
Zdhhc23_Myotis_lucifugus_003681	22.6155	-0.0943465	0.374245	-0.252098	0.800965	NA
GRAMD1C_Myotis_lucifugus_003682	31.5864	0.302612	0.31462	0.961834	0.336133	NA
GRAMD1C_Myotis_lucifugus_003683	4.29967	0.0945674	0.871057	0.108566	0.913547	NA
Unknown_Myotis_lucifugus_003684	6.57631	0.17787	0.704817	0.252364	0.80076	NA
ATP6V1A_Myotis_lucifugus_003685	1181.55	-0.0317771	0.0711411	-0.446677	0.655108	0.867234
NAA50_Myotis_lucifugus_003686	4238.98	0.0441696	0.0735226	0.600763	0.547998	0.809086
Odc1_Myotis_lucifugus_003687	3.74859	0.399327	0.926904	0.430819	0.6666	NA
Unknown_Myotis_lucifugus_003688	2.13215	-0.0502594	1.18674	-0.0423507	0.966219	NA
USF3_Myotis_lucifugus_003689	1183.06	0.289541	0.0806162	3.5916	0.000328652	0.00822161
SPICE1_Myotis_lucifugus_003691	475.694	0.169297	0.0949344	1.78331	0.0745361	0.307871
BOC_Myotis_lucifugus_003694	79.2585	0.397592	0.204167	1.94739	0.0514883	0.248262
NEPRO_Myotis_lucifugus_003696	206.696	0.00316779	0.136217	0.0232555	0.981447	0.992808
GTPBP8_Myotis_lucifugus_003697	124.597	-0.206459	0.181141	-1.13977	0.254383	0.57519
CCDC80_Myotis_lucifugus_003699	7061.14	0.281974	0.0565346	4.98764	6.11226e-07	3.66381e-05
SLC35A5_Myotis_lucifugus_003700	639.453	-0.0362541	0.0951896	-0.380862	0.703306	0.888664
ATG3_Myotis_lucifugus_003701	1127.87	0.266007	0.0753441	3.53056	0.000414682	0.00983819
Unknown_Myotis_lucifugus_003704	7.12085	0.106685	0.689262	0.154782	0.876993	NA
CD200_Myotis_lucifugus_003705	1897.99	0.139138	0.0748902	1.85789	0.0631839	0.279713
TTMP_Myotis_lucifugus_003711	86.7081	0.295386	0.193999	1.52262	0.127855	0.408346
TAGLN3_Myotis_lucifugus_003714	34.0513	-0.20172	0.307238	-0.656561	0.511463	NA
ABHD10_Myotis_lucifugus_003715	528.816	-0.0614322	0.0930921	-0.659908	0.509313	0.785232
PHLDB2_Myotis_lucifugus_003716	5842.99	0.204677	0.0729173	2.80698	0.00500086	0.0569795
Plcxd2_Myotis_lucifugus_003717	4.31887	-1.02516	0.88074	-1.16397	0.244435	NA
NECTIN3_Myotis_lucifugus_003721	885.466	0.0448873	0.0845511	0.530889	0.595496	0.836493
C1D_Myotis_lucifugus_003732	26.1769	-0.308043	0.371041	-0.830213	0.406418	NA
SRM_Myotis_lucifugus_003735	2.57636	0.0153773	1.17521	0.0130848	0.98956	NA
MORC1_Myotis_lucifugus_003739	3.15267	0.360662	0.987106	0.365374	0.714833	NA
DZIP3_Myotis_lucifugus_003744	341.032	0.168316	0.112777	1.49246	0.135578	0.421163
DZIP3_Myotis_lucifugus_003745	39.4787	0.226956	0.299392	0.758054	0.448419	0.741986
CIP2A_Myotis_lucifugus_003746	1226.35	-0.117662	0.0846457	-1.39005	0.164513	0.464877
Unknown_Myotis_lucifugus_003747	17.3804	-0.626426	0.445947	-1.40471	0.160107	NA
IFT57_Myotis_lucifugus_003752	347.742	0.0803485	0.109949	0.730782	0.464912	0.753093
CD47_Myotis_lucifugus_003753	607.621	-0.0446229	0.0940148	-0.474637	0.635046	0.855679
TSN_Myotis_lucifugus_003755	75.6646	-0.328585	0.218071	-1.50678	0.131868	0.415892
BBX_Myotis_lucifugus_003759	3854.7	0.215925	0.0579617	3.72531	0.000195076	0.00546389
BBX_Myotis_lucifugus_003760	446.72	0.235934	0.0982831	2.40056	0.0163701	0.124399
SNUPN_Myotis_lucifugus_003764	287.243	0.0931095	0.118595	0.785108	0.432391	0.729944
CBLB_Myotis_lucifugus_003771	114.885	0.0704474	0.178412	0.394859	0.692947	0.884835
CBLB_Myotis_lucifugus_003772	268.651	0.0551127	0.121477	0.453687	0.650054	0.863491
ALCAM_Myotis_lucifugus_003774	2108.19	0.341569	0.0694151	4.92068	8.62455e-07	4.88646e-05
TFPT_Myotis_lucifugus_003782	24.0905	0.343881	0.380445	0.90389	0.366054	NA
Ttyh3_Myotis_lucifugus_003792	1.89111	0.812669	1.40629	0.577881	0.563344	NA
NFKBIZ_Myotis_lucifugus_003801	40.5376	0.231369	0.295101	0.784032	0.433021	0.729944
NXPE3_Myotis_lucifugus_003802	291.569	0.0419791	0.118009	0.355728	0.722044	0.89634
SAMD12_Myotis_lucifugus_003803	16.5426	0.00493663	0.431094	0.0114514	0.990863	NA
CEP97_Myotis_lucifugus_003804	90.466	0.128257	0.204103	0.628393	0.529747	0.796303
CLDND1_Myotis_lucifugus_003809	1633.8	-0.0843414	0.0772288	-1.0921	0.27479	0.597856
CPOX_Myotis_lucifugus_003812	364.282	-0.236666	0.11107	-2.13079	0.0331066	0.194233
DCBLD2_Myotis_lucifugus_003816	1641.42	0.0046233	0.0738958	0.0625652	0.950113	0.983315
Unknown_Myotis_lucifugus_003821	8.50883	-0.0527968	0.655098	-0.0805937	0.935765	NA
COL8A1_Myotis_lucifugus_003822	1741.14	0.0599077	0.0819784	0.730774	0.464917	0.753093
FILIP1L_Myotis_lucifugus_003823	187.66	0.792285	0.141843	5.58563	2.32854e-08	1.80578e-06
CMSS1_Myotis_lucifugus_003829	556.765	0.0225415	0.0936145	0.240791	0.809717	0.930452
TBC1D23_Myotis_lucifugus_003833	729.601	0.0697874	0.08706	0.801601	0.422784	0.724171
Tbc1d23_Myotis_lucifugus_003834	292.161	0.311342	0.114617	2.71638	0.00660011	0.0687608
NIT2_Myotis_lucifugus_003835	82.4007	-0.239964	0.199322	-1.2039	0.228629	0.547363
TOMM70_Myotis_lucifugus_003838	2225.91	0.0798644	0.0674519	1.18402	0.236405	0.556607
TMEM45A_Myotis_lucifugus_003843	162.779	-0.0261401	0.158449	-0.164975	0.868964	0.954591
TFG_Myotis_lucifugus_003846	2016.47	0.138756	0.0682628	2.03267	0.0420854	0.220615
ABI3BP_Myotis_lucifugus_003847	2.76333	0.33469	1.05154	0.318285	0.750269	NA
SNRPG_Myotis_lucifugus_003848	379.16	-0.0302095	0.110717	-0.272852	0.784967	0.921595
IMPG2_Myotis_lucifugus_003850	6.30238	0.168887	0.693407	0.243561	0.807571	NA
SENP7_Myotis_lucifugus_003852	846.257	0.453215	0.0858528	5.27898	1.29906e-07	8.5738e-06
TRMT10C_Myotis_lucifugus_003853	142.601	0.305097	0.161427	1.89	0.0587574	0.26863
PCNP_Myotis_lucifugus_003855	3406.18	-0.0224862	0.0638733	-0.352044	0.724806	0.897385
ZBTB11_Myotis_lucifugus_003856	624.793	0.126799	0.0876035	1.44742	0.147778	0.441278
RPL24_Myotis_lucifugus_003857	6033.75	-0.15355	0.0533149	-2.88006	0.00397595	0.0482601
ZC3H11A_Myotis_lucifugus_003859	9.96293	-0.1439	0.568597	-0.253078	0.800208	NA
PRPF4B_Myotis_lucifugus_003860	6.94426	-0.0703205	0.706755	-0.0994978	0.920743	NA
RIOX2_Myotis_lucifugus_003862	492.395	-0.0325258	0.0957843	-0.339573	0.734178	0.901611
CRYBG3_Myotis_lucifugus_003863	635.943	0.102093	0.0895345	1.14026	0.254177	0.574991
Arl6_Myotis_lucifugus_003864	44.7691	0.00558976	0.268735	0.0208003	0.983405	0.993332
Epha6_Myotis_lucifugus_003865	2.19395	1.63221	1.34574	1.21287	0.22518	NA
EPHA6_Myotis_lucifugus_003869	2.52837	-0.461662	1.11789	-0.412976	0.679624	NA
EPHA6_Myotis_lucifugus_003872	2.82525	-0.317297	1.16939	-0.271335	0.786134	NA
NSUN3_Myotis_lucifugus_003891	53.7179	0.155336	0.245126	0.633699	0.526277	0.795183
ARL13B_Myotis_lucifugus_003892	209.878	0.117017	0.15095	0.775203	0.43822	0.733716
Arl13b_Myotis_lucifugus_003894	72.4285	0.211849	0.217971	0.971917	0.331092	0.653442
PROS1_Myotis_lucifugus_003895	223.334	0.161967	0.129852	1.24732	0.21228	0.528274
EPHA3_Myotis_lucifugus_003901	32.2605	0.13607	0.313183	0.434476	0.663943	NA
EPHA3_Myotis_lucifugus_003902	46.1532	0.54801	0.272577	2.01048	0.0443806	0.228306
EPHA3_Myotis_lucifugus_003903	56.134	0.298507	0.240352	1.24196	0.214251	0.530942
C3orf38_Myotis_lucifugus_003907	657.402	0.0530527	0.0968019	0.548054	0.583655	0.830313
ZNF654_Myotis_lucifugus_003908	311.079	0.108378	0.12043	0.899923	0.368161	0.681195
CGGBP1_Myotis_lucifugus_003909	581.535	0.0113252	0.0902743	0.125453	0.900165	0.966365
HNRNPA1_Myotis_lucifugus_003912	94.4568	0.139209	0.191375	0.727414	0.466972	0.754588
Chmp2b_Myotis_lucifugus_003916	1066.1	0.135768	0.0737369	1.84125	0.0655842	0.287151
Vgll3_Myotis_lucifugus_003918	1600.38	0.00739561	0.0808113	0.0915171	0.927082	0.975702
RPLP0_Myotis_lucifugus_003920	94.003	-0.410498	0.204039	-2.01186	0.044235	0.227984
RTCB_Myotis_lucifugus_003922	573.702	-0.084797	0.0941257	-0.900891	0.367646	0.680656
Wsb2_Myotis_lucifugus_003941	65.4964	-0.271632	0.225218	-1.20608	0.227786	0.54637
Wsb2_Myotis_lucifugus_003942	21.2245	0.130021	0.394624	0.32948	0.741793	NA
Robo1_Myotis_lucifugus_003954	362.919	0.145949	0.111654	1.30716	0.19116	0.502098
Robo1_Myotis_lucifugus_003956	1776.04	0.119177	0.0728137	1.63673	0.101687	0.363995
ROBO1_Myotis_lucifugus_003957	1053.28	0.150805	0.0815335	1.84961	0.0643695	0.28383
RPS4X_Myotis_lucifugus_003958	181.089	0.068413	0.13889	0.49257	0.622316	0.849164
ATF1_Myotis_lucifugus_003965	8.4373	0.244355	0.606977	0.402577	0.687259	NA
Robo2_Myotis_lucifugus_003967	13.0076	1.2543	0.531356	2.36056	0.0182474	NA
ROBO2_Myotis_lucifugus_003968	4.12028	1.16833	0.913536	1.27891	0.200928	NA
Rbm11_Myotis_lucifugus_003985	7.41465	0.127898	0.637694	0.200564	0.841039	NA
HSPA13_Myotis_lucifugus_003987	1448.4	0.0313863	0.0699642	0.448605	0.653717	0.8659
NRIP1_Myotis_lucifugus_003994	769.216	0.00841144	0.0887676	0.0947579	0.924507	0.975039
USP25_Myotis_lucifugus_004001	750.33	0.116863	0.0814	1.43567	0.151097	0.446787
IGSF10_Myotis_lucifugus_004008	13.0167	0.863859	0.522094	1.6546	0.098005	NA
MED12L_Myotis_lucifugus_004009	24.8911	-0.150995	0.355279	-0.425004	0.670834	NA
Med12l_Myotis_lucifugus_004018	4.00882	0.223524	0.877953	0.254597	0.799035	NA
Med12l_Myotis_lucifugus_004019	5.25629	-0.376093	0.76376	-0.492423	0.622421	NA
TIMM9_Myotis_lucifugus_004021	71.5905	0.0665617	0.22403	0.29711	0.766382	0.914089
SIAH2_Myotis_lucifugus_004030	49.8926	-0.123359	0.252168	-0.489194	0.624704	0.850701
EIF2A_Myotis_lucifugus_004033	1803.04	0.0953663	0.0721651	1.3215	0.186334	0.495401
SERP1_Myotis_lucifugus_004034	3769.36	0.147594	0.0580148	2.54407	0.0109568	0.0967831
TSC22D2_Myotis_lucifugus_004037	1031.06	0.0342299	0.082285	0.415992	0.677416	0.878488
PFN2_Myotis_lucifugus_004045	1453.27	0.137906	0.069555	1.98269	0.0474021	0.238124
RNF13_Myotis_lucifugus_004046	175.321	-0.205938	0.145142	-1.41887	0.155938	0.453132
RNF13_Myotis_lucifugus_004047	303.452	0.0987333	0.115121	0.857649	0.391086	0.699725
COMMD2_Myotis_lucifugus_004051	267.459	-0.136424	0.120682	-1.13045	0.258288	0.579528
RSL1D1_Myotis_lucifugus_004053	64.9664	0.213178	0.242582	0.878788	0.379516	0.691314
RPS4X_Myotis_lucifugus_004055	396.212	-0.227796	0.104919	-2.17117	0.0299184	0.182422
SAR1A_Myotis_lucifugus_004056	2.00368	0.16304	1.23738	0.131762	0.895173	NA
WWTR1_Myotis_lucifugus_004057	387.665	0.305871	0.105267	2.90567	0.00366471	0.0458384
TM4SF1_Myotis_lucifugus_004064	1090.43	0.126872	0.0882542	1.43758	0.150554	0.446268
YBX1_Myotis_lucifugus_004065	12.52	-0.0513383	0.509871	-0.100689	0.919798	NA
TM4SF18_Myotis_lucifugus_004066	1.82327	0.475048	1.2882	0.368769	0.7123	NA
TM4SF18_Myotis_lucifugus_004068	2.98407	-0.0414845	1.04961	-0.0395238	0.968473	NA
CP_Myotis_lucifugus_004070	85.9694	0.865922	0.21088	4.10624	4.02159e-05	0.00152599
HPS3_Myotis_lucifugus_004071	559.037	0.0678968	0.0926791	0.732601	0.463802	0.753056
Unknown_Myotis_lucifugus_004072	9.92151	-0.0577732	0.569449	-0.101455	0.91919	NA
HLTF_Myotis_lucifugus_004076	389.216	0.00522444	0.112211	0.0465593	0.962865	0.987785
GYG1_Myotis_lucifugus_004077	882.678	-0.0271487	0.079459	-0.341669	0.7326	0.901114
AGTR1_Myotis_lucifugus_004082	3.70572	0.912187	0.956662	0.95351	0.340332	NA
TFPT_Myotis_lucifugus_004092	61.3344	-0.0626157	0.250584	-0.249879	0.802681	0.928521
TMEM98_Myotis_lucifugus_004107	15.1954	-0.02109	0.475752	-0.0443299	0.964641	NA
CKS2_Myotis_lucifugus_004109	10.3424	0.380231	0.579747	0.655858	0.511916	NA
POLR2C_Myotis_lucifugus_004115	23.341	-0.413147	0.372014	-1.11057	0.266754	NA
NUSAP1_Myotis_lucifugus_004117	131.81	0.0455212	0.17266	0.263646	0.792052	0.924446
Plscr1_Myotis_lucifugus_004123	924.498	1.3825	0.0802126	17.2355	1.43825e-66	4.46144e-64
PLSCR4_Myotis_lucifugus_004126	680.648	0.213421	0.0839025	2.54368	0.010969	0.0967831
PLOD2_Myotis_lucifugus_004127	705.169	0.157066	0.0911084	1.72395	0.0847167	0.33014
PLOD2_Myotis_lucifugus_004128	2062.7	0.237048	0.0756257	3.13449	0.00172152	0.0281315
DIPK2A_Myotis_lucifugus_004131	189.982	-0.108453	0.140249	-0.773288	0.439352	0.734404
Tubulin_Myotis_lucifugus_004133	78.1897	-0.388828	0.206022	-1.88731	0.059118	0.269683
EIF1_Myotis_lucifugus_004137	135.865	-0.334346	0.163474	-2.04526	0.0408296	0.217251
Chst2_Myotis_lucifugus_004139	467.985	-0.153976	0.0978067	-1.57429	0.115421	0.387337
U2SURP_Myotis_lucifugus_004140	3484.2	0.184571	0.0681119	2.70982	0.00673204	0.0696969
Unknown_Myotis_lucifugus_004141	3.4086	0.338848	0.940258	0.360377	0.718565	NA
Pcolce2_Myotis_lucifugus_004147	37.8671	-0.483005	0.290617	-1.662	0.0965134	0.353758
E2F6_Myotis_lucifugus_004148	1.59662	-1.87182	1.59689	-1.17217	0.241129	NA
Unknown_Myotis_lucifugus_004149	22.9542	0.435776	0.385679	1.12989	0.258521	NA
IKZF5_Myotis_lucifugus_004151	12.5253	-0.35537	0.510485	-0.696141	0.48634	NA
TRPC1_Myotis_lucifugus_004152	46.2129	0.443054	0.266209	1.66431	0.0960513	0.353164
TRPC1_Myotis_lucifugus_004153	8.88542	-0.648151	0.633804	-1.02264	0.30648	NA
ATR_Myotis_lucifugus_004158	154.954	-0.0183885	0.171439	-0.10726	0.914583	0.971594
ATR_Myotis_lucifugus_004159	490.325	-0.0163303	0.0982266	-0.166251	0.867959	0.954385
XRN1_Myotis_lucifugus_004160	443.119	0.208989	0.10223	2.04431	0.0409233	0.21737
GK5_Myotis_lucifugus_004163	30.5237	0.0305436	0.336419	0.0907904	0.927659	NA
GK5_Myotis_lucifugus_004164	19.6842	0.350958	0.416965	0.841696	0.399958	NA
ATG3_Myotis_lucifugus_004171	57.319	0.117206	0.234959	0.498838	0.617894	0.846228
Fbln2_Myotis_lucifugus_004172	276.439	0.0196067	0.122462	0.160105	0.872799	0.956055
FBLN2_Myotis_lucifugus_004173	127.92	0.116083	0.163433	0.710278	0.477532	0.76197
HDAC11_Myotis_lucifugus_004174	66.0222	-0.0339539	0.228283	-0.148736	0.881762	0.960318
NUP210_Myotis_lucifugus_004175	2.44448	0.108329	1.1534	0.0939213	0.925172	NA
Iqsec1_Myotis_lucifugus_004177	678.579	0.0784174	0.0932837	0.840634	0.400553	0.70727
ACAD9_Myotis_lucifugus_004179	78.1459	-0.221937	0.203029	-1.09313	0.274338	0.597504
ACAD9_Myotis_lucifugus_004180	872.841	-0.0742468	0.0777711	-0.954684	0.339738	0.658769
GCC2_Myotis_lucifugus_004182	822.199	0.374082	0.0969143	3.85992	0.000113422	0.00359016
GCC2_Myotis_lucifugus_004183	83.4601	0.239916	0.197192	1.21666	0.223733	0.541673
GCC2_Myotis_lucifugus_004184	582.892	0.296035	0.0897158	3.2997	0.000967878	0.0187521
RPL4_Myotis_lucifugus_004187	1197.01	0.070369	0.0694796	1.0128	0.311155	0.634168
LIMS1_Myotis_lucifugus_004189	1118.45	-0.0988822	0.0810198	-1.22047	0.222287	0.540061
RANBP2_Myotis_lucifugus_004194	10159.5	0.0910066	0.0723208	1.25837	0.208257	0.523415
CCDC138_Myotis_lucifugus_004195	130.596	-0.0499453	0.162558	-0.307246	0.758656	0.911622
SH3RF3_Myotis_lucifugus_004197	44.2449	0.116395	0.278303	0.418231	0.675778	0.877618
LDHB_Myotis_lucifugus_004198	187.504	0.0892268	0.136968	0.651442	0.514761	0.788503
10-Sep_Myotis_lucifugus_004199	2134.21	0.0388525	0.0726492	0.534796	0.592791	0.835178
SOWAHC_Myotis_lucifugus_004200	126.096	-0.277948	0.168701	-1.64758	0.099439	0.359422
[truncated: 13,764 more rows]

## Sheet: 24h_TE_Contrast_IFNvsUN
Gene	baseMean	log2FoldChange	lfcSE	stat	pvalue	padj
DNA/Crypton_Eulor6B	1.80065	0.467601	1.29109	0.362176	0.71722	NA
DNA/Crypton-A_Eulor5A	14.6277	0.415151	0.459117	0.904239	0.365869	NA
DNA/Kolobok_UCON29	425.87	-0.0103817	0.103807	-0.100009	0.920337	0.974114
DNA/Merlin_MER125	1.72822	-1.13879	1.40941	-0.807991	0.419096	NA
DNA/Merlin_MER136	2.40397	0.0466177	1.12853	0.0413085	0.96705	NA
DNA/MULE-MuDR_Eutr2	4.96495	0.0180468	0.779944	0.0231386	0.98154	NA
DNA/MULE-MuDR_Eutr2B	26.4073	0.639932	0.364453	1.75587	0.0791106	NA
DNA/PIF-Harbinger_AmnHarb1	75.423	-0.116153	0.208286	-0.557658	0.577078	0.826034
DNA/PIF-Harbinger_MER133B	2.58929	1.37943	1.1753	1.17368	0.240522	NA
DNA/PIF-Harbinger_UCON9	2.16146	0.904645	1.24886	0.724378	0.468834	NA
DNA/PIF-Harbinger_UCON9B	1.81359	-0.096208	1.28997	-0.0745814	0.940548	NA
DNA/Zisupton_rnd-6_family-18251	6281.93	-0.201302	0.0646608	-3.1132	0.00185074	0.0292037
DNA/DNA_DNA1-2_ML	4935.39	0.0231299	0.0658933	0.351021	0.725573	0.897877
DNA/DNA_DNA1B-2_ML	311.325	0.137973	0.114222	1.20794	0.227072	0.545712
DNA/DNA_DNAX3_ML	88.8084	0.0329972	0.203388	0.162238	0.871119	0.955435
DNA/DNA_DNAX4_ML	100.89	-0.166455	0.192887	-0.862965	0.388157	0.697097
DNA/DNA_Eulor10	1.97482	0.00281837	1.29758	0.00217203	0.998267	NA
DNA/DNA_Eulor12	2.30895	0.0943538	1.18833	0.0794004	0.936714	NA
DNA/DNA_Eulor2A	1.67051	-1.1751	1.46385	-0.802748	0.42212	NA
DNA/DNA_Eulor2B	3.8422	-0.420619	0.913286	-0.460556	0.645117	NA
DNA/DNA_Eulor2C	153.248	-0.25365	0.169782	-1.49398	0.135182	0.420913
DNA/DNA_Eulor9A	26.4981	-0.383157	0.349429	-1.09652	0.27285	NA
DNA/DNA_Eulor9C	3.39321	0.322253	0.95304	0.338131	0.735264	NA
DNA/DNA_Eutr11	90.0657	0.0139098	0.199733	0.0696424	0.944478	0.981416
DNA/DNA_Eutr2B	2.53836	1.65249	1.17345	1.40823	0.159062	NA
DNA/DNA_MARE8	9.22874	0.953552	0.595437	1.60143	0.109281	NA
DNA/DNA_MER123	4.28243	0.350884	0.880175	0.398653	0.690149	NA
DNA/DNA_MER124	3523.8	-0.0140321	0.0667506	-0.210217	0.833498	0.938962
DNA/DNA_MER126	18.4372	0.668447	0.440301	1.51816	0.128975	NA
DNA/DNA_MER130	2.52756	2.78799	1.38481	2.01327	0.0440865	NA
DNA/DNA_MER131	1090.78	-0.147995	0.0860553	-1.71977	0.0854746	0.331843
DNA/DNA_MER135	119.379	0.0671651	0.187681	0.357869	0.720442	0.895794
DNA/DNA_nMariner1_Psu	2109.57	0.116494	0.0657741	1.77112	0.0765416	0.312838
DNA/DNA_UCON14	3.29881	1.47512	1.02332	1.44151	0.149442	NA
DNA/DNA_UCON2	110.237	0.0360411	0.176558	0.204131	0.838251	0.940928
DNA/DNA_UCON35	6.59416	-0.151149	0.69515	-0.217434	0.82787	NA
DNA/DNA_UCON58	16.0803	0.597608	0.466948	1.27982	0.20061	NA
DNA/DNA_UCON59	1.80702	-1.2536	1.4453	-0.867368	0.38574	NA
DNA/DNA_UCON7	4.44569	1.33995	0.891209	1.50352	0.132706	NA
DNA/DNA_UCON78	15.9163	0.491689	0.462956	1.06207	0.288206	NA
DNA/DNA_UCON8	24.6099	0.160219	0.361758	0.44289	0.657845	NA
DNA/DNA_X23_DNA	1.88142	-0.367474	1.33104	-0.27608	0.782487	NA
DNA/DNA_X24_DNA	6.72755	-0.787114	0.726404	-1.08358	0.278553	NA
DNA/DNA_X2a_DNA	113.195	-0.0269891	0.177177	-0.152329	0.878928	0.959252
DNA/DNA_X2b_DNA	117.901	-0.153588	0.204907	-0.74955	0.453526	0.744469
DNA/DNA_X30_DNA	37.134	0.351889	0.302493	1.1633	0.244709	0.564448
DNA/DNA_X9a_DNA	137.493	0.244664	0.163079	1.50028	0.133543	0.418223
DNA/hAT_EUTREP2	47.7993	0.447626	0.265884	1.68354	0.092271	0.345993
DNA/hAT_MER121	41.4287	0.675567	0.29503	2.28982	0.0220316	0.150202
DNA/hAT_MER53	3.86117	-0.32443	0.909401	-0.356752	0.721278	NA
DNA/hAT_MER99	19.6845	0.544034	0.40781	1.33404	0.182192	NA
DNA/hAT_rnd-1_family-443	229.726	0.0989319	0.129032	0.766723	0.443246	0.737416
DNA/hAT_UCON105	56.5422	0.564635	0.240683	2.34597	0.0189777	0.136666
DNA/hAT_UCON73	70.1973	0.181252	0.225498	0.803783	0.421522	0.722984
DNA/hAT-Ac_EuthAT-2	117.214	0.269195	0.172691	1.55883	0.119037	0.3935
DNA/hAT-Ac_OldhAT1	1761.48	-0.100315	0.0643934	-1.55785	0.119268	0.393689
DNA/hAT-Ac_rnd-1_family-4	5.45248	0.505319	0.822251	0.614556	0.538848	NA
DNA/hAT-Ac_UCON15	3.59703	-0.107989	0.956555	-0.112894	0.910115	NA
DNA/hAT-Ac_UCON26	3.20979	-0.73001	1.04714	-0.697149	0.48571	NA
DNA/hAT-Ac_UCON37	18.0767	-0.30126	0.414299	-0.727156	0.46713	NA
DNA/hAT-Blackjack_BLACKJACK	67.0812	0.336115	0.223274	1.5054	0.132222	0.416325
DNA/hAT-Blackjack_MER53	1321.21	0.0810151	0.07835	1.03402	0.301129	0.624817
DNA/hAT-Blackjack_MER63B	20.6966	0.438369	0.401653	1.09141	0.275091	NA
DNA/hAT-Blackjack_MER63C	146.475	0.0720534	0.157319	0.458007	0.646947	0.861856
DNA/hAT-Blackjack_MER63D	6.80868	-0.0960074	0.687309	-0.139686	0.888908	NA
DNA/hAT-Blackjack_MER81	206.91	0.158065	0.143214	1.10369	0.269726	0.591933
DNA/hAT-Blackjack_MER94	1070.52	-0.0189253	0.0757561	-0.249818	0.802728	0.928521
DNA/hAT-Blackjack_MER94B	36.0349	0.124764	0.298856	0.417472	0.676333	0.877818
DNA/hAT-Blackjack_rnd-4_family-353	4.17135	0.0554124	0.876	0.0632562	0.949562	NA
DNA/hAT-Blackjack_rnd-6_family-2025	27.0522	-0.0290692	0.3454	-0.084161	0.932928	NA
DNA/hAT-Charlie_Chap1_Mam	59.2131	0.0449736	0.232401	0.193517	0.846554	0.944953
DNA/hAT-Charlie_Chap1a_Mam	167.885	0.0391404	0.155528	0.251662	0.801302	0.927789
DNA/hAT-Charlie_Charlie1	1292.82	0.391095	0.0740659	5.28036	1.28929e-07	8.55479e-06
DNA/hAT-Charlie_Charlie10	85.3253	0.487335	0.212491	2.29344	0.0218226	0.149352
DNA/hAT-Charlie_Charlie10a	447.105	0.00459068	0.0996288	0.0460778	0.963248	0.987785
DNA/hAT-Charlie_Charlie10b	214.734	0.213572	0.133152	1.60397	0.10872	0.377083
DNA/hAT-Charlie_Charlie11	371.606	-0.194483	0.11333	-1.71608	0.0861473	0.333411
DNA/hAT-Charlie_Charlie12	6.57235	-0.039868	0.712279	-0.0559724	0.955364	NA
DNA/hAT-Charlie_Charlie12_Prosim	8.6452	-1.36071	0.6828	-1.99284	0.0462794	NA
DNA/hAT-Charlie_Charlie12b_Tarsi	30.7984	0.100355	0.329318	0.304737	0.760567	NA
DNA/hAT-Charlie_Charlie13a	83.3421	0.232549	0.224117	1.03762	0.299446	0.62328
DNA/hAT-Charlie_Charlie13b	355.028	0.11107	0.107737	1.03094	0.302568	0.626025
DNA/hAT-Charlie_Charlie14a	417.159	0.0227406	0.107924	0.210709	0.833114	0.938962
DNA/hAT-Charlie_Charlie15a	842.434	0.0725737	0.0814575	0.89094	0.372962	0.685043
DNA/hAT-Charlie_Charlie15b	687.591	0.0102712	0.0845057	0.121544	0.90326	0.967713
DNA/hAT-Charlie_Charlie16	284.414	0.192601	0.117932	1.63315	0.102437	0.364716
DNA/hAT-Charlie_Charlie16a	277.054	0.190413	0.1239	1.53683	0.124335	0.402177
DNA/hAT-Charlie_Charlie17	90.8989	0.094683	0.199678	0.474178	0.635373	0.855679
DNA/hAT-Charlie_Charlie17a	230.302	0.529436	0.12798	4.13686	3.52098e-05	0.00135678
DNA/hAT-Charlie_Charlie17b	1338.43	0.25126	0.0981397	2.56023	0.0104602	0.0936223
DNA/hAT-Charlie_Charlie18a	854.945	-0.00375785	0.0837212	-0.0448853	0.964199	0.988007
DNA/hAT-Charlie_Charlie19a	417.666	0.126775	0.101471	1.24937	0.21153	0.527191
DNA/hAT-Charlie_Charlie1a	1909.52	0.34687	0.0664326	5.22138	1.77595e-07	1.14176e-05
DNA/hAT-Charlie_Charlie1a_Marsup	2.73369	0.179726	1.05683	0.170062	0.864962	NA
DNA/hAT-Charlie_Charlie1b	884.206	0.0114068	0.0846717	0.134718	0.892835	0.963414
DNA/hAT-Charlie_Charlie1b_Mars	8.04555	-0.237326	1.31759	-0.180121	0.857057	NA
DNA/hAT-Charlie_Charlie20a	212.614	0.24026	0.133528	1.79932	0.0719679	0.301886
DNA/hAT-Charlie_Charlie21a	187.316	0.151318	0.136563	1.10805	0.267841	0.589354
DNA/hAT-Charlie_Charlie22a	657.012	0.16393	0.0936274	1.75087	0.0799676	0.320407
DNA/hAT-Charlie_Charlie23a	165.929	0.311506	0.150183	2.07418	0.0380626	0.209809
DNA/hAT-Charlie_Charlie24	307.234	0.247873	0.124496	1.99101	0.0464796	0.235012
DNA/hAT-Charlie_Charlie25	70.2373	0.0482521	0.224885	0.214563	0.830108	0.937897
DNA/hAT-Charlie_Charlie26a	301.489	0.0775247	0.12174	0.636808	0.52425	0.794249
DNA/hAT-Charlie_Charlie29a	496.089	-0.0181078	0.0958108	-0.188996	0.850096	0.946378
DNA/hAT-Charlie_Charlie29b	350.332	-0.213229	0.113691	-1.87552	0.0607212	0.273875
DNA/hAT-Charlie_Charlie2a	486.925	0.20771	0.0948421	2.19007	0.0285195	0.176847
DNA/hAT-Charlie_Charlie2b	490.626	1.2648	0.108516	11.6555	2.15238e-31	3.81525e-29
DNA/hAT-Charlie_Charlie30a	44.7609	0.51109	0.274319	1.86312	0.0624453	0.277865
DNA/hAT-Charlie_Charlie30b	738.455	0.161608	0.0872526	1.85219	0.0639986	0.282797
DNA/hAT-Charlie_Charlie31a	94.9389	0.21625	0.196012	1.10325	0.269919	0.591933
DNA/hAT-Charlie_Charlie32a	25.6101	-0.164312	0.362779	-0.452926	0.650602	NA
DNA/hAT-Charlie_Charlie4	196.169	-0.260186	0.147298	-1.76639	0.0773306	0.315009
DNA/hAT-Charlie_Charlie4a	543.623	0.0776647	0.0977577	0.794461	0.426927	0.727132
DNA/hAT-Charlie_Charlie4a_Marsup	3.01829	0.247469	1.02685	0.240997	0.809558	NA
DNA/hAT-Charlie_Charlie4z	1817.18	0.0292616	0.0672378	0.435196	0.66342	0.871613
DNA/hAT-Charlie_Charlie5	693.916	0.201101	0.0891748	2.25513	0.0241253	0.159695
DNA/hAT-Charlie_Charlie6	285.481	-0.151449	0.115663	-1.3094	0.190399	0.50119
DNA/hAT-Charlie_Charlie7	415.15	0.0641517	0.100271	0.639786	0.522312	0.792719
DNA/hAT-Charlie_Charlie7a	162.58	0.282972	0.153145	1.84774	0.0646398	0.284513
DNA/hAT-Charlie_Charlie7b_Mars	60.7667	1.00651	0.242785	4.14567	3.38819e-05	0.00132203
DNA/hAT-Charlie_Charlie8	1439.93	0.143373	0.068349	2.09766	0.0359354	0.203533
DNA/hAT-Charlie_Charlie9	243.814	0.22548	0.132477	1.70204	0.0887487	0.339136
DNA/hAT-Charlie_Cheshire	202.565	0.331421	0.136591	2.42637	0.0152506	0.119841
DNA/hAT-Charlie_Cheshire_Mars_	2.42086	0.691753	1.18026	0.586101	0.557808	NA
DNA/hAT-Charlie_CHESHIRE-2_MD	12.3219	-0.0947827	0.50009	-0.189531	0.849676	NA
DNA/hAT-Charlie_CheshMITE	23.3978	0.511084	0.367072	1.39233	0.163824	NA
DNA/hAT-Charlie_DNAX1_ML	6310.22	0.0130148	0.0589394	0.220816	0.825236	0.936228
DNA/hAT-Charlie_DNAX2_ML	835.973	0.0193698	0.0880871	0.219894	0.825954	0.936358
DNA/hAT-Charlie_hAT-2_ML	162.742	0.0860034	0.1488	0.577981	0.563277	0.81936
DNA/hAT-Charlie_hAT-2_OG	35.0375	0.636509	0.307837	2.06768	0.0386701	0.211395
DNA/hAT-Charlie_hAT-2N1_ML	218.267	-0.0637094	0.138008	-0.461634	0.644344	0.860142
DNA/hAT-Charlie_hAT-2N2_ML	198.817	-0.00427511	0.134859	-0.0317006	0.974711	0.991321
DNA/hAT-Charlie_hAT-4_ML	208.029	0.101344	0.136979	0.739855	0.459388	0.748806
DNA/hAT-Charlie_ltr-1_family-136	87.6224	0.382481	0.193275	1.97894	0.0478226	0.238882
DNA/hAT-Charlie_ltr-1_family-151	21.9549	0.292674	0.390746	0.749014	0.453849	NA
DNA/hAT-Charlie_ltr-1_family-86	27.6775	0.324831	0.337682	0.961941	0.336079	NA
DNA/hAT-Charlie_ltr-1_family-95	1.81127	-0.693671	1.3706	-0.506106	0.612782	NA
DNA/hAT-Charlie_MER102a	568.171	0.0730792	0.0959587	0.761568	0.446318	0.740362
DNA/hAT-Charlie_MER102b	909.146	0.061812	0.0790169	0.782263	0.43406	0.730676
DNA/hAT-Charlie_MER102c	542.554	0.115284	0.094071	1.2255	0.220388	0.53788
DNA/hAT-Charlie_MER103C	1982.33	0.00506356	0.062811	0.0806158	0.935748	0.977748
DNA/hAT-Charlie_MER105	609.292	0.14784	0.0858767	1.72154	0.0851534	0.33101
DNA/hAT-Charlie_MER106A	96.4352	0.626782	0.193087	3.24611	0.00116993	0.0213165
DNA/hAT-Charlie_MER106B	273.239	0.168276	0.120579	1.39556	0.162847	0.462154
DNA/hAT-Charlie_MER112	567.901	0.42947	0.0921774	4.65917	3.1749e-06	0.000160793
DNA/hAT-Charlie_MER113	597.142	0.180359	0.0896165	2.01256	0.0441607	0.227741
DNA/hAT-Charlie_MER113A	319.49	0.17145	0.111985	1.53101	0.125767	0.404649
DNA/hAT-Charlie_MER117	842.12	0.0910092	0.0788086	1.15481	0.248167	0.569178
DNA/hAT-Charlie_MER119	166.234	0.41469	0.150596	2.75366	0.00589335	0.0640883
DNA/hAT-Charlie_MER20	7201.21	0.0729637	0.0543705	1.34197	0.179605	0.485203
DNA/hAT-Charlie_MER20B	1431.03	0.245001	0.070239	3.4881	0.000486469	0.0110068
DNA/hAT-Charlie_MER3	2869.09	0.0825447	0.0615752	1.34055	0.180066	0.485916
DNA/hAT-Charlie_MER30	6.54238	-0.91017	0.716365	-1.27054	0.203892	NA
DNA/hAT-Charlie_MER33	2418.39	0.0633662	0.0673782	0.940455	0.346984	0.665129
DNA/hAT-Charlie_MER58A	3313.38	0.098968	0.0624766	1.58408	0.113176	0.384103
DNA/hAT-Charlie_MER58B	2747.24	0.0934737	0.062623	1.49264	0.135531	0.421163
DNA/hAT-Charlie_MER58C	1055.68	0.117516	0.0800715	1.46764	0.142202	0.432469
DNA/hAT-Charlie_MER58D	132.668	0.153834	0.171955	0.894617	0.370992	0.683585
DNA/hAT-Charlie_MER5A	9679.91	0.0950623	0.0548598	1.73282	0.0831275	0.326407
DNA/hAT-Charlie_MER5A1	2356.54	0.0571907	0.0648978	0.881242	0.378187	0.689775
DNA/hAT-Charlie_MER5B	6617.07	0.0780673	0.0587946	1.3278	0.184245	0.492507
DNA/hAT-Charlie_MER5C	107.916	0.371619	0.181828	2.04379	0.0409739	0.217527
DNA/hAT-Charlie_MER5C1	98.7772	-0.0579449	0.189208	-0.30625	0.759414	0.912021
DNA/hAT-Charlie_Myotis_hAT1	716.027	-0.0379202	0.0870539	-0.435594	0.663131	0.87144
DNA/hAT-Charlie_nhAT-1_EF	3355.07	0.0673182	0.0620788	1.0844	0.278187	0.601455
DNA/hAT-Charlie_nhAT-2_EF	309.514	0.205555	0.118835	1.72975	0.0836756	0.327936
DNA/hAT-Charlie_nhAT-3_EF	2423.6	-0.0554947	0.0648559	-0.855662	0.392185	0.70058
DNA/hAT-Charlie_nhAT-3a_Nhu	2.25466	-1.10239	1.35352	-0.814461	0.415381	NA
DNA/hAT-Charlie_nhAT1_ML	8162	0.089683	0.0599124	1.4969	0.134419	0.419703
DNA/hAT-Charlie_nhAT2_ML	1562.84	0.0237227	0.0786934	0.301458	0.763066	0.912503
DNA/hAT-Charlie_nhAT3_ML	2295.33	0.12627	0.0698246	1.8084	0.070545	0.298643
DNA/hAT-Charlie_nhAT4a_ML	6043.54	0.082677	0.0584605	1.41424	0.157292	0.453996
DNA/hAT-Charlie_nhAT4b_ML	1691.76	-0.0392842	0.0745482	-0.526964	0.598219	0.837462
DNA/hAT-Charlie_nhAT5a_ML	4015.29	0.0938277	0.0786411	1.19311	0.232825	0.551872
DNA/hAT-Charlie_nhAT5b_ML	5049.02	0.139297	0.0655172	2.12612	0.0334934	0.195478
DNA/hAT-Charlie_nhAT6_ML	3422.73	0.177713	0.0566482	3.13713	0.00170609	0.0280758
DNA/hAT-Charlie_OposCharlie3	73.6419	-0.206537	0.218313	-0.946062	0.344117	0.661677
DNA/hAT-Charlie_RMER30	3.20856	0.598769	1.03482	0.578621	0.562845	NA
DNA/hAT-Charlie_rnd-1_family-138	123.989	0.0848433	0.168053	0.50486	0.613657	0.845437
DNA/hAT-Charlie_rnd-1_family-144	4.66271	-0.763925	0.916441	-0.833578	0.404519	NA
DNA/hAT-Charlie_rnd-1_family-270	947.824	0.275132	0.0753572	3.65104	0.000261183	0.00682266
DNA/hAT-Charlie_rnd-1_family-328	380.547	0.0690699	0.117575	0.587453	0.556899	0.814667
DNA/hAT-Charlie_rnd-1_family-344	956.355	0.127213	0.0738418	1.72277	0.08493	0.330556
DNA/hAT-Charlie_rnd-1_family-367	367.744	0.109199	0.107687	1.01404	0.310562	0.634001
DNA/hAT-Charlie_rnd-3_family-529	16.6151	0.590816	0.45781	1.29053	0.196868	NA
DNA/hAT-Charlie_rnd-3_family-558	549.279	0.139717	0.0984881	1.41862	0.156009	0.453211
DNA/hAT-Charlie_rnd-5_family-1150	1327.42	0.196612	0.0825446	2.38189	0.0172243	0.128129
DNA/hAT-Charlie_rnd-5_family-2387	16.026	0.418916	0.456347	0.917977	0.358631	NA
DNA/hAT-Charlie_rnd-5_family-2766	8280.02	0.180644	0.0555329	3.25291	0.00114231	0.0209934
DNA/hAT-Charlie_rnd-5_family-31	6.04807	0.910859	0.774891	1.17547	0.239808	NA
DNA/hAT-Charlie_rnd-5_family-502	1.8308	0.483582	1.32002	0.366345	0.714107	NA
DNA/hAT-Charlie_rnd-5_family-79	4.62329	1.08537	0.838212	1.29486	0.195367	NA
DNA/hAT-Charlie_rnd-5_family-818	22.3174	0.140463	0.38125	0.368427	0.712555	NA
DNA/hAT-Charlie_rnd-5_family-95	3.21755	0.683945	0.986867	0.693047	0.48828	NA
DNA/hAT-Charlie_rnd-6_family-19204	1.88995	-0.845024	1.31596	-0.642135	0.520785	NA
DNA/hAT-Charlie_rnd-6_family-2332	28.4861	0.253287	0.336778	0.75209	0.451997	NA
DNA/hAT-Charlie_rnd-6_family-298	9.86531	0.530816	0.57457	0.92385	0.355564	NA
DNA/hAT-Charlie_rnd-6_family-32	1929.45	0.0961388	0.0694188	1.38491	0.16608	0.467178
DNA/hAT-Charlie_rnd-6_family-3888	10.8238	0.265129	0.543248	0.488044	0.625519	NA
DNA/hAT-Charlie_rnd-6_family-4845	2.32094	0.30437	1.2161	0.250284	0.802368	NA
DNA/hAT-Charlie_rnd-6_family-601	59.8371	0.0482212	0.237785	0.202793	0.839297	0.941676
DNA/hAT-Charlie_rnd-6_family-618	5.41589	0.113254	0.74396	0.152231	0.879005	NA
DNA/hAT-Charlie_SPIN_Ml	3454.85	0.0335969	0.0717235	0.468422	0.639483	0.85744
DNA/hAT-Charlie_UCON34	39.8876	-0.26952	0.292093	-0.922719	0.356154	0.671327
DNA/hAT-Charlie_UCON38	36.8807	0.384095	0.321918	1.19314	0.232813	0.551872
DNA/hAT-Charlie_UCON81	2.4554	-0.504378	1.1476	-0.439505	0.660295	NA
DNA/hAT-Tag1_hAT-1_Mam	216.444	0.439418	0.130275	3.373	0.000743552	0.0153767
DNA/hAT-Tag1_hAT-5_Mam	358.818	0.187118	0.113573	1.64756	0.0994436	0.359422
DNA/hAT-Tip100_Arthur1	60.3318	0.206887	0.231969	0.89187	0.372462	0.684872
DNA/hAT-Tip100_Arthur1A	237.798	0.0701325	0.131761	0.532269	0.59454	0.836345
DNA/hAT-Tip100_Arthur1B	95.2155	0.235122	0.185438	1.26793	0.204822	0.519084
DNA/hAT-Tip100_Arthur1C	24.7574	0.0897155	0.358794	0.250047	0.802551	NA
DNA/hAT-Tip100_Arthur2	79.1192	-0.120212	0.208373	-0.576905	0.564004	0.819846
DNA/hAT-Tip100_EuthAT-N1	6.89338	-0.183841	0.688824	-0.266891	0.789553	NA
DNA/hAT-Tip100_Eutr15	8.77057	0.293476	0.604575	0.485425	0.627375	NA
DNA/hAT-Tip100_Eutr16	111.639	0.549702	0.183287	2.99914	0.00270746	0.03741
DNA/hAT-Tip100_FordPrefect	118.804	-0.518139	0.177461	-2.91973	0.00350334	0.0445554
DNA/hAT-Tip100_FordPrefect_a	3.64836	0.913116	1.01238	0.901953	0.367082	NA
DNA/hAT-Tip100_hAT-4b_Ther	74.4737	-0.0342267	0.212926	-0.160744	0.872295	0.95597
DNA/hAT-Tip100_hAT-N1_Mam	35.0379	0.1941	0.302309	0.64206	0.520834	0.791847
DNA/hAT-Tip100_hAT-N1_MD	1.83096	-0.710852	1.36836	-0.519492	0.603417	NA
DNA/hAT-Tip100_hAT-N1a_Mam	41.3455	0.263688	0.321494	0.820195	0.412105	0.714761
DNA/hAT-Tip100_hAT-N1B_MD	4.30657	0.45207	0.871302	0.518845	0.603869	NA
DNA/hAT-Tip100_MamRep1879	76.7647	0.0560146	0.219517	0.255172	0.798591	0.926998
DNA/hAT-Tip100_MamRep1894	47.6966	0.285826	0.260621	1.09671	0.272767	0.595776
DNA/hAT-Tip100_MamRep38	690.701	1.68318	0.118376	14.2189	6.99604e-46	1.55012e-43
DNA/hAT-Tip100_MamRep4096	94.8399	0.762318	0.199336	3.82428	0.000131156	0.00403722
DNA/hAT-Tip100_MamRep488	73.2937	-0.0271072	0.209309	-0.129508	0.896956	0.965426
DNA/hAT-Tip100_MamTip1	290.854	0.126026	0.112728	1.11797	0.263581	0.585379
DNA/hAT-Tip100_MamTip1b	37.2016	0.267013	0.296007	0.902048	0.367031	0.680126
DNA/hAT-Tip100_MamTip2	966.616	-0.106132	0.0795395	-1.33434	0.182093	0.489369
DNA/hAT-Tip100_MamTip2b	383.102	-0.0679208	0.107803	-0.630043	0.528666	0.796093
DNA/hAT-Tip100_MamTip3	36.0435	0.520175	0.2994	1.73739	0.0823182	0.32487
DNA/hAT-Tip100_MamTip3B	43.5081	0.328898	0.280916	1.1708	0.241677	0.561516
DNA/hAT-Tip100_MARE4	91.4613	0.0377869	0.194111	0.194667	0.845654	0.944878
DNA/hAT-Tip100_MER115	136.078	0.308917	0.163232	1.8925	0.0584244	0.267839
DNA/hAT-Tip100_MER45A	271.732	0.0737252	0.118496	0.622177	0.533825	0.798938
DNA/hAT-Tip100_MER45B	76.4353	0.0877386	0.216573	0.405122	0.685387	0.882096
DNA/hAT-Tip100_MER45C	62.879	0.138262	0.271252	0.509717	0.61025	0.842829
DNA/hAT-Tip100_MER45R	95.755	0.0556302	0.190271	0.292374	0.770001	0.9161
DNA/hAT-Tip100_MER63A	291.987	0.107522	0.116837	0.920275	0.357429	0.671967
DNA/hAT-Tip100_MER63B	257.798	0.0653816	0.129593	0.504513	0.613901	0.845437
DNA/hAT-Tip100_MER63C	178.653	0.0594718	0.152571	0.389798	0.696686	0.886809
DNA/hAT-Tip100_MER63D	172.635	0.29776	0.143867	2.06969	0.0384814	0.210872
DNA/hAT-Tip100_MER91A	330.078	-0.0142291	0.115309	-0.1234	0.90179	0.967104
DNA/hAT-Tip100_MER91B	135.87	0.081088	0.175029	0.463284	0.643161	0.859487
DNA/hAT-Tip100_MER91C	192.977	0.127991	0.143236	0.89357	0.371552	0.684415
DNA/hAT-Tip100_MER96	91.8626	0.160518	0.202843	0.79134	0.428746	0.728152
DNA/hAT-Tip100_MER96B	497.794	0.147772	0.0947888	1.55896	0.119005	0.3935
DNA/hAT-Tip100_MER97a	3.02123	-0.260453	0.999784	-0.260509	0.794471	NA
DNA/hAT-Tip100_MER97b	10.8429	0.191316	0.537274	0.356085	0.721777	NA
DNA/hAT-Tip100_MER97c	6.22191	1.09164	0.718513	1.5193	0.128686	NA
DNA/hAT-Tip100_MER97d	2.1934	-1.61547	1.30359	-1.23924	0.215255	NA
DNA/hAT-Tip100_ORSL	112.324	0.0853117	0.181119	0.471026	0.637622	0.856606
DNA/hAT-Tip100_ORSL-2a	63.6552	0.0418571	0.238875	0.175226	0.860902	0.951293
DNA/hAT-Tip100_ORSL-2b	145.747	0.143865	0.170759	0.842503	0.399507	0.706942
DNA/hAT-Tip100_rnd-5_family-567	4.47814	-0.00789643	0.86632	-0.00911491	0.992727	NA
DNA/hAT-Tip100_rnd-6_family-1892	45.2816	0.352608	0.273523	1.28913	0.197352	0.509095
DNA/hAT-Tip100_rnd-6_family-882	2.68974	0.0559203	1.07189	0.0521696	0.958394	NA
DNA/hAT-Tip100_UCON23	62.5658	-0.154732	0.233347	-0.663096	0.507269	0.783313
DNA/hAT-Tip100_Zaphod	64.4638	0.266003	0.22817	1.16581	0.24369	0.563772
DNA/hAT-Tip100_Zaphod2	260.51	0.239302	0.1281	1.86809	0.0617502	0.276007
DNA/hAT-Tip100_Zaphod3	193.711	0.21197	0.136256	1.55567	0.119785	0.394537
DNA/hAT-Tip100_Zaphod4a	21.0323	0.686826	0.396506	1.7322	0.0832387	NA
DNA/hAT-Tip100_Zaphod5a	23.1626	-0.32634	0.379539	-0.859833	0.389881	NA
DNA/hAT-Tip100_Zaphod5b	1.82536	-0.201173	1.35652	-0.1483	0.882106	NA
DNA/TcMar_X4b_DNA	11.0433	-0.169707	0.530967	-0.319618	0.749258	NA
DNA/TcMar-Mariner_MADE2	568.98	0.207888	0.0966298	2.15139	0.0314455	0.188036
DNA/TcMar-Mariner_Mariner_Tbel	31.9898	0.328771	0.320298	1.02645	0.304678	NA
DNA/TcMar-Mariner_Mariner1_BT	1765.93	0.074411	0.0786042	0.946654	0.343815	0.661199
DNA/TcMar-Mariner_MARNA	1958.01	0.0902408	0.0668474	1.34995	0.177031	0.482886
DNA/TcMar-Mariner_MMAR1	25.3212	-0.694943	0.359605	-1.93252	0.0532956	NA
DNA/TcMar-Mariner_rnd-5_family-2316	4.20563	-0.496765	0.875575	-0.567359	0.57047	NA
DNA/TcMar-Mariner_rnd-5_family-329	2369.27	0.140192	0.0633806	2.2119	0.0269737	0.170412
DNA/TcMar-Mariner_UCON40	2205.67	0.261346	0.184271	1.41827	0.156111	0.453211
DNA/TcMar-Tc1_DNA1_Mam	15.0453	-0.315761	0.470914	-0.670529	0.502521	NA
DNA/TcMar-Tc1_DNAX3_ML	2215.93	0.133008	0.0650338	2.04521	0.0408344	0.217251
DNA/TcMar-Tc1_EutTc1-N1	109.112	-0.0711054	0.178197	-0.399028	0.689873	0.883029
DNA/TcMar-Tc1_EutTc1-N2	795.598	0.185358	0.0954865	1.94119	0.0522349	0.250412
DNA/TcMar-Tc1_rnd-1_family-173	831.502	0.0722548	0.0835878	0.864419	0.387358	0.696268
DNA/TcMar-Tc1_rnd-1_family-306	268.283	0.210523	0.132497	1.58889	0.112086	0.382608
DNA/TcMar-Tc1_rnd-1_family-336	107.273	-0.0348261	0.193182	-0.180277	0.856935	0.949308
DNA/TcMar-Tc1_rnd-1_family-350	306.636	-0.0680694	0.129678	-0.524911	0.599645	0.83767
DNA/TcMar-Tc1_rnd-5_family-4580	1046.47	0.0351415	0.079194	0.443739	0.657231	0.868312
DNA/TcMar-Tc1_X32_DNA	767.585	-0.157598	0.110234	-1.42966	0.152815	0.449188
DNA/TcMar-Tc1_X33a_DNA	614.886	0.541483	0.102261	5.29512	1.18938e-07	7.97724e-06
DNA/TcMar-Tc2_Kanga_Mdo	1.68822	-1.15698	1.42377	-0.812617	0.416437	NA
DNA/TcMar-Tc2_Kanga1	273.869	0.0864546	0.123768	0.698519	0.484853	0.768484
DNA/TcMar-Tc2_Kanga11a	101.304	0.431252	0.191752	2.24901	0.0245116	0.160751
DNA/TcMar-Tc2_Kanga1a	120.692	-0.0776108	0.175186	-0.443019	0.657752	0.868312
DNA/TcMar-Tc2_Kanga1b	64.9133	0.131793	0.254988	0.516861	0.605253	0.839949
DNA/TcMar-Tc2_Kanga1c	144.802	0.200415	0.161661	1.23972	0.215078	0.532142
DNA/TcMar-Tc2_Kanga1d	160.41	-0.0320829	0.157161	-0.20414	0.838244	0.940928
DNA/TcMar-Tc2_Kanga2_a	475.442	0.139591	0.0975282	1.43129	0.152346	0.448367
DNA/TcMar-Tc2_ltr-1_family-67	77.9207	0.120706	0.211884	0.569681	0.568894	0.822896
DNA/TcMar-Tc2_MER104	653.821	0.0438084	0.0860656	0.509012	0.610743	0.843146
DNA/TcMar-Tc2_nMariner1_Lbo	4.94465	0.248285	0.795154	0.312248	0.754852	NA
DNA/TcMar-Tc2_rnd-5_family-481	163.004	0.211988	0.148417	1.42833	0.153196	0.44956
DNA/TcMar-Tc2_rnd-6_family-12758	2.72939	0.406345	1.08808	0.373451	0.708813	NA
DNA/TcMar-Tigger_DNAX5_ML	1767.95	0.0838576	0.070231	1.19403	0.232468	0.551417
DNA/TcMar-Tigger_MamRep137	627.242	-0.0135287	0.0917269	-0.147489	0.882746	0.96066
DNA/TcMar-Tigger_MamRep434	558.078	0.129833	0.109729	1.18321	0.236726	0.557045
DNA/TcMar-Tigger_MARE10	74.2844	-0.137358	0.215049	-0.638726	0.523001	0.793034
DNA/TcMar-Tigger_MARIN1_ML	3285.78	0.0550241	0.058358	0.942871	0.345747	0.663988
DNA/TcMar-Tigger_Mariner-N1_EC	17.8213	0.280916	0.434569	0.646425	0.518004	NA
DNA/TcMar-Tigger_Mariner2_Laf	230.204	0.0990571	0.133431	0.742386	0.457853	0.747702
DNA/TcMar-Tigger_MARINERNA8_MD	371.86	0.0820589	0.10353	0.79261	0.428005	0.727591
DNA/TcMar-Tigger_MarsTigger1c	2.64635	0.671696	1.14688	0.58567	0.558097	NA
DNA/TcMar-Tigger_MarsTigger4	76.8802	0.178915	0.211336	0.846592	0.397222	0.705011
DNA/TcMar-Tigger_MarsTigger8	112.555	0.00703084	0.192304	0.036561	0.970835	0.990065
DNA/TcMar-Tigger_MER-2-1_Laf	77.0629	0.343073	0.208534	1.64517	0.0999352	0.360464
DNA/TcMar-Tigger_MER127	36.0133	0.265389	0.298376	0.889442	0.373766	0.685665
DNA/TcMar-Tigger_MER2	944.124	0.124816	0.0822205	1.51806	0.128999	0.410657
DNA/TcMar-Tigger_MER2-2_Laf	485.15	0.122118	0.102754	1.18845	0.234657	0.554489
DNA/TcMar-Tigger_MER2B	125.78	0.0348856	0.175023	0.19932	0.842013	0.943133
DNA/TcMar-Tigger_MER44A	51.521	0.341834	0.251989	1.35655	0.174926	0.480609
DNA/TcMar-Tigger_MER44a_Laf	31.1171	-0.075297	0.319016	-0.236029	0.81341	NA
DNA/TcMar-Tigger_MER44B	746.614	0.125423	0.0834225	1.50346	0.13272	0.416908
DNA/TcMar-Tigger_MER44C	124.809	0.137037	0.170718	0.802708	0.422144	0.723388
DNA/TcMar-Tigger_MER44c_Laf	957.962	0.289805	0.0761048	3.80797	0.000140111	0.00422992
DNA/TcMar-Tigger_MER44D	232.07	0.160539	0.127859	1.25559	0.209266	0.524465
DNA/TcMar-Tigger_MER46C	579.092	0.124669	0.0919237	1.35622	0.175029	0.480609
DNA/TcMar-Tigger_MER47A	11.9409	0.506517	0.519178	0.975612	0.329257	NA
DNA/TcMar-Tigger_MER47B	203.805	0.19273	0.135302	1.42444	0.154319	0.450515
DNA/TcMar-Tigger_MER6	12.3691	-0.502449	0.538661	-0.932775	0.350936	NA
DNA/TcMar-Tigger_MER6A	5457.2	0.0649506	0.0566074	1.14739	0.251222	0.571885
DNA/TcMar-Tigger_MER6B	56.8397	0.203524	0.239911	0.848331	0.396253	0.704427
DNA/TcMar-Tigger_MER6C	15.763	0.140802	0.449224	0.313432	0.753952	NA
DNA/TcMar-Tigger_MER8	38.028	0.167513	0.30972	0.540853	0.588609	0.832362
DNA/TcMar-Tigger_MERX	243.618	-0.179017	0.131903	-1.35719	0.174719	0.48041
DNA/TcMar-Tigger_nMariner-10_EF	1899.36	0.266352	0.0698143	3.81515	0.000136102	0.00415339
DNA/TcMar-Tigger_rnd-4_family-1452	84.7218	0.0380204	0.210172	0.180901	0.856445	0.949308
DNA/TcMar-Tigger_rnd-5_family-286	32.2544	-0.389277	0.32174	-1.20991	0.226313	NA
DNA/TcMar-Tigger_rnd-5_family-455	62.9728	0.12307	0.231246	0.532204	0.594585	0.836345
DNA/TcMar-Tigger_rnd-5_family-498	27.9456	-0.172493	0.334297	-0.515986	0.605864	NA
DNA/TcMar-Tigger_rnd-5_family-531	2.80578	2.31526	1.20121	1.92745	0.0539241	NA
DNA/TcMar-Tigger_rnd-5_family-82	662.439	0.325283	0.0863996	3.76486	0.00016664	0.00489888
DNA/TcMar-Tigger_rnd-6_family-1239	4.26103	0.310054	0.855695	0.362342	0.717097	NA
DNA/TcMar-Tigger_rnd-6_family-1506	4.99182	0.206844	0.783878	0.263873	0.791878	NA
DNA/TcMar-Tigger_rnd-6_family-1632	168.663	-0.302174	0.158039	-1.91202	0.0558734	0.260936
DNA/TcMar-Tigger_rnd-6_family-17300	17.217	-0.0288519	0.431602	-0.0668483	0.946702	NA
DNA/TcMar-Tigger_rnd-6_family-2902	38.6244	1.05963	0.295477	3.58617	0.000335569	0.00836092
DNA/TcMar-Tigger_rnd-6_family-354	26.4864	0.315988	0.346671	0.911493	0.362036	NA
DNA/TcMar-Tigger_rnd-6_family-6032	5.54564	-0.71746	0.758622	-0.945741	0.344281	NA
DNA/TcMar-Tigger_rnd-6_family-6062	11.5248	0.285544	0.534985	0.533742	0.59352	NA
DNA/TcMar-Tigger_Tigger1	1445.98	-0.043595	0.0674591	-0.646244	0.518121	0.79027
DNA/TcMar-Tigger_Tigger10	883.703	-0.0263411	0.0895011	-0.29431	0.768521	0.915277
DNA/TcMar-Tigger_Tigger10_Monotr	2.33892	0.0696616	1.18549	0.0587617	0.953142	NA
DNA/TcMar-Tigger_Tigger11a	177.122	0.186073	0.14772	1.25963	0.207801	0.523237
DNA/TcMar-Tigger_Tigger12	566.826	0.0153266	0.092278	0.166092	0.868085	0.954385
DNA/TcMar-Tigger_Tigger12A	191.381	0.24216	0.145056	1.66942	0.0950341	0.351156
DNA/TcMar-Tigger_Tigger12c	211.611	0.0865138	0.143348	0.603524	0.54616	0.807526
DNA/TcMar-Tigger_Tigger13a	284.687	0.243812	0.118539	2.05682	0.0397038	0.214217
DNA/TcMar-Tigger_Tigger14a	645.326	0.263215	0.0891364	2.95294	0.00314762	0.0414874
DNA/TcMar-Tigger_Tigger15a	1483.32	0.143595	0.0725988	1.97793	0.0479366	0.239115
DNA/TcMar-Tigger_Tigger16a	2273.09	0.192989	0.0666778	2.89435	0.00379938	0.0467686
DNA/TcMar-Tigger_Tigger16b	197.313	0.106345	0.139017	0.764978	0.444285	0.738174
DNA/TcMar-Tigger_Tigger17	38.6945	0.204846	0.287695	0.712025	0.476449	0.761337
DNA/TcMar-Tigger_Tigger17a	617.851	0.193071	0.0965265	2.00018	0.0454805	0.231753
DNA/TcMar-Tigger_Tigger17b	27.0805	0.000516438	0.356506	0.00144861	0.998844	NA
DNA/TcMar-Tigger_Tigger17c	34.7205	-0.00744464	0.304746	-0.024429	0.98051	0.992597
DNA/TcMar-Tigger_Tigger17d	39.3266	0.135803	0.289688	0.46879	0.63922	0.85744
DNA/TcMar-Tigger_Tigger18a	331.643	0.12769	0.108416	1.17778	0.238886	0.559566
DNA/TcMar-Tigger_Tigger18N1_Mars	4.94576	1.22544	0.825668	1.48418	0.137762	NA
DNA/TcMar-Tigger_Tigger19a	1348.75	0.0163224	0.0755312	0.216102	0.828908	0.937744
DNA/TcMar-Tigger_Tigger19b	2844.08	0.0224494	0.0623977	0.359779	0.719012	0.895509
DNA/TcMar-Tigger_Tigger1a_Art	183.456	0.176647	0.142057	1.24349	0.213686	0.530431
DNA/TcMar-Tigger_Tigger1a_Car	398.58	-0.0751694	0.109583	-0.685961	0.492738	0.774
DNA/TcMar-Tigger_Tigger1a_Mars	373.562	-0.012595	0.117677	-0.10703	0.914765	0.971594
DNA/TcMar-Tigger_Tigger2	2052.28	0.283763	0.0932475	3.04312	0.00234143	0.0342599
DNA/TcMar-Tigger_Tigger20a	401.112	0.129052	0.103871	1.24243	0.214078	0.530832
DNA/TcMar-Tigger_Tigger21a	30.5083	0.229345	0.322219	0.711768	0.476608	NA
DNA/TcMar-Tigger_Tigger22N1	277.804	0.166932	0.116288	1.43551	0.151143	0.446787
DNA/TcMar-Tigger_Tigger23a	98.7455	0.0467918	0.186876	0.250389	0.802287	0.928444
DNA/TcMar-Tigger_Tigger2a	39.1838	0.192068	0.292604	0.656411	0.511559	0.786669
DNA/TcMar-Tigger_Tigger2a_Art	256.485	0.0295312	0.120491	0.245091	0.806386	0.929279
DNA/TcMar-Tigger_Tigger2a_Car	1451.42	0.06339	0.0686515	0.923359	0.35582	0.671179
DNA/TcMar-Tigger_Tigger2b	159.929	0.204067	0.153456	1.32981	0.18358	0.4917
DNA/TcMar-Tigger_Tigger2b_Pri	384.552	0.0780687	0.109219	0.714791	0.474738	0.760366
DNA/TcMar-Tigger_Tigger2f	182.997	0.318744	0.163737	1.94668	0.0515726	0.248267
DNA/TcMar-Tigger_Tigger3	818.618	0.20745	0.084149	2.46527	0.0136911	0.111689
DNA/TcMar-Tigger_Tigger3a	10.3972	0.0997432	0.546425	0.182538	0.855161	NA
DNA/TcMar-Tigger_Tigger3b	218.201	0.19609	0.134741	1.45531	0.145582	0.437441
DNA/TcMar-Tigger_Tigger3c	646.819	0.137235	0.0931559	1.47318	0.140704	0.429906
DNA/TcMar-Tigger_Tigger3d	6.30943	0.0579655	0.704692	0.0822565	0.934443	NA
DNA/TcMar-Tigger_Tigger4	33.1753	-0.166484	0.310204	-0.536691	0.591481	NA
DNA/TcMar-Tigger_Tigger5	111.252	0.0474986	0.18393	0.258242	0.79622	0.926399
DNA/TcMar-Tigger_Tigger5a_Glire	25.1814	-0.0781401	0.393428	-0.198613	0.842565	NA
DNA/TcMar-Tigger_Tigger5a_Perissod	42.4724	0.2258	0.297356	0.75936	0.447637	0.741362
DNA/TcMar-Tigger_Tigger5b	149.156	0.0674777	0.167087	0.403847	0.686325	0.882494
DNA/TcMar-Tigger_Tigger5b_Glire	37.288	0.296486	0.291734	1.01629	0.309493	0.632963
DNA/TcMar-Tigger_Tigger6	394.811	0.0489005	0.103709	0.471517	0.637271	0.856506
DNA/TcMar-Tigger_Tigger6a	104.01	0.396572	0.181799	2.18138	0.0291553	0.179533
DNA/TcMar-Tigger_Tigger6b	5.25502	0.553529	0.802048	0.690145	0.490103	NA
DNA/TcMar-Tigger_Tigger7	9131.25	0.144006	0.0626624	2.29812	0.0215551	0.148421
DNA/TcMar-Tigger_Tigger8	161.091	0.188645	0.149381	1.26285	0.206645	0.521466
DNA/TcMar-Tigger_Tigger9a	111.18	0.272629	0.173081	1.57515	0.115221	0.387127
DNA/TcMar-Tigger_Tigger9b	162.478	0.0634767	0.15598	0.406955	0.684041	0.881236
DNA/TcMar-Tigger_UCON11	1.96404	1.53387	1.36103	1.12699	0.259747	NA
DNA/TcMar-Tigger_UCON33	23.5949	0.58477	0.376469	1.5533	0.120351	NA
DNA/TcMar-Tigger_UCON39	8.79187	0.844817	0.605794	1.39456	0.163148	NA
DNA/TcMar-Tigger_UCON44	66.7967	0.191513	0.222028	0.862563	0.388378	0.697293
DNA/TcMar-Tigger_UCON55	93.1766	0.259793	0.190678	1.36247	0.173049	0.477791
DNA/TcMar-Tigger_X1_DNA	320.156	-0.0199541	0.12414	-0.160739	0.872299	0.95597
DNA/TcMar-Tigger_X10b_DNA	536.213	0.0565271	0.0988065	0.572099	0.567255	0.821642
DNA/TcMar-Tigger_X11_DNA	23.5076	0.0113743	0.391986	0.0290171	0.976851	NA
DNA/TcMar-Tigger_X12_DNA	493.574	0.0682745	0.0960369	0.71092	0.477134	0.761712
DNA/TcMar-Tigger_X26_DNA	295.824	0.0980844	0.115299	0.850696	0.394938	0.703372
DNA/TcMar-Tigger_X4a_DNA	19.3848	0.83143	0.413206	2.01214	0.0442047	NA
DNA/TcMar-Tigger_X4b_DNA	341.041	-0.0104848	0.122167	-0.0858229	0.931607	0.977098
DNA/TcMar-Tigger_X5a_DNA	86.4957	0.141896	0.208818	0.679521	0.496808	0.776763
DNA/TcMar-Tigger_X6a_DNA	1275.63	0.0189946	0.0751933	0.252611	0.800569	0.927751
DNA/TcMar-Tigger_X6b_DNA	93.6314	0.142853	0.188063	0.759603	0.447492	0.741359
DNA/TcMar-Tigger_X9b_DNA	253.338	0.522253	0.12193	4.28321	1.84217e-05	0.000788195
DNA/PiggyBac_EUTREP4	8.73863	0.258123	0.605304	0.426435	0.669791	NA
DNA/PiggyBac_Looper	127.704	0.14095	0.162699	0.866324	0.386313	0.695961
DNA/PiggyBac_npiggyBac-1_EF	518.627	0.0410508	0.102194	0.401696	0.687908	0.882494
DNA/PiggyBac_piggyBac_2a_Mm	113.212	0.0129821	0.190584	0.0681177	0.945692	0.981937
DNA/PiggyBac_piggyBac1_Mm	30.4728	0.605111	0.326169	1.85521	0.0635665	NA
DNA/PiggyBac_piggyBac2_Mm	374.089	0.0343327	0.106312	0.322942	0.746739	0.907586
DNA/PiggyBac_piggyBac2b_Mm	352.873	0.0580274	0.111626	0.519838	0.603176	0.839242
DNA/PiggyBac_rnd-5_family-497	97.8814	-0.527378	0.191661	-2.75162	0.00593014	0.0643846
DNA/PiggyBac_rnd-6_family-2481	120.828	0.141291	0.169442	0.83386	0.40436	0.710162
DNA/Helitron_HelitronScanner_caffold_8_SUB_9358850-9361004	56.5968	0.0183821	0.24211	0.0759243	0.939479	0.979667
DNA/Helitron_HelitronScanner_scaffold_12_SUB_34082653-34086438	70.443	-0.0760845	0.218848	-0.34766	0.728096	0.898603
DNA/Helitron_HelitronScanner_scaffold_15_SUB_8891252-8899000	830.793	0.13235	0.0852549	1.55241	0.120564	0.396072
DNA/Helitron_HelitronScanner_scaffold_2_SUB_75977649-75987497	1193.22	0.14561	0.0734733	1.98181	0.0475008	0.238234
DNA/Helitron_HelitronScanner_scaffold_2_SUB_92440718-92444295	722.874	0.164711	0.085085	1.93584	0.0528872	0.25191
DNA/Helitron_HelitronScanner_scaffold_6_SUB_3149510-3154304	28.7419	0.0170158	0.343664	0.0495129	0.960511	NA
DNA/Helitron_HelitronScanner_scaffold_9_SUB_62632141-62639050	8.30492	0.40042	0.619753	0.646095	0.518218	NA
DNA/Helitron_HelitronScanner_scaffold_9_SUB_98207508-98215784	5.82292	0.239441	0.763958	0.313422	0.75396	NA
DNA/Helitron_BAR1_ML	2504.05	0.111268	0.0718173	1.54932	0.121305	0.397259
DNA/Helitron_HELIBAT1	2181.78	0.1183	0.0645971	1.83135	0.0670479	0.290889
DNA/Helitron_Helitron-63_EF	1080.11	0.288415	0.0754382	3.8232	0.00013173	0.00403722
DNA/Helitron_Helitron1Na_Mam	39.3809	0.201113	0.311783	0.645042	0.5189	0.790823
DNA/Helitron_Helitron1Nb_Mam	9.4168	0.318864	0.585331	0.544759	0.585919	NA
DNA/Helitron_Helitron2Na_Mam	28.5304	0.0318628	0.346161	0.0920463	0.926661	NA
DNA/Helitron_Helitron3Na_Mam	66.6801	0.137761	0.218608	0.630172	0.528582	0.796093
DNA/Helitron_nHeliBat1a_CRa	10172.1	-0.0513435	0.0644856	-0.796201	0.425915	0.72658
DNA/Helitron_nHeliBat1a_LBo	5541.01	0.090514	0.0545202	1.66019	0.0968758	0.354373
DNA/Helitron_nHeliBat1a_NHu	1151.46	0.125735	0.0793535	1.58449	0.113083	0.384025
DNA/Helitron_nHeliBat1a_Psu	2842.96	0.209491	0.0614575	3.40871	0.000652708	0.0138441
DNA/Helitron_nHeliBat2a_Psu	3966.43	0.145244	0.0583568	2.48889	0.0128141	0.106567
DNA/Helitron_rnd-1_family-1	6.71398	-0.159003	0.670963	-0.236976	0.812675	NA
DNA/Helitron_rnd-1_family-147	5.87072	-0.136846	0.736768	-0.185738	0.85265	NA
DNA/Helitron_rnd-1_family-305	3.69126	0.455344	0.973694	0.467645	0.640038	NA
LTR/LTR_ltr-1_family-102	524.703	0.18149	0.0980665	1.85068	0.0642151	0.28335
LTR/LTR_ltr-1_family-103	767.643	-0.0471741	0.192362	-0.245237	0.806273	0.929279
LTR/LTR_ltr-1_family-117	16.1519	0.603342	0.47377	1.27349	0.202844	NA
LTR/LTR_ltr-1_family-129	56.3812	0.290715	0.276399	1.05179	0.292894	0.616598
LTR/LTR_ltr-1_family-130	53.6265	1.42867	0.26339	5.42416	5.82284e-08	4.05914e-06
LTR/LTR_ltr-1_family-134	2.85577	-0.0748258	1.11269	-0.0672476	0.946385	NA
LTR/LTR_ltr-1_family-137	1472.44	-0.00117874	0.0666523	-0.0176849	0.98589	0.994509
LTR/LTR_ltr-1_family-140	737.9	0.0833761	0.083471	0.998863	0.317861	0.640367
LTR/LTR_ltr-1_family-144	13.2247	0.0872352	0.5214	0.16731	0.867127	NA
LTR/LTR_ltr-1_family-145	292.286	0.091405	0.113472	0.805529	0.420515	0.72198
LTR/LTR_ltr-1_family-146	4646.49	0.0127229	0.0627707	0.202688	0.839379	0.941683
LTR/LTR_ltr-1_family-15	77.4864	0.243805	0.209554	1.16345	0.244649	0.564448
LTR/LTR_ltr-1_family-155	202.885	0.103969	0.138266	0.751949	0.452082	0.744067
LTR/LTR_ltr-1_family-162	19.0095	1.48492	0.430109	3.45242	0.000555591	NA
LTR/LTR_ltr-1_family-174	393.701	0.13298	0.10524	1.26358	0.206379	0.520945
LTR/LTR_ltr-1_family-24	137.667	-0.131108	0.160141	-0.818702	0.412956	0.715489
LTR/LTR_ltr-1_family-69	2.00254	-0.836337	1.26136	-0.663045	0.507302	NA
LTR/LTR_ltr-1_family-71	160.895	0.0632645	0.1463	0.432429	0.665429	0.872596
LTR/LTR_ltr-1_family-81	56.2542	-0.0670318	0.240038	-0.279255	0.780049	0.92048
LTR/LTR_ltr-1_family-90	26.4681	0.473699	0.365224	1.29701	0.194628	NA
LTR/LTR_ltr-1_family-97	8.14446	1.03615	0.651057	1.59149	0.1115	NA
LTR/LTR_Eutr18	77.8548	-0.215759	0.209859	-1.02811	0.303896	0.627725
LTR/LTR_Eutr5	6.17982	0.735524	0.724185	1.01566	0.309793	NA
LTR/LTR_EUTREP16	22.213	0.345691	0.393496	0.878512	0.379666	NA
LTR/LTR_EUTREP8	15.1326	-0.133406	0.454636	-0.293434	0.76919	NA
LTR/LTR_LTR106_Mam	93.784	0.0210047	0.189385	0.11091	0.911688	0.97059
LTR/LTR_LTR107_Mam	25.5352	-0.013032	0.356733	-0.0365314	0.970859	NA
LTR/LTR_LTR90A	44.1659	0.069675	0.286473	0.243217	0.807837	0.929825
LTR/LTR_LTR90B	12.0828	0.757159	0.516113	1.46704	0.142365	NA
LTR/LTR_LTR91	29.3951	0.0646162	0.328881	0.196473	0.84424	NA
LTR/LTR_LTR91A	101.665	1.10329	0.19765	5.58204	2.37718e-08	1.83205e-06
LTR/LTR_MamRep1151	117.626	0.396991	0.182603	2.17407	0.0296999	0.181983
LTR/LTR_MamRep1527	39.5069	0.228916	0.288256	0.794141	0.427114	0.727132
LTR/LTR_MamRep605	338.235	-0.0052952	0.123608	-0.0428387	0.96583	0.988552
LTR/LTR_MamRep605b	295.896	0.375642	0.115899	3.24113	0.00119059	0.0215977
LTR/LTR_MER129	27.2653	0.456503	0.370759	1.23127	0.218223	NA
LTR/LTR_RLTR4_MM-int	193.429	-0.38178	0.137048	-2.78574	0.0053405	0.0597345
LTR/LTR_UCON51	131.894	0.215764	0.170615	1.26463	0.206005	0.520488
LTR/Ngaro_rnd-1_family-2	16.4369	0.539385	0.464884	1.16026	0.245945	NA
LTR/ERV_ltr-1_family-124	497.576	0.0790092	0.0921861	0.857063	0.39141	0.700103
LTR/ERV1_CarERV4-int	8.25622	-1.07959	0.713895	-1.51225	0.13047	NA
LTR/ERV1_CarERV4b_LTR	38.0776	0.283062	0.29235	0.968228	0.33293	0.654355
LTR/ERV1_CarLTR1B2	56.9028	0.0953604	0.253569	0.376072	0.706863	0.889938
LTR/ERV1_CarLTR8y	8.2064	-0.374209	0.6274	-0.596444	0.550879	NA
LTR/ERV1_CfERVF1-int	17.3684	-0.0486129	0.460532	-0.105558	0.915933	NA
LTR/ERV1_CfERVF2-int	42.7317	0.00680778	0.273791	0.0248648	0.980163	0.992481
LTR/ERV1_ERV1-1_CCr-I	11.8038	0.934579	0.530598	1.76137	0.0781761	NA
LTR/ERV1_ERV1-1_FCa-I	397.467	0.0173373	0.114874	0.150925	0.880035	0.959636
LTR/ERV1_ERV1-1_SSc-I	193.376	0.119964	0.150942	0.794771	0.426747	0.727132
LTR/ERV1_ERV1-1-EC_I	439.888	0.0846361	0.0976562	0.866674	0.386121	0.695961
LTR/ERV1_ERV1-1B_PVa-I	105.289	0.00704231	0.186488	0.0377629	0.969877	0.990064
LTR/ERV1_ERV1-2_CJa-I	137.612	0.168964	0.171492	0.98526	0.324497	0.646921
LTR/ERV1_ERV1-2_PCa-I	539.673	-0.0251727	0.101586	-0.247799	0.80429	0.929029
LTR/ERV1_ERV1-2_PVa-I	18.3168	0.30915	0.422721	0.731334	0.464575	NA
LTR/ERV1_ERV1-2N-EC_I	4.24556	-0.513955	0.864551	-0.594476	0.552194	NA
LTR/ERV1_ERV1-3_SSc-I	7.61601	-0.900773	0.662605	-1.35944	0.174007	NA
LTR/ERV1_ERV1-3N-EC_I	8.36768	0.0726494	0.623045	0.116604	0.907174	NA
LTR/ERV1_ERV1-4-EC_I	4.24659	1.1948	0.942662	1.26748	0.204985	NA
LTR/ERV1_ERV1-4N-EC_I	134.853	0.0908659	0.16181	0.561558	0.574417	0.824641
LTR/ERV1_ERV1-5_TSy-LTR	7.34779	0.453485	0.668332	0.678533	0.497434	NA
LTR/ERV1_ERV1-5N-EC_I	34.675	-0.134998	0.321519	-0.419875	0.674577	0.877396
LTR/ERV1_ERV1-6-EC_I	55.6677	-0.224458	0.249584	-0.899326	0.368479	0.681486
LTR/ERV1_ERV1-9N-I_ML	13565.7	-0.144499	0.0536769	-2.69202	0.00710211	0.0721728
LTR/ERV1_ERV1-9N-LTR_ML	69.15	0.326869	0.222456	1.46936	0.141734	0.432067
LTR/ERV1_ERV1X1-I_ML	2959.57	0.0531702	0.0608915	0.873196	0.382556	0.693559
LTR/ERV1_ERV1X1-LTR_ML	378.701	-0.132119	0.107612	-1.22774	0.219546	0.536733
LTR/ERV1_ERV1X2-I_ML	1642.51	-0.00757947	0.0652591	-0.116144	0.907538	0.969332
LTR/ERV1_ERV1X2-LTR_ML	113.826	0.146861	0.178261	0.823852	0.410024	0.713244
LTR/ERV1_ERV24_Prim-int	28.1534	0.56883	0.371167	1.53255	0.125388	NA
LTR/ERV1_ERV24B_Prim-int	9.77914	-0.0429826	0.572349	-0.0750985	0.940136	NA
LTR/ERV1_ERV3-1_EF-int	544.512	0.151488	0.0921251	1.64437	0.100099	0.360742
LTR/ERV1_ERV5-LTR_Laf	7.0145	0.896204	0.67384	1.33	0.18352	NA
LTR/ERV1_ERV54-EC_I	61.7587	0.221155	0.227461	0.972278	0.330912	0.653244
LTR/ERV1_ERV54-EC_LTR	158.222	0.138089	0.150611	0.916858	0.359217	0.673466
LTR/ERV1_EUTREP15	3.23132	0.975432	0.996855	0.97851	0.327822	NA
LTR/ERV1_EUTREP7	13.8487	0.598061	0.495721	1.20645	0.227645	NA
LTR/ERV1_HERV-Fc1-int	3.81692	-0.573303	0.923168	-0.621017	0.534588	NA
LTR/ERV1_HERV-Fc2-int	5.61943	0.135051	0.76912	0.175592	0.860614	NA
LTR/ERV1_HERV9-int	62.1696	0.306894	0.238602	1.28621	0.198368	0.510548
LTR/ERV1_HERV9N-int	1.82766	-1.18393	1.53053	-0.773538	0.439204	NA
LTR/ERV1_HERVFH19-int	251.009	0.28465	0.157685	1.80517	0.0710475	0.299917
LTR/ERV1_HERVFH21-int	34.961	0.152913	0.314248	0.4866	0.626542	0.851779
LTR/ERV1_HERVH48-int	18.3983	0.727531	0.42822	1.69897	0.0893257	NA
LTR/ERV1_HERVIP10B3-int	55.7385	-0.06677	0.242217	-0.275663	0.782807	0.921312
LTR/ERV1_HERVP71A-int	27.0598	0.347334	0.34615	1.00342	0.315658	NA
LTR/ERV1_HUERS-P2-int	3.20135	-0.632959	1.00519	-0.629692	0.528896	NA
LTR/ERV1_HUERS-P3-int	3.60261	-0.877171	0.951355	-0.922023	0.356517	NA
LTR/ERV1_LOR1-int	17.6309	-0.89809	0.427728	-2.09968	0.0357573	NA
LTR/ERV1_ltr-1_family-108	3.74793	0.216393	0.932748	0.231995	0.816542	NA
LTR/ERV1_ltr-1_family-115	62.3263	-0.436987	0.283429	-1.54178	0.123126	0.400144
LTR/ERV1_ltr-1_family-118	5.69315	0.170028	0.748194	0.227251	0.820229	NA
LTR/ERV1_ltr-1_family-119	12.1626	-0.124088	0.531206	-0.233596	0.815299	NA
LTR/ERV1_ltr-1_family-12	59.0155	-0.103876	0.244414	-0.424998	0.670838	0.875952
LTR/ERV1_ltr-1_family-120	476.409	-0.431578	0.110622	-3.90138	9.5644e-05	0.00309856
LTR/ERV1_ltr-1_family-121	40.3475	1.85397	0.73483	2.523	0.0116359	0.100333
LTR/ERV1_ltr-1_family-126	2.01793	-0.477794	1.2478	-0.382909	0.701787	NA
LTR/ERV1_ltr-1_family-128	242.706	-0.0489517	0.134895	-0.362886	0.71669	0.894907
LTR/ERV1_ltr-1_family-149	2.02941	-0.335188	1.24092	-0.270113	0.787074	NA
LTR/ERV1_ltr-1_family-152	39.3102	0.681826	0.292016	2.33489	0.0195492	0.139487
LTR/ERV1_ltr-1_family-16	97.3535	-0.128101	0.18836	-0.680084	0.496451	0.776543
LTR/ERV1_ltr-1_family-160	609.762	0.174287	0.122042	1.4281	0.153264	0.44956
LTR/ERV1_ltr-1_family-164	32.2286	-0.0446466	0.352509	-0.126654	0.899214	NA
LTR/ERV1_ltr-1_family-17	18.9282	0.11356	0.446052	0.254589	0.799041	NA
LTR/ERV1_ltr-1_family-179	5.57175	0.13261	0.812577	0.163197	0.870363	NA
LTR/ERV1_ltr-1_family-19	1692.15	-0.175663	0.0669782	-2.62269	0.00872383	0.0823784
LTR/ERV1_ltr-1_family-2	1771.78	-0.0887727	0.0700844	-1.26665	0.205279	0.519712
LTR/ERV1_ltr-1_family-21	812.147	-0.00203344	0.0897578	-0.0226547	0.981926	0.99305
LTR/ERV1_ltr-1_family-22	33.6531	-0.00445358	0.308661	-0.0144287	0.988488	NA
LTR/ERV1_ltr-1_family-29	9.42586	-0.756944	0.606211	-1.24865	0.211794	NA
LTR/ERV1_ltr-1_family-31	55.7608	-0.425164	0.245088	-1.73474	0.0827863	0.325789
LTR/ERV1_ltr-1_family-35	5.97417	0.765087	0.729956	1.04813	0.29458	NA
LTR/ERV1_ltr-1_family-47	24.1679	0.633078	0.385033	1.64422	0.100131	NA
LTR/ERV1_ltr-1_family-49	4.61428	0.635329	0.822853	0.772105	0.440052	NA
LTR/ERV1_ltr-1_family-56	16.4688	0.331816	0.442356	0.750109	0.453189	NA
LTR/ERV1_ltr-1_family-6	179.401	-0.139462	0.178718	-0.780347	0.435187	0.731184
LTR/ERV1_ltr-1_family-64	1330.7	0.303278	0.212415	1.42776	0.15336	0.449645
LTR/ERV1_ltr-1_family-65	709.406	-0.0232045	0.106637	-0.217603	0.827738	0.937211
LTR/ERV1_ltr-1_family-74	162.902	0.150467	0.154702	0.972622	0.330741	0.653165
LTR/ERV1_ltr-1_family-79	1.9101	-0.247177	1.25884	-0.196352	0.844334	NA
LTR/ERV1_ltr-1_family-80	39.1912	-0.434953	0.28636	-1.5189	0.128787	0.410373
LTR/ERV1_ltr-1_family-88	1922.85	-0.0533544	0.0677089	-0.787996	0.430699	0.729187
LTR/ERV1_ltr-1_family-99	4.15453	-0.160398	0.94765	-0.169258	0.865593	NA
LTR/ERV1_LTR103_Mam	40.6425	1.71324	0.313313	5.46815	4.54761e-08	3.24292e-06
LTR/ERV1_LTR103b_Mam	47.4217	1.08494	0.266019	4.07844	4.5338e-05	0.00168935
LTR/ERV1_LTR109B	19.4551	0.505145	0.415765	1.21498	0.224374	NA
LTR/ERV1_LTR10A_ML	33.5022	-0.243069	0.313271	-0.775905	0.437805	NA
LTR/ERV1_LTR10B_ML	693.304	0.0258066	0.115899	0.222664	0.823797	0.935451
LTR/ERV1_LTR11_SS	229.779	-0.360777	0.14053	-2.56726	0.0102506	0.0922942
LTR/ERV1_LTR117_MD	17.3883	-0.46333	0.44541	-1.04023	0.298232	NA
LTR/ERV1_LTR12_AMe	8.42435	-0.784845	0.634937	-1.2361	0.216422	NA
LTR/ERV1_LTR12_ML	13.8293	1.11599	0.490045	2.27733	0.0227666	NA
LTR/ERV1_LTR120_MD	1.98091	-1.3981	1.34643	-1.03837	0.299097	NA
LTR/ERV1_LTR12D_Cpo	72.2332	-0.0818667	0.219406	-0.373129	0.709053	0.890853
LTR/ERV1_LTR13_PVa	1056.41	0.21447	0.0724426	2.96056	0.00307083	0.0407431
LTR/ERV1_LTR13A_ML	2065.61	0.326301	0.0634247	5.14469	2.67958e-07	1.69547e-05
LTR/ERV1_LTR13B_ML	1393.17	0.361124	0.0683559	5.283	1.27089e-07	8.47804e-06
LTR/ERV1_LTR13B_PVa	133.956	0.334839	0.162758	2.05728	0.0396597	0.214217
LTR/ERV1_LTR13C_ML	1288.03	0.118656	0.0692684	1.71299	0.0867139	0.335081
LTR/ERV1_LTR14_ML	815.617	0.351374	0.0860781	4.08204	4.46428e-05	0.00167267
LTR/ERV1_LTR142_MD	1.66367	-0.691378	1.58331	-0.436668	0.662352	NA
LTR/ERV1_LTR15_SS	5.17294	-0.648075	0.821328	-0.789058	0.430078	NA
LTR/ERV1_LTR15A_ML	711.545	0.126021	0.0847372	1.4872	0.136962	0.423496
LTR/ERV1_LTR15A2_ML	1464.76	0.269875	0.0745585	3.61964	0.000295012	0.00754745
LTR/ERV1_LTR15B_ML	1030.55	0.100969	0.0770164	1.31101	0.189856	0.500687
LTR/ERV1_LTR15C_ML	416.304	0.0135476	0.102793	0.131795	0.895147	0.964399
LTR/ERV1_LTR162_MD	1.98875	0.717183	1.29316	0.554598	0.579169	NA
LTR/ERV1_LTR17_EC	28.648	0.284971	0.336821	0.846059	0.39752	NA
LTR/ERV1_LTR180_MD	1.87782	1.72279	1.44943	1.1886	0.234597	NA
LTR/ERV1_LTR18A_ML	321.484	0.0476071	0.111236	0.427984	0.668663	0.874172
LTR/ERV1_LTR18B_ML	134.52	0.196291	0.159834	1.22809	0.219412	0.536725
LTR/ERV1_LTR18C_ML	362.358	0.219648	0.104661	2.09866	0.0358467	0.203533
LTR/ERV1_LTR18D_ML	81.5001	0.852281	0.216377	3.93886	8.1868e-05	0.00272337
LTR/ERV1_LTR18E_ML	49.1206	0.111779	0.278922	0.400753	0.688602	0.882663
LTR/ERV1_LTR18F_ML	38.227	0.797678	0.294367	2.70981	0.00673222	0.0696969
LTR/ERV1_LTR18G_ML	345.462	-0.0636178	0.106872	-0.595271	0.551662	0.811599
LTR/ERV1_LTR18H_ML	32.6522	-0.0662448	0.311758	-0.212488	0.831726	NA
LTR/ERV1_LTR18J_ML	87.2223	0.0473766	0.194264	0.243878	0.807325	0.929825
LTR/ERV1_LTR19_ML	587.129	0.134802	0.0982489	1.37204	0.17005	0.473543
LTR/ERV1_LTR19_Vpa	50.1239	0.202219	0.270104	0.748668	0.454057	0.744836
LTR/ERV1_LTR19B_ML	35.4807	-0.158038	0.312431	-0.505834	0.612974	0.844898
LTR/ERV1_LTR1A_ML	193.723	0.179324	0.13714	1.3076	0.191009	0.502098
LTR/ERV1_LTR1A1_ML	11.6152	0.602231	0.53998	1.11528	0.264729	NA
LTR/ERV1_LTR1A2_ML	244.51	0.221485	0.12268	1.80539	0.0710138	0.299911
LTR/ERV1_LTR1A3_ML	123.034	0.201268	0.165503	1.2161	0.223948	0.541816
LTR/ERV1_LTR1B_ML	624.643	0.209097	0.0879559	2.37729	0.0174404	0.12906
LTR/ERV1_LTR1C_ML	23.4936	0.422886	0.366916	1.15254	0.249099	NA
LTR/ERV1_LTR1D_ML	169.098	1.21042	0.152888	7.91701	2.43284e-15	2.79506e-13
LTR/ERV1_LTR21_FC	28.6969	-0.589459	0.341828	-1.72443	0.0846298	NA
LTR/ERV1_LTR21_Mim	37.9903	0.220334	0.29759	0.740394	0.459061	0.748489
LTR/ERV1_LTR21_Ttr	97.6543	-0.153462	0.208862	-0.734751	0.462491	0.751518
LTR/ERV1_LTR22_EC	7.37774	0.225389	0.707192	0.31871	0.749946	NA
LTR/ERV1_LTR22_SS	17.3739	0.408083	0.432868	0.942743	0.345812	NA
LTR/ERV1_LTR24A_ML	113.719	0.0103457	0.185634	0.0557317	0.955556	0.985082
LTR/ERV1_LTR24B_ML	800.947	-0.0748172	0.0826316	-0.905432	0.365237	0.678523
LTR/ERV1_LTR24C_ML	70.2383	0.153166	0.214198	0.715067	0.474568	0.760366
LTR/ERV1_LTR24D_ML	64.2669	-0.21033	0.226321	-0.929345	0.35271	0.668361
LTR/ERV1_LTR24D2_ML	66.3266	0.964038	0.23148	4.16467	3.11806e-05	0.00123607
LTR/ERV1_LTR24D3_ML	20.5788	0.28412	0.40825	0.695946	0.486463	NA
LTR/ERV1_LTR24D4_ML	44.5586	0.130274	0.274313	0.474911	0.634851	0.855679
LTR/ERV1_LTR24E_ML	135.695	0.0481944	0.16217	0.297185	0.766325	0.914089
LTR/ERV1_LTR24F_ML	18.5414	0.107569	0.424693	0.253287	0.800047	NA
LTR/ERV1_LTR24G_ML	15.6239	0.199143	0.467289	0.426166	0.669987	NA
LTR/ERV1_LTR24H_ML	72.4647	-0.0448075	0.224492	-0.199595	0.841797	0.943117
LTR/ERV1_LTR25_ML	88.3684	-0.00617083	0.221352	-0.0278779	0.97776	0.992029
LTR/ERV1_LTR26_ML	463.939	0.00916682	0.10948	0.0837306	0.933271	0.977098
LTR/ERV1_LTR27C_ML	569.835	-0.501719	0.0918182	-5.46427	4.64821e-08	3.29571e-06
LTR/ERV1_LTR27D1_ML	640.19	-0.299028	0.108058	-2.7673	0.00565224	0.0621196
LTR/ERV1_LTR27D2_ML	537.605	-0.0573667	0.093691	-0.612297	0.540342	0.803133
LTR/ERV1_LTR27E_ML	10.3261	-0.404911	0.557963	-0.725694	0.468026	NA
LTR/ERV1_LTR28_ML	31.9286	0.353197	0.371584	0.950518	0.341849	NA
LTR/ERV1_LTR28_Pca	2.96685	-1.39655	1.18178	-1.18173	0.237312	NA
LTR/ERV1_LTR29_ML	34.3908	0.110506	0.32668	0.33827	0.735159	0.901817
LTR/ERV1_LTR2A_ML	209.959	0.268561	0.130601	2.05635	0.0397487	0.214342
LTR/ERV1_LTR2B_ML	31.865	0.12778	0.322873	0.395759	0.692283	NA
LTR/ERV1_LTR3_ML	8.50479	0.566509	0.660705	0.857431	0.391207	NA
LTR/ERV1_LTR30A_ML	30.6479	-0.0444164	0.329551	-0.134779	0.892787	NA
LTR/ERV1_LTR30B_ML	30.4743	-0.287746	0.325934	-0.882838	0.377324	NA
LTR/ERV1_LTR31_ML	21.7201	0.70009	0.383591	1.82509	0.0679869	NA
LTR/ERV1_LTR32_ML	16.8815	0.270466	0.450345	0.600575	0.548123	NA
LTR/ERV1_LTR35_AMe	3.0355	0.603577	1.04335	0.578499	0.562927	NA
LTR/ERV1_LTR35B	13.0449	0.228216	0.48767	0.467973	0.639804	NA
LTR/ERV1_LTR37-int	386.419	-0.0623041	0.104466	-0.596403	0.550906	0.810851
LTR/ERV1_LTR37A	75.0531	0.239397	0.213482	1.12139	0.262122	0.583869
LTR/ERV1_LTR37B	82.6681	0.17166	0.208026	0.825185	0.409267	0.712329
LTR/ERV1_LTR38-int	4.01077	1.0291	0.907695	1.13375	0.256899	NA
LTR/ERV1_LTR39A_ML	264.28	-0.0643801	0.127897	-0.503373	0.614702	0.845437
LTR/ERV1_LTR39B_BT	2.44493	-0.800422	1.17902	-0.67889	0.497207	NA
LTR/ERV1_LTR39B_ML	168.16	0.260319	0.146653	1.77506	0.0758875	0.310969
LTR/ERV1_LTR39B1_PVa	56.9539	1.65346	0.261561	6.32153	2.58983e-10	2.47189e-08
LTR/ERV1_LTR39B2_ML	136.869	0.260404	0.160687	1.62056	0.105112	0.369289
LTR/ERV1_LTR39C_ML	1405.39	0.128264	0.0701182	1.82926	0.0673611	0.29153
LTR/ERV1_LTR44_PVa	82.5227	0.197136	0.228885	0.861289	0.389079	0.697946
LTR/ERV1_LTR45	8.43533	-0.677645	0.630327	-1.07507	0.282344	NA
LTR/ERV1_LTR45_BT	3.30143	-0.605503	1.04096	-0.581675	0.560786	NA
LTR/ERV1_LTR45B_ML	34.617	0.262393	0.30583	0.857972	0.390908	0.699608
LTR/ERV1_LTR45B2_Cho	31.1248	0.156791	0.319892	0.490137	0.624037	NA
LTR/ERV1_LTR45C_ML	43.9757	0.342547	0.27576	1.24219	0.214165	0.53094
LTR/ERV1_LTR46_PVa	3.87643	-0.603023	0.919805	-0.655599	0.512082	NA
LTR/ERV1_LTR49-int	17.1325	-0.245181	0.463589	-0.528875	0.596892	NA
LTR/ERV1_LTR5_ML	57.2704	0.481851	0.246397	1.95559	0.0505138	0.24613
LTR/ERV1_LTR5_PVa	170.482	0.561422	0.142654	3.93555	8.30061e-05	0.00275385
LTR/ERV1_LTR54_PVa	326.58	0.0597717	0.109387	0.546423	0.584776	0.830808
LTR/ERV1_LTR65	114.21	-0.0292791	0.17887	-0.163689	0.869976	0.954637
LTR/ERV1_LTR68	24.6068	0.427933	0.381186	1.12263	0.261593	NA
LTR/ERV1_LTR6A_ML	7.51785	0.137738	0.660889	0.208413	0.834906	NA
LTR/ERV1_LTR7_PVa	462.499	0.0417495	0.0975224	0.428102	0.668577	0.874152
LTR/ERV1_LTR7_Rhe	2.11133	-0.150839	1.33753	-0.112775	0.910209	NA
LTR/ERV1_LTR71A_ML	44.8809	0.29643	0.270973	1.09395	0.273978	0.597129
LTR/ERV1_LTR71B_ML	48.5287	0.267367	0.257468	1.03845	0.299062	0.623214
LTR/ERV1_LTR72B_ML	50.0517	-0.127297	0.277026	-0.459513	0.645866	0.861155
LTR/ERV1_LTR75A_ML	14.8867	-0.171092	0.467067	-0.366311	0.714133	NA
LTR/ERV1_LTR76_EC	3.98592	0.514376	0.899633	0.571762	0.567483	NA
LTR/ERV1_LTR77_MD	2.61994	0.948708	1.10786	0.856346	0.391806	NA
LTR/ERV1_LTR78	273.161	0.287764	0.121814	2.36233	0.0181607	0.132708
LTR/ERV1_LTR78B	302.678	-0.0723616	0.128196	-0.56446	0.572441	0.823901
LTR/ERV1_LTR7A_ML	112.135	0.242396	0.176501	1.37334	0.169647	0.473129
LTR/ERV1_LTR7B_ML	3.66785	-0.682359	0.93968	-0.726161	0.46774	NA
LTR/ERV1_LTR7B_PVa	90.8208	0.236836	0.210115	1.12717	0.259669	0.581163
LTR/ERV1_LTR7B3_ML	6.59769	0.0706441	0.706696	0.0999639	0.920373	NA
LTR/ERV1_LTR7C_ML	161.283	0.319753	0.163105	1.96041	0.0499477	0.244767
LTR/ERV1_LTR7C2_ML	97.8755	-0.110974	0.187245	-0.592664	0.553406	0.812623
LTR/ERV1_LTR7D_ML	57.6343	0.431942	0.242496	1.78124	0.0748736	0.308751
LTR/ERV1_LTR7E_ML	37.7681	0.417296	0.294666	1.41617	0.156727	0.453754
LTR/ERV1_LTR7F_ML	174.081	0.313981	0.161335	1.94614	0.0516377	0.248341
LTR/ERV1_LTR9B_ML	307.432	-0.0678222	0.129562	-0.523472	0.600646	0.837959
LTR/ERV1_LTR9C_ML	80.4495	-0.0100969	0.209744	-0.0481394	0.961605	0.987673
LTR/ERV1_LTR9D_ML	46.7646	0.0326291	0.263845	0.123667	0.901579	0.967035
LTR/ERV1_MacERV1_LTR2	9.87259	0.0320733	0.564673	0.0567997	0.954705	NA
LTR/ERV1_MacERV5a-int	108.598	0.171791	0.198078	0.867288	0.385784	0.695858
LTR/ERV1_MacERV5b-int	48.0621	-0.123446	0.274709	-0.449372	0.653164	0.865583
LTR/ERV1_MacNERV5-int	3.65376	-0.956985	0.945944	-1.01167	0.311695	NA
LTR/ERV1_MER101-int	22.9311	-0.434036	0.395126	-1.09848	0.271997	NA
LTR/ERV1_MER101A_ML	22.1737	-0.120362	0.389775	-0.308799	0.757475	NA
LTR/ERV1_MER101B_ML	31.3276	-0.11146	0.329142	-0.338637	0.734883	NA
LTR/ERV1_MER101C_ML	5.31659	0.0459084	0.763614	0.0601199	0.95206	NA
LTR/ERV1_MER101D_ML	47.2299	0.174874	0.263789	0.662934	0.507373	0.783313
LTR/ERV1_MER101E_ML	357.595	0.20382	0.107389	1.89796	0.0577011	0.265957
LTR/ERV1_MER110	15.4186	-0.0896488	0.476053	-0.188317	0.850628	NA
LTR/ERV1_MER110-int	32.1757	0.416811	0.337082	1.23652	0.216264	NA
LTR/ERV1_MER110A	27.0357	-0.0801488	0.343911	-0.233051	0.815722	NA
LTR/ERV1_MER21C_BT	5.29873	-0.063282	0.790367	-0.0800666	0.936184	NA
LTR/ERV1_MER31-int	436.768	0.0698609	0.112668	0.620061	0.535218	0.799773
LTR/ERV1_MER31A	53.5269	0.142712	0.244239	0.584314	0.559009	0.816791
LTR/ERV1_MER31B	95.0632	0.0243719	0.191179	0.127483	0.898558	0.965879
LTR/ERV1_MER34_AMe	8.57178	-0.0992077	0.622774	-0.1593	0.873433	NA
LTR/ERV1_Mer34_Ttr	9.85729	1.0029	0.596191	1.68218	0.0925331	NA
LTR/ERV1_MER34-int	17.1083	0.18912	0.440523	0.429307	0.6677	NA
LTR/ERV1_MER34A	297.932	0.308567	0.118808	2.59719	0.00939902	0.0866441
LTR/ERV1_MER34A1	404.662	0.132485	0.104736	1.26494	0.205893	0.520412
LTR/ERV1_MER34B_AMe	4.63373	0.219069	0.865594	0.253085	0.800203	NA
LTR/ERV1_MER34B_CF	63.9744	0.154133	0.225564	0.683321	0.494404	0.774896
LTR/ERV1_MER34B-int	480.204	0.0350964	0.103755	0.338261	0.735166	0.901817
LTR/ERV1_MER34C_CF	50.1802	0.29985	0.258062	1.16193	0.245264	0.565132
LTR/ERV1_MER34C_EC	25.226	0.24243	0.351752	0.689206	0.490694	NA
LTR/ERV1_MER34C_v	27.1452	-0.703325	0.378712	-1.85715	0.06329	NA
LTR/ERV1_MER34F_EC	51.2423	0.199341	0.257851	0.773085	0.439472	0.734506
LTR/ERV1_MER41_PVa-LTR	12.5354	-0.00429196	0.500049	-0.00858309	0.993152	NA
LTR/ERV1_MER41A_ML	9.10947	-0.55438	0.599991	-0.92398	0.355497	NA
LTR/ERV1_MER41B_ML	14.5071	0.068919	0.467339	0.147471	0.88276	NA
LTR/ERV1_MER41B2_Mim	2.40806	-0.0219587	1.16042	-0.0189231	0.984902	NA
LTR/ERV1_MER4B-int	19.3855	-0.412311	0.440246	-0.936546	0.348992	NA
LTR/ERV1_MER50-int	299.4	0.0989712	0.12575	0.787049	0.431253	0.729603
LTR/ERV1_MER52-int	86.2352	0.151629	0.1943	0.780388	0.435163	0.731184
LTR/ERV1_MER57A-int	4.50793	0.732104	0.840819	0.870703	0.383916	NA
LTR/ERV1_MER57LA	48.9877	0.268489	0.290495	0.924246	0.355358	0.670877
LTR/ERV1_MER66-int	3.95146	0.516908	0.903099	0.572372	0.56707	NA
LTR/ERV1_MER67A	29.3675	0.104245	0.332043	0.313951	0.753558	NA
LTR/ERV1_MER67B	18.2836	0.38866	0.47979	0.810063	0.417904	NA
LTR/ERV1_MER67C	211.796	0.407258	0.134416	3.02984	0.00244683	0.0351391
LTR/ERV1_MER67D	12.9806	0.24864	0.488525	0.508961	0.610779	NA
LTR/ERV1_MER72B	1.74887	-0.0571206	1.34385	-0.0425052	0.966096	NA
LTR/ERV1_MER83A-int	2.76935	-2.09208	1.23126	-1.69913	0.0892942	NA
LTR/ERV1_MER83B-int	1.99628	0.726309	1.34134	0.541478	0.588178	NA
LTR/ERV1_MER87A_ML	21.6356	0.262012	0.393974	0.66505	0.506019	NA
LTR/ERV1_MER87B_ML	58.5963	0.36908	0.24149	1.52835	0.126426	0.405866
LTR/ERV1_MER87C_ML	312.225	0.144815	0.117766	1.22968	0.218816	0.536258
LTR/ERV1_MER89	97.7256	0.123338	0.185076	0.666417	0.505145	0.782048
LTR/ERV1_MER89-int	154.144	-0.032105	0.155242	-0.206806	0.836161	0.940113
LTR/ERV1_MER90	129.923	0.261071	0.16498	1.58244	0.11355	0.384532
LTR/ERV1_MER90a	100.393	0.222717	0.189787	1.17351	0.240592	0.561245
LTR/ERV1_MER92-int	114.674	-0.051972	0.172458	-0.30136	0.76314	0.912503
LTR/ERV1_MER92A	3.49939	0.371766	0.935347	0.397463	0.691026	NA
LTR/ERV1_MER92B	655.212	-0.0862832	0.0936346	-0.921489	0.356795	0.671459
LTR/ERV1_MER92C	5.89511	-0.338131	0.779758	-0.433636	0.664553	NA
LTR/ERV1_MER92D	12.8353	-0.0192422	0.502383	-0.0383018	0.969447	NA
LTR/ERV1_MMVL30-int	2.23257	0.209158	1.16089	0.18017	0.857019	NA
LTR/ERV1_MPERV1_INT	260.342	0.280144	0.124479	2.25053	0.0244153	0.160537
LTR/ERV1_PABL_B-int	75.1229	-0.00840482	0.221335	-0.0379733	0.969709	0.990064
LTR/ERV1_PRIMA41-int	36.4296	0.445256	0.320313	1.39007	0.164508	0.464877
LTR/ERV1_PRIMAX-int	3.1289	0.994654	1.03438	0.961599	0.336251	NA
LTR/ERV1_PTERV1d-int	4.86061	-0.759617	0.834744	-0.91	0.362822	NA
LTR/ERV1_RLTR14-int	4.5857	-1.96305	1.07304	-1.82942	0.0673362	NA
LTR/ERV1_rnd-1_family-291	1.73461	0.038207	1.40087	0.0272737	0.978241	NA
LTR/ERV1_rnd-1_family-48	46.6783	0.320741	0.261261	1.22767	0.219573	0.536733
LTR/ERV1_rnd-5_family-1044	33.1225	-0.0502902	0.315553	-0.159372	0.873376	NA
LTR/ERV1_rnd-5_family-139	2.0043	0.459819	1.26694	0.362937	0.716652	NA
LTR/ERV1_rnd-5_family-2571	8.91683	0.123665	0.626514	0.197386	0.843526	NA
LTR/ERV1_rnd-5_family-544	7.96568	0.100997	0.680247	0.148471	0.881971	NA
LTR/ERV1_rnd-5_family-992	64.9143	0.461529	0.230617	2.00128	0.0453625	0.231343
LTR/ERV1_rnd-6_family-10711	12.1569	0.366473	0.512784	0.714674	0.474811	NA
LTR/ERV1_rnd-6_family-14415	8.93398	0.696076	0.590247	1.1793	0.23828	NA
LTR/ERV1_rnd-6_family-15165	21.1103	0.209856	0.401444	0.522753	0.601146	NA
LTR/ERV1_rnd-6_family-1703	148.307	-0.140858	0.166372	-0.846645	0.397193	0.705011
LTR/ERV1_rnd-6_family-1855	22.7334	0.796118	0.379763	2.09636	0.0360505	NA
LTR/ERV1_rnd-6_family-22014	9.20465	0.176272	0.580189	0.303818	0.761267	NA
LTR/ERV1_rnd-6_family-2248	23.5532	-0.538064	0.402162	-1.33793	0.18092	NA
LTR/ERV1_rnd-6_family-2818	12.2657	0.0182572	0.513341	0.0355655	0.971629	NA
LTR/ERV1_rnd-6_family-3060	44.9319	0.161883	0.27725	0.583887	0.559296	0.817018
LTR/ERV1_rnd-6_family-3191	64.2722	-0.000931154	0.246856	-0.00377204	0.99699	0.998899
LTR/ERV1_rnd-6_family-3431	7.39596	0.707585	0.68366	1.035	0.300671	NA
LTR/ERV1_rnd-6_family-3479	4.15466	0.109485	0.855975	0.127907	0.898223	NA
LTR/ERV1_rnd-6_family-4219	24.4741	0.314985	0.364241	0.864773	0.387163	NA
LTR/ERV1_rnd-6_family-4222	56.1513	0.130253	0.255795	0.509207	0.610607	0.843135
LTR/ERV1_rnd-6_family-4225	40.8197	0.594067	0.28433	2.08936	0.0366755	0.205542
LTR/ERV1_rnd-6_family-5131	20.9388	0.427446	0.422391	1.01197	0.311553	NA
LTR/ERV1_rnd-6_family-641	6.79609	0.323715	0.684393	0.472995	0.636216	NA
LTR/ERV1_rnd-6_family-6916	10.1062	0.36597	0.555149	0.659229	0.509749	NA
LTR/ERV1_RNLTR21-int	7.36516	0.520813	0.646752	0.805275	0.420661	NA
LTR/ERV1_RodERV21-int	29.2691	-0.321039	0.358149	-0.896383	0.370048	NA
LTR/ERVK_BTLTR1F	6.76298	-0.26978	0.69082	-0.390522	0.696151	NA
LTR/ERVK_EqERV-beta1-int	23.2382	0.307921	0.379691	0.810977	0.417379	NA
LTR/ERVK_ERV2-1_DNo-I	25.8338	0.323783	0.387694	0.83515	0.403633	NA
LTR/ERVK_ERV2-1_EE-I	89.3548	-0.207979	0.211444	-0.983609	0.325308	0.647484
LTR/ERVK_ERV2-1_ET-I	3.39354	1.21956	1.07894	1.13033	0.258338	NA
LTR/ERVK_ERV2-1_OC-I	117.33	0.490428	0.189012	2.59469	0.0094677	0.0870058
LTR/ERVK_ERV2-1_PVa-I	85.8644	-0.143203	0.201237	-0.711612	0.476705	0.76155
LTR/ERVK_ERV2-1_STr-I	36.5839	-0.422619	0.303221	-1.39377	0.163388	0.462965
LTR/ERVK_ERV2-1_TSy-I	8.67532	-0.341595	0.617473	-0.553215	0.580116	NA
LTR/ERVK_ERV2-2_CGr-LTR	49.5199	-0.28367	0.26432	-1.07321	0.283179	0.606959
LTR/ERVK_ERV2-2_Opr-I	6.50377	-0.323622	0.70499	-0.459045	0.646202	NA
LTR/ERVK_ERV2-2_PVa-I	4.87352	1.67441	0.917992	1.82399	0.0681534	NA
LTR/ERVK_ERV2-3_PVa-I	3.35305	-0.000294508	0.993712	-0.000296372	0.999764	NA
LTR/ERVK_ERV2-5_Pca-I	2081.01	-0.0128222	0.0681101	-0.188257	0.850675	0.946724
LTR/ERVK_ERV2-6_EE-I	5.70957	0.5308	0.787829	0.67375	0.500471	NA
LTR/ERVK_ERV2N-1_SSc-I	3.76173	0.758918	0.936778	0.810136	0.417862	NA
LTR/ERVK_ERV2X1-I_ML	482.512	0.23095	0.0940986	2.45434	0.0141143	0.11422
LTR/ERVK_ERV2X1A-I_ML	677.239	0.227072	0.0880738	2.5782	0.0099317	0.0902142
LTR/ERVK_ERV2X1A-LTR_ML	1652.76	-0.00533053	0.066941	-0.0796303	0.936531	0.978073
LTR/ERVK_ERV2X1B-LTR_ML	52.8668	0.133502	0.26038	0.512719	0.608148	0.841604
LTR/ERVK_ERV2X2-LTR_ML	66.9224	-0.212919	0.221084	-0.963066	0.335514	0.656274
LTR/ERVK_ERV2X3-LTR_ML	15.9873	0.148048	0.456472	0.324331	0.745688	NA
LTR/ERVK_ERV2X4-LTR_ML	136.505	0.143344	0.166014	0.863443	0.387894	0.696929
LTR/ERVK_ERV2X5-LTR_ML	1269.01	0.0838917	0.0772525	1.08594	0.277505	0.600712
LTR/ERVK_ERV2X6-LTR_ML	20.4296	-0.567371	0.410723	-1.3814	0.167157	NA
LTR/ERVK_ERV2X7-LTR_ML	6.87389	0.475006	0.668436	0.710623	0.477318	NA
LTR/ERVK_ERV2X8-LTR_ML	6.8336	0.387474	0.695804	0.556872	0.577615	NA
LTR/ERVK_ERVB5_4-I_RN	5.5983	0.513704	0.783575	0.65559	0.512088	NA
LTR/ERVK_HERVK14-int	8.21756	0.824279	0.64192	1.28408	0.199112	NA
LTR/ERVK_HERVK14C-int	27.4023	0.842754	0.351837	2.3953	0.0166069	NA
LTR/ERVK_HERVK22-int	183.209	0.491619	0.140342	3.50301	0.000460024	0.0105508
LTR/ERVK_IAP1-MM_I	134.15	-0.0519138	0.163602	-0.317318	0.751003	0.908669
LTR/ERVK_IAPEY3-int	1.89193	-0.0284261	1.34569	-0.0211239	0.983147	NA
LTR/ERVK_ltr-1_family-105	170.041	-0.00523076	0.152783	-0.0342365	0.972689	0.990819
LTR/ERVK_ltr-1_family-106	124.262	0.178179	0.170115	1.0474	0.294916	0.618755
LTR/ERVK_ltr-1_family-110	1.73723	1.02123	1.38053	0.739739	0.459458	NA
LTR/ERVK_ltr-1_family-114	34.0391	0.403411	0.371762	1.08513	0.277863	NA
LTR/ERVK_ltr-1_family-125	56.7242	0.203033	0.249949	0.812298	0.416621	0.718711
LTR/ERVK_ltr-1_family-132	19.9724	-0.430204	0.405419	-1.06113	0.288629	NA
LTR/ERVK_ltr-1_family-133	186.079	-0.256035	0.142257	-1.79981	0.0718914	0.301871
LTR/ERVK_ltr-1_family-138	688.953	-0.0287462	0.0954958	-0.30102	0.763399	0.912637
LTR/ERVK_ltr-1_family-169	16.8413	0.0107143	0.446564	0.0239927	0.980858	NA
LTR/ERVK_ltr-1_family-172	299.609	0.0874162	0.123641	0.707018	0.479555	0.763821
LTR/ERVK_ltr-1_family-23	44.4368	0.281028	0.276091	1.01788	0.308735	0.632158
LTR/ERVK_ltr-1_family-33	122.59	0.191967	0.165886	1.15722	0.247181	0.567968
LTR/ERVK_ltr-1_family-38	29.1285	0.0994475	0.334502	0.297301	0.766237	NA
LTR/ERVK_ltr-1_family-52	160.809	0.077194	0.160779	0.480125	0.631138	0.854185
LTR/ERVK_ltr-1_family-58	317.741	0.125991	0.127029	0.991823	0.321284	0.644311
LTR/ERVK_ltr-1_family-72	152.442	0.108027	0.156048	0.692266	0.48877	0.771634
LTR/ERVK_ltr-1_family-8	507.918	-0.00451186	0.0935936	-0.048207	0.961551	0.987673
LTR/ERVK_ltr-1_family-82	162.849	0.0477322	0.164731	0.289759	0.772001	0.917527
LTR/ERVK_LTR11_PVa	3.49429	1.22624	1.03113	1.18922	0.234352	NA
LTR/ERVK_LTR11A_ML	538.018	0.102901	0.0919377	1.11924	0.263036	0.584976
LTR/ERVK_LTR11B_ML	957.013	0.156988	0.0813404	1.93001	0.0536058	0.253629
LTR/ERVK_LTR11B_PVa	4.72065	1.49014	1.90361	0.782799	0.433745	NA
LTR/ERVK_LTR15B_OG	9.52026	0.171393	0.575432	0.29785	0.765818	NA
LTR/ERVK_LTR16_EE	6.81301	0.813718	0.753833	1.07944	0.280391	NA
LTR/ERVK_LTR16A_ML	122.104	0.01948	0.186766	0.104302	0.91693	0.972915
LTR/ERVK_LTR16B_ML	318.972	0.263379	0.112554	2.34003	0.0192823	0.138147
LTR/ERVK_LTR16C_ML	39.8928	-0.161275	0.281695	-0.572516	0.566973	0.821642
LTR/ERVK_LTR16C2_ML	31.9705	0.422284	0.385838	1.09446	0.273754	NA
LTR/ERVK_LTR16D_ML	163.485	0.310482	0.151528	2.04901	0.0404608	0.216151
LTR/ERVK_LTR16E_ML	81.577	0.314533	0.202955	1.54977	0.121197	0.397151
LTR/ERVK_LTR16F_ML	131.516	0.0488723	0.162915	0.299987	0.764187	0.913052
LTR/ERVK_LTR16G_ML	187.731	0.455205	0.139097	3.27257	0.00106574	0.0200662
LTR/ERVK_LTR16H_ML	6.65254	-0.284785	0.684674	-0.415943	0.677452	NA
LTR/ERVK_LTR16J_ML	42.0501	0.548617	0.286737	1.91331	0.0557078	0.260466
LTR/ERVK_LTR16K_ML	147.367	0.0952382	0.153605	0.62002	0.535245	0.799773
LTR/ERVK_LTR16L_ML	4.64621	-0.0108397	0.843029	-0.012858	0.989741	NA
LTR/ERVK_LTR16N_ML	72.6799	0.157016	0.215776	0.727681	0.466809	0.754588
LTR/ERVK_LTR16P_ML	244.132	0.168223	0.137912	1.21979	0.222545	0.540255
LTR/ERVK_LTR17A_ML	9.92305	0.562794	0.583688	0.964204	0.334944	NA
LTR/ERVK_LTR17A2_ML	15.0564	-0.291544	0.456814	-0.638212	0.523336	NA
LTR/ERVK_LTR19_Opr	41.0138	0.0895245	0.30195	0.296488	0.766857	0.914322
LTR/ERVK_LTR2_PVa	2.15342	0.587563	1.332	0.441113	0.659131	NA
LTR/ERVK_LTR22A_ML	113.968	0.430472	0.171328	2.51256	0.0119859	0.102132
LTR/ERVK_LTR22B_ML	55.608	-0.0756721	0.249481	-0.303319	0.761647	0.912503
LTR/ERVK_LTR22C_ML	143.535	-0.0685807	0.171305	-0.400343	0.688904	0.882776
LTR/ERVK_LTR24_Sar	85.2295	0.0311121	0.206466	0.150688	0.880221	0.959651
LTR/ERVK_LTR2E_Pca	85.467	-0.168658	0.194609	-0.866649	0.386134	0.695961
LTR/ERVK_LTR4_ML	284.028	0.0981624	0.117295	0.836884	0.402658	0.708979
LTR/ERVK_LTR7_ET	3.89138	0.720894	0.944693	0.763099	0.445404	NA
LTR/ERVK_MERVK26-int	14.2406	0.176325	0.464604	0.379516	0.704305	NA
LTR/ERVK_MMERVK9E_I	1.90126	-2.16472	1.46393	-1.4787	0.139219	NA
LTR/ERVK_MurERV4-int	8.95488	0.313162	0.605578	0.517129	0.605066	NA
LTR/ERVK_PlatERVK1-int	21.5314	0.957591	0.39029	2.45353	0.014146	NA
LTR/ERVK_RLTR17B_Mm	164.523	0.153072	0.159518	0.95959	0.337262	0.656855
LTR/ERVK_RLTR19-int	1017.35	0.0471504	0.242117	0.194742	0.845595	0.944878
LTR/ERVK_RLTR20A4	17.089	0.332302	0.437576	0.759416	0.447604	NA
LTR/ERVK_RLTR32_Rn	20.7917	0.312171	0.406121	0.768665	0.442092	NA
LTR/ERVK_RLTR42-int	5.4793	-0.059373	0.745923	-0.0795967	0.936558	NA
LTR/ERVK_RMER12C	36.8523	-0.156005	0.318308	-0.490107	0.624058	0.85069
LTR/ERVK_rnd-1_family-245	33.6235	0.158987	0.339537	0.468247	0.639608	NA
LTR/ERVK_rnd-1_family-258	18.01	0.355983	0.421836	0.84389	0.398731	NA
LTR/ERVK_rnd-5_family-469	690.699	0.0819364	0.0900116	0.910287	0.362671	0.676326
LTR/ERVK_rnd-6_family-1567	56.7311	0.192119	0.239061	0.803641	0.421604	0.722984
LTR/ERVK_rnd-6_family-15889	20.2382	0.794155	0.417395	1.90265	0.0570865	NA
LTR/ERVK_rnd-6_family-4340	7.77351	-0.518438	0.641444	-0.808236	0.418955	NA
LTR/ERVK_rnd-6_family-4431	90.8746	-0.152364	0.214106	-0.711627	0.476696	0.76155
LTR/ERVK_rnd-6_family-554	38.4206	0.453018	0.302194	1.4991	0.133849	0.418547
LTR/ERVK_rnd-6_family-7718	395.894	0.267489	0.110293	2.42526	0.0152974	0.119841
LTR/ERVK_RNLTR5-int	820.463	-0.0452509	0.096437	-0.469228	0.638907	0.857404
LTR/ERVK_SRV_MM-int	105.138	0.10159	0.181738	0.55899	0.576169	0.825341
LTR/ERVK_SRV_RN-int	4.29923	1.38293	0.952016	1.45263	0.146326	NA
LTR/ERVL_BtERV3B_LTR	14.8985	0.298751	0.459301	0.650447	0.515404	NA
LTR/ERVL_CarERVR1_LTR	3.00271	0.946336	1.06092	0.891993	0.372397	NA
LTR/ERVL_CarERVR1-int	34.4867	0.356481	0.304092	1.17228	0.241085	0.561495
LTR/ERVL_ERV3-16A3_I	456.917	0.0148262	0.0974991	0.152066	0.879135	0.959394
LTR/ERVL_ERV3-16A3_LTR	49.7149	0.300253	0.260493	1.15264	0.24906	0.569849
LTR/ERVL_ERV3-5-EC_I	32.8069	0.377334	0.315901	1.19447	0.232294	NA
LTR/ERVL_ERV3-5-EC_LTR	33.6489	0.127134	0.320263	0.396969	0.69139	NA
LTR/ERVL_ERVL-B4-int	196.191	-0.0310949	0.139326	-0.223181	0.823394	0.935335
LTR/ERVL_ERVL-E-int	521.094	0.452767	0.0937605	4.82898	1.37236e-06	7.46852e-05
LTR/ERVL_ERVL-int	397.034	0.0830594	0.111314	0.746175	0.455561	0.745333
LTR/ERVL_Eutr10	35.4065	0.180164	0.316306	0.569587	0.568958	0.822896
LTR/ERVL_HERV16-int	114.776	-0.0462333	0.178015	-0.259716	0.795083	0.926025
LTR/ERVL_HERVL-int	5.31113	0.230528	0.798898	0.288558	0.77292	NA
LTR/ERVL_HERVL18-int	3.46415	0.0537628	0.936729	0.0573942	0.954231	NA
LTR/ERVL_HERVL32-int	4.12383	-0.467806	0.866426	-0.539926	0.589248	NA
LTR/ERVL_HERVL40-int	187.748	0.162828	0.142522	1.14248	0.253256	0.57389
LTR/ERVL_HERVL74-int	4.03259	-0.113309	0.896525	-0.126387	0.899426	NA
LTR/ERVL_ltr-1_family-163	84.3758	0.77454	0.213742	3.62372	0.000290398	0.00746017
LTR/ERVL_ltr-1_family-176	3.33764	-0.5225	0.962777	-0.542701	0.587335	NA
LTR/ERVL_ltr-1_family-37	125.379	0.0771245	0.183995	0.419166	0.675095	0.877554
LTR/ERVL_LTR-20_EF-LTR	49.0689	0.289924	0.271998	1.0659	0.286467	0.610526
LTR/ERVL_LTR10_EC	87.9222	0.158276	0.195648	0.808984	0.418525	0.720768
LTR/ERVL_LTR101_Mam	157.131	-0.00014853	0.160187	-0.000927225	0.99926	0.999582
LTR/ERVL_LTR102_Mam	9.24778	1.59804	0.625199	2.55605	0.0105869	NA
LTR/ERVL_LTR105_Mam	28.3461	-0.116181	0.352371	-0.329714	0.741616	NA
LTR/ERVL_LTR108a_Mam	1.92486	-0.25895	1.2815	-0.202068	0.839864	NA
LTR/ERVL_LTR108c_Mam	1.92226	-0.599859	1.33223	-0.450267	0.652518	NA
LTR/ERVL_LTR108e_Mam	4.77797	0.171889	0.839386	0.204779	0.837745	NA
LTR/ERVL_LTR16	114.757	0.193013	0.172721	1.11749	0.263787	0.585552
LTR/ERVL_LTR16_Vpa	15.1925	0.526057	0.514689	1.02209	0.30674	NA
LTR/ERVL_LTR16A	159.912	-0.0950887	0.153166	-0.62082	0.534718	0.799468
LTR/ERVL_LTR16A1	385.334	1.63249	0.108669	15.0225	5.22976e-51	1.2479e-48
LTR/ERVL_LTR16A2	67.5711	0.0498009	0.228252	0.218184	0.827286	0.937011
LTR/ERVL_LTR16B	35.5599	0.113978	0.299727	0.380273	0.703743	0.888664
LTR/ERVL_LTR16B1	313.989	0.0827871	0.117307	0.705731	0.480355	0.764217
LTR/ERVL_LTR16B2	132.04	-0.0452625	0.180624	-0.250589	0.802132	0.928351
LTR/ERVL_LTR16C	579.031	-0.00546151	0.0878961	-0.062136	0.950455	0.983319
LTR/ERVL_LTR16D	29.0745	0.292515	0.334134	0.875442	0.381333	NA
LTR/ERVL_LTR16D1	15.076	-0.262501	0.470285	-0.558175	0.576725	NA
LTR/ERVL_LTR16D2	17.602	-0.195392	0.432735	-0.451528	0.651609	NA
LTR/ERVL_LTR16E1	81.1971	-0.046933	0.20653	-0.227245	0.820233	0.933899
LTR/ERVL_LTR16E2	269.664	0.118336	0.11814	1.00166	0.316508	0.639094
LTR/ERVL_LTR21_EC	14.8687	0.00851934	0.476866	0.0178653	0.985746	NA
LTR/ERVL_LTR21B1_EC	6.50341	1.35767	0.753527	1.80176	0.0715839	NA
LTR/ERVL_LTR21B2_EC	3.93212	0.548135	0.917372	0.597506	0.55017	NA
LTR/ERVL_LTR3_EC	5.23699	-0.344784	0.787	-0.438098	0.661315	NA
LTR/ERVL_LTR33	527.914	0.127668	0.0920093	1.38756	0.165272	0.465963
LTR/ERVL_LTR33_ML	40.3092	0.240216	0.287626	0.835168	0.403623	0.709699
LTR/ERVL_LTR33A	185.923	0.0799908	0.147168	0.543533	0.586763	0.831629
LTR/ERVL_LTR33A_v	189.343	0.503419	0.146103	3.44564	0.000569702	0.0125335
LTR/ERVL_LTR33B	52.4026	0.187235	0.250575	0.747221	0.45493	0.745185
LTR/ERVL_LTR33C	59.9041	0.249472	0.242216	1.02996	0.303029	0.626769
LTR/ERVL_LTR40a	40.0428	0.127905	0.297622	0.429756	0.667373	0.873817
LTR/ERVL_LTR40A1	21.2957	0.124218	0.405747	0.306147	0.759492	NA
LTR/ERVL_LTR40b	33.2513	0.451439	0.334727	1.34868	0.177441	NA
LTR/ERVL_LTR40c	140.974	-0.0460218	0.160922	-0.285988	0.774887	0.918583
LTR/ERVL_LTR41	111.653	-0.0177866	0.179948	-0.0988429	0.921263	0.974611
LTR/ERVL_LTR41B	218.677	-0.192735	0.140369	-1.37306	0.169734	0.473129
LTR/ERVL_LTR41C	325.711	-0.113172	0.113916	-0.99347	0.320481	0.643563
LTR/ERVL_LTR47_ML	55.3274	0.197602	0.250681	0.78826	0.430544	0.729187
LTR/ERVL_LTR50	146.488	0.123431	0.156316	0.789625	0.429747	0.728954
LTR/ERVL_LTR52	20.9075	-0.0269993	0.41238	-0.065472	0.947798	NA
LTR/ERVL_LTR52-int	18.9325	-0.00670834	0.410156	-0.0163556	0.986951	NA
LTR/ERVL_LTR53	34.929	0.40087	0.323945	1.23746	0.215915	0.532623
LTR/ERVL_LTR53-int	16.6899	0.0278696	0.430771	0.064697	0.948415	NA
LTR/ERVL_LTR53B	9.13746	0.373358	0.583651	0.639694	0.522371	NA
LTR/ERVL_LTR55	25.5406	0.0306863	0.350544	0.0875391	0.930243	NA
LTR/ERVL_LTR67B	197.755	0.0258061	0.140951	0.183085	0.854731	0.948521
LTR/ERVL_LTR75	18.3515	0.646585	0.41995	1.53967	0.12364	NA
LTR/ERVL_LTR75B	4.0206	-0.363375	0.914063	-0.397538	0.690971	NA
LTR/ERVL_LTR79	162.418	0.336956	0.155411	2.16815	0.0301471	0.183033
LTR/ERVL_LTR80A	6.93941	0.468041	0.700697	0.667964	0.504156	NA
LTR/ERVL_LTR80B	17.3544	0.845225	0.433524	1.94966	0.0512162	NA
LTR/ERVL_LTR82A	60.3433	0.139277	0.239755	0.580916	0.561297	0.818134
LTR/ERVL_LTR82B	69.3064	0.0366016	0.21955	0.166712	0.867597	0.954252
LTR/ERVL_LTR83	189.429	-0.0891735	0.151726	-0.587729	0.556715	0.814667
LTR/ERVL_LTR84a	374.413	-0.030455	0.125036	-0.24357	0.807564	0.929825
LTR/ERVL_LTR84b	53.6803	0.076604	0.245061	0.312592	0.754591	0.910538
LTR/ERVL_LTR86A1	45.6209	-0.25385	0.263692	-0.962676	0.33571	0.656274
LTR/ERVL_LTR86A2	37.7314	0.522607	0.288826	1.80942	0.0703859	0.298643
LTR/ERVL_LTR86B1	12.3151	0.191048	0.53078	0.359938	0.718894	NA
LTR/ERVL_LTR86B2	3.07399	1.02951	1.06378	0.967784	0.333152	NA
LTR/ERVL_LTR86C	17.3404	0.200097	0.437371	0.457499	0.647313	NA
LTR/ERVL_LTR87	129.644	0.251993	0.171473	1.46958	0.141675	0.432067
LTR/ERVL_LTR89	200.04	-0.0199275	0.144215	-0.13818	0.890098	0.962663
LTR/ERVL_LTR89B	11.5238	-0.221192	0.522109	-0.423651	0.67182	NA
LTR/ERVL_LTR8A_ML	21.1229	-0.325706	0.416081	-0.782796	0.433747	NA
LTR/ERVL_LTR8B_ML	50.757	0.193858	0.264835	0.731994	0.464172	0.753093
LTR/ERVL_LTR8C_ML	28.9279	-0.302446	0.336145	-0.89975	0.368254	NA
LTR/ERVL_LTR8D_ML	69.1558	0.221796	0.223534	0.992225	0.321088	0.644311
LTR/ERVL_LTR8E_ML	68.39	0.161017	0.227103	0.709005	0.478321	0.762726
LTR/ERVL_LTR9A_EC	72.6197	0.257355	0.219261	1.17374	0.240499	0.56124
LTR/ERVL_LTR9B_EC	15.4758	0.345407	0.464377	0.743808	0.456993	NA
LTR/ERVL_MER21-int	47.5083	0.08277	0.265632	0.311597	0.755347	0.910643
LTR/ERVL_MER21B	126.943	0.0729725	0.170969	0.426818	0.669512	0.874729
LTR/ERVL_MER21C	1611.12	0.350716	0.0741551	4.72949	2.25082e-06	0.000116367
LTR/ERVL_MER54_EC	20.0137	0.587763	0.410804	1.43076	0.152498	NA
LTR/ERVL_MER68	862.334	0.0102781	0.0827491	0.124208	0.90115	0.966837
LTR/ERVL_MER68-int	38.9038	2.1846	0.324631	6.72949	1.70255e-11	1.76044e-09
LTR/ERVL_MER68B	101.642	0.346535	0.179567	1.92984	0.0536269	0.253629
LTR/ERVL_MER68C	43.821	0.00190565	0.269049	0.0070829	0.994349	0.997912
LTR/ERVL_MER70-int	180.272	0.0361866	0.143326	0.252477	0.800672	0.927751
LTR/ERVL_MER70C	12.7566	0.00508769	0.517505	0.00983118	0.992156	NA
LTR/ERVL_MER74A	178.637	0.101208	0.142723	0.70912	0.47825	0.762726
LTR/ERVL_MER74B	106.113	0.377492	0.183631	2.05571	0.0398104	0.214582
LTR/ERVL_MER76	24.687	0.133877	0.353302	0.378931	0.704739	NA
LTR/ERVL_MER77	112.179	-0.0376809	0.176338	-0.213686	0.830792	0.938071
LTR/ERVL_MER77B	252.065	0.0510586	0.123308	0.414072	0.678821	0.879147
LTR/ERVL_MER88	1.703	-0.133401	1.47269	-0.0905832	0.927824	NA
LTR/ERVL_MLERV3A_LTR	68.8342	0.499179	0.230042	2.16995	0.0300107	0.182625
LTR/ERVL_MLERV3B_LTR	64.2921	0.00781825	0.229215	0.0341089	0.97279	0.990835
LTR/ERVL_MLT2B1	791.973	0.0659003	0.0833272	0.790862	0.429025	0.728429
LTR/ERVL_MLT2B2	45.6874	0.431501	0.271978	1.58653	0.112619	0.383474
LTR/ERVL_MLT2B4	575.072	0.00376624	0.094654	0.0397896	0.968261	0.989467
LTR/ERVL_MLT2C1	140.233	0.192701	0.156839	1.22866	0.219201	0.536352
LTR/ERVL_MLT2C2	99.6329	0.22832	0.186731	1.22272	0.221436	0.538953
LTR/ERVL_MLT2D	329.905	0.249026	0.111293	2.23758	0.0252485	0.163626
LTR/ERVL_MLT2E	9.23796	0.321347	0.596824	0.538428	0.590282	NA
LTR/ERVL_MLT2F	417.194	0.100395	0.127671	0.786357	0.431658	0.729603
LTR/ERVL_RatERVL-int	3.71574	-1.60524	1.07689	-1.49062	0.136062	NA
LTR/ERVL_rnd-4_family-410	2.38627	0.0355038	1.11875	0.0317353	0.974683	NA
LTR/ERVL_rnd-5_family-101	8.34243	1.02734	0.620228	1.6564	0.0976412	NA
LTR/ERVL_rnd-5_family-2015	33.2453	-0.47273	0.307989	-1.53489	0.124811	NA
LTR/ERVL_rnd-6_family-1139	4.98179	1.0918	0.896279	1.21814	0.22317	NA
LTR/ERVL_rnd-6_family-18041	28.3441	0.0463828	0.343499	0.13503	0.892588	NA
LTR/ERVL_rnd-6_family-1944	2.34974	1.63194	1.34511	1.21324	0.225039	NA
LTR/ERVL_rnd-6_family-223	2.83511	0.0593419	1.04955	0.0565404	0.954911	NA
LTR/ERVL_rnd-6_family-2433	4.0175	0.840255	0.924505	0.908871	0.363418	NA
LTR/ERVL_rnd-6_family-3100	1.94501	0.31026	1.29478	0.239624	0.810622	NA
LTR/ERVL_rnd-6_family-3917	414.82	-0.344452	0.112603	-3.05898	0.0022209	0.0331615
LTR/ERVL_rnd-6_family-4220	1.94976	-0.871883	1.31706	-0.661992	0.507977	NA
LTR/ERVL_rnd-6_family-578	1.97551	1.0011	1.33162	0.751795	0.452174	NA
LTR/ERVL_rnd-6_family-6456	5.69808	0.763962	0.772695	0.988699	0.322811	NA
LTR/ERVL-MaLR_ltr-1_family-170	16.9964	0.270589	0.453257	0.596988	0.550515	NA
LTR/ERVL-MaLR_LTR67_EC	59.807	0.0271484	0.237128	0.114488	0.908851	0.969696
LTR/ERVL-MaLR_MLT-int	57.8334	0.50198	0.257039	1.95293	0.0508277	0.246835
LTR/ERVL-MaLR_MLT1-int	98.2542	0.194366	0.187269	1.0379	0.299317	0.623214
LTR/ERVL-MaLR_MLT1A	1247.03	0.117795	0.103391	1.13932	0.254571	0.575312
LTR/ERVL-MaLR_MLT1A0	1088.14	0.061949	0.0746166	0.83023	0.406409	0.711143
LTR/ERVL-MaLR_MLT1B	1530.14	0.109404	0.0676331	1.61761	0.105746	0.369918
LTR/ERVL-MaLR_MLT1C	871.052	0.0174342	0.0818214	0.213077	0.831267	0.938267
LTR/ERVL-MaLR_MLT1C2	2904.77	0.109048	0.059109	1.84486	0.0650586	0.28565
LTR/ERVL-MaLR_MLT1D	3166.67	0.166089	0.062723	2.64798	0.00809739	0.0784328
LTR/ERVL-MaLR_MLT1E	72.8239	0.280562	0.213678	1.31301	0.189178	0.499522
LTR/ERVL-MaLR_MLT1E1	47.4266	0.145928	0.270496	0.539483	0.589553	0.833354
LTR/ERVL-MaLR_MLT1E1A	267.983	0.127496	0.126209	1.0102	0.312401	0.635976
LTR/ERVL-MaLR_MLT1E2	230.683	0.248279	0.127934	1.94067	0.0522978	0.250412
LTR/ERVL-MaLR_MLT1E3	174.216	0.0755578	0.144647	0.522361	0.601419	0.838661
LTR/ERVL-MaLR_MLT1F	628.416	0.0737748	0.093182	0.791727	0.42852	0.727868
LTR/ERVL-MaLR_MLT1F-int	52.7055	-0.185734	0.256739	-0.723434	0.469413	0.756229
LTR/ERVL-MaLR_MLT1F1	785.856	-0.16214	0.0813697	-1.99264	0.0463009	0.234658
LTR/ERVL-MaLR_MLT1F2	545.418	0.0842448	0.0899412	0.936666	0.34893	0.665997
LTR/ERVL-MaLR_MLT1G	178.891	0.230604	0.146246	1.57682	0.114837	0.386538
LTR/ERVL-MaLR_MLT1G1	181.772	0.287083	0.142343	2.01683	0.0437129	0.22613
LTR/ERVL-MaLR_MLT1G3	753.41	-0.153444	0.0819715	-1.87193	0.061217	0.27521
LTR/ERVL-MaLR_MLT1H	1176.35	0.15204	0.0762478	1.99402	0.0461497	0.234294
LTR/ERVL-MaLR_MLT1H-int	12.6523	-0.0568347	0.497254	-0.114297	0.909002	NA
LTR/ERVL-MaLR_MLT1H1	233.929	0.024517	0.128784	0.190373	0.849017	0.945885
LTR/ERVL-MaLR_MLT1H2	221.387	0.138697	0.128456	1.07972	0.280265	0.604059
LTR/ERVL-MaLR_MLT1I	743.516	0.26147	0.0857364	3.0497	0.00229069	0.0336365
LTR/ERVL-MaLR_MLT1J	1485.62	0.0929326	0.0763595	1.21704	0.223589	0.541462
LTR/ERVL-MaLR_MLT1J-int	47.6715	0.134366	0.25715	0.522522	0.601307	0.838599
LTR/ERVL-MaLR_MLT1J1	219.586	0.258241	0.136094	1.89752	0.0577589	0.265991
LTR/ERVL-MaLR_MLT1J2	464.223	0.0465698	0.110539	0.421298	0.673538	0.877124
LTR/ERVL-MaLR_MLT1K	1854.83	0.0971557	0.064595	1.50407	0.132562	0.416519
LTR/ERVL-MaLR_MLT1L	3421.55	0.0687554	0.0562542	1.22223	0.221622	0.539087
LTR/ERVL-MaLR_MLT1M	138.479	0.185168	0.1597	1.15947	0.246265	0.566597
LTR/ERVL-MaLR_MLT1N2	300.021	0.162163	0.117803	1.37656	0.168648	0.472046
LTR/ERVL-MaLR_MLT1O	276.676	0.131748	0.118876	1.10828	0.267742	0.589354
LTR/ERVL-MaLR_rnd-3_family-165	2.21687	-0.917407	1.30542	-0.702766	0.482202	NA
LTR/ERVL-MaLR_rnd-3_family-68	8.28226	0.321621	0.638911	0.503389	0.614691	NA
LTR/ERVL-MaLR_rnd-5_family-1127	29.7951	0.0822951	0.341794	0.240774	0.809731	NA
LTR/ERVL-MaLR_rnd-5_family-189	4.95466	0.0226499	0.819648	0.0276337	0.977954	NA
LTR/ERVL-MaLR_rnd-5_family-253	12.018	0.121295	0.551385	0.219982	0.825885	NA
LTR/ERVL-MaLR_rnd-5_family-271	2.58809	-2.73329	1.42263	-1.92129	0.0546948	NA
LTR/ERVL-MaLR_rnd-5_family-727	7.92346	-1.13378	0.657603	-1.72411	0.0846874	NA
LTR/ERVL-MaLR_rnd-6_family-148	203.303	0.114132	0.138222	0.825713	0.408967	0.712111
LTR/ERVL-MaLR_rnd-6_family-1518	17.9529	-0.28347	0.423009	-0.670128	0.502776	NA
LTR/ERVL-MaLR_rnd-6_family-2399	2.68322	0.149534	1.07524	0.13907	0.889395	NA
LTR/ERVL-MaLR_rnd-6_family-377	5.21714	-0.131423	0.801329	-0.164007	0.869726	NA
LTR/ERVL-MaLR_rnd-6_family-604	4.83401	1.17576	0.831801	1.41351	0.157507	NA
LTR/ERVL-MaLR_rnd-6_family-6417	8.82758	-0.349281	0.603993	-0.578287	0.56307	NA
LTR/ERVL-MaLR_rnd-6_family-9149	5.2009	-0.501669	0.793391	-0.63231	0.527184	NA
LTR/ERVL-MaLR_rnd-6_family-9346	8.08166	-0.293026	0.649584	-0.451098	0.651919	NA
LTR/Gypsy_ltr-1_family-150	160.584	0.354853	0.151608	2.3406	0.0192526	0.138147
LTR/Gypsy_LTR104_Mam	169.211	0.214519	0.14259	1.50444	0.132467	0.416431
LTR/Gypsy_LTR81	55.3623	0.666248	0.280104	2.37857	0.0173799	0.128823
LTR/Gypsy_LTR81A	11.4632	-0.130086	0.553297	-0.23511	0.814123	NA
LTR/Gypsy_LTR81AB	11.3737	-0.0687068	0.534304	-0.128591	0.897681	NA
LTR/Gypsy_LTR81B	15.5645	0.556957	0.452355	1.23124	0.218234	NA
LTR/Gypsy_LTR81C	9.68306	1.30359	0.63433	2.05507	0.0398725	NA
LTR/Gypsy_LTR85a	45.9269	-0.0694576	0.272277	-0.255099	0.798647	0.926998
LTR/Gypsy_LTR85b	40.2183	-0.226483	0.28956	-0.782163	0.434119	0.730676
LTR/Gypsy_LTR85c	25.2162	0.466601	0.35143	1.32772	0.18427	NA
LTR/Gypsy_LTR88a	6.7979	0.217131	0.695674	0.312116	0.754952	NA
LTR/Gypsy_LTR88b	20.8143	0.400626	0.399814	1.00203	0.316328	NA
LTR/Gypsy_LTR88c	3.66405	1.08118	0.973241	1.11091	0.266608	NA
LTR/Gypsy_MamGyp-int	627.968	-0.235732	0.0930895	-2.53232	0.0113312	0.0988728
LTR/Gypsy_MamGypLTR1a	18.9291	0.449024	0.425313	1.05575	0.291083	NA
LTR/Gypsy_MamGypLTR1b	16.802	0.680322	0.438933	1.54994	0.121155	NA
LTR/Gypsy_MamGypLTR1c	20.7769	-0.770113	0.428978	-1.79523	0.0726177	NA
LTR/Gypsy_MamGypLTR1d	36.9578	0.530863	0.298508	1.77839	0.0753399	0.310185
LTR/Gypsy_MamGypLTR2b	17.2436	-0.037168	0.432672	-0.0859033	0.931543	NA
LTR/Gypsy_MamGypLTR2c	133.787	0.371307	0.165947	2.23751	0.0252533	0.163626
LTR/Gypsy_MamGypLTR3	23.4359	0.036321	0.381439	0.0952209	0.924139	NA
LTR/Gypsy_MamGypLTR3a	16.9665	0.360173	0.444671	0.809976	0.417954	NA
LTR/Gypsy_MamGypLTR4	43.5888	-0.123506	0.280273	-0.440661	0.659458	0.869652
LTR/Gypsy_MamGypsy2-I	43.1504	0.363286	0.278787	1.3031	0.192542	0.503296
LTR/Gypsy_MamGypsy2-LTR	60.5159	-0.232178	0.231734	-1.00192	0.316383	0.639049
LTR/Gypsy_rnd-4_family-922	22.7703	0.471364	0.392235	1.20174	0.229465	NA
LINE/Penelope_Penelope1_Vert	188.42	0.0614253	0.144596	0.424806	0.670978	0.875952
LINE/Dong-R4_Mam_R4	96.774	0.236082	0.191713	1.23143	0.21816	0.53539
LINE/I-Jockey_rnd-6_family-3447	8.55316	0.806477	0.621879	1.29684	0.194687	NA
LINE/I-Jockey_X12_LINE	49.3763	-0.0720354	0.257651	-0.279585	0.779796	0.92048
LINE/CR1_CR1_Mam	789.191	0.337704	0.0848411	3.98042	6.87922e-05	0.00240443
LINE/CR1_CR1-1_Amn	18.746	-0.0164297	0.423184	-0.0388241	0.969031	NA
LINE/CR1_CR1-12_AMi	9.56731	1.29858	0.636561	2.03999	0.0413512	NA
LINE/CR1_CR1-13_AMi	3.46054	0.305898	0.957093	0.319612	0.749263	NA
LINE/CR1_CR1-16_AMi	23.4552	0.240644	0.367611	0.654616	0.512715	NA
LINE/CR1_CR1-3_Croc	223.345	0.142506	0.141017	1.01056	0.312228	0.635728
LINE/CR1_CR1-L3A_Croc	2.51413	0.0693217	1.16105	0.059706	0.95239	NA
LINE/CR1_ltr-1_family-84	570.54	0.13068	0.0907989	1.43923	0.150085	0.445665
LINE/CR1_PlatCR1	25.9336	0.573436	0.35502	1.61522	0.106263	NA
LINE/CR1_X1_LINE	2.20163	0.401448	1.17998	0.340217	0.733693	NA
LINE/CR1_X17_LINE	72.4535	0.341326	0.212811	1.60389	0.108739	0.377083
LINE/CR1_X2_LINE	9.86731	-0.205298	0.560848	-0.366049	0.714329	NA
LINE/CR1_X20_LINE	2.93326	-0.474902	1.03347	-0.459521	0.64586	NA
LINE/CR1_X21_LINE	2.60845	0.603302	1.14535	0.526742	0.598373	NA
LINE/CR1_X5B_LINE	34.3428	-0.760035	0.320549	-2.37104	0.0177381	0.13062
LINE/CR1_X6A_LINE	227.1	0.206141	0.128115	1.60903	0.107609	0.373724
LINE/CR1_X6B_LINE	79.8961	-0.00817215	0.219071	-0.0373036	0.970243	0.990065
LINE/CR1_X7A_LINE	90.1229	0.390897	0.2007	1.94767	0.0514545	0.248262
LINE/CR1_X7B_LINE	472.314	-0.0862065	0.107058	-0.805233	0.420685	0.722083
LINE/CR1_X7C_LINE	118.905	-0.139586	0.175946	-0.793349	0.427574	0.727153
LINE/CR1_X7D_LINE	15.4	0.601165	0.476028	1.26288	0.206634	NA
LINE/CR1_X8_LINE	158.985	-0.119736	0.155132	-0.771832	0.440214	0.735349
LINE/L2_AmnL2-1	276.368	-0.0199847	0.121502	-0.16448	0.869353	0.954637
LINE/L2_L2	13573.3	0.280417	0.0563405	4.97718	6.45183e-07	3.84876e-05
LINE/L2_L2_Mars	70.7227	0.179298	0.215772	0.83096	0.405996	0.710923
LINE/L2_L2_Plat1d	11.8071	0.0223114	0.568227	0.039265	0.968679	NA
LINE/L2_L2_Plat1e	2.79971	0.0410066	1.05105	0.0390147	0.968879	NA
LINE/L2_L2_Plat1f	1.88685	-0.632761	1.33799	-0.472919	0.636271	NA
LINE/L2_L2_Plat1i	1.81246	-0.223671	1.35992	-0.164473	0.869359	NA
LINE/L2_L2_Plat1m	2.73153	-0.630605	1.07357	-0.587393	0.55694	NA
LINE/L2_L2_Plat1n	6.42002	0.33961	0.725963	0.467806	0.639923	NA
LINE/L2_L2_Plat1o	6.6963	0.594175	0.690937	0.859955	0.389814	NA
LINE/L2_L2_Plat1q	5.83785	-0.517184	0.762565	-0.678216	0.497635	NA
LINE/L2_L2_Plat1r	9.95629	0.44537	0.563038	0.791013	0.428937	NA
LINE/L2_L2_Plat1s	235.636	-0.10438	0.126071	-0.827945	0.407701	0.711877
LINE/L2_L2_Plat1t	4.55728	1.68731	0.877132	1.92367	0.0543956	NA
LINE/L2_L2_Plat1u	14.304	0.557998	0.514985	1.08352	0.278577	NA
LINE/L2_L2-1_AMi	77.6634	0.340143	0.208094	1.63456	0.102141	0.364612
LINE/L2_L2-1_Crp	12.5668	-0.0210116	0.512849	-0.0409704	0.967319	NA
LINE/L2_L2-2_Mam	22.7101	0.0993835	0.377112	0.263539	0.792135	NA
LINE/L2_L2-2_ME	13.0547	0.476952	0.495552	0.962466	0.335816	NA
LINE/L2_L2a	28811	0.208166	0.0509847	4.0829	4.44763e-05	0.00167231
LINE/L2_L2b	18435.5	0.16494	0.0506155	3.25868	0.0011193	0.0207624
LINE/L2_L2B_ME	6.79394	0.32428	0.679446	0.477271	0.633169	NA
LINE/L2_L2c	23188	0.247164	0.0527903	4.68199	2.84097e-06	0.00014447
LINE/L2_L2d	5357.05	0.107214	0.0561017	1.91107	0.0559956	0.261234
LINE/L2_L2d2	8433.77	0.292566	0.0547749	5.34125	9.23082e-08	6.29318e-06
LINE/L2_ltr-1_family-85	7.06859	-0.183399	0.661767	-0.277135	0.781677	NA
LINE/L2_rnd-3_family-2	3.00127	-0.0713887	1.04207	-0.0685064	0.945383	NA
LINE/L2_rnd-4_family-781	3.1633	0.0461954	0.997689	0.0463024	0.963069	NA
LINE/L2_rnd-4_family-883	7.34221	0.747988	0.664157	1.12622	0.260072	NA
LINE/L2_rnd-5_family-292	3.49674	1.01976	1.02244	0.997372	0.318584	NA
LINE/L2_rnd-5_family-50	4.60627	0.369195	0.863037	0.427786	0.668807	NA
LINE/L2_rnd-5_family-500	8.00784	0.38561	0.637756	0.604635	0.545422	NA
LINE/L2_rnd-5_family-561	2.30668	0.379381	1.22264	0.310297	0.756335	NA
LINE/L2_rnd-6_family-1077	459.572	0.216263	0.0990305	2.1838	0.0289766	0.178829
LINE/L2_rnd-6_family-1839	30.381	0.381773	0.329479	1.15872	0.246571	NA
LINE/L2_rnd-6_family-2166	5.13094	-0.166037	0.808503	-0.205364	0.837288	NA
LINE/L2_rnd-6_family-2307	6.39135	-0.492989	0.69553	-0.708796	0.478451	NA
LINE/L2_rnd-6_family-261	173.748	-0.0712321	0.154066	-0.462349	0.643831	0.859888
LINE/L2_rnd-6_family-2784	3.67866	-0.324433	0.917637	-0.353553	0.723674	NA
LINE/L2_rnd-6_family-327	3.48613	1.82307	1.02821	1.77305	0.0762201	NA
LINE/L2_rnd-6_family-3742	6.42965	-0.0421004	0.703128	-0.0598759	0.952254	NA
LINE/L2_rnd-6_family-393	8.55743	0.381263	0.6327	0.602597	0.546777	NA
LINE/L2_rnd-6_family-640	429.421	0.369411	0.105237	3.51026	0.000447673	0.0104021
LINE/L2_rnd-6_family-7257	28.6282	-0.144306	0.332496	-0.434008	0.664282	NA
LINE/L2_rnd-6_family-8895	5.2296	0.51469	0.783864	0.656607	0.511434	NA
LINE/L2_rnd-6_family-999	2.09297	0.844625	1.2619	0.669328	0.503286	NA
LINE/L2_UCON86	53.4445	0.031128	0.247586	0.125726	0.899949	0.966365
LINE/L2_X13_LINE	4.08963	0.414189	0.891667	0.464511	0.642282	NA
LINE/L2_X15_LINE	9.86946	0.136781	0.602821	0.226901	0.8205	NA
LINE/L2_X24_LINE	18.4306	-0.409805	0.415941	-0.985249	0.324502	NA
LINE/CR1_Plat_L3	401.054	0.161109	0.102077	1.57831	0.114493	0.385976
LINE/CR1_Plat_L3b	245.195	-0.0992558	0.140328	-0.707313	0.479372	0.763647
LINE/CR1_L3	9016.95	0.189342	0.0557696	3.39507	0.000686107	0.0144292
LINE/CR1_L3_Mars	1886.13	0.0467895	0.0653527	0.715953	0.47402	0.76
LINE/CR1_L3b	2138.22	0.00882551	0.0669601	0.131803	0.89514	0.964399
LINE/RTE-BovB_BovBa-1_EF	391.411	0.0575387	0.106176	0.541921	0.587873	0.831926
LINE/RTE-BovB_MamRTE1	2004.43	-0.00196751	0.0757027	-0.02599	0.979265	0.992295
LINE/RTE-X_L4_A_Mam	1182.18	0.0541498	0.0833956	0.649313	0.516136	0.789086
LINE/RTE-X_L4_B_Mam	322.81	0.15024	0.113165	1.32762	0.184304	0.492507
LINE/RTE-X_L4_C_Mam	399.889	0.145753	0.102204	1.4261	0.15384	0.450318
LINE/RTE-X_L5	65.3956	0.120132	0.232383	0.516957	0.605186	0.839949
LINE/L1_HAL1	2935.42	0.214812	0.0609725	3.5231	0.000426528	0.0100615
LINE/L1_HAL1-1A_ML	6011.86	0.244176	0.0574853	4.24763	2.16047e-05	0.000902596
LINE/L1_HAL1-1B_ML	3483.88	0.285535	0.0616479	4.63171	3.6266e-06	0.000182182
LINE/L1_HAL1-1E_ML	1104.1	0.27857	0.0797318	3.49383	0.00047614	0.0108204
LINE/L1_HAL1-2_ML	5861.82	0.281628	0.0581123	4.84627	1.25807e-06	6.87671e-05
LINE/L1_HAL1-2a_MD	10.1511	0.813979	0.56796	1.43316	0.151812	NA
LINE/L1_HAL1-2C_Cpo	6.43167	0.310795	0.70867	0.438561	0.660979	NA
LINE/L1_HAL1-3_ML	4903.83	0.167357	0.0551388	3.03519	0.00240382	0.0348035
LINE/L1_HAL1-3_PVa	1888.57	0.363769	0.0656591	5.54027	3.02005e-08	2.27108e-06
LINE/L1_HAL1b	295.159	0.23508	0.117381	2.0027	0.0452093	0.230794
LINE/L1_HAL1M8	464.724	0.109921	0.104289	1.054	0.291883	0.615682
LINE/L1_HAL1ME	880.942	0.299925	0.0768665	3.9019	9.54413e-05	0.00309856
LINE/L1_L1_Canid_	4.40751	1.62301	0.901015	1.80131	0.0716535	NA
LINE/L1_L1_Carn2	7.97376	-0.873209	0.640944	-1.36238	0.173079	NA
LINE/L1_L1_Carn5	13.2564	0.0711871	0.514432	0.13838	0.88994	NA
LINE/L1_L1_Carn7	65.3962	0.121466	0.22283	0.545106	0.585681	0.831194
LINE/L1_L1_Carni	6.05789	0.215126	0.730646	0.294433	0.768427	NA
LINE/L1_L1_Cf	2.49572	-0.482823	1.1644	-0.414654	0.678395	NA
LINE/L1_L1_Mdo1	1.79965	-2.07064	1.49738	-1.38284	0.166714	NA
LINE/L1_L1_Mdo3	3.97374	-0.612805	0.884512	-0.692817	0.488425	NA
LINE/L1_L1_Mdo4	2.0461	-0.431037	1.23124	-0.350085	0.726275	NA
LINE/L1_L1_Mdo5	4.93321	-0.390354	0.830763	-0.469874	0.638445	NA
LINE/L1_L1_Mur3	3.33847	1.06882	0.98473	1.08539	0.277747	NA
LINE/L1_L1_Opos0	1.91797	0.654407	1.32716	0.49309	0.621949	NA
LINE/L1_L1_Opos3	9.03587	-0.676199	0.736142	-0.918572	0.358319	NA
LINE/L1_L1_Rn	2.20524	-0.00409975	1.19856	-0.00342057	0.997271	NA
LINE/L1_L1_SS	1.82013	-3.12339	1.59824	-1.95427	0.0506688	NA
LINE/L1_L1-1_AMe	59.223	-0.103782	0.237136	-0.437647	0.661642	0.870898
LINE/L1_L1-1_CCr	2.12591	-0.459549	1.24004	-0.370591	0.710942	NA
LINE/L1_L1-1_Cja	2.19443	-0.59645	1.22329	-0.487578	0.625849	NA
LINE/L1_L1-1_EC	9.40961	-0.131533	0.583857	-0.225284	0.821758	NA
LINE/L1_L1-1_EE	5.62629	0.207383	0.738833	0.28069	0.778948	NA
LINE/L1_L1-1_ME	3.92378	0.232501	0.909911	0.25552	0.798321	NA
LINE/L1_L1-1_PVa	66.7038	0.198027	0.222132	0.891482	0.372671	0.685043
LINE/L1_L1-1_Sar	17.0527	-0.47885	0.441849	-1.08374	0.278479	NA
LINE/L1_L1-1_SH	31.3356	-0.164842	0.334165	-0.493295	0.621804	NA
LINE/L1_L1-1a_EF	3002.21	0.400331	0.0639293	6.26209	3.7985e-10	3.54374e-08
LINE/L1_L1-1B_Cho	7.40125	-0.659769	0.687747	-0.95932	0.337398	NA
LINE/L1_L1-1C_Cho	2.05364	0.390732	1.25317	0.311794	0.755197	NA
LINE/L1_L1-2_Cho	1823.5	0.0044708	0.0637391	0.0701422	0.944081	0.981351
LINE/L1_L1-2_EC	2.43644	-0.185995	1.18158	-0.157412	0.87492	NA
LINE/L1_L1-2_LA	3.21542	1.06286	1.03899	1.02298	0.306319	NA
LINE/L1_L1-2_Pca	2.29469	0.16633	1.14504	0.145261	0.884505	NA
LINE/L1_L1-2_PVa	128.679	0.427988	0.167409	2.55654	0.010572	0.0941014
LINE/L1_L1-2_Sar	2.26146	-1.58011	1.30976	-1.20641	0.227659	NA
LINE/L1_L1-2_TS	2.4415	0.5011	1.17096	0.427941	0.668694	NA
LINE/L1_L1-2_Ttr	3.20281	-1.32687	1.0513	-1.26212	0.206906	NA
LINE/L1_L1-2A_Cpo	2.0594	0.211853	1.2198	0.173678	0.862119	NA
LINE/L1_L1-2a_EF	12994.8	0.292019	0.0545901	5.3493	8.82954e-08	6.05287e-06
LINE/L1_L1-2B1_Cho	1.83849	1.11588	1.36121	0.819774	0.412345	NA
LINE/L1_L1-2C1_Cho	1.96697	1.80548	1.3742	1.31384	0.188901	NA
LINE/L1_L1-3_BT	3.96051	-0.0790711	0.893839	-0.0884623	0.929509	NA
LINE/L1_L1-3_Cho	2.53935	-0.381958	1.1152	-0.342502	0.731973	NA
LINE/L1_L1-3_Cpo	2.74729	0.917199	1.14268	0.802676	0.422162	NA
LINE/L1_L1-3_LA	11.7022	0.75967	0.532041	1.42784	0.153338	NA
LINE/L1_L1-3_PVa	10905.7	0.268015	0.0542481	4.94055	7.79042e-07	4.45454e-05
LINE/L1_L1-3_SSc	2.38759	0.390016	1.12925	0.345375	0.729813	NA
LINE/L1_L1-3_Tbel	4.38326	-0.362866	0.871714	-0.416268	0.677214	NA
LINE/L1_L1-3A_Cho	4.28213	0.214943	0.847285	0.253684	0.799739	NA
LINE/L1_L1-3a_EF	10620	0.29063	0.061217	4.74754	2.05906e-06	0.000107801
LINE/L1_L1-4_Cho	4.39636	0.827207	0.85099	0.972052	0.331025	NA
LINE/L1_L1-4_Cpo	4.16268	1.27073	0.894262	1.42098	0.155321	NA
LINE/L1_L1-4_EC	2.45658	-0.877235	1.17398	-0.747234	0.454922	NA
LINE/L1_L1-4_ME	62.1224	0.25636	0.236334	1.08474	0.278037	0.601445
LINE/L1_L1-4_PVa	18284	0.246607	0.0556066	4.43486	9.21334e-06	0.000421842
LINE/L1_L1-4A_Cpo	1.92928	-0.329123	1.25155	-0.262973	0.792572	NA
LINE/L1_L1-4a_EF	2411.61	0.357995	0.0620904	5.76571	8.13154e-09	6.6379e-07
LINE/L1_L1-4B_EC	2.91506	0.430966	1.09617	0.393155	0.694205	NA
LINE/L1_L1-5_LA	1.94536	2.21138	1.50337	1.47094	0.141306	NA
LINE/L1_L1-5_TS	2.996	1.50064	1.17963	1.27213	0.203328	NA
LINE/L1_L1-5A2_EC	12.4496	0.49996	0.529649	0.943946	0.345197	NA
LINE/L1_L1-5B_EC	2.74561	-0.0811706	1.12654	-0.0720532	0.94256	NA
LINE/L1_L1-6_TS	67.8543	-0.342764	0.226487	-1.51339	0.13018	0.412935
LINE/L1_L1A-2_MD	8.75027	0.425555	0.601261	0.70777	0.479088	NA
LINE/L1_L1B_Mim	2.17934	1.26114	1.25776	1.00269	0.316013	NA
LINE/L1_L1B_SS	13.6246	0.0719028	0.481048	0.149471	0.881182	NA
LINE/L1_L1B-1_Cho	7.62913	0.595896	0.65907	0.904146	0.365918	NA
LINE/L1_L1Hylob	3.08642	0.258709	1.0424	0.248187	0.80399	NA
LINE/L1_L1M	188.913	0.28146	0.143893	1.95604	0.0504601	0.24613
LINE/L1_L1M1	2.95995	1.62205	1.09197	1.48544	0.137428	NA
LINE/L1_L1M2	951.217	0.25949	0.0764714	3.3933	0.000690567	0.0144739
LINE/L1_L1M3	2568.44	0.73027	0.0620779	11.7638	6.00044e-32	1.0949e-29
LINE/L1_L1M3a	125.836	-0.370285	0.173757	-2.13105	0.033085	0.194233
LINE/L1_L1M3b	71.2097	0.233759	0.222813	1.04913	0.29412	0.61785
LINE/L1_L1M3c	521.709	0.214831	0.102062	2.10491	0.0352995	0.202121
LINE/L1_L1M3d	107.411	0.353502	0.18286	1.93319	0.0532134	0.252372
LINE/L1_L1M3de	264.619	0.291989	0.121308	2.407	0.0160841	0.123334
LINE/L1_L1M3e	5.77604	0.172283	0.73432	0.234616	0.814507	NA
LINE/L1_L1M4	3752.35	0.179663	0.063664	2.82205	0.00477173	0.055226
LINE/L1_L1M4a1	280.465	0.249411	0.126021	1.97913	0.0478019	0.238875
LINE/L1_L1M4a2	275.698	0.13515	0.117502	1.1502	0.250063	0.571099
LINE/L1_L1M4b	775.648	0.113006	0.0833505	1.3558	0.175164	0.480741
LINE/L1_L1M4c	1288.58	0.74814	0.0801967	9.32881	1.07066e-20	1.444e-18
LINE/L1_L1M5	8669.58	0.165569	0.0596106	2.77751	0.00547776	0.0608487
LINE/L1_L1M6	444.15	0.300472	0.0991897	3.02926	0.00245151	0.0351657
LINE/L1_L1M6B	761.549	0.314956	0.0885414	3.55716	0.000374889	0.0090852
LINE/L1_L1M7	382.638	0.22326	0.105835	2.10952	0.0349	0.200946
LINE/L1_L1M8	148.172	0.361233	0.156072	2.31453	0.0206387	0.144517
LINE/L1_L1MA10	453.522	0.17244	0.0974201	1.77007	0.0767154	0.313326
LINE/L1_L1MA9	6606.13	0.195734	0.0590267	3.31603	0.000913056	0.0180401
LINE/L1_L1MAB_5end_EC	61.1704	-0.0447249	0.237241	-0.188521	0.850468	0.946592
LINE/L1_L1MAB_EC	98.5265	0.107593	0.189519	0.567717	0.570227	0.823023
LINE/L1_L1MAB_ML	922.122	0.30458	0.0855532	3.56013	0.000370671	0.00900056
LINE/L1_L1MAB1_5_EC	21.1742	0.543445	0.395579	1.3738	0.169505	NA
LINE/L1_L1MAB2_ML	5143.73	0.342921	0.0601043	5.70542	1.16054e-08	9.35066e-07
LINE/L1_L1MB1	301.717	0.192828	0.122245	1.57739	0.114705	0.386231
LINE/L1_L1MB2	1403.99	0.27294	0.0700218	3.89793	9.70171e-05	0.00313486
LINE/L1_L1MB3	2960.93	0.228947	0.060256	3.79958	0.000144943	0.0043546
LINE/L1_L1MB3_EC	34.7064	0.305596	0.32677	0.935202	0.349684	0.666765
LINE/L1_L1MB4	1701.43	0.330967	0.0729899	4.53443	5.77604e-06	0.000277787
LINE/L1_L1MB5	2343.61	0.208333	0.0617301	3.37489	0.000738441	0.0153477
LINE/L1_L1MB7	4180.8	0.214611	0.0580152	3.69922	0.000216265	0.00585899
LINE/L1_L1MB8	4765.08	0.237143	0.0572511	4.14215	3.44061e-05	0.00133301
LINE/L1_L1MC	1493.4	0.0573066	0.0691992	0.82814	0.407591	0.711877
LINE/L1_L1MC1	5944.85	0.201975	0.0556333	3.63046	0.000282917	0.00729819
LINE/L1_L1MC1_EC	8.37865	0.632726	0.613732	1.03095	0.302565	NA
LINE/L1_L1MC2	1541.09	0.281342	0.0679302	4.14162	3.44855e-05	0.00133301
LINE/L1_L1MC3	2474.23	0.170623	0.0659318	2.58787	0.00965701	0.0883008
LINE/L1_L1MC4	6126.15	0.216288	0.0546374	3.95861	7.53865e-05	0.00258396
LINE/L1_L1MC4a	2891.34	0.124015	0.0585716	2.11732	0.0342326	0.198023
LINE/L1_L1MC5	3155.64	0.330686	0.0605882	5.45793	4.81713e-08	3.39607e-06
LINE/L1_L1MC5a	4541	0.271233	0.057656	4.70433	2.54706e-06	0.000130058
LINE/L1_L1MCa	512.583	0.269381	0.091282	2.95108	0.0031666	0.041578
LINE/L1_L1MCb	202.831	-0.0335274	0.139414	-0.240487	0.809953	0.930465
LINE/L1_L1MCc	125.543	0.381831	0.16535	2.30923	0.0209309	0.146107
LINE/L1_L1MD	2071.52	0.487214	0.0611545	7.96694	1.62656e-15	1.90399e-13
LINE/L1_L1MD1	734.7	0.186301	0.0841117	2.21492	0.0267654	0.169701
LINE/L1_L1MD2	4925.69	0.0652404	0.0596429	1.09385	0.274021	0.597129
LINE/L1_L1MD3	1424.58	0.130733	0.0800974	1.63217	0.102644	0.365077
LINE/L1_L1MDa	941.333	0.203866	0.0778763	2.61782	0.00884923	0.0832459
LINE/L1_L1MDb	32.86	0.387512	0.31975	1.21192	0.225542	NA
LINE/L1_L1MdF_IV	5.22796	-0.304353	0.787862	-0.386303	0.699272	NA
LINE/L1_L1MdTf_I	35.7405	0.0208682	0.308522	0.0676393	0.946073	0.981953
LINE/L1_L1ME1	5045.43	0.204	0.0581689	3.50703	0.000453143	0.0104753
LINE/L1_L1ME2	1283.34	0.215742	0.0703694	3.06585	0.00217054	0.0326449
LINE/L1_L1ME2z	1372.49	0.176261	0.0695164	2.53553	0.0112276	0.098253
LINE/L1_L1ME3	1075.01	0.144264	0.0771908	1.86892	0.0616334	0.275982
LINE/L1_L1ME3A	4250.54	0.100856	0.0666442	1.51335	0.13019	0.412935
LINE/L1_L1ME3B	924.564	0.319816	0.077749	4.11344	3.89813e-05	0.00148824
LINE/L1_L1ME3C	589.692	0.0783853	0.0887072	0.88364	0.37689	0.688875
LINE/L1_L1ME3Cz	2213.5	0.203925	0.0649211	3.14113	0.001683	0.0278435
LINE/L1_L1ME3D	478.388	0.153508	0.098931	1.55167	0.120741	0.396548
LINE/L1_L1ME3E	1510.79	0.674985	0.0712134	9.47835	2.58347e-21	3.64269e-19
LINE/L1_L1ME3F	511.445	0.354418	0.0944118	3.75396	0.000174062	0.00508682
LINE/L1_L1ME3G	3759.17	0.213485	0.0571545	3.73522	0.000187552	0.00531312
LINE/L1_L1ME4a	5201.94	0.132249	0.063122	2.09513	0.0361598	0.204045
LINE/L1_L1ME4b	6968.16	0.213749	0.0553557	3.86136	0.000112757	0.00357823
LINE/L1_L1ME4c	2067.15	0.247787	0.0645227	3.84031	0.000122878	0.00383084
LINE/L1_L1ME5	1042.06	-0.0292085	0.0793661	-0.368023	0.712856	0.893176
LINE/L1_L1MEa	4.4817	-0.206535	0.820448	-0.251735	0.801246	NA
LINE/L1_L1MEb	370.435	0.118183	0.105031	1.12523	0.260493	0.582073
LINE/L1_L1MEc	2963.02	0.210251	0.0600682	3.50019	0.000464919	0.0106434
LINE/L1_L1MEd	1800.27	0.305816	0.0678629	4.50638	6.5944e-06	0.000312303
LINE/L1_L1MEf	1202.65	0.211794	0.0730711	2.89846	0.00374996	0.0463441
LINE/L1_L1MEg	1019.84	0.323809	0.0742458	4.3613	1.29289e-05	0.000564867
LINE/L1_L1MEg1	46.4742	0.0650023	0.27584	0.235652	0.813703	0.932118
LINE/L1_L1MEg2	17.3459	0.146174	0.425532	0.34351	0.731215	NA
LINE/L1_L1MEh	414.865	0.154995	0.10251	1.512	0.130533	0.4136
LINE/L1_L1MEi	353.602	0.320676	0.106887	3.00013	0.00269864	0.0373714
LINE/L1_L1MEj	130.775	0.477921	0.160279	2.9818	0.00286559	0.0388168
LINE/L1_L1P	84.9066	0.0383366	0.207936	0.184367	0.853725	0.948091
LINE/L1_L1P1	2.7604	1.71021	1.16736	1.46503	0.142913	NA
LINE/L1_L1P5	2.01414	-0.364304	1.27565	-0.285583	0.775198	NA
LINE/L1_L1PB	5.29495	0.609381	0.771506	0.789859	0.42961	NA
LINE/L1_L1PB4	21.9112	-0.084998	0.429269	-0.198006	0.84304	NA
LINE/L1_L1PBa	41.5534	-0.171279	0.305083	-0.561417	0.574513	0.82467
LINE/L1_ltr-1_family-109	20.5094	0.0818349	0.396031	0.206638	0.836293	NA
LINE/L1_ltr-1_family-112	249.744	0.148598	0.120425	1.23395	0.217222	0.534249
LINE/L1_ltr-1_family-14	387.121	0.150406	0.105633	1.42385	0.154491	0.450644
LINE/L1_ltr-1_family-141	23.5319	0.28259	0.38168	0.740386	0.459066	NA
LINE/L1_ltr-1_family-18	280.172	0.127688	0.137071	0.931543	0.351573	0.667633
LINE/L1_ltr-1_family-4	880.143	0.213173	0.0796716	2.67564	0.00745869	0.074635
LINE/L1_ltr-1_family-54	22.4283	0.309132	0.385158	0.802612	0.422199	NA
LINE/L1_ltr-1_family-62	587.677	0.0748434	0.0941698	0.794771	0.426746	0.727132
LINE/L1_ltr-1_family-66	45.9428	0.252425	0.291163	0.866953	0.385968	0.695961
LINE/L1_ltr-1_family-70	22.9414	-0.0415673	0.408624	-0.101725	0.918975	NA
LINE/L1_ltr-1_family-76	3.1127	-0.545327	1.05591	-0.516452	0.605539	NA
LINE/L1_ltr-1_family-91	54.9453	-0.222488	0.259046	-0.858877	0.390409	0.699219
LINE/L1_ltr-1_family-98	9.34064	0.670723	0.590338	1.13617	0.255886	NA
LINE/L1_MusHAL1	21.9153	0.0284272	0.386176	0.0736119	0.941319	NA
LINE/L1_rnd-1_family-155	85.2604	-0.0450176	0.219551	-0.205044	0.837538	0.940553
LINE/L1_rnd-1_family-169	4.53435	-0.583899	0.849063	-0.687699	0.491643	NA
LINE/L1_rnd-1_family-193	3.24526	0.346522	0.985057	0.351778	0.725005	NA
LINE/L1_rnd-1_family-212	3.51217	0.382864	0.951575	0.402348	0.687428	NA
LINE/L1_rnd-1_family-214	23.1833	-0.0697519	0.384729	-0.181301	0.856131	NA
LINE/L1_rnd-1_family-215	18.8274	0.65147	0.421027	1.54734	0.121782	NA
LINE/L1_rnd-1_family-6	33.6335	0.293856	0.314036	0.935739	0.349407	NA
LINE/L1_rnd-2_family-3	45.2504	0.28131	0.270111	1.04146	0.297663	0.62196
LINE/L1_rnd-2_family-38	9.87403	0.287524	0.562287	0.511348	0.609107	NA
LINE/L1_rnd-3_family-163	3.46484	0.773345	0.95721	0.807916	0.419139	NA
LINE/L1_rnd-3_family-22	203.809	0.327209	0.136691	2.39379	0.0166755	0.12601
LINE/L1_rnd-3_family-5	2.77023	0.934732	1.08769	0.859376	0.390133	NA
LINE/L1_rnd-3_family-70	7.20659	0.612727	0.668897	0.916026	0.359653	NA
LINE/L1_rnd-4_family-13	13.2881	-0.35609	0.496087	-0.717798	0.472882	NA
LINE/L1_rnd-4_family-18	24.8849	0.161406	0.399463	0.404059	0.686169	NA
LINE/L1_rnd-4_family-35	10.951	-0.420236	0.550969	-0.762722	0.445629	NA
LINE/L1_rnd-4_family-37	15.0231	-0.198035	0.459804	-0.430693	0.666691	NA
LINE/L1_rnd-4_family-44	59.8695	0.300758	0.239019	1.2583	0.208283	0.523415
LINE/L1_rnd-4_family-537	6.0669	0.450393	0.730785	0.616314	0.537687	NA
LINE/L1_rnd-4_family-56	4.21089	-0.218702	0.86528	-0.252753	0.800459	NA
LINE/L1_rnd-4_family-664	4.90462	0.802165	0.821914	0.975972	0.329078	NA
LINE/L1_rnd-4_family-68	2.2793	-0.10748	1.21298	-0.0886079	0.929394	NA
LINE/L1_rnd-5_family-1165	77.1407	0.185577	0.218119	0.850802	0.394879	0.703368
LINE/L1_rnd-5_family-1313	65.8496	0.291774	0.227171	1.28438	0.19901	0.511097
LINE/L1_rnd-5_family-15	12.9422	0.432491	0.50381	0.858441	0.390649	NA
LINE/L1_rnd-5_family-1747	10.4946	0.0424319	0.555926	0.0763266	0.939159	NA
LINE/L1_rnd-5_family-1777	7.35285	0.917217	0.660835	1.38797	0.165147	NA
LINE/L1_rnd-5_family-191	51.6915	-0.186504	0.25077	-0.743726	0.457042	0.747164
LINE/L1_rnd-5_family-2	65.0064	0.441424	0.234824	1.8798	0.0601348	0.272312
LINE/L1_rnd-5_family-2454	23.6621	0.276334	0.36741	0.752114	0.451983	NA
LINE/L1_rnd-5_family-2713	15.6349	0.182932	0.486283	0.376184	0.70678	NA
LINE/L1_rnd-5_family-299	447.473	-0.189216	0.106072	-1.78383	0.0744509	0.307621
LINE/L1_rnd-5_family-3165	46.014	0.094528	0.269729	0.350456	0.725997	0.897943
LINE/L1_rnd-5_family-323	2.51934	1.21731	1.14268	1.06531	0.286734	NA
LINE/L1_rnd-5_family-334	21.7393	-0.00617857	0.413753	-0.014933	0.988086	NA
LINE/L1_rnd-5_family-3691	11.4487	0.258687	0.525297	0.492458	0.622396	NA
LINE/L1_rnd-5_family-3707	28.1886	0.529623	0.343809	1.54046	0.123449	NA
LINE/L1_rnd-5_family-380	5.49323	1.03102	0.786021	1.31169	0.189625	NA
LINE/L1_rnd-5_family-382	72.6442	0.115993	0.210188	0.551854	0.581048	0.829553
LINE/L1_rnd-5_family-3983	175.057	0.301038	0.146148	2.05981	0.0394165	0.213594
LINE/L1_rnd-5_family-477	7.8364	0.279036	0.653672	0.426875	0.66947	NA
LINE/L1_rnd-5_family-52	14.9389	-0.983947	0.480679	-2.04699	0.0406588	NA
LINE/L1_rnd-5_family-545	253.849	0.0193438	0.122112	0.158411	0.874133	0.956549
LINE/L1_rnd-5_family-648	37.8161	0.103863	0.290007	0.35814	0.720238	0.895732
LINE/L1_rnd-5_family-773	4.10337	0.870619	0.924933	0.941278	0.346563	NA
LINE/L1_rnd-5_family-906	16.652	-0.379538	0.446503	-0.850024	0.395312	NA
LINE/L1_rnd-6_family-104	11.3631	0.592336	0.569714	1.03971	0.298476	NA
LINE/L1_rnd-6_family-10471	27.5364	-0.103697	0.343581	-0.301812	0.762795	NA
LINE/L1_rnd-6_family-1087	113.883	0.03104	0.18584	0.167026	0.86735	0.954234
LINE/L1_rnd-6_family-1171	1.92272	1.23329	1.37995	0.893724	0.37147	NA
LINE/L1_rnd-6_family-1197	46.6558	0.401735	0.297699	1.34947	0.177187	0.482955
LINE/L1_rnd-6_family-1218	109.378	-0.244707	0.198928	-1.23013	0.218649	0.536012
LINE/L1_rnd-6_family-12436	4360.17	0.0797661	0.0589474	1.35317	0.176	0.482033
LINE/L1_rnd-6_family-13157	215.687	0.0452506	0.133407	0.339193	0.734464	0.901611
LINE/L1_rnd-6_family-1357	14.227	-0.111891	0.483237	-0.231544	0.816892	NA
LINE/L1_rnd-6_family-1358	125.055	0.43087	0.174256	2.47263	0.0134125	0.110213
LINE/L1_rnd-6_family-1361	3.06418	0.311465	1.03611	0.300611	0.763711	NA
LINE/L1_rnd-6_family-1412	7.44347	0.607196	0.670575	0.905486	0.365208	NA
LINE/L1_rnd-6_family-151	2245.95	0.848766	0.0928239	9.14382	6.02825e-20	7.71119e-18
LINE/L1_rnd-6_family-1541	5.25205	0.0810339	0.770018	0.105236	0.916188	NA
LINE/L1_rnd-6_family-1574	3.66065	-1.36316	1.04442	-1.30518	0.191831	NA
LINE/L1_rnd-6_family-1612	18.9661	0.239216	0.405243	0.590302	0.554988	NA
LINE/L1_rnd-6_family-1662	5.65301	0.795266	0.752835	1.05636	0.290803	NA
LINE/L1_rnd-6_family-2018	36.8678	-0.042497	0.329717	-0.128889	0.897445	0.965621
LINE/L1_rnd-6_family-2284	557.685	0.0370648	0.0916027	0.404626	0.685753	0.8822
LINE/L1_rnd-6_family-2285	24.8753	0.0467089	0.354169	0.131883	0.895077	NA
LINE/L1_rnd-6_family-2452	11.2635	-0.321517	0.562855	-0.571225	0.567847	NA
LINE/L1_rnd-6_family-2525	21.3815	-0.4498	0.396102	-1.13557	0.256138	NA
LINE/L1_rnd-6_family-270	27.8588	0.433067	0.352797	1.22752	0.219626	NA
LINE/L1_rnd-6_family-3047	22.3335	0.223928	0.376699	0.59445	0.552211	NA
LINE/L1_rnd-6_family-313	38.7588	-0.188553	0.29098	-0.647994	0.516989	0.789434
LINE/L1_rnd-6_family-3158	7.36628	0.17405	0.65677	0.265009	0.791003	NA
LINE/L1_rnd-6_family-3396	2.48822	0.432688	1.18801	0.364212	0.7157	NA
LINE/L1_rnd-6_family-363	45.3558	0.290655	0.266832	1.08928	0.276031	0.599294
LINE/L1_rnd-6_family-370	227.594	0.315688	0.153105	2.0619	0.0392173	0.213183
LINE/L1_rnd-6_family-417	5.20764	-0.201854	0.790832	-0.255243	0.798536	NA
LINE/L1_rnd-6_family-489	27.6539	0.243167	0.346534	0.701713	0.482858	NA
LINE/L1_rnd-6_family-494	2.08378	-0.40008	1.27786	-0.313087	0.754215	NA
LINE/L1_rnd-6_family-5034	55.7344	0.276058	0.250109	1.10375	0.269701	0.591933
LINE/L1_rnd-6_family-5152	10.5487	0.289092	0.582965	0.4959	0.619965	NA
LINE/L1_rnd-6_family-527	11.2089	0.0439206	0.546142	0.0804197	0.935903	NA
LINE/L1_rnd-6_family-694	68.48	0.442795	0.236154	1.87503	0.0607885	0.274078
LINE/L1_rnd-6_family-73	15.7652	0.130741	0.46912	0.278695	0.780479	NA
LINE/L1_rnd-6_family-8254	121.875	0.521331	0.167614	3.1103	0.00186897	0.0293025
LINE/L1_rnd-6_family-8502	3.61803	0.120731	0.945733	0.127659	0.898419	NA
LINE/L1_rnd-6_family-905	578.718	-0.0438637	0.0981822	-0.446758	0.65505	0.867234
LINE/L1_rnd-6_family-9083	7.21178	0.0574734	0.647414	0.0887738	0.929262	NA
LINE/L1_rnd-6_family-9115	135.538	0.217957	0.165486	1.31707	0.187816	0.498083
LINE/L1_rnd-6_family-946	2.89181	1.19036	1.13077	1.0527	0.292478	NA
LINE/L1_RNHAL1	685	-0.0593458	0.0920732	-0.64455	0.519219	0.790875
LINE/L1_X9_LINE	666.188	-0.0781344	0.113557	-0.688065	0.491412	0.773458
LINE/L1-Tx1_MARE6	90.4901	-0.114793	0.193453	-0.593392	0.552919	0.812389
Retroposon/L2-derived_MdoRep1	9.93319	0.315984	0.564345	0.559913	0.575539	NA
SINE/5S_Meg_PVa	13.6936	-0.312287	0.491108	-0.635883	0.524853	NA
SINE/5S_MEG-RL	2.80152	1.03279	1.1547	0.894422	0.371096	NA
SINE/5S-Deu-L2_AmnSINE1	606.363	0.105512	0.089514	1.17872	0.238511	0.559018
SINE/Core-RTE_PlatSINE1	3.11003	-1.32712	1.05347	-1.25976	0.207755	NA
SINE/MIR_ltr-1_family-177	14.1463	-0.717358	0.489702	-1.46489	0.142952	NA
SINE/MIR_MIR	27318.5	0.130288	0.0559023	2.33064	0.0197724	0.140594
SINE/MIR_MIR_Mars	334.386	0.105605	0.110736	0.953665	0.340253	0.659237
SINE/MIR_MIR1_Amn	4282.82	-0.0909036	0.0688137	-1.32101	0.186498	0.495623
SINE/MIR_MIR3	23286.4	0.0224898	0.0547339	0.410894	0.681151	0.879837
SINE/MIR_MIR3_MarsA	3.47924	0.0541111	0.936429	0.0577846	0.95392	NA
SINE/MIR_MIRb	34955.5	0.0813069	0.0576427	1.41053	0.158382	0.455541
SINE/MIR_MIRc	20126.7	0.0507412	0.0545225	0.930646	0.352037	0.668105
SINE/MIR_Mon1a7	5.03425	-0.0161813	0.82369	-0.0196449	0.984327	NA
SINE/MIR_rnd-1_family-192	89.1195	-0.189521	0.197393	-0.96012	0.336995	0.65684
SINE/MIR_rnd-1_family-45	1065.94	0.0617381	0.0782381	0.789105	0.43005	0.728971
SINE/MIR_rnd-6_family-1418	2.61999	0.547019	1.21364	0.450725	0.652188	NA
SINE/MIR_rnd-6_family-1555	31.3178	-0.236903	0.326352	-0.725911	0.467893	NA
SINE/MIR_rnd-6_family-165	7.11348	0.671215	0.658345	1.01955	0.307942	NA
SINE/MIR_rnd-6_family-2087	33.0596	0.950257	0.341022	2.78649	0.00532814	NA
SINE/MIR_rnd-6_family-4070	53.0364	0.0317173	0.249235	0.127258	0.898736	0.965879
SINE/MIR_rnd-6_family-4508	28.1646	-0.86974	0.359358	-2.42026	0.0155093	NA
SINE/MIR_rnd-6_family-560	15.4821	-0.111908	0.449666	-0.24887	0.803461	NA
SINE/MIR_THER1_MD	416.014	0.0465557	0.099344	0.468632	0.639333	0.85744
SINE/MIR_WSINE1a	3.59538	-0.673601	0.934083	-0.721136	0.470826	NA
Unknown/EUTREP14_EUTREP14	3.84185	5.48351	1.42583	3.84583	0.000120144	NA
Unknown/MamRep564_MamRep564	485.494	0.112435	0.109994	1.02219	0.306689	0.630187
Unknown/MurSatRep1_MurSatRep1	18914.3	0.184011	0.0552757	3.32897	0.000871692	0.0173611
Unknown/MurSatRep2_MurSatRep2	7.18291	0.309012	0.697943	0.442747	0.657948	NA
Unknown/rnd-1_family-0_rnd-1_family-0	144.399	0.207795	0.172675	1.20339	0.228825	0.547363
Unknown/rnd-1_family-101_rnd-1_family-101	24.439	0.0273151	0.376524	0.0725456	0.942168	NA
Unknown/rnd-1_family-110_rnd-1_family-110	50.6543	-0.253774	0.274298	-0.925175	0.354875	0.670497
Unknown/rnd-1_family-117_rnd-1_family-117	54.2062	-0.0800966	0.246246	-0.325271	0.744976	0.906681
Unknown/rnd-1_family-119_rnd-1_family-119	34.913	0.0835135	0.307193	0.27186	0.78573	0.921595
Unknown/rnd-1_family-122_rnd-1_family-122	13.0328	-0.0223141	0.498364	-0.0447747	0.964287	NA
Unknown/rnd-1_family-126_rnd-1_family-126	7.22296	-0.450559	0.666083	-0.676431	0.498767	NA
Unknown/rnd-1_family-135_rnd-1_family-135	31.431	-0.213099	0.322243	-0.661299	0.508421	NA
Unknown/rnd-1_family-136_rnd-1_family-136	5.92222	0.20467	0.721038	0.283854	0.776522	NA
Unknown/rnd-1_family-145_rnd-1_family-145	13.6468	0.0997097	0.484006	0.206009	0.836784	NA
Unknown/rnd-1_family-146_rnd-1_family-146	29.2389	1.16512	0.357546	3.25866	0.00111942	NA
Unknown/rnd-1_family-152_rnd-1_family-152	2.39465	0.610976	1.12972	0.54082	0.588632	NA
Unknown/rnd-1_family-157_rnd-1_family-157	151.2	0.286689	0.154497	1.85563	0.0635065	0.280823
Unknown/rnd-1_family-165_rnd-1_family-165	12.8333	-0.131212	0.579112	-0.226575	0.820754	NA
Unknown/rnd-1_family-167_rnd-1_family-167	7.74928	0.451986	0.633019	0.714016	0.475217	NA
Unknown/rnd-1_family-174_rnd-1_family-174	126.459	0.00763497	0.1771	0.043111	0.965613	0.988487
Unknown/rnd-1_family-176_rnd-1_family-176	7.98948	0.703797	0.640144	1.09943	0.271578	NA
Unknown/rnd-1_family-179_rnd-1_family-179	7.31535	-0.372982	0.658798	-0.566156	0.571288	NA
Unknown/rnd-1_family-188_rnd-1_family-188	26.1459	0.129573	0.357545	0.362396	0.717056	NA
Unknown/rnd-1_family-189_rnd-1_family-189	3.33714	2.24868	1.16892	1.92373	0.0543884	NA
Unknown/rnd-1_family-191_rnd-1_family-191	4.87414	-0.23749	0.802695	-0.295866	0.767333	NA
Unknown/rnd-1_family-202_rnd-1_family-202	82.7841	-0.157299	0.203733	-0.772084	0.440065	0.735199
Unknown/rnd-1_family-205_rnd-1_family-205	3.63687	0.189339	0.905223	0.209163	0.834321	NA
Unknown/rnd-1_family-206_rnd-1_family-206	4.57105	0.501598	0.82076	0.611139	0.541108	NA
Unknown/rnd-1_family-213_rnd-1_family-213	14.1275	0.920024	0.480454	1.91491	0.0555046	NA
Unknown/rnd-1_family-222_rnd-1_family-222	3.1651	-0.00939339	1.04793	-0.00896374	0.992848	NA
Unknown/rnd-1_family-224_rnd-1_family-224	8.32461	0.599405	0.639065	0.93794	0.348275	NA
Unknown/rnd-1_family-227_rnd-1_family-227	26.6528	0.03027	0.353289	0.0856806	0.93172	NA
Unknown/rnd-1_family-23_rnd-1_family-23	46.6676	-0.0720728	0.265018	-0.271954	0.785657	0.921595
Unknown/rnd-1_family-233_rnd-1_family-233	3.50006	0.109586	0.994832	0.110155	0.912287	NA
Unknown/rnd-1_family-241_rnd-1_family-241	9.35803	0.481657	0.587746	0.819499	0.412502	NA
Unknown/rnd-1_family-252_rnd-1_family-252	13.8522	0.141535	0.478933	0.295521	0.767596	NA
Unknown/rnd-1_family-255_rnd-1_family-255	8.53184	-0.904683	0.615455	-1.46994	0.141578	NA
Unknown/rnd-1_family-26_rnd-1_family-26	9.16503	1.2903	0.649431	1.98682	0.0469424	NA
Unknown/rnd-1_family-261_rnd-1_family-261	163.213	0.362416	0.168669	2.14868	0.0316594	0.188951
Unknown/rnd-1_family-269_rnd-1_family-269	24.5473	0.000991473	0.360153	0.00275292	0.997803	NA
Unknown/rnd-1_family-271_rnd-1_family-271	1.75018	0.426225	1.31745	0.323524	0.746299	NA
Unknown/rnd-1_family-274_rnd-1_family-274	90.1339	0.0990779	0.196043	0.505387	0.613287	0.845236
Unknown/rnd-1_family-28_rnd-1_family-28	35.0034	-0.309421	0.302388	-1.02326	0.306187	0.629835
Unknown/rnd-1_family-280_rnd-1_family-280	9.69426	-0.0958719	0.588922	-0.162792	0.870682	NA
Unknown/rnd-1_family-282_rnd-1_family-282	4.01494	0.453911	0.955523	0.47504	0.634759	NA
Unknown/rnd-1_family-285_rnd-1_family-285	13.7001	0.4399	0.474438	0.927203	0.353821	NA
Unknown/rnd-1_family-288_rnd-1_family-288	1.6735	-1.93135	1.57195	-1.22863	0.219211	NA
Unknown/rnd-1_family-300_rnd-1_family-300	22.6525	-0.139604	0.404116	-0.345456	0.729752	NA
Unknown/rnd-1_family-302_rnd-1_family-302	30.9912	0.131495	0.329223	0.399411	0.68959	NA
Unknown/rnd-1_family-310_rnd-1_family-310	22.1043	-0.449491	0.380501	-1.18131	0.237478	NA
Unknown/rnd-1_family-315_rnd-1_family-315	21.5551	0.421039	0.391483	1.0755	0.282152	NA
Unknown/rnd-1_family-349_rnd-1_family-349	70.3313	0.143987	0.216114	0.666253	0.505249	0.782077
Unknown/rnd-1_family-352_rnd-1_family-352	23.6353	0.12317	0.363982	0.338395	0.735066	NA
Unknown/rnd-1_family-353_rnd-1_family-353	3.33255	-0.203499	0.952825	-0.213575	0.830879	NA
Unknown/rnd-1_family-362_rnd-1_family-362	8.13952	-0.419455	0.626442	-0.669583	0.503124	NA
Unknown/rnd-1_family-363_rnd-1_family-363	52.1605	0.389085	0.2612	1.48961	0.136328	0.42214
Unknown/rnd-1_family-364_rnd-1_family-364	712.208	0.295713	0.0953603	3.10101	0.00192861	0.0300369
Unknown/rnd-1_family-365_rnd-1_family-365	106.085	0.459561	0.216595	2.12176	0.0338583	0.196407
Unknown/rnd-1_family-369_rnd-1_family-369	12.1892	-0.0522227	0.505384	-0.103333	0.917699	NA
Unknown/rnd-1_family-37_rnd-1_family-37	29.7721	-0.299425	0.339613	-0.881665	0.377958	NA
Unknown/rnd-1_family-370_rnd-1_family-370	3.33208	1.76868	1.03133	1.71495	0.0863548	NA
Unknown/rnd-1_family-380_rnd-1_family-380	115.726	0.290865	0.17828	1.6315	0.102784	0.36542
Unknown/rnd-1_family-391_rnd-1_family-391	16.3493	0.440967	0.44595	0.988826	0.322748	NA
Unknown/rnd-1_family-393_rnd-1_family-393	45.5757	0.170589	0.285744	0.597	0.550507	0.810642
Unknown/rnd-1_family-40_rnd-1_family-40	13.0326	0.230283	0.49882	0.461655	0.644329	NA
Unknown/rnd-1_family-401_rnd-1_family-401	2.95918	0.36069	1.09928	0.328114	0.742826	NA
Unknown/rnd-1_family-406_rnd-1_family-406	47.9607	0.125317	0.263155	0.476211	0.633924	0.855157
Unknown/rnd-1_family-409_rnd-1_family-409	75.6791	0.210869	0.215353	0.979181	0.32749	0.650203
Unknown/rnd-1_family-415_rnd-1_family-415	22.6584	0.353496	0.370926	0.953011	0.340585	NA
Unknown/rnd-1_family-42_rnd-1_family-42	4.30179	-0.690538	0.916739	-0.753255	0.451297	NA
Unknown/rnd-1_family-421_rnd-1_family-421	12.929	-0.555688	0.500628	-1.10998	0.267006	NA
Unknown/rnd-1_family-422_rnd-1_family-422	435.028	0.0507558	0.102145	0.4969	0.61926	0.847257
Unknown/rnd-1_family-424_rnd-1_family-424	2.58897	0.645541	1.12145	0.575633	0.564863	NA
Unknown/rnd-1_family-425_rnd-1_family-425	40.0886	0.180305	0.291847	0.617808	0.536702	0.800697
Unknown/rnd-1_family-426_rnd-1_family-426	141.097	-0.113159	0.154814	-0.730938	0.464817	0.753093
Unknown/rnd-1_family-429_rnd-1_family-429	9.55417	0.553872	0.570788	0.970364	0.331865	NA
Unknown/rnd-1_family-43_rnd-1_family-43	77.4728	0.108627	0.210632	0.515718	0.606051	0.84068
Unknown/rnd-1_family-431_rnd-1_family-431	339.127	0.381823	0.112572	3.39182	0.000694303	0.0145277
Unknown/rnd-1_family-44_rnd-1_family-44	58.3185	-0.057838	0.239097	-0.241902	0.808856	0.930215
Unknown/rnd-1_family-445_rnd-1_family-445	838.328	-0.157938	0.0952863	-1.65751	0.0974161	0.355616
Unknown/rnd-1_family-451_rnd-1_family-451	7.69651	0.67643	0.636967	1.06195	0.288257	NA
Unknown/rnd-1_family-456_rnd-1_family-456	17.0605	-0.0702676	0.4367	-0.160906	0.872167	NA
Unknown/rnd-1_family-461_rnd-1_family-461	9.08306	-0.0956179	0.584645	-0.163549	0.870086	NA
Unknown/rnd-1_family-464_rnd-1_family-464	47.0298	0.230008	0.262385	0.876606	0.3807	0.692251
Unknown/rnd-1_family-52_rnd-1_family-52	2.09182	-0.0722257	1.22968	-0.0587352	0.953163	NA
Unknown/rnd-1_family-54_rnd-1_family-54	5.75097	-0.205988	0.753403	-0.27341	0.784538	NA
Unknown/rnd-1_family-56_rnd-1_family-56	16.7982	0.16567	0.432122	0.383388	0.701432	NA
Unknown/rnd-1_family-58_rnd-1_family-58	4.80518	-0.301917	0.801595	-0.376645	0.706437	NA
Unknown/rnd-1_family-60_rnd-1_family-60	4.11287	0.562184	0.859671	0.653953	0.513142	NA
Unknown/rnd-1_family-61_rnd-1_family-61	44.7563	0.0528168	0.285061	0.185282	0.853008	0.947839
Unknown/rnd-1_family-69_rnd-1_family-69	51.748	0.0306157	0.266517	0.114873	0.908546	0.969696
Unknown/rnd-1_family-7_rnd-1_family-7	7.35272	0.61331	0.661075	0.927747	0.353539	NA
Unknown/rnd-1_family-77_rnd-1_family-77	101.821	-0.250489	0.191467	-1.30826	0.190784	0.501932
Unknown/rnd-1_family-78_rnd-1_family-78	2.73531	-0.120282	1.17988	-0.101944	0.918801	NA
Unknown/rnd-1_family-79_rnd-1_family-79	61.7676	-0.0349823	0.231109	-0.151367	0.879686	0.959636
Unknown/rnd-1_family-83_rnd-1_family-83	2.03332	-0.448862	1.22171	-0.367405	0.713317	NA
Unknown/rnd-1_family-84_rnd-1_family-84	7.8579	-0.0236137	0.641827	-0.0367914	0.970651	NA
Unknown/rnd-1_family-9_rnd-1_family-9	13.0877	-0.447993	0.534721	-0.837807	0.402139	NA
Unknown/rnd-1_family-90_rnd-1_family-90	51.1081	0.33316	0.255966	1.30158	0.193061	0.504317
Unknown/rnd-1_family-95_rnd-1_family-95	48.8305	0.476743	0.26399	1.80591	0.070932	0.299668
Unknown/rnd-2_family-39_rnd-2_family-39	3.05009	0.0227522	1.04008	0.0218754	0.982547	NA
Unknown/rnd-4_family-22_rnd-4_family-22	1036.51	0.0800443	0.07762	1.03123	0.302432	0.626025
Unknown/rnd-4_family-236_rnd-4_family-236	66.1183	0.31395	0.226605	1.38545	0.165915	0.466926
Unknown/rnd-4_family-264_rnd-4_family-264	228.899	0.232178	0.139388	1.66569	0.0957746	0.352958
Unknown/rnd-4_family-274_rnd-4_family-274	35.951	0.0231707	0.304867	0.0760026	0.939417	0.979667
Unknown/rnd-4_family-478_rnd-4_family-478	2.94455	0.195555	1.10465	0.177029	0.859486	NA
Unknown/rnd-4_family-621_rnd-4_family-621	228.582	-0.0581741	0.14672	-0.396497	0.691738	0.884034
Unknown/rnd-4_family-674_rnd-4_family-674	81.2985	-0.0204994	0.201253	-0.101859	0.918869	0.973675
Unknown/rnd-5_family-1001_rnd-5_family-1001	3093.84	0.00145834	0.190654	0.00764915	0.993897	0.997789
Unknown/rnd-5_family-1037_rnd-5_family-1037	33.7772	0.101273	0.306854	0.330037	0.741372	NA
Unknown/rnd-5_family-105_rnd-5_family-105	5.92793	0.130191	0.720491	0.180698	0.856605	NA
Unknown/rnd-5_family-116_rnd-5_family-116	112.06	0.396112	0.18379	2.15524	0.0311432	0.186899
Unknown/rnd-5_family-1172_rnd-5_family-1172	11.4003	-0.685905	0.535711	-1.28036	0.200417	NA
Unknown/rnd-5_family-1203_rnd-5_family-1203	25.7642	0.640372	0.357222	1.79264	0.0730299	NA
Unknown/rnd-5_family-1298_rnd-5_family-1298	399.887	0.101348	0.111303	0.910559	0.362528	0.676326
Unknown/rnd-5_family-1418_rnd-5_family-1418	299.257	-0.0297377	0.116768	-0.254674	0.798975	0.927119
Unknown/rnd-5_family-1452_rnd-5_family-1452	79.6983	0.141871	0.207067	0.685148	0.49325	0.774323
Unknown/rnd-5_family-1571_rnd-5_family-1571	24.6237	-0.1884	0.368453	-0.511326	0.609123	NA
Unknown/rnd-5_family-1572_rnd-5_family-1572	2.13622	-0.652252	1.24064	-0.525738	0.59907	NA
Unknown/rnd-5_family-1573_rnd-5_family-1573	39.5344	0.411409	0.290846	1.41453	0.157207	0.453951
Unknown/rnd-5_family-161_rnd-5_family-161	158.84	0.462109	0.177513	2.60324	0.00923465	0.0857059
Unknown/rnd-5_family-1760_rnd-5_family-1760	101.515	0.0759969	0.221517	0.343075	0.731542	0.900597
Unknown/rnd-5_family-1806_rnd-5_family-1806	9.08158	-0.0738358	0.592852	-0.124543	0.900885	NA
Unknown/rnd-5_family-1846_rnd-5_family-1846	5.84635	0.275595	0.720354	0.382583	0.702029	NA
Unknown/rnd-5_family-1900_rnd-5_family-1900	185.089	0.353528	0.145362	2.43206	0.0150132	0.118804
Unknown/rnd-5_family-1906_rnd-5_family-1906	1.71232	-1.25758	1.40708	-0.893751	0.371455	NA
Unknown/rnd-5_family-1946_rnd-5_family-1946	112.898	0.328032	0.176114	1.86262	0.0625164	0.27803
Unknown/rnd-5_family-2226_rnd-5_family-2226	186.325	0.112349	0.145925	0.769907	0.441355	0.736165
Unknown/rnd-5_family-231_rnd-5_family-231	4.61643	0.760904	0.834578	0.911723	0.361914	NA
Unknown/rnd-5_family-2692_rnd-5_family-2692	264.675	0.412235	0.123081	3.34929	0.000810176	0.016534
Unknown/rnd-5_family-309_rnd-5_family-309	3.03189	0.905504	1.03021	0.878948	0.379429	NA
Unknown/rnd-5_family-3639_rnd-5_family-3639	294.502	0.140072	0.115738	1.21025	0.226183	0.545146
Unknown/rnd-5_family-3642_rnd-5_family-3642	71.0883	-0.271952	0.224754	-1.21	0.226279	0.545146
Unknown/rnd-5_family-374_rnd-5_family-374	16.3326	0.485876	0.474299	1.02441	0.305643	NA
Unknown/rnd-5_family-45_rnd-5_family-45	36.7997	-0.0850897	0.292241	-0.291162	0.770927	0.916391
Unknown/rnd-5_family-461_rnd-5_family-461	9.17814	-0.218375	0.604296	-0.36137	0.717823	NA
Unknown/rnd-5_family-462_rnd-5_family-462	7.52985	0.714889	0.659823	1.08346	0.278606	NA
Unknown/rnd-5_family-563_rnd-5_family-563	43.0544	0.540148	0.286429	1.8858	0.0593215	0.270114
Unknown/rnd-5_family-5757_rnd-5_family-5757	451.901	0.0757293	0.110396	0.685976	0.492728	0.774
Unknown/rnd-5_family-67_rnd-5_family-67	171.597	0.232213	0.156847	1.48051	0.138738	0.426739
Unknown/rnd-5_family-6762_rnd-5_family-6762	34.5495	0.380334	0.318448	1.19434	0.232346	0.551368
Unknown/rnd-5_family-758_rnd-5_family-758	84.0793	0.0896357	0.20381	0.439801	0.660081	0.870196
Unknown/rnd-5_family-875_rnd-5_family-875	6.01824	0.235919	0.75903	0.310817	0.75594	NA
Unknown/rnd-5_family-882_rnd-5_family-882	784.259	0.00832413	0.0822734	0.101176	0.91941	0.973798
Unknown/rnd-5_family-940_rnd-5_family-940	12.476	-0.430086	0.515056	-0.835029	0.403702	NA
Unknown/rnd-5_family-987_rnd-5_family-987	53.0706	-0.0129999	0.251384	-0.0517132	0.958757	0.986241
Unknown/rnd-6_family-1025_rnd-6_family-1025	3.18594	0.597477	1.0018	0.596401	0.550907	NA
Unknown/rnd-6_family-1042_rnd-6_family-1042	5.67875	-0.704492	0.755555	-0.932417	0.351121	NA
Unknown/rnd-6_family-10546_rnd-6_family-10546	5.06541	-0.294968	0.788588	-0.374046	0.70837	NA
Unknown/rnd-6_family-10893_rnd-6_family-10893	6.123	0.793015	0.754457	1.05111	0.29321	NA
Unknown/rnd-6_family-12153_rnd-6_family-12153	3.42842	0.65543	0.973514	0.673262	0.500781	NA
Unknown/rnd-6_family-1378_rnd-6_family-1378	25.618	0.064552	0.419693	0.153808	0.877761	NA
Unknown/rnd-6_family-14632_rnd-6_family-14632	35.4512	0.0386583	0.319027	0.121176	0.903552	0.967713
Unknown/rnd-6_family-14774_rnd-6_family-14774	245.324	-0.136532	0.140542	-0.971468	0.331315	0.65351
Unknown/rnd-6_family-1504_rnd-6_family-1504	15.3825	0.443946	0.451322	0.983655	0.325285	NA
Unknown/rnd-6_family-15159_rnd-6_family-15159	18.2175	1.08218	0.432453	2.50243	0.0123345	NA
Unknown/rnd-6_family-1566_rnd-6_family-1566	2.93441	0.182162	1.04277	0.174691	0.861323	NA
Unknown/rnd-6_family-1584_rnd-6_family-1584	6.94373	0.541757	0.716316	0.75631	0.449464	NA
Unknown/rnd-6_family-15964_rnd-6_family-15964	35.5569	-0.38838	0.305339	-1.27197	0.203385	0.517025
Unknown/rnd-6_family-1622_rnd-6_family-1622	16.2351	-0.254954	0.487365	-0.523129	0.600885	NA
Unknown/rnd-6_family-1670_rnd-6_family-1670	10.9106	-0.217134	0.556698	-0.390039	0.696508	NA
Unknown/rnd-6_family-16790_rnd-6_family-16790	2.56442	0.0668787	1.1504	0.0581352	0.953641	NA
Unknown/rnd-6_family-1729_rnd-6_family-1729	4110.4	-0.373056	0.0765513	-4.87328	1.09761e-06	6.07999e-05
Unknown/rnd-6_family-17703_rnd-6_family-17703	202.146	0.347125	0.143471	2.41947	0.0155432	0.120918
Unknown/rnd-6_family-1832_rnd-6_family-1832	13.2132	0.532267	0.485072	1.0973	0.272512	NA
Unknown/rnd-6_family-1873_rnd-6_family-1873	20.4725	-0.211717	0.428754	-0.493795	0.621451	NA
Unknown/rnd-6_family-2012_rnd-6_family-2012	26.9999	-0.0255689	0.362964	-0.0704446	0.94384	NA
Unknown/rnd-6_family-2070_rnd-6_family-2070	17.5539	-0.0181965	0.426237	-0.0426912	0.965948	NA
Unknown/rnd-6_family-215_rnd-6_family-215	3.8897	1.21567	0.977956	1.24307	0.213841	NA
Unknown/rnd-6_family-2177_rnd-6_family-2177	47.714	0.287482	0.266771	1.07763	0.281197	0.605072
Unknown/rnd-6_family-230_rnd-6_family-230	160.902	-0.303974	0.160016	-1.89964	0.0574801	0.265036
Unknown/rnd-6_family-232_rnd-6_family-232	193.005	-0.0438537	0.157552	-0.278344	0.780748	0.920501
Unknown/rnd-6_family-2345_rnd-6_family-2345	1125.19	-0.0892945	0.0885016	-1.00896	0.312995	0.636446
Unknown/rnd-6_family-2395_rnd-6_family-2395	5.45814	-0.306245	0.749603	-0.408543	0.682875	NA
Unknown/rnd-6_family-2397_rnd-6_family-2397	15.3209	0.345041	0.458604	0.752372	0.451827	NA
Unknown/rnd-6_family-2437_rnd-6_family-2437	18.7699	0.0498784	0.409219	0.121887	0.902989	NA
Unknown/rnd-6_family-2439_rnd-6_family-2439	22.4412	-0.230994	0.376946	-0.612805	0.540005	NA
Unknown/rnd-6_family-2648_rnd-6_family-2648	438.969	-0.181108	0.103928	-1.74262	0.0814001	0.323411
Unknown/rnd-6_family-2822_rnd-6_family-2822	6.12919	0.733738	0.787811	0.931362	0.351666	NA
Unknown/rnd-6_family-2914_rnd-6_family-2914	5.17339	0.815895	0.783578	1.04124	0.297762	NA
Unknown/rnd-6_family-2967_rnd-6_family-2967	54.819	0.156893	0.248676	0.630912	0.528098	0.796093
Unknown/rnd-6_family-2984_rnd-6_family-2984	2.22455	0.661121	1.24398	0.531456	0.595103	NA
Unknown/rnd-6_family-3087_rnd-6_family-3087	5.06946	0.523385	0.800836	0.653548	0.513403	NA
Unknown/rnd-6_family-3129_rnd-6_family-3129	248.79	-0.146949	0.127437	-1.15311	0.248866	0.569849
Unknown/rnd-6_family-314_rnd-6_family-314	4.61608	-0.23904	0.853713	-0.28	0.779477	NA
Unknown/rnd-6_family-3267_rnd-6_family-3267	36.2232	0.209306	0.318136	0.657915	0.510593	0.786158
Unknown/rnd-6_family-3304_rnd-6_family-3304	2.45807	0.417792	1.13611	0.367738	0.713069	NA
Unknown/rnd-6_family-3325_rnd-6_family-3325	5.38475	-0.447817	0.7579	-0.590866	0.55461	NA
Unknown/rnd-6_family-3417_rnd-6_family-3417	100.265	0.332225	0.185521	1.79077	0.0733303	0.305023
Unknown/rnd-6_family-371_rnd-6_family-371	3.67194	0.194976	0.924803	0.210829	0.83302	NA
Unknown/rnd-6_family-3767_rnd-6_family-3767	9.14606	0.349964	0.690843	0.506575	0.612453	NA
Unknown/rnd-6_family-3937_rnd-6_family-3937	2.99583	0.0702793	1.02769	0.0683857	0.945479	NA
Unknown/rnd-6_family-406_rnd-6_family-406	27.9697	-0.300465	0.341187	-0.880645	0.37851	NA
Unknown/rnd-6_family-4061_rnd-6_family-4061	175.624	0.0480256	0.142906	0.336065	0.736822	0.902872
Unknown/rnd-6_family-41_rnd-6_family-41	11.2728	0.722146	0.5737	1.25875	0.20812	NA
Unknown/rnd-6_family-4229_rnd-6_family-4229	3.02237	-0.189856	1.01551	-0.186957	0.851694	NA
Unknown/rnd-6_family-4249_rnd-6_family-4249	16.5819	-0.111358	0.430325	-0.258776	0.795808	NA
Unknown/rnd-6_family-4377_rnd-6_family-4377	11.4936	0.353346	0.527398	0.669981	0.50287	NA
Unknown/rnd-6_family-4479_rnd-6_family-4479	14.3075	-0.148535	0.49366	-0.300885	0.763502	NA
Unknown/rnd-6_family-4583_rnd-6_family-4583	18.9578	0.257999	0.435351	0.592623	0.553434	NA
Unknown/rnd-6_family-4706_rnd-6_family-4706	329.18	0.126758	0.117169	1.08184	0.279323	0.60286
Unknown/rnd-6_family-4772_rnd-6_family-4772	1.95372	1.08944	1.39302	0.782066	0.434176	NA
Unknown/rnd-6_family-52_rnd-6_family-52	52.5825	0.00194907	0.271375	0.0071822	0.994269	0.997912
Unknown/rnd-6_family-522_rnd-6_family-522	60.0733	-0.275032	0.238113	-1.15505	0.248072	0.56917
Unknown/rnd-6_family-5373_rnd-6_family-5373	115.319	0.0360301	0.186191	0.193511	0.846559	0.944953
Unknown/rnd-6_family-5644_rnd-6_family-5644	46.657	0.400763	0.270907	1.47934	0.139051	0.42719
Unknown/rnd-6_family-5813_rnd-6_family-5813	5305.06	0.235083	0.0662723	3.54723	0.000389305	0.00938988
Unknown/rnd-6_family-5849_rnd-6_family-5849	308.331	-0.217943	0.125801	-1.73245	0.0831935	0.326492
Unknown/rnd-6_family-596_rnd-6_family-596	24.4253	-0.221351	0.374276	-0.591412	0.554244	NA
Unknown/rnd-6_family-637_rnd-6_family-637	294.773	0.117579	0.131767	0.892325	0.372219	0.684827
Unknown/rnd-6_family-6393_rnd-6_family-6393	61.778	-0.391558	0.235606	-1.66192	0.0965298	0.353758
Unknown/rnd-6_family-684_rnd-6_family-684	68.8208	-0.322502	0.229147	-1.4074	0.159308	0.456933
Unknown/rnd-6_family-7026_rnd-6_family-7026	179.201	0.115976	0.174427	0.664897	0.506116	0.782834
Unknown/rnd-6_family-7218_rnd-6_family-7218	11.3094	0.425759	0.535571	0.794964	0.426635	NA
Unknown/rnd-6_family-730_rnd-6_family-730	66.0163	0.264842	0.229084	1.1561	0.247642	0.568605
Unknown/rnd-6_family-731_rnd-6_family-731	4.28885	-0.591567	0.860026	-0.687848	0.491549	NA
Unknown/rnd-6_family-743_rnd-6_family-743	3.27898	0.0680685	0.994179	0.068467	0.945414	NA
Unknown/rnd-6_family-746_rnd-6_family-746	196.696	-0.0387922	0.134555	-0.2883	0.773117	0.917817
Unknown/rnd-6_family-7655_rnd-6_family-7655	12.2282	-0.875231	0.542696	-1.61274	0.1068	NA
Unknown/rnd-6_family-7679_rnd-6_family-7679	2.31485	1.47273	1.25682	1.17179	0.24128	NA
Unknown/rnd-6_family-8024_rnd-6_family-8024	233.823	-0.0711541	0.131597	-0.540695	0.588718	0.832362
Unknown/rnd-6_family-81_rnd-6_family-81	15.0433	0.708329	0.456739	1.55084	0.12094	NA
Unknown/rnd-6_family-8604_rnd-6_family-8604	1795.82	0.152985	0.0655454	2.33403	0.0195943	0.139648
Unknown/rnd-6_family-8813_rnd-6_family-8813	733.767	0.352704	0.092087	3.83012	0.000128079	0.00395326
Unknown/rnd-6_family-9051_rnd-6_family-9051	11.3303	0.350427	0.574354	0.610124	0.541779	NA
Unknown/rnd-6_family-91_rnd-6_family-91	15.1717	-0.432559	0.486301	-0.889489	0.37374	NA
Unknown/rnd-6_family-9222_rnd-6_family-9222	8.81168	-0.122917	0.602618	-0.203971	0.838376	NA
Unknown/rnd-6_family-9320_rnd-6_family-9320	2.69062	-0.506214	1.14637	-0.441579	0.658794	NA
Unknown/rnd-6_family-9454_rnd-6_family-9454	9888.05	0.0373182	0.0536463	0.695634	0.486658	0.77031
Unknown/rnd-6_family-9559_rnd-6_family-9559	1478.99	0.0143776	0.0708162	0.203026	0.839114	0.941556
Unknown/rnd-6_family-9907_rnd-6_family-9907	1.82049	-0.824891	1.50676	-0.547459	0.584063	NA
Unknown/UCON12_UCON12	2.451	0.00643088	1.12152	0.00573408	0.995425	NA
Unknown/UCON16_UCON16	2.5839	1.68325	1.19304	1.41089	0.158277	NA
Unknown/UCON20_UCON20	7.9133	0.544677	0.644741	0.8448	0.398223	NA
Unknown/UCON28a_UCON28a	38.4349	0.0827208	0.287334	0.287891	0.77343	0.917817
Unknown/UCON41_UCON41	6.94502	0.431712	0.700626	0.616181	0.537775	NA
Unknown/UCON47_UCON47	124.817	0.192353	0.165279	1.16381	0.2445	0.564448
Unknown/UCON48_UCON48	11.098	-0.327531	0.525434	-0.623353	0.533052	NA
Unknown/UCON5_UCON5	4.44681	0.957365	0.951049	1.00664	0.314107	NA
Unknown/UCON6_UCON6	67.9907	-0.21221	0.238557	-0.889559	0.373703	0.685665
Unknown/UCON60_UCON60	13.1138	0.202196	0.483305	0.418361	0.675683	NA
Unknown/UCON66_UCON66	11.5694	0.369487	0.537811	0.687022	0.492069	NA
Unknown/UCON67_UCON67	83.7656	-0.170364	0.202557	-0.841063	0.400312	0.70723
Unknown/UCON70_UCON70	130.648	-0.15093	0.163939	-0.920647	0.357235	0.671801
Unknown/UCON76_UCON76	6.70101	0.154861	0.718682	0.215479	0.829394	NA
Unknown/UCON80_AMi_UCON80_AMi	446.952	-0.22931	0.111217	-2.06183	0.0392244	0.213183
Unknown/UCON85_UCON85	45.1689	0.0249169	0.277492	0.0897931	0.928452	0.976259
Unknown/UCON87_UCON87	2.40218	1.64632	1.30491	1.26164	0.207079	NA
Unknown/UCON87B_UCON87B	119.375	-0.134417	0.189178	-0.710531	0.477375	0.761835
Unknown/UCON94_UCON94	2.77548	-0.523583	1.11862	-0.46806	0.639742	NA
Unknown/UCON4_UCON4	186.382	0.00043573	0.143025	0.00304653	0.997569	0.999018
