# Supplementary material for: Transcriptional dynamics of transposable elements in the type I IFN response in Myotis lucifugus cells
Source: Mob DNA. 2022 Sep 6;13:22. doi: 10.1186/s13100-022-00277-z (PMC9446614; doi:10.1186/s13100-022-00277-z)
Supplement: Supplementary file 4 — Additional file 4: Supplementary Data 1. Annotation file in gtf format for the custom StringTie transcriptome assembly. [file 13100_2022_277_MOESM4_ESM.gtf]

# stringtie /scratch/Users/anor9792/bat_decoys/STAR_alignment/SJ_alignment/pooled_bam/MyoLucSJ.sorted.bam -p 12 -A /scratch/Users/anor9792/bat_decoys/STAR_alignment/SJ_alignment/stringtie/gene_abund.tab -j 5 --rf -o /scratch/Users/anor9792/bat_decoys/STAR_alignment/SJ_alignment/stringtie/MyoLucSJ_stringtie.gtf
# StringTie version 1.3.3b
HiC_scaffold_1	StringTie	transcript	25834346	25838341	1000	-	.	gene_id "STRG.1"; transcript_id "STRG.1.1"; cov "4.016892"; FPKM "0.159012"; TPM "0.373492";
HiC_scaffold_1	StringTie	exon	25834346	25838341	1000	-	.	gene_id "STRG.1"; transcript_id "STRG.1.1"; exon_number "1"; cov "4.016892";
HiC_scaffold_1	StringTie	transcript	25127410	25127830	1000	+	.	gene_id "STRG.2"; transcript_id "STRG.2.1"; cov "3.260095"; FPKM "0.129053"; TPM "0.303125";
HiC_scaffold_1	StringTie	exon	25127410	25127830	1000	+	.	gene_id "STRG.2"; transcript_id "STRG.2.1"; exon_number "1"; cov "3.260095";
HiC_scaffold_1	StringTie	transcript	25096001	25096268	1000	-	.	gene_id "STRG.3"; transcript_id "STRG.3.1"; cov "8.971394"; FPKM "0.355139"; TPM "0.834164";
HiC_scaffold_1	StringTie	exon	25096001	25096268	1000	-	.	gene_id "STRG.3"; transcript_id "STRG.3.1"; exon_number "1"; cov "8.971394";
HiC_scaffold_1	StringTie	transcript	335461	336077	1000	-	.	gene_id "STRG.4"; transcript_id "STRG.4.1"; cov "26.273907"; FPKM "1.040072"; TPM "2.442958";
HiC_scaffold_1	StringTie	exon	335461	336077	1000	-	.	gene_id "STRG.4"; transcript_id "STRG.4.1"; exon_number "1"; cov "26.273907";
HiC_scaffold_1	StringTie	transcript	381541	381801	1000	+	.	gene_id "STRG.5"; transcript_id "STRG.5.1"; cov "3.766284"; FPKM "0.149091"; TPM "0.350190";
HiC_scaffold_1	StringTie	exon	381541	381801	1000	+	.	gene_id "STRG.5"; transcript_id "STRG.5.1"; exon_number "1"; cov "3.766284";
HiC_scaffold_1	StringTie	transcript	380135	392243	1000	-	.	gene_id "STRG.6"; transcript_id "STRG.6.1"; cov "49.197899"; FPKM "1.947536"; TPM "4.574439";
HiC_scaffold_1	StringTie	exon	380135	384101	1000	-	.	gene_id "STRG.6"; transcript_id "STRG.6.1"; exon_number "1"; cov "45.456730";
HiC_scaffold_1	StringTie	exon	386543	386749	1000	-	.	gene_id "STRG.6"; transcript_id "STRG.6.1"; exon_number "2"; cov "59.409634";
HiC_scaffold_1	StringTie	exon	388079	389413	1000	-	.	gene_id "STRG.6"; transcript_id "STRG.6.1"; exon_number "3"; cov "62.889839";
HiC_scaffold_1	StringTie	exon	391947	392243	1000	-	.	gene_id "STRG.6"; transcript_id "STRG.6.1"; exon_number "4"; cov "30.504738";
HiC_scaffold_1	StringTie	transcript	380135	392243	1000	-	.	gene_id "STRG.6"; transcript_id "STRG.6.2"; cov "5.314176"; FPKM "0.210366"; TPM "0.494114";
HiC_scaffold_1	StringTie	exon	380135	386749	1000	-	.	gene_id "STRG.6"; transcript_id "STRG.6.2"; exon_number "1"; cov "5.233723";
HiC_scaffold_1	StringTie	exon	388079	389413	1000	-	.	gene_id "STRG.6"; transcript_id "STRG.6.2"; exon_number "2"; cov "6.223467";
HiC_scaffold_1	StringTie	exon	391947	392243	1000	-	.	gene_id "STRG.6"; transcript_id "STRG.6.2"; exon_number "3"; cov "3.018702";
HiC_scaffold_1	StringTie	transcript	394982	395812	1000	-	.	gene_id "STRG.7"; transcript_id "STRG.7.1"; cov "2.664260"; FPKM "0.105467"; TPM "0.247724";
HiC_scaffold_1	StringTie	exon	394982	395812	1000	-	.	gene_id "STRG.7"; transcript_id "STRG.7.1"; exon_number "1"; cov "2.664260";
HiC_scaffold_1	StringTie	transcript	397910	398674	1000	-	.	gene_id "STRG.8"; transcript_id "STRG.8.1"; cov "5.363399"; FPKM "0.212314"; TPM "0.498691";
HiC_scaffold_1	StringTie	exon	397910	398674	1000	-	.	gene_id "STRG.8"; transcript_id "STRG.8.1"; exon_number "1"; cov "5.363399";
HiC_scaffold_1	StringTie	transcript	398827	401045	1000	-	.	gene_id "STRG.9"; transcript_id "STRG.9.1"; cov "4.194232"; FPKM "0.166032"; TPM "0.389981";
HiC_scaffold_1	StringTie	exon	398827	401045	1000	-	.	gene_id "STRG.9"; transcript_id "STRG.9.1"; exon_number "1"; cov "4.194232";
HiC_scaffold_1	StringTie	transcript	402202	402946	1000	-	.	gene_id "STRG.10"; transcript_id "STRG.10.1"; cov "2.836242"; FPKM "0.112275"; TPM "0.263715";
HiC_scaffold_1	StringTie	exon	402202	402946	1000	-	.	gene_id "STRG.10"; transcript_id "STRG.10.1"; exon_number "1"; cov "2.836242";
HiC_scaffold_1	StringTie	transcript	403004	403272	1000	-	.	gene_id "STRG.11"; transcript_id "STRG.11.1"; cov "4.795539"; FPKM "0.189835"; TPM "0.445891";
HiC_scaffold_1	StringTie	exon	403004	403272	1000	-	.	gene_id "STRG.11"; transcript_id "STRG.11.1"; exon_number "1"; cov "4.795539";
HiC_scaffold_1	StringTie	transcript	405248	408341	1000	-	.	gene_id "STRG.12"; transcript_id "STRG.12.1"; cov "3.589366"; FPKM "0.142088"; TPM "0.333741";
HiC_scaffold_1	StringTie	exon	405248	408341	1000	-	.	gene_id "STRG.12"; transcript_id "STRG.12.1"; exon_number "1"; cov "3.589366";
HiC_scaffold_1	StringTie	transcript	409740	411091	1000	-	.	gene_id "STRG.13"; transcript_id "STRG.13.1"; cov "2.903846"; FPKM "0.114951"; TPM "0.270001";
HiC_scaffold_1	StringTie	exon	409740	411091	1000	-	.	gene_id "STRG.13"; transcript_id "STRG.13.1"; exon_number "1"; cov "2.903846";
HiC_scaffold_1	StringTie	transcript	411207	411723	1000	-	.	gene_id "STRG.14"; transcript_id "STRG.14.1"; cov "3.764023"; FPKM "0.149002"; TPM "0.349980";
HiC_scaffold_1	StringTie	exon	411207	411723	1000	-	.	gene_id "STRG.14"; transcript_id "STRG.14.1"; exon_number "1"; cov "3.764023";
HiC_scaffold_1	StringTie	transcript	411795	411999	1000	-	.	gene_id "STRG.15"; transcript_id "STRG.15.1"; cov "3.439024"; FPKM "0.136136"; TPM "0.319762";
HiC_scaffold_1	StringTie	exon	411795	411999	1000	-	.	gene_id "STRG.15"; transcript_id "STRG.15.1"; exon_number "1"; cov "3.439024";
HiC_scaffold_1	StringTie	transcript	484404	484748	1000	-	.	gene_id "STRG.16"; transcript_id "STRG.16.1"; cov "3.484058"; FPKM "0.137919"; TPM "0.323949";
HiC_scaffold_1	StringTie	exon	484404	484748	1000	-	.	gene_id "STRG.16"; transcript_id "STRG.16.1"; exon_number "1"; cov "3.484058";
HiC_scaffold_1	StringTie	transcript	488218	488440	1000	-	.	gene_id "STRG.17"; transcript_id "STRG.17.1"; cov "3.385650"; FPKM "0.134023"; TPM "0.314799";
HiC_scaffold_1	StringTie	exon	488218	488440	1000	-	.	gene_id "STRG.17"; transcript_id "STRG.17.1"; exon_number "1"; cov "3.385650";
HiC_scaffold_1	StringTie	transcript	488536	489528	1000	-	.	gene_id "STRG.18"; transcript_id "STRG.18.1"; cov "19.414904"; FPKM "0.768553"; TPM "1.805205";
HiC_scaffold_1	StringTie	exon	488536	489528	1000	-	.	gene_id "STRG.18"; transcript_id "STRG.18.1"; exon_number "1"; cov "19.414904";
HiC_scaffold_1	StringTie	transcript	388296	389233	1000	+	.	gene_id "STRG.19"; transcript_id "STRG.19.1"; cov "2.946695"; FPKM "0.116647"; TPM "0.273985";
HiC_scaffold_1	StringTie	exon	388296	389233	1000	+	.	gene_id "STRG.19"; transcript_id "STRG.19.1"; exon_number "1"; cov "2.946695";
HiC_scaffold_1	StringTie	transcript	489917	490529	1000	-	.	gene_id "STRG.20"; transcript_id "STRG.20.1"; cov "24.897106"; FPKM "0.985571"; TPM "2.314942";
HiC_scaffold_1	StringTie	exon	489917	490529	1000	-	.	gene_id "STRG.20"; transcript_id "STRG.20.1"; exon_number "1"; cov "24.897106";
HiC_scaffold_1	StringTie	transcript	492227	505271	1000	+	.	gene_id "STRG.21"; transcript_id "STRG.21.1"; cov "3519.868164"; FPKM "139.336609"; TPM "327.278656";
HiC_scaffold_1	StringTie	exon	492227	492262	1000	+	.	gene_id "STRG.21"; transcript_id "STRG.21.1"; exon_number "1"; cov "1453.862793";
HiC_scaffold_1	StringTie	exon	493816	493906	1000	+	.	gene_id "STRG.21"; transcript_id "STRG.21.1"; exon_number "2"; cov "2177.233154";
HiC_scaffold_1	StringTie	exon	494531	494610	1000	+	.	gene_id "STRG.21"; transcript_id "STRG.21.1"; exon_number "3"; cov "1800.084717";
HiC_scaffold_1	StringTie	exon	496869	497018	1000	+	.	gene_id "STRG.21"; transcript_id "STRG.21.1"; exon_number "4"; cov "1548.905396";
HiC_scaffold_1	StringTie	exon	497485	497665	1000	+	.	gene_id "STRG.21"; transcript_id "STRG.21.1"; exon_number "5"; cov "2540.755859";
HiC_scaffold_1	StringTie	exon	497756	497817	1000	+	.	gene_id "STRG.21"; transcript_id "STRG.21.1"; exon_number "6"; cov "3049.866211";
HiC_scaffold_1	StringTie	exon	498909	499046	1000	+	.	gene_id "STRG.21"; transcript_id "STRG.21.1"; exon_number "7"; cov "4139.736328";
HiC_scaffold_1	StringTie	exon	499958	500136	1000	+	.	gene_id "STRG.21"; transcript_id "STRG.21.1"; exon_number "8"; cov "4964.956543";
HiC_scaffold_1	StringTie	exon	500735	500801	1000	+	.	gene_id "STRG.21"; transcript_id "STRG.21.1"; exon_number "9"; cov "5310.518066";
HiC_scaffold_1	StringTie	exon	500876	500963	1000	+	.	gene_id "STRG.21"; transcript_id "STRG.21.1"; exon_number "10"; cov "6589.048828";
HiC_scaffold_1	StringTie	exon	501045	501160	1000	+	.	gene_id "STRG.21"; transcript_id "STRG.21.1"; exon_number "11"; cov "5012.383301";
HiC_scaffold_1	StringTie	exon	501540	501611	1000	+	.	gene_id "STRG.21"; transcript_id "STRG.21.1"; exon_number "12"; cov "3888.015625";
HiC_scaffold_1	StringTie	exon	501688	501852	1000	+	.	gene_id "STRG.21"; transcript_id "STRG.21.1"; exon_number "13"; cov "3909.807129";
HiC_scaffold_1	StringTie	exon	502045	502164	1000	+	.	gene_id "STRG.21"; transcript_id "STRG.21.1"; exon_number "14"; cov "4938.419434";
HiC_scaffold_1	StringTie	exon	505053	505271	1000	+	.	gene_id "STRG.21"; transcript_id "STRG.21.1"; exon_number "15"; cov "2010.040405";
HiC_scaffold_1	StringTie	transcript	511173	514677	1000	+	.	gene_id "STRG.22"; transcript_id "STRG.22.1"; cov "8.511354"; FPKM "0.336928"; TPM "0.791389";
HiC_scaffold_1	StringTie	exon	511173	512270	1000	+	.	gene_id "STRG.22"; transcript_id "STRG.22.1"; exon_number "1"; cov "6.147541";
HiC_scaffold_1	StringTie	exon	514499	514677	1000	+	.	gene_id "STRG.22"; transcript_id "STRG.22.1"; exon_number "2"; cov "23.011173";
HiC_scaffold_1	StringTie	transcript	519771	520513	1000	+	.	gene_id "STRG.23"; transcript_id "STRG.23.1"; cov "7.295454"; FPKM "0.288796"; TPM "0.678334";
HiC_scaffold_1	StringTie	exon	519771	519852	1000	+	.	gene_id "STRG.23"; transcript_id "STRG.23.1"; exon_number "1"; cov "5.658536";
HiC_scaffold_1	StringTie	exon	520332	520513	1000	+	.	gene_id "STRG.23"; transcript_id "STRG.23.1"; exon_number "2"; cov "8.032967";
HiC_scaffold_1	StringTie	transcript	522653	526976	1000	+	.	gene_id "STRG.24"; transcript_id "STRG.24.1"; cov "6.311539"; FPKM "0.249847"; TPM "0.586849";
HiC_scaffold_1	StringTie	exon	522653	522731	1000	+	.	gene_id "STRG.24"; transcript_id "STRG.24.1"; exon_number "1"; cov "4.050633";
HiC_scaffold_1	StringTie	exon	526796	526976	1000	+	.	gene_id "STRG.24"; transcript_id "STRG.24.1"; exon_number "2"; cov "7.298343";
HiC_scaffold_1	StringTie	transcript	530658	531449	1000	+	.	gene_id "STRG.25"; transcript_id "STRG.25.1"; cov "20.574661"; FPKM "0.814463"; TPM "1.913040";
HiC_scaffold_1	StringTie	exon	530658	530797	1000	+	.	gene_id "STRG.25"; transcript_id "STRG.25.1"; exon_number "1"; cov "17.735714";
HiC_scaffold_1	StringTie	exon	531369	531449	1000	+	.	gene_id "STRG.25"; transcript_id "STRG.25.1"; exon_number "2"; cov "25.481482";
HiC_scaffold_1	StringTie	transcript	531553	540191	1000	+	.	gene_id "STRG.26"; transcript_id "STRG.26.1"; cov "36.829922"; FPKM "1.457940"; TPM "3.424460";
HiC_scaffold_1	StringTie	exon	531553	531795	1000	+	.	gene_id "STRG.26"; transcript_id "STRG.26.1"; exon_number "1"; cov "31.530418";
HiC_scaffold_1	StringTie	exon	536631	536857	1000	+	.	gene_id "STRG.26"; transcript_id "STRG.26.1"; exon_number "2"; cov "52.306122";
HiC_scaffold_1	StringTie	exon	536937	537004	1000	+	.	gene_id "STRG.26"; transcript_id "STRG.26.1"; exon_number "3"; cov "35.769073";
HiC_scaffold_1	StringTie	exon	537129	537491	1000	+	.	gene_id "STRG.26"; transcript_id "STRG.26.1"; exon_number "4"; cov "51.759415";
HiC_scaffold_1	StringTie	exon	538033	540191	1000	+	.	gene_id "STRG.26"; transcript_id "STRG.26.1"; exon_number "5"; cov "33.322468";
HiC_scaffold_1	StringTie	transcript	531553	540191	1000	+	.	gene_id "STRG.26"; transcript_id "STRG.26.2"; cov "27.959478"; FPKM "1.106797"; TPM "2.599683";
HiC_scaffold_1	StringTie	exon	531553	531795	1000	+	.	gene_id "STRG.26"; transcript_id "STRG.26.2"; exon_number "1"; cov "22.331032";
HiC_scaffold_1	StringTie	exon	536631	536854	1000	+	.	gene_id "STRG.26"; transcript_id "STRG.26.2"; exon_number "2"; cov "37.168293";
HiC_scaffold_1	StringTie	exon	536937	537004	1000	+	.	gene_id "STRG.26"; transcript_id "STRG.26.2"; exon_number "3"; cov "27.535877";
HiC_scaffold_1	StringTie	exon	537129	537491	1000	+	.	gene_id "STRG.26"; transcript_id "STRG.26.2"; exon_number "4"; cov "39.845623";
HiC_scaffold_1	StringTie	exon	538033	540191	1000	+	.	gene_id "STRG.26"; transcript_id "STRG.26.2"; exon_number "5"; cov "25.652426";
HiC_scaffold_1	StringTie	transcript	492227	531499	1000	-	.	gene_id "STRG.27"; transcript_id "STRG.27.1"; cov "93.245644"; FPKM "3.691199"; TPM "8.670014";
HiC_scaffold_1	StringTie	exon	492227	492262	1000	-	.	gene_id "STRG.27"; transcript_id "STRG.27.1"; exon_number "1"; cov "12.453232";
HiC_scaffold_1	StringTie	exon	493816	493906	1000	-	.	gene_id "STRG.27"; transcript_id "STRG.27.1"; exon_number "2"; cov "31.923208";
HiC_scaffold_1	StringTie	exon	494531	494610	1000	-	.	gene_id "STRG.27"; transcript_id "STRG.27.1"; exon_number "3"; cov "18.929569";
HiC_scaffold_1	StringTie	exon	496869	497018	1000	-	.	gene_id "STRG.27"; transcript_id "STRG.27.1"; exon_number "4"; cov "3.433938";
HiC_scaffold_1	StringTie	exon	497485	497665	1000	-	.	gene_id "STRG.27"; transcript_id "STRG.27.1"; exon_number "5"; cov "2.116389";
HiC_scaffold_1	StringTie	exon	497756	497817	1000	-	.	gene_id "STRG.27"; transcript_id "STRG.27.1"; exon_number "6"; cov "4.564287";
HiC_scaffold_1	StringTie	exon	498909	499046	1000	-	.	gene_id "STRG.27"; transcript_id "STRG.27.1"; exon_number "7"; cov "15.303665";
HiC_scaffold_1	StringTie	exon	499958	500136	1000	-	.	gene_id "STRG.27"; transcript_id "STRG.27.1"; exon_number "8"; cov "22.132437";
HiC_scaffold_1	StringTie	exon	500735	500801	1000	-	.	gene_id "STRG.27"; transcript_id "STRG.27.1"; exon_number "9"; cov "14.399966";
HiC_scaffold_1	StringTie	exon	500876	500963	1000	-	.	gene_id "STRG.27"; transcript_id "STRG.27.1"; exon_number "10"; cov "39.654522";
HiC_scaffold_1	StringTie	exon	501045	501160	1000	-	.	gene_id "STRG.27"; transcript_id "STRG.27.1"; exon_number "11"; cov "35.808887";
HiC_scaffold_1	StringTie	exon	501540	501611	1000	-	.	gene_id "STRG.27"; transcript_id "STRG.27.1"; exon_number "12"; cov "16.556883";
HiC_scaffold_1	StringTie	exon	501688	501852	1000	-	.	gene_id "STRG.27"; transcript_id "STRG.27.1"; exon_number "13"; cov "18.188324";
HiC_scaffold_1	StringTie	exon	502045	502164	1000	-	.	gene_id "STRG.27"; transcript_id "STRG.27.1"; exon_number "14"; cov "52.398872";
HiC_scaffold_1	StringTie	exon	505053	506522	1000	-	.	gene_id "STRG.27"; transcript_id "STRG.27.1"; exon_number "15"; cov "28.020685";
HiC_scaffold_1	StringTie	exon	506625	506781	1000	-	.	gene_id "STRG.27"; transcript_id "STRG.27.1"; exon_number "16"; cov "121.982170";
HiC_scaffold_1	StringTie	exon	509407	509493	1000	-	.	gene_id "STRG.27"; transcript_id "STRG.27.1"; exon_number "17"; cov "169.042648";
HiC_scaffold_1	StringTie	exon	510016	510110	1000	-	.	gene_id "STRG.27"; transcript_id "STRG.27.1"; exon_number "18"; cov "185.938309";
HiC_scaffold_1	StringTie	exon	511607	512270	1000	-	.	gene_id "STRG.27"; transcript_id "STRG.27.1"; exon_number "19"; cov "173.713684";
HiC_scaffold_1	StringTie	exon	514499	514675	1000	-	.	gene_id "STRG.27"; transcript_id "STRG.27.1"; exon_number "20"; cov "235.653931";
HiC_scaffold_1	StringTie	exon	515527	515583	1000	-	.	gene_id "STRG.27"; transcript_id "STRG.27.1"; exon_number "21"; cov "207.837997";
HiC_scaffold_1	StringTie	exon	515862	515953	1000	-	.	gene_id "STRG.27"; transcript_id "STRG.27.1"; exon_number "22"; cov "176.985352";
HiC_scaffold_1	StringTie	exon	517251	517329	1000	-	.	gene_id "STRG.27"; transcript_id "STRG.27.1"; exon_number "23"; cov "161.138092";
HiC_scaffold_1	StringTie	exon	518454	518541	1000	-	.	gene_id "STRG.27"; transcript_id "STRG.27.1"; exon_number "24"; cov "151.392395";
HiC_scaffold_1	StringTie	exon	519084	519214	1000	-	.	gene_id "STRG.27"; transcript_id "STRG.27.1"; exon_number "25"; cov "141.339859";
HiC_scaffold_1	StringTie	exon	519757	519852	1000	-	.	gene_id "STRG.27"; transcript_id "STRG.27.1"; exon_number "26"; cov "179.402908";
HiC_scaffold_1	StringTie	exon	520332	520513	1000	-	.	gene_id "STRG.27"; transcript_id "STRG.27.1"; exon_number "27"; cov "193.228455";
HiC_scaffold_1	StringTie	exon	521669	521772	1000	-	.	gene_id "STRG.27"; transcript_id "STRG.27.1"; exon_number "28"; cov "173.107727";
HiC_scaffold_1	StringTie	exon	522628	522731	1000	-	.	gene_id "STRG.27"; transcript_id "STRG.27.1"; exon_number "29"; cov "108.003876";
HiC_scaffold_1	StringTie	exon	526796	526974	1000	-	.	gene_id "STRG.27"; transcript_id "STRG.27.1"; exon_number "30"; cov "168.807480";
HiC_scaffold_1	StringTie	exon	528117	528218	1000	-	.	gene_id "STRG.27"; transcript_id "STRG.27.1"; exon_number "31"; cov "197.853561";
HiC_scaffold_1	StringTie	exon	528493	528610	1000	-	.	gene_id "STRG.27"; transcript_id "STRG.27.1"; exon_number "32"; cov "144.917542";
HiC_scaffold_1	StringTie	exon	530605	530797	1000	-	.	gene_id "STRG.27"; transcript_id "STRG.27.1"; exon_number "33"; cov "164.058609";
HiC_scaffold_1	StringTie	exon	531369	531499	1000	-	.	gene_id "STRG.27"; transcript_id "STRG.27.1"; exon_number "34"; cov "94.141579";
HiC_scaffold_1	StringTie	transcript	492227	531499	1000	-	.	gene_id "STRG.27"; transcript_id "STRG.27.2"; cov "201.624329"; FPKM "7.981450"; TPM "18.747105";
HiC_scaffold_1	StringTie	exon	492227	492262	1000	-	.	gene_id "STRG.27"; transcript_id "STRG.27.2"; exon_number "1"; cov "26.914299";
HiC_scaffold_1	StringTie	exon	493816	493906	1000	-	.	gene_id "STRG.27"; transcript_id "STRG.27.2"; exon_number "2"; cov "68.990837";
HiC_scaffold_1	StringTie	exon	494531	494610	1000	-	.	gene_id "STRG.27"; transcript_id "STRG.27.2"; exon_number "3"; cov "40.909615";
HiC_scaffold_1	StringTie	exon	496869	497018	1000	-	.	gene_id "STRG.27"; transcript_id "STRG.27.2"; exon_number "4"; cov "7.421247";
HiC_scaffold_1	StringTie	exon	497485	497665	1000	-	.	gene_id "STRG.27"; transcript_id "STRG.27.2"; exon_number "5"; cov "4.573864";
HiC_scaffold_1	StringTie	exon	497756	497817	1000	-	.	gene_id "STRG.27"; transcript_id "STRG.27.2"; exon_number "6"; cov "9.864698";
HiC_scaffold_1	StringTie	exon	498909	499046	1000	-	.	gene_id "STRG.27"; transcript_id "STRG.27.2"; exon_number "7"; cov "33.075497";
HiC_scaffold_1	StringTie	exon	499958	500136	1000	-	.	gene_id "STRG.27"; transcript_id "STRG.27.2"; exon_number "8"; cov "47.834377";
HiC_scaffold_1	StringTie	exon	500735	500801	1000	-	.	gene_id "STRG.27"; transcript_id "STRG.27.2"; exon_number "9"; cov "31.122351";
HiC_scaffold_1	StringTie	exon	500876	500963	1000	-	.	gene_id "STRG.27"; transcript_id "STRG.27.2"; exon_number "10"; cov "85.704498";
HiC_scaffold_1	StringTie	exon	501045	501160	1000	-	.	gene_id "STRG.27"; transcript_id "STRG.27.2"; exon_number "11"; cov "77.393005";
HiC_scaffold_1	StringTie	exon	501540	501611	1000	-	.	gene_id "STRG.27"; transcript_id "STRG.27.2"; exon_number "12"; cov "35.784050";
HiC_scaffold_1	StringTie	exon	501688	501852	1000	-	.	gene_id "STRG.27"; transcript_id "STRG.27.2"; exon_number "13"; cov "39.310047";
HiC_scaffold_1	StringTie	exon	502045	502164	1000	-	.	gene_id "STRG.27"; transcript_id "STRG.27.2"; exon_number "14"; cov "113.250237";
HiC_scaffold_1	StringTie	exon	505053	506522	1000	-	.	gene_id "STRG.27"; transcript_id "STRG.27.2"; exon_number "15"; cov "60.909328";
HiC_scaffold_1	StringTie	exon	506625	506781	1000	-	.	gene_id "STRG.27"; transcript_id "STRG.27.2"; exon_number "16"; cov "265.468506";
HiC_scaffold_1	StringTie	exon	509407	509493	1000	-	.	gene_id "STRG.27"; transcript_id "STRG.27.2"; exon_number "17"; cov "367.885681";
HiC_scaffold_1	StringTie	exon	510016	510110	1000	-	.	gene_id "STRG.27"; transcript_id "STRG.27.2"; exon_number "18"; cov "404.655457";
HiC_scaffold_1	StringTie	exon	511607	512270	1000	-	.	gene_id "STRG.27"; transcript_id "STRG.27.2"; exon_number "19"; cov "378.051178";
HiC_scaffold_1	StringTie	exon	514499	514675	1000	-	.	gene_id "STRG.27"; transcript_id "STRG.27.2"; exon_number "20"; cov "512.851013";
HiC_scaffold_1	StringTie	exon	515527	515583	1000	-	.	gene_id "STRG.27"; transcript_id "STRG.27.2"; exon_number "21"; cov "452.315552";
HiC_scaffold_1	StringTie	exon	515862	515953	1000	-	.	gene_id "STRG.27"; transcript_id "STRG.27.2"; exon_number "22"; cov "385.171326";
HiC_scaffold_1	StringTie	exon	517251	517329	1000	-	.	gene_id "STRG.27"; transcript_id "STRG.27.2"; exon_number "23"; cov "350.683136";
HiC_scaffold_1	StringTie	exon	518454	518541	1000	-	.	gene_id "STRG.27"; transcript_id "STRG.27.2"; exon_number "24"; cov "329.473663";
HiC_scaffold_1	StringTie	exon	519084	519214	1000	-	.	gene_id "STRG.27"; transcript_id "STRG.27.2"; exon_number "25"; cov "307.596497";
HiC_scaffold_1	StringTie	exon	519757	519852	1000	-	.	gene_id "STRG.27"; transcript_id "STRG.27.2"; exon_number "26"; cov "390.432739";
HiC_scaffold_1	StringTie	exon	520332	520516	1000	-	.	gene_id "STRG.27"; transcript_id "STRG.27.2"; exon_number "27"; cov "420.113983";
HiC_scaffold_1	StringTie	exon	521669	521772	1000	-	.	gene_id "STRG.27"; transcript_id "STRG.27.2"; exon_number "28"; cov "359.294373";
HiC_scaffold_1	StringTie	exon	522628	522731	1000	-	.	gene_id "STRG.27"; transcript_id "STRG.27.2"; exon_number "29"; cov "224.167892";
HiC_scaffold_1	StringTie	exon	526796	526974	1000	-	.	gene_id "STRG.27"; transcript_id "STRG.27.2"; exon_number "30"; cov "350.369049";
HiC_scaffold_1	StringTie	exon	528117	528218	1000	-	.	gene_id "STRG.27"; transcript_id "STRG.27.2"; exon_number "31"; cov "410.655701";
HiC_scaffold_1	StringTie	exon	530605	530797	1000	-	.	gene_id "STRG.27"; transcript_id "STRG.27.2"; exon_number "32"; cov "408.437286";
HiC_scaffold_1	StringTie	exon	531369	531499	1000	-	.	gene_id "STRG.27"; transcript_id "STRG.27.2"; exon_number "33"; cov "234.373169";
HiC_scaffold_1	StringTie	transcript	540694	544171	1000	-	.	gene_id "STRG.28"; transcript_id "STRG.28.1"; cov "9.300000"; FPKM "0.368147"; TPM "0.864717";
HiC_scaffold_1	StringTie	exon	540694	540801	1000	-	.	gene_id "STRG.28"; transcript_id "STRG.28.1"; exon_number "1"; cov "10.342592";
HiC_scaffold_1	StringTie	exon	544040	544171	1000	-	.	gene_id "STRG.28"; transcript_id "STRG.28.1"; exon_number "2"; cov "8.446970";
HiC_scaffold_1	StringTie	transcript	556126	556376	1000	-	.	gene_id "STRG.29"; transcript_id "STRG.29.1"; cov "2.980080"; FPKM "0.117969"; TPM "0.277089";
HiC_scaffold_1	StringTie	exon	556126	556376	1000	-	.	gene_id "STRG.29"; transcript_id "STRG.29.1"; exon_number "1"; cov "2.980080";
HiC_scaffold_1	StringTie	transcript	574461	574661	1000	-	.	gene_id "STRG.30"; transcript_id "STRG.30.1"; cov "2.567164"; FPKM "0.101623"; TPM "0.238696";
HiC_scaffold_1	StringTie	exon	574461	574661	1000	-	.	gene_id "STRG.30"; transcript_id "STRG.30.1"; exon_number "1"; cov "2.567164";
HiC_scaffold_1	StringTie	transcript	540684	591608	1000	+	.	gene_id "STRG.31"; transcript_id "STRG.31.1"; cov "244.891342"; FPKM "9.694207"; TPM "22.770088";
HiC_scaffold_1	StringTie	exon	540684	540801	1000	+	.	gene_id "STRG.31"; transcript_id "STRG.31.1"; exon_number "1"; cov "178.850540";
HiC_scaffold_1	StringTie	exon	544040	544243	1000	+	.	gene_id "STRG.31"; transcript_id "STRG.31.1"; exon_number "2"; cov "392.695038";
HiC_scaffold_1	StringTie	exon	544707	544805	1000	+	.	gene_id "STRG.31"; transcript_id "STRG.31.1"; exon_number "3"; cov "449.174530";
HiC_scaffold_1	StringTie	exon	546101	546331	1000	+	.	gene_id "STRG.31"; transcript_id "STRG.31.1"; exon_number "4"; cov "380.960510";
HiC_scaffold_1	StringTie	exon	550102	550154	1000	+	.	gene_id "STRG.31"; transcript_id "STRG.31.1"; exon_number "5"; cov "353.327881";
HiC_scaffold_1	StringTie	exon	551093	551273	1000	+	.	gene_id "STRG.31"; transcript_id "STRG.31.1"; exon_number "6"; cov "304.444092";
HiC_scaffold_1	StringTie	exon	552838	553011	1000	+	.	gene_id "STRG.31"; transcript_id "STRG.31.1"; exon_number "7"; cov "330.657562";
HiC_scaffold_1	StringTie	exon	553810	554000	1000	+	.	gene_id "STRG.31"; transcript_id "STRG.31.1"; exon_number "8"; cov "326.165100";
HiC_scaffold_1	StringTie	exon	554597	554732	1000	+	.	gene_id "STRG.31"; transcript_id "STRG.31.1"; exon_number "9"; cov "261.510345";
HiC_scaffold_1	StringTie	exon	555716	556525	1000	+	.	gene_id "STRG.31"; transcript_id "STRG.31.1"; exon_number "10"; cov "340.810120";
HiC_scaffold_1	StringTie	exon	556845	556886	1000	+	.	gene_id "STRG.31"; transcript_id "STRG.31.1"; exon_number "11"; cov "271.623108";
HiC_scaffold_1	StringTie	exon	560710	560899	1000	+	.	gene_id "STRG.31"; transcript_id "STRG.31.1"; exon_number "12"; cov "303.722351";
HiC_scaffold_1	StringTie	exon	561568	561807	1000	+	.	gene_id "STRG.31"; transcript_id "STRG.31.1"; exon_number "13"; cov "258.607178";
HiC_scaffold_1	StringTie	exon	562839	562992	1000	+	.	gene_id "STRG.31"; transcript_id "STRG.31.1"; exon_number "14"; cov "175.809464";
HiC_scaffold_1	StringTie	exon	563708	563852	1000	+	.	gene_id "STRG.31"; transcript_id "STRG.31.1"; exon_number "15"; cov "212.855682";
HiC_scaffold_1	StringTie	exon	564220	564406	1000	+	.	gene_id "STRG.31"; transcript_id "STRG.31.1"; exon_number "16"; cov "308.432404";
HiC_scaffold_1	StringTie	exon	565891	566050	1000	+	.	gene_id "STRG.31"; transcript_id "STRG.31.1"; exon_number "17"; cov "372.767029";
HiC_scaffold_1	StringTie	exon	566843	566947	1000	+	.	gene_id "STRG.31"; transcript_id "STRG.31.1"; exon_number "18"; cov "434.613953";
HiC_scaffold_1	StringTie	exon	569599	569741	1000	+	.	gene_id "STRG.31"; transcript_id "STRG.31.1"; exon_number "19"; cov "478.924652";
HiC_scaffold_1	StringTie	exon	572954	573089	1000	+	.	gene_id "STRG.31"; transcript_id "STRG.31.1"; exon_number "20"; cov "350.586639";
HiC_scaffold_1	StringTie	exon	573286	573430	1000	+	.	gene_id "STRG.31"; transcript_id "STRG.31.1"; exon_number "21"; cov "155.617081";
HiC_scaffold_1	StringTie	exon	574254	574467	1000	+	.	gene_id "STRG.31"; transcript_id "STRG.31.1"; exon_number "22"; cov "159.216644";
HiC_scaffold_1	StringTie	exon	575356	575593	1000	+	.	gene_id "STRG.31"; transcript_id "STRG.31.1"; exon_number "23"; cov "295.558838";
HiC_scaffold_1	StringTie	exon	575909	575983	1000	+	.	gene_id "STRG.31"; transcript_id "STRG.31.1"; exon_number "24"; cov "233.279663";
HiC_scaffold_1	StringTie	exon	577931	578105	1000	+	.	gene_id "STRG.31"; transcript_id "STRG.31.1"; exon_number "25"; cov "276.047424";
HiC_scaffold_1	StringTie	exon	582221	582389	1000	+	.	gene_id "STRG.31"; transcript_id "STRG.31.1"; exon_number "26"; cov "389.231140";
HiC_scaffold_1	StringTie	exon	583379	583599	1000	+	.	gene_id "STRG.31"; transcript_id "STRG.31.1"; exon_number "27"; cov "218.243881";
HiC_scaffold_1	StringTie	exon	585538	585732	1000	+	.	gene_id "STRG.31"; transcript_id "STRG.31.1"; exon_number "28"; cov "185.058533";
HiC_scaffold_1	StringTie	exon	587055	587222	1000	+	.	gene_id "STRG.31"; transcript_id "STRG.31.1"; exon_number "29"; cov "221.963455";
HiC_scaffold_1	StringTie	exon	588767	591608	1000	+	.	gene_id "STRG.31"; transcript_id "STRG.31.1"; exon_number "30"; cov "144.724655";
HiC_scaffold_1	StringTie	transcript	588782	589007	1000	-	.	gene_id "STRG.32"; transcript_id "STRG.32.1"; cov "2.876106"; FPKM "0.113853"; TPM "0.267421";
HiC_scaffold_1	StringTie	exon	588782	589007	1000	-	.	gene_id "STRG.32"; transcript_id "STRG.32.1"; exon_number "1"; cov "2.876106";
HiC_scaffold_1	StringTie	transcript	593942	594770	1000	+	.	gene_id "STRG.33"; transcript_id "STRG.33.1"; cov "5.016888"; FPKM "0.198597"; TPM "0.466472";
HiC_scaffold_1	StringTie	exon	593942	594770	1000	+	.	gene_id "STRG.33"; transcript_id "STRG.33.1"; exon_number "1"; cov "5.016888";
HiC_scaffold_1	StringTie	transcript	593988	601612	1000	-	.	gene_id "STRG.34"; transcript_id "STRG.34.1"; cov "161.089554"; FPKM "6.376851"; TPM "14.978167";
HiC_scaffold_1	StringTie	exon	593988	594772	1000	-	.	gene_id "STRG.34"; transcript_id "STRG.34.1"; exon_number "1"; cov "189.959747";
HiC_scaffold_1	StringTie	exon	595688	595829	1000	-	.	gene_id "STRG.34"; transcript_id "STRG.34.1"; exon_number "2"; cov "225.962173";
HiC_scaffold_1	StringTie	exon	597315	597398	1000	-	.	gene_id "STRG.34"; transcript_id "STRG.34.1"; exon_number "3"; cov "151.996643";
HiC_scaffold_1	StringTie	exon	598268	598358	1000	-	.	gene_id "STRG.34"; transcript_id "STRG.34.1"; exon_number "4"; cov "162.926346";
HiC_scaffold_1	StringTie	exon	599438	599524	1000	-	.	gene_id "STRG.34"; transcript_id "STRG.34.1"; exon_number "5"; cov "136.104050";
HiC_scaffold_1	StringTie	exon	601482	601612	1000	-	.	gene_id "STRG.34"; transcript_id "STRG.34.1"; exon_number "6"; cov "64.296921";
HiC_scaffold_1	StringTie	transcript	593988	601351	1000	-	.	gene_id "STRG.34"; transcript_id "STRG.34.2"; cov "54.813656"; FPKM "2.169840"; TPM "5.096594";
HiC_scaffold_1	StringTie	exon	593988	594772	1000	-	.	gene_id "STRG.34"; transcript_id "STRG.34.2"; exon_number "1"; cov "63.522560";
HiC_scaffold_1	StringTie	exon	595688	595829	1000	-	.	gene_id "STRG.34"; transcript_id "STRG.34.2"; exon_number "2"; cov "75.561775";
HiC_scaffold_1	StringTie	exon	597315	597398	1000	-	.	gene_id "STRG.34"; transcript_id "STRG.34.2"; exon_number "3"; cov "50.827694";
HiC_scaffold_1	StringTie	exon	598268	598358	1000	-	.	gene_id "STRG.34"; transcript_id "STRG.34.2"; exon_number "4"; cov "54.482594";
HiC_scaffold_1	StringTie	exon	599438	599524	1000	-	.	gene_id "STRG.34"; transcript_id "STRG.34.2"; exon_number "5"; cov "45.366970";
HiC_scaffold_1	StringTie	exon	601167	601351	1000	-	.	gene_id "STRG.34"; transcript_id "STRG.34.2"; exon_number "6"; cov "38.836735";
HiC_scaffold_1	StringTie	transcript	593988	601024	1000	-	.	gene_id "STRG.34"; transcript_id "STRG.34.3"; cov "33.931713"; FPKM "1.343212"; TPM "3.154983";
HiC_scaffold_1	StringTie	exon	593988	594772	1000	-	.	gene_id "STRG.34"; transcript_id "STRG.34.3"; exon_number "1"; cov "35.416946";
HiC_scaffold_1	StringTie	exon	595688	595829	1000	-	.	gene_id "STRG.34"; transcript_id "STRG.34.3"; exon_number "2"; cov "42.129402";
HiC_scaffold_1	StringTie	exon	597315	597398	1000	-	.	gene_id "STRG.34"; transcript_id "STRG.34.3"; exon_number "3"; cov "28.338940";
HiC_scaffold_1	StringTie	exon	598268	598358	1000	-	.	gene_id "STRG.34"; transcript_id "STRG.34.3"; exon_number "4"; cov "30.376720";
HiC_scaffold_1	StringTie	exon	599438	599523	1000	-	.	gene_id "STRG.34"; transcript_id "STRG.34.3"; exon_number "5"; cov "28.250196";
HiC_scaffold_1	StringTie	exon	600762	601024	1000	-	.	gene_id "STRG.34"; transcript_id "STRG.34.3"; exon_number "6"; cov "29.946634";
HiC_scaffold_1	StringTie	transcript	593988	601024	1000	-	.	gene_id "STRG.34"; transcript_id "STRG.34.4"; cov "21.764889"; FPKM "0.861579"; TPM "2.023707";
HiC_scaffold_1	StringTie	exon	593988	594772	1000	-	.	gene_id "STRG.34"; transcript_id "STRG.34.4"; exon_number "1"; cov "23.665998";
HiC_scaffold_1	StringTie	exon	595688	595829	1000	-	.	gene_id "STRG.34"; transcript_id "STRG.34.4"; exon_number "2"; cov "28.151339";
HiC_scaffold_1	StringTie	exon	597315	597398	1000	-	.	gene_id "STRG.34"; transcript_id "STRG.34.4"; exon_number "3"; cov "18.936394";
HiC_scaffold_1	StringTie	exon	598268	598358	1000	-	.	gene_id "STRG.34"; transcript_id "STRG.34.4"; exon_number "4"; cov "20.298063";
HiC_scaffold_1	StringTie	exon	599438	599524	1000	-	.	gene_id "STRG.34"; transcript_id "STRG.34.4"; exon_number "5"; cov "18.839632";
HiC_scaffold_1	StringTie	exon	600443	601024	1000	-	.	gene_id "STRG.34"; transcript_id "STRG.34.4"; exon_number "6"; cov "18.717342";
HiC_scaffold_1	StringTie	transcript	599469	602383	1000	+	.	gene_id "STRG.35"; transcript_id "STRG.35.1"; cov "16.332760"; FPKM "0.646545"; TPM "1.518626";
HiC_scaffold_1	StringTie	exon	599469	599524	1000	+	.	gene_id "STRG.35"; transcript_id "STRG.35.1"; exon_number "1"; cov "3.023809";
HiC_scaffold_1	StringTie	exon	601482	602383	1000	+	.	gene_id "STRG.35"; transcript_id "STRG.35.1"; exon_number "2"; cov "17.159037";
HiC_scaffold_1	StringTie	transcript	602501	603337	1000	-	.	gene_id "STRG.36"; transcript_id "STRG.36.1"; cov "3.261649"; FPKM "0.129115"; TPM "0.303269";
HiC_scaffold_1	StringTie	exon	602501	603337	1000	-	.	gene_id "STRG.36"; transcript_id "STRG.36.1"; exon_number "1"; cov "3.261649";
HiC_scaffold_1	StringTie	transcript	624322	624696	1000	-	.	gene_id "STRG.37"; transcript_id "STRG.37.1"; cov "8.438666"; FPKM "0.334051"; TPM "0.784630";
HiC_scaffold_1	StringTie	exon	624322	624696	1000	-	.	gene_id "STRG.37"; transcript_id "STRG.37.1"; exon_number "1"; cov "8.438666";
HiC_scaffold_1	StringTie	transcript	602528	604652	1000	+	.	gene_id "STRG.38"; transcript_id "STRG.38.1"; cov "13.205627"; FPKM "0.522755"; TPM "1.227864";
HiC_scaffold_1	StringTie	exon	602528	603461	1000	+	.	gene_id "STRG.38"; transcript_id "STRG.38.1"; exon_number "1"; cov "10.992108";
HiC_scaffold_1	StringTie	exon	604292	604652	1000	+	.	gene_id "STRG.38"; transcript_id "STRG.38.1"; exon_number "2"; cov "18.229265";
HiC_scaffold_1	StringTie	transcript	602528	604652	1000	+	.	gene_id "STRG.38"; transcript_id "STRG.38.2"; cov "34.110504"; FPKM "1.350290"; TPM "3.171607";
HiC_scaffold_1	StringTie	exon	602528	604652	1000	+	.	gene_id "STRG.38"; transcript_id "STRG.38.2"; exon_number "1"; cov "34.110504";
HiC_scaffold_1	StringTie	transcript	624786	625048	1000	-	.	gene_id "STRG.39"; transcript_id "STRG.39.1"; cov "12.794677"; FPKM "0.506487"; TPM "1.189654";
HiC_scaffold_1	StringTie	exon	624786	625048	1000	-	.	gene_id "STRG.39"; transcript_id "STRG.39.1"; exon_number "1"; cov "12.794677";
HiC_scaffold_1	StringTie	transcript	707643	709142	1000	-	.	gene_id "STRG.40"; transcript_id "STRG.40.1"; cov "10.147917"; FPKM "0.401713"; TPM "0.943557";
HiC_scaffold_1	StringTie	exon	707643	707696	1000	-	.	gene_id "STRG.40"; transcript_id "STRG.40.1"; exon_number "1"; cov "4.703704";
HiC_scaffold_1	StringTie	exon	708200	708390	1000	-	.	gene_id "STRG.40"; transcript_id "STRG.40.1"; exon_number "2"; cov "13.129581";
HiC_scaffold_1	StringTie	exon	709088	709142	1000	-	.	gene_id "STRG.40"; transcript_id "STRG.40.1"; exon_number "3"; cov "5.138637";
HiC_scaffold_1	StringTie	transcript	709632	714426	1000	-	.	gene_id "STRG.41"; transcript_id "STRG.41.1"; cov "8.885122"; FPKM "0.351724"; TPM "0.826142";
HiC_scaffold_1	StringTie	exon	709632	709722	1000	-	.	gene_id "STRG.41"; transcript_id "STRG.41.1"; exon_number "1"; cov "7.164835";
HiC_scaffold_1	StringTie	exon	710703	710859	1000	-	.	gene_id "STRG.41"; transcript_id "STRG.41.1"; exon_number "2"; cov "10.114650";
HiC_scaffold_1	StringTie	exon	711908	712065	1000	-	.	gene_id "STRG.41"; transcript_id "STRG.41.1"; exon_number "3"; cov "11.803798";
HiC_scaffold_1	StringTie	exon	714302	714426	1000	-	.	gene_id "STRG.41"; transcript_id "STRG.41.1"; exon_number "4"; cov "4.904000";
HiC_scaffold_1	StringTie	transcript	732956	733540	1000	-	.	gene_id "STRG.42"; transcript_id "STRG.42.1"; cov "70.393387"; FPKM "2.786575"; TPM "6.545203";
HiC_scaffold_1	StringTie	exon	732956	733540	1000	-	.	gene_id "STRG.42"; transcript_id "STRG.42.1"; exon_number "1"; cov "70.393387";
HiC_scaffold_1	StringTie	transcript	733769	734463	1000	-	.	gene_id "STRG.43"; transcript_id "STRG.43.1"; cov "3.041727"; FPKM "0.120409"; TPM "0.282821";
HiC_scaffold_1	StringTie	exon	733769	734463	1000	-	.	gene_id "STRG.43"; transcript_id "STRG.43.1"; exon_number "1"; cov "3.041727";
HiC_scaffold_1	StringTie	transcript	673522	733725	1000	+	.	gene_id "STRG.44"; transcript_id "STRG.44.1"; cov "113.166183"; FPKM "4.479768"; TPM "10.522234";
HiC_scaffold_1	StringTie	exon	673522	673711	1000	+	.	gene_id "STRG.44"; transcript_id "STRG.44.1"; exon_number "1"; cov "4.124061";
HiC_scaffold_1	StringTie	exon	693859	693942	1000	+	.	gene_id "STRG.44"; transcript_id "STRG.44.1"; exon_number "2"; cov "29.764532";
HiC_scaffold_1	StringTie	exon	695083	695127	1000	+	.	gene_id "STRG.44"; transcript_id "STRG.44.1"; exon_number "3"; cov "75.993416";
HiC_scaffold_1	StringTie	exon	696491	696652	1000	+	.	gene_id "STRG.44"; transcript_id "STRG.44.1"; exon_number "4"; cov "86.586685";
HiC_scaffold_1	StringTie	exon	698486	698621	1000	+	.	gene_id "STRG.44"; transcript_id "STRG.44.1"; exon_number "5"; cov "74.725037";
HiC_scaffold_1	StringTie	exon	698930	699069	1000	+	.	gene_id "STRG.44"; transcript_id "STRG.44.1"; exon_number "6"; cov "62.708958";
HiC_scaffold_1	StringTie	exon	699649	699801	1000	+	.	gene_id "STRG.44"; transcript_id "STRG.44.1"; exon_number "7"; cov "56.558033";
HiC_scaffold_1	StringTie	exon	704803	704975	1000	+	.	gene_id "STRG.44"; transcript_id "STRG.44.1"; exon_number "8"; cov "42.772881";
HiC_scaffold_1	StringTie	exon	705312	705426	1000	+	.	gene_id "STRG.44"; transcript_id "STRG.44.1"; exon_number "9"; cov "37.167542";
HiC_scaffold_1	StringTie	exon	707001	707165	1000	+	.	gene_id "STRG.44"; transcript_id "STRG.44.1"; exon_number "10"; cov "32.982365";
HiC_scaffold_1	StringTie	exon	707611	707696	1000	+	.	gene_id "STRG.44"; transcript_id "STRG.44.1"; exon_number "11"; cov "32.193039";
HiC_scaffold_1	StringTie	exon	708200	708390	1000	+	.	gene_id "STRG.44"; transcript_id "STRG.44.1"; exon_number "12"; cov "49.612423";
HiC_scaffold_1	StringTie	exon	709088	709187	1000	+	.	gene_id "STRG.44"; transcript_id "STRG.44.1"; exon_number "13"; cov "53.991161";
HiC_scaffold_1	StringTie	exon	709609	709722	1000	+	.	gene_id "STRG.44"; transcript_id "STRG.44.1"; exon_number "14"; cov "71.924675";
HiC_scaffold_1	StringTie	exon	710703	710859	1000	+	.	gene_id "STRG.44"; transcript_id "STRG.44.1"; exon_number "15"; cov "77.277802";
HiC_scaffold_1	StringTie	exon	711908	712065	1000	+	.	gene_id "STRG.44"; transcript_id "STRG.44.1"; exon_number "16"; cov "88.042931";
HiC_scaffold_1	StringTie	exon	714302	714467	1000	+	.	gene_id "STRG.44"; transcript_id "STRG.44.1"; exon_number "17"; cov "103.405899";
HiC_scaffold_1	StringTie	exon	714551	714637	1000	+	.	gene_id "STRG.44"; transcript_id "STRG.44.1"; exon_number "18"; cov "73.192322";
HiC_scaffold_1	StringTie	exon	714837	714898	1000	+	.	gene_id "STRG.44"; transcript_id "STRG.44.1"; exon_number "19"; cov "49.946384";
HiC_scaffold_1	StringTie	exon	732579	733725	1000	+	.	gene_id "STRG.44"; transcript_id "STRG.44.1"; exon_number "20"; cov "234.231201";
HiC_scaffold_1	StringTie	transcript	693801	714998	1000	+	.	gene_id "STRG.44"; transcript_id "STRG.44.2"; cov "250.136414"; FPKM "9.901837"; TPM "23.257776";
HiC_scaffold_1	StringTie	exon	693801	693942	1000	+	.	gene_id "STRG.44"; transcript_id "STRG.44.2"; exon_number "1"; cov "105.699532";
HiC_scaffold_1	StringTie	exon	695083	695127	1000	+	.	gene_id "STRG.44"; transcript_id "STRG.44.2"; exon_number "2"; cov "317.895386";
HiC_scaffold_1	StringTie	exon	696491	696652	1000	+	.	gene_id "STRG.44"; transcript_id "STRG.44.2"; exon_number "3"; cov "362.208984";
HiC_scaffold_1	StringTie	exon	698486	698621	1000	+	.	gene_id "STRG.44"; transcript_id "STRG.44.2"; exon_number "4"; cov "312.589508";
HiC_scaffold_1	StringTie	exon	698930	699069	1000	+	.	gene_id "STRG.44"; transcript_id "STRG.44.2"; exon_number "5"; cov "262.323853";
HiC_scaffold_1	StringTie	exon	699649	699801	1000	+	.	gene_id "STRG.44"; transcript_id "STRG.44.2"; exon_number "6"; cov "236.593338";
HiC_scaffold_1	StringTie	exon	704803	704975	1000	+	.	gene_id "STRG.44"; transcript_id "STRG.44.2"; exon_number "7"; cov "178.927368";
HiC_scaffold_1	StringTie	exon	705312	705426	1000	+	.	gene_id "STRG.44"; transcript_id "STRG.44.2"; exon_number "8"; cov "155.479126";
HiC_scaffold_1	StringTie	exon	707001	707165	1000	+	.	gene_id "STRG.44"; transcript_id "STRG.44.2"; exon_number "9"; cov "137.971710";
HiC_scaffold_1	StringTie	exon	707611	707696	1000	+	.	gene_id "STRG.44"; transcript_id "STRG.44.2"; exon_number "10"; cov "134.669815";
HiC_scaffold_1	StringTie	exon	708200	708390	1000	+	.	gene_id "STRG.44"; transcript_id "STRG.44.2"; exon_number "11"; cov "207.538513";
HiC_scaffold_1	StringTie	exon	709088	709187	1000	+	.	gene_id "STRG.44"; transcript_id "STRG.44.2"; exon_number "12"; cov "226.027466";
HiC_scaffold_1	StringTie	exon	709609	709722	1000	+	.	gene_id "STRG.44"; transcript_id "STRG.44.2"; exon_number "13"; cov "301.310791";
HiC_scaffold_1	StringTie	exon	710703	710859	1000	+	.	gene_id "STRG.44"; transcript_id "STRG.44.2"; exon_number "14"; cov "324.108459";
HiC_scaffold_1	StringTie	exon	711908	712065	1000	+	.	gene_id "STRG.44"; transcript_id "STRG.44.2"; exon_number "15"; cov "369.262573";
HiC_scaffold_1	StringTie	exon	714302	714467	1000	+	.	gene_id "STRG.44"; transcript_id "STRG.44.2"; exon_number "16"; cov "433.696533";
HiC_scaffold_1	StringTie	exon	714551	714637	1000	+	.	gene_id "STRG.44"; transcript_id "STRG.44.2"; exon_number "17"; cov "306.974365";
HiC_scaffold_1	StringTie	exon	714837	714998	1000	+	.	gene_id "STRG.44"; transcript_id "STRG.44.2"; exon_number "18"; cov "145.987854";
HiC_scaffold_1	StringTie	transcript	693801	714998	1000	+	.	gene_id "STRG.44"; transcript_id "STRG.44.3"; cov "75.020035"; FPKM "2.969724"; TPM "6.975390";
HiC_scaffold_1	StringTie	exon	693801	693942	1000	+	.	gene_id "STRG.44"; transcript_id "STRG.44.3"; exon_number "1"; cov "31.042507";
HiC_scaffold_1	StringTie	exon	695083	695127	1000	+	.	gene_id "STRG.44"; transcript_id "STRG.44.3"; exon_number "2"; cov "93.361534";
HiC_scaffold_1	StringTie	exon	696491	696652	1000	+	.	gene_id "STRG.44"; transcript_id "STRG.44.3"; exon_number "3"; cov "106.375847";
HiC_scaffold_1	StringTie	exon	698486	698621	1000	+	.	gene_id "STRG.44"; transcript_id "STRG.44.3"; exon_number "4"; cov "91.803276";
HiC_scaffold_1	StringTie	exon	698930	699069	1000	+	.	gene_id "STRG.44"; transcript_id "STRG.44.3"; exon_number "5"; cov "77.040947";
HiC_scaffold_1	StringTie	exon	699649	699801	1000	+	.	gene_id "STRG.44"; transcript_id "STRG.44.3"; exon_number "6"; cov "69.484245";
HiC_scaffold_1	StringTie	exon	704803	704975	1000	+	.	gene_id "STRG.44"; transcript_id "STRG.44.3"; exon_number "7"; cov "52.548534";
HiC_scaffold_1	StringTie	exon	705312	705420	1000	+	.	gene_id "STRG.44"; transcript_id "STRG.44.3"; exon_number "8"; cov "45.768154";
HiC_scaffold_1	StringTie	exon	707001	707165	1000	+	.	gene_id "STRG.44"; transcript_id "STRG.44.3"; exon_number "9"; cov "42.683174";
HiC_scaffold_1	StringTie	exon	707611	707684	1000	+	.	gene_id "STRG.44"; transcript_id "STRG.44.3"; exon_number "10"; cov "40.436802";
HiC_scaffold_1	StringTie	exon	708200	708390	1000	+	.	gene_id "STRG.44"; transcript_id "STRG.44.3"; exon_number "11"; cov "63.710587";
HiC_scaffold_1	StringTie	exon	709088	709187	1000	+	.	gene_id "STRG.44"; transcript_id "STRG.44.3"; exon_number "12"; cov "68.757080";
HiC_scaffold_1	StringTie	exon	709609	709722	1000	+	.	gene_id "STRG.44"; transcript_id "STRG.44.3"; exon_number "13"; cov "90.901596";
HiC_scaffold_1	StringTie	exon	710703	710859	1000	+	.	gene_id "STRG.44"; transcript_id "STRG.44.3"; exon_number "14"; cov "96.450752";
HiC_scaffold_1	StringTie	exon	711908	712065	1000	+	.	gene_id "STRG.44"; transcript_id "STRG.44.3"; exon_number "15"; cov "109.873062";
HiC_scaffold_1	StringTie	exon	714302	714467	1000	+	.	gene_id "STRG.44"; transcript_id "STRG.44.3"; exon_number "16"; cov "133.448792";
HiC_scaffold_1	StringTie	exon	714551	714637	1000	+	.	gene_id "STRG.44"; transcript_id "STRG.44.3"; exon_number "17"; cov "102.402817";
HiC_scaffold_1	StringTie	exon	714771	714998	1000	+	.	gene_id "STRG.44"; transcript_id "STRG.44.3"; exon_number "18"; cov "49.127113";
HiC_scaffold_1	StringTie	transcript	735683	737005	1000	-	.	gene_id "STRG.45"; transcript_id "STRG.45.1"; cov "1869.400391"; FPKM "74.001610"; TPM "173.817551";
HiC_scaffold_1	StringTie	exon	735683	735991	1000	-	.	gene_id "STRG.45"; transcript_id "STRG.45.1"; exon_number "1"; cov "1673.901733";
HiC_scaffold_1	StringTie	exon	736881	737005	1000	-	.	gene_id "STRG.45"; transcript_id "STRG.45.1"; exon_number "2"; cov "2352.673096";
HiC_scaffold_1	StringTie	transcript	735830	737000	1000	+	.	gene_id "STRG.46"; transcript_id "STRG.46.1"; cov "123.778427"; FPKM "4.899861"; TPM "11.508964";
HiC_scaffold_1	StringTie	exon	735830	735991	1000	+	.	gene_id "STRG.46"; transcript_id "STRG.46.1"; exon_number "1"; cov "141.670578";
HiC_scaffold_1	StringTie	exon	736881	737000	1000	+	.	gene_id "STRG.46"; transcript_id "STRG.46.1"; exon_number "2"; cov "102.655449";
HiC_scaffold_1	StringTie	transcript	747611	752864	1000	-	.	gene_id "STRG.47"; transcript_id "STRG.47.1"; cov "405.279633"; FPKM "16.043297"; TPM "37.683052";
HiC_scaffold_1	StringTie	exon	747611	747950	1000	-	.	gene_id "STRG.47"; transcript_id "STRG.47.1"; exon_number "1"; cov "132.435287";
HiC_scaffold_1	StringTie	exon	748212	748307	1000	-	.	gene_id "STRG.47"; transcript_id "STRG.47.1"; exon_number "2"; cov "616.933350";
HiC_scaffold_1	StringTie	exon	749095	749226	1000	-	.	gene_id "STRG.47"; transcript_id "STRG.47.1"; exon_number "3"; cov "711.566711";
HiC_scaffold_1	StringTie	exon	750166	750324	1000	-	.	gene_id "STRG.47"; transcript_id "STRG.47.1"; exon_number "4"; cov "626.222656";
HiC_scaffold_1	StringTie	exon	750610	750677	1000	-	.	gene_id "STRG.47"; transcript_id "STRG.47.1"; exon_number "5"; cov "609.904419";
HiC_scaffold_1	StringTie	exon	752656	752864	1000	-	.	gene_id "STRG.47"; transcript_id "STRG.47.1"; exon_number "6"; cov "322.441193";
HiC_scaffold_1	StringTie	transcript	753527	753932	1000	-	.	gene_id "STRG.48"; transcript_id "STRG.48.1"; cov "2.633005"; FPKM "0.104229"; TPM "0.244818";
HiC_scaffold_1	StringTie	exon	753527	753932	1000	-	.	gene_id "STRG.48"; transcript_id "STRG.48.1"; exon_number "1"; cov "2.633005";
HiC_scaffold_1	StringTie	transcript	754811	755107	1000	-	.	gene_id "STRG.49"; transcript_id "STRG.49.1"; cov "43.363636"; FPKM "1.716582"; TPM "4.031967";
HiC_scaffold_1	StringTie	exon	754811	755107	1000	-	.	gene_id "STRG.49"; transcript_id "STRG.49.1"; exon_number "1"; cov "43.363636";
HiC_scaffold_1	StringTie	transcript	748212	752819	1000	+	.	gene_id "STRG.50"; transcript_id "STRG.50.1"; cov "20.928902"; FPKM "0.828486"; TPM "1.945977";
HiC_scaffold_1	StringTie	exon	748212	748307	1000	+	.	gene_id "STRG.50"; transcript_id "STRG.50.1"; exon_number "1"; cov "7.887390";
HiC_scaffold_1	StringTie	exon	749095	749226	1000	+	.	gene_id "STRG.50"; transcript_id "STRG.50.1"; exon_number "2"; cov "33.998505";
HiC_scaffold_1	StringTie	exon	750166	750324	1000	+	.	gene_id "STRG.50"; transcript_id "STRG.50.1"; exon_number "3"; cov "12.303157";
HiC_scaffold_1	StringTie	exon	750610	750677	1000	+	.	gene_id "STRG.50"; transcript_id "STRG.50.1"; exon_number "4"; cov "40.036762";
HiC_scaffold_1	StringTie	exon	752656	752819	1000	+	.	gene_id "STRG.50"; transcript_id "STRG.50.1"; exon_number "5"; cov "18.411449";
HiC_scaffold_1	StringTie	transcript	834867	836894	1000	+	.	gene_id "STRG.51"; transcript_id "STRG.51.1"; cov "5.678087"; FPKM "0.224771"; TPM "0.527951";
HiC_scaffold_1	StringTie	exon	834867	835017	1000	+	.	gene_id "STRG.51"; transcript_id "STRG.51.1"; exon_number "1"; cov "6.045412";
HiC_scaffold_1	StringTie	exon	836825	836894	1000	+	.	gene_id "STRG.51"; transcript_id "STRG.51.1"; exon_number "2"; cov "4.885714";
HiC_scaffold_1	StringTie	transcript	853528	853771	1000	+	.	gene_id "STRG.52"; transcript_id "STRG.52.1"; cov "3.204918"; FPKM "0.126869"; TPM "0.297994";
HiC_scaffold_1	StringTie	exon	853528	853771	1000	+	.	gene_id "STRG.52"; transcript_id "STRG.52.1"; exon_number "1"; cov "3.204918";
HiC_scaffold_1	StringTie	transcript	856419	856665	1000	+	.	gene_id "STRG.53"; transcript_id "STRG.53.1"; cov "2.668016"; FPKM "0.105615"; TPM "0.248073";
HiC_scaffold_1	StringTie	exon	856419	856665	1000	+	.	gene_id "STRG.53"; transcript_id "STRG.53.1"; exon_number "1"; cov "2.668016";
HiC_scaffold_1	StringTie	transcript	857246	859151	1000	+	.	gene_id "STRG.54"; transcript_id "STRG.54.1"; cov "10.294543"; FPKM "0.407517"; TPM "0.957190";
HiC_scaffold_1	StringTie	exon	857246	857391	1000	+	.	gene_id "STRG.54"; transcript_id "STRG.54.1"; exon_number "1"; cov "5.374572";
HiC_scaffold_1	StringTie	exon	858333	858436	1000	+	.	gene_id "STRG.54"; transcript_id "STRG.54.1"; exon_number "2"; cov "16.068209";
HiC_scaffold_1	StringTie	exon	858930	859151	1000	+	.	gene_id "STRG.54"; transcript_id "STRG.54.1"; exon_number "3"; cov "10.825420";
HiC_scaffold_1	StringTie	transcript	953044	953588	1000	+	.	gene_id "STRG.55"; transcript_id "STRG.55.1"; cov "2.655046"; FPKM "0.105102"; TPM "0.246867";
HiC_scaffold_1	StringTie	exon	953044	953588	1000	+	.	gene_id "STRG.55"; transcript_id "STRG.55.1"; exon_number "1"; cov "2.655046";
HiC_scaffold_1	StringTie	transcript	956381	956745	1000	+	.	gene_id "STRG.56"; transcript_id "STRG.56.1"; cov "3.169863"; FPKM "0.125481"; TPM "0.294735";
HiC_scaffold_1	StringTie	exon	956381	956745	1000	+	.	gene_id "STRG.56"; transcript_id "STRG.56.1"; exon_number "1"; cov "3.169863";
HiC_scaffold_1	StringTie	transcript	756143	814886	1000	-	.	gene_id "STRG.57"; transcript_id "STRG.57.1"; cov "18.036449"; FPKM "0.713986"; TPM "1.677036";
HiC_scaffold_1	StringTie	exon	756143	758925	1000	-	.	gene_id "STRG.57"; transcript_id "STRG.57.1"; exon_number "1"; cov "16.540867";
HiC_scaffold_1	StringTie	exon	764000	764199	1000	-	.	gene_id "STRG.57"; transcript_id "STRG.57.1"; exon_number "2"; cov "14.252334";
HiC_scaffold_1	StringTie	exon	764300	764426	1000	-	.	gene_id "STRG.57"; transcript_id "STRG.57.1"; exon_number "3"; cov "12.995463";
HiC_scaffold_1	StringTie	exon	765585	765655	1000	-	.	gene_id "STRG.57"; transcript_id "STRG.57.1"; exon_number "4"; cov "10.786757";
HiC_scaffold_1	StringTie	exon	765775	765813	1000	-	.	gene_id "STRG.57"; transcript_id "STRG.57.1"; exon_number "5"; cov "12.550600";
HiC_scaffold_1	StringTie	exon	768916	769068	1000	-	.	gene_id "STRG.57"; transcript_id "STRG.57.1"; exon_number "6"; cov "24.533804";
HiC_scaffold_1	StringTie	exon	769855	770064	1000	-	.	gene_id "STRG.57"; transcript_id "STRG.57.1"; exon_number "7"; cov "25.654583";
HiC_scaffold_1	StringTie	exon	772824	772986	1000	-	.	gene_id "STRG.57"; transcript_id "STRG.57.1"; exon_number "8"; cov "41.294781";
HiC_scaffold_1	StringTie	exon	775543	775621	1000	-	.	gene_id "STRG.57"; transcript_id "STRG.57.1"; exon_number "9"; cov "43.261395";
HiC_scaffold_1	StringTie	exon	777492	777707	1000	-	.	gene_id "STRG.57"; transcript_id "STRG.57.1"; exon_number "10"; cov "22.821644";
HiC_scaffold_1	StringTie	exon	777796	777913	1000	-	.	gene_id "STRG.57"; transcript_id "STRG.57.1"; exon_number "11"; cov "26.810053";
HiC_scaffold_1	StringTie	exon	778674	778830	1000	-	.	gene_id "STRG.57"; transcript_id "STRG.57.1"; exon_number "12"; cov "32.424004";
HiC_scaffold_1	StringTie	exon	779909	780067	1000	-	.	gene_id "STRG.57"; transcript_id "STRG.57.1"; exon_number "13"; cov "35.063820";
HiC_scaffold_1	StringTie	exon	780306	780498	1000	-	.	gene_id "STRG.57"; transcript_id "STRG.57.1"; exon_number "14"; cov "23.389828";
HiC_scaffold_1	StringTie	exon	780706	780846	1000	-	.	gene_id "STRG.57"; transcript_id "STRG.57.1"; exon_number "15"; cov "31.735729";
HiC_scaffold_1	StringTie	exon	783131	783215	1000	-	.	gene_id "STRG.57"; transcript_id "STRG.57.1"; exon_number "16"; cov "34.839661";
HiC_scaffold_1	StringTie	exon	794538	794729	1000	-	.	gene_id "STRG.57"; transcript_id "STRG.57.1"; exon_number "17"; cov "15.626054";
HiC_scaffold_1	StringTie	exon	802331	802496	1000	-	.	gene_id "STRG.57"; transcript_id "STRG.57.1"; exon_number "18"; cov "12.167907";
HiC_scaffold_1	StringTie	exon	804978	805130	1000	-	.	gene_id "STRG.57"; transcript_id "STRG.57.1"; exon_number "19"; cov "7.839691";
HiC_scaffold_1	StringTie	exon	807546	807627	1000	-	.	gene_id "STRG.57"; transcript_id "STRG.57.1"; exon_number "20"; cov "5.551250";
HiC_scaffold_1	StringTie	exon	809032	809203	1000	-	.	gene_id "STRG.57"; transcript_id "STRG.57.1"; exon_number "21"; cov "6.446774";
HiC_scaffold_1	StringTie	exon	810716	810812	1000	-	.	gene_id "STRG.57"; transcript_id "STRG.57.1"; exon_number "22"; cov "9.412577";
HiC_scaffold_1	StringTie	exon	811547	811608	1000	-	.	gene_id "STRG.57"; transcript_id "STRG.57.1"; exon_number "23"; cov "9.055849";
HiC_scaffold_1	StringTie	exon	812406	812489	1000	-	.	gene_id "STRG.57"; transcript_id "STRG.57.1"; exon_number "24"; cov "8.571983";
HiC_scaffold_1	StringTie	exon	813436	813661	1000	-	.	gene_id "STRG.57"; transcript_id "STRG.57.1"; exon_number "25"; cov "7.724018";
HiC_scaffold_1	StringTie	exon	814350	814617	1000	-	.	gene_id "STRG.57"; transcript_id "STRG.57.1"; exon_number "26"; cov "10.670605";
HiC_scaffold_1	StringTie	exon	814800	814886	1000	-	.	gene_id "STRG.57"; transcript_id "STRG.57.1"; exon_number "27"; cov "6.880872";
HiC_scaffold_1	StringTie	transcript	756143	814886	1000	-	.	gene_id "STRG.57"; transcript_id "STRG.57.2"; cov "10.680560"; FPKM "0.422798"; TPM "0.993082";
HiC_scaffold_1	StringTie	exon	756143	758925	1000	-	.	gene_id "STRG.57"; transcript_id "STRG.57.2"; exon_number "1"; cov "6.452573";
HiC_scaffold_1	StringTie	exon	764000	764199	1000	-	.	gene_id "STRG.57"; transcript_id "STRG.57.2"; exon_number "2"; cov "5.335413";
HiC_scaffold_1	StringTie	exon	764300	764426	1000	-	.	gene_id "STRG.57"; transcript_id "STRG.57.2"; exon_number "3"; cov "4.863071";
HiC_scaffold_1	StringTie	exon	765585	765655	1000	-	.	gene_id "STRG.57"; transcript_id "STRG.57.2"; exon_number "4"; cov "3.856314";
HiC_scaffold_1	StringTie	exon	765775	765813	1000	-	.	gene_id "STRG.57"; transcript_id "STRG.57.2"; exon_number "5"; cov "4.737829";
HiC_scaffold_1	StringTie	exon	768916	769068	1000	-	.	gene_id "STRG.57"; transcript_id "STRG.57.2"; exon_number "6"; cov "8.891451";
HiC_scaffold_1	StringTie	exon	769855	770064	1000	-	.	gene_id "STRG.57"; transcript_id "STRG.57.2"; exon_number "7"; cov "9.297640";
HiC_scaffold_1	StringTie	exon	772824	772986	1000	-	.	gene_id "STRG.57"; transcript_id "STRG.57.2"; exon_number "8"; cov "14.965902";
HiC_scaffold_1	StringTie	exon	775543	775621	1000	-	.	gene_id "STRG.57"; transcript_id "STRG.57.2"; exon_number "9"; cov "15.678637";
HiC_scaffold_1	StringTie	exon	777492	777707	1000	-	.	gene_id "STRG.57"; transcript_id "STRG.57.2"; exon_number "10"; cov "8.270937";
HiC_scaffold_1	StringTie	exon	777796	777913	1000	-	.	gene_id "STRG.57"; transcript_id "STRG.57.2"; exon_number "11"; cov "9.716402";
HiC_scaffold_1	StringTie	exon	778674	778830	1000	-	.	gene_id "STRG.57"; transcript_id "STRG.57.2"; exon_number "12"; cov "11.750990";
HiC_scaffold_1	StringTie	exon	779909	780067	1000	-	.	gene_id "STRG.57"; transcript_id "STRG.57.2"; exon_number "13"; cov "12.707700";
HiC_scaffold_1	StringTie	exon	780306	780498	1000	-	.	gene_id "STRG.57"; transcript_id "STRG.57.2"; exon_number "14"; cov "8.476855";
HiC_scaffold_1	StringTie	exon	780706	780846	1000	-	.	gene_id "STRG.57"; transcript_id "STRG.57.2"; exon_number "15"; cov "11.501545";
HiC_scaffold_1	StringTie	exon	793797	793881	1000	-	.	gene_id "STRG.57"; transcript_id "STRG.57.2"; exon_number "16"; cov "25.209307";
HiC_scaffold_1	StringTie	exon	794538	794729	1000	-	.	gene_id "STRG.57"; transcript_id "STRG.57.2"; exon_number "17"; cov "32.133465";
HiC_scaffold_1	StringTie	exon	802331	802496	1000	-	.	gene_id "STRG.57"; transcript_id "STRG.57.2"; exon_number "18"; cov "25.022118";
HiC_scaffold_1	StringTie	exon	804978	805130	1000	-	.	gene_id "STRG.57"; transcript_id "STRG.57.2"; exon_number "19"; cov "16.121565";
HiC_scaffold_1	StringTie	exon	807546	807627	1000	-	.	gene_id "STRG.57"; transcript_id "STRG.57.2"; exon_number "20"; cov "11.415604";
HiC_scaffold_1	StringTie	exon	809032	809203	1000	-	.	gene_id "STRG.57"; transcript_id "STRG.57.2"; exon_number "21"; cov "13.257162";
HiC_scaffold_1	StringTie	exon	810716	810812	1000	-	.	gene_id "STRG.57"; transcript_id "STRG.57.2"; exon_number "22"; cov "18.121046";
HiC_scaffold_1	StringTie	exon	811547	811608	1000	-	.	gene_id "STRG.57"; transcript_id "STRG.57.2"; exon_number "23"; cov "17.054098";
HiC_scaffold_1	StringTie	exon	812406	812489	1000	-	.	gene_id "STRG.57"; transcript_id "STRG.57.2"; exon_number "24"; cov "16.142879";
HiC_scaffold_1	StringTie	exon	813436	813661	1000	-	.	gene_id "STRG.57"; transcript_id "STRG.57.2"; exon_number "25"; cov "14.545977";
HiC_scaffold_1	StringTie	exon	814350	814617	1000	-	.	gene_id "STRG.57"; transcript_id "STRG.57.2"; exon_number "26"; cov "20.095032";
HiC_scaffold_1	StringTie	exon	814800	814886	1000	-	.	gene_id "STRG.57"; transcript_id "STRG.57.2"; exon_number "27"; cov "12.958153";
HiC_scaffold_1	StringTie	transcript	756143	814886	1000	-	.	gene_id "STRG.57"; transcript_id "STRG.57.3"; cov "24.672777"; FPKM "0.976690"; TPM "2.294084";
HiC_scaffold_1	StringTie	exon	756143	758925	1000	-	.	gene_id "STRG.57"; transcript_id "STRG.57.3"; exon_number "1"; cov "20.486200";
HiC_scaffold_1	StringTie	exon	764000	764199	1000	-	.	gene_id "STRG.57"; transcript_id "STRG.57.3"; exon_number "2"; cov "17.508343";
HiC_scaffold_1	StringTie	exon	764300	764426	1000	-	.	gene_id "STRG.57"; transcript_id "STRG.57.3"; exon_number "3"; cov "15.963169";
HiC_scaffold_1	StringTie	exon	765585	765655	1000	-	.	gene_id "STRG.57"; transcript_id "STRG.57.3"; exon_number "4"; cov "13.135052";
HiC_scaffold_1	StringTie	exon	768916	769068	1000	-	.	gene_id "STRG.57"; transcript_id "STRG.57.3"; exon_number "5"; cov "22.535458";
HiC_scaffold_1	StringTie	exon	769855	770064	1000	-	.	gene_id "STRG.57"; transcript_id "STRG.57.3"; exon_number "6"; cov "23.564945";
HiC_scaffold_1	StringTie	exon	772824	772986	1000	-	.	gene_id "STRG.57"; transcript_id "STRG.57.3"; exon_number "7"; cov "37.931206";
HiC_scaffold_1	StringTie	exon	775543	775621	1000	-	.	gene_id "STRG.57"; transcript_id "STRG.57.3"; exon_number "8"; cov "39.737637";
HiC_scaffold_1	StringTie	exon	777492	777707	1000	-	.	gene_id "STRG.57"; transcript_id "STRG.57.3"; exon_number "9"; cov "20.962757";
HiC_scaffold_1	StringTie	exon	777796	777913	1000	-	.	gene_id "STRG.57"; transcript_id "STRG.57.3"; exon_number "10"; cov "24.626305";
HiC_scaffold_1	StringTie	exon	778674	778830	1000	-	.	gene_id "STRG.57"; transcript_id "STRG.57.3"; exon_number "11"; cov "29.782982";
HiC_scaffold_1	StringTie	exon	779909	780067	1000	-	.	gene_id "STRG.57"; transcript_id "STRG.57.3"; exon_number "12"; cov "32.207779";
HiC_scaffold_1	StringTie	exon	780306	780498	1000	-	.	gene_id "STRG.57"; transcript_id "STRG.57.3"; exon_number "13"; cov "21.484667";
HiC_scaffold_1	StringTie	exon	780706	780846	1000	-	.	gene_id "STRG.57"; transcript_id "STRG.57.3"; exon_number "14"; cov "29.150772";
HiC_scaffold_1	StringTie	exon	783131	783215	1000	-	.	gene_id "STRG.57"; transcript_id "STRG.57.3"; exon_number "15"; cov "32.034924";
HiC_scaffold_1	StringTie	exon	783872	784063	1000	-	.	gene_id "STRG.57"; transcript_id "STRG.57.3"; exon_number "16"; cov "27.531845";
HiC_scaffold_1	StringTie	exon	802331	802496	1000	-	.	gene_id "STRG.57"; transcript_id "STRG.57.3"; exon_number "17"; cov "46.383732";
HiC_scaffold_1	StringTie	exon	804978	805130	1000	-	.	gene_id "STRG.57"; transcript_id "STRG.57.3"; exon_number "18"; cov "29.884689";
HiC_scaffold_1	StringTie	exon	807546	807627	1000	-	.	gene_id "STRG.57"; transcript_id "STRG.57.3"; exon_number "19"; cov "21.161211";
HiC_scaffold_1	StringTie	exon	809032	809203	1000	-	.	gene_id "STRG.57"; transcript_id "STRG.57.3"; exon_number "20"; cov "24.574928";
HiC_scaffold_1	StringTie	exon	810716	810812	1000	-	.	gene_id "STRG.57"; transcript_id "STRG.57.3"; exon_number "21"; cov "33.818626";
HiC_scaffold_1	StringTie	exon	811547	811608	1000	-	.	gene_id "STRG.57"; transcript_id "STRG.57.3"; exon_number "22"; cov "31.902218";
HiC_scaffold_1	StringTie	exon	812406	812489	1000	-	.	gene_id "STRG.57"; transcript_id "STRG.57.3"; exon_number "23"; cov "30.197643";
HiC_scaffold_1	StringTie	exon	813436	813661	1000	-	.	gene_id "STRG.57"; transcript_id "STRG.57.3"; exon_number "24"; cov "27.210403";
HiC_scaffold_1	StringTie	exon	814350	814617	1000	-	.	gene_id "STRG.57"; transcript_id "STRG.57.3"; exon_number "25"; cov "37.590729";
HiC_scaffold_1	StringTie	exon	814800	814886	1000	-	.	gene_id "STRG.57"; transcript_id "STRG.57.3"; exon_number "26"; cov "24.240147";
HiC_scaffold_1	StringTie	transcript	833885	865995	1000	-	.	gene_id "STRG.58"; transcript_id "STRG.58.1"; cov "119.466820"; FPKM "4.729184"; TPM "11.108068";
HiC_scaffold_1	StringTie	exon	833885	835017	1000	-	.	gene_id "STRG.58"; transcript_id "STRG.58.1"; exon_number "1"; cov "70.030685";
HiC_scaffold_1	StringTie	exon	836825	836979	1000	-	.	gene_id "STRG.58"; transcript_id "STRG.58.1"; exon_number "2"; cov "159.345016";
HiC_scaffold_1	StringTie	exon	838481	838627	1000	-	.	gene_id "STRG.58"; transcript_id "STRG.58.1"; exon_number "3"; cov "166.333832";
HiC_scaffold_1	StringTie	exon	844136	844202	1000	-	.	gene_id "STRG.58"; transcript_id "STRG.58.1"; exon_number "4"; cov "138.670547";
HiC_scaffold_1	StringTie	exon	844556	844632	1000	-	.	gene_id "STRG.58"; transcript_id "STRG.58.1"; exon_number "5"; cov "176.794907";
HiC_scaffold_1	StringTie	exon	845411	845532	1000	-	.	gene_id "STRG.58"; transcript_id "STRG.58.1"; exon_number "6"; cov "170.465668";
HiC_scaffold_1	StringTie	exon	846100	846244	1000	-	.	gene_id "STRG.58"; transcript_id "STRG.58.1"; exon_number "7"; cov "104.487267";
HiC_scaffold_1	StringTie	exon	847311	847510	1000	-	.	gene_id "STRG.58"; transcript_id "STRG.58.1"; exon_number "8"; cov "140.982468";
HiC_scaffold_1	StringTie	exon	849194	849309	1000	-	.	gene_id "STRG.58"; transcript_id "STRG.58.1"; exon_number "9"; cov "117.590820";
HiC_scaffold_1	StringTie	exon	849387	849486	1000	-	.	gene_id "STRG.58"; transcript_id "STRG.58.1"; exon_number "10"; cov "157.126587";
HiC_scaffold_1	StringTie	exon	852704	852827	1000	-	.	gene_id "STRG.58"; transcript_id "STRG.58.1"; exon_number "11"; cov "134.557358";
HiC_scaffold_1	StringTie	exon	856475	856664	1000	-	.	gene_id "STRG.58"; transcript_id "STRG.58.1"; exon_number "12"; cov "109.124771";
HiC_scaffold_1	StringTie	exon	857174	857391	1000	-	.	gene_id "STRG.58"; transcript_id "STRG.58.1"; exon_number "13"; cov "141.239716";
HiC_scaffold_1	StringTie	exon	858333	858436	1000	-	.	gene_id "STRG.58"; transcript_id "STRG.58.1"; exon_number "14"; cov "163.097168";
HiC_scaffold_1	StringTie	exon	858930	859151	1000	-	.	gene_id "STRG.58"; transcript_id "STRG.58.1"; exon_number "15"; cov "172.045563";
HiC_scaffold_1	StringTie	exon	861353	861532	1000	-	.	gene_id "STRG.58"; transcript_id "STRG.58.1"; exon_number "16"; cov "151.839859";
HiC_scaffold_1	StringTie	exon	865864	865995	1000	-	.	gene_id "STRG.58"; transcript_id "STRG.58.1"; exon_number "17"; cov "114.788506";
HiC_scaffold_1	StringTie	transcript	833885	865995	1000	-	.	gene_id "STRG.58"; transcript_id "STRG.58.2"; cov "29.576530"; FPKM "1.170809"; TPM "2.750037";
HiC_scaffold_1	StringTie	exon	833885	835017	1000	-	.	gene_id "STRG.58"; transcript_id "STRG.58.2"; exon_number "1"; cov "17.603394";
HiC_scaffold_1	StringTie	exon	836825	836979	1000	-	.	gene_id "STRG.58"; transcript_id "STRG.58.2"; exon_number "2"; cov "40.087368";
HiC_scaffold_1	StringTie	exon	838481	838627	1000	-	.	gene_id "STRG.58"; transcript_id "STRG.58.2"; exon_number "3"; cov "41.862816";
HiC_scaffold_1	StringTie	exon	844136	844202	1000	-	.	gene_id "STRG.58"; transcript_id "STRG.58.2"; exon_number "4"; cov "34.909298";
HiC_scaffold_1	StringTie	exon	844556	844632	1000	-	.	gene_id "STRG.58"; transcript_id "STRG.58.2"; exon_number "5"; cov "44.516964";
HiC_scaffold_1	StringTie	exon	845411	845532	1000	-	.	gene_id "STRG.58"; transcript_id "STRG.58.2"; exon_number "6"; cov "42.935143";
HiC_scaffold_1	StringTie	exon	846100	846244	1000	-	.	gene_id "STRG.58"; transcript_id "STRG.58.2"; exon_number "7"; cov "26.317184";
HiC_scaffold_1	StringTie	exon	847311	847510	1000	-	.	gene_id "STRG.58"; transcript_id "STRG.58.2"; exon_number "8"; cov "35.509216";
HiC_scaffold_1	StringTie	exon	849194	849309	1000	-	.	gene_id "STRG.58"; transcript_id "STRG.58.2"; exon_number "9"; cov "29.617573";
HiC_scaffold_1	StringTie	exon	849387	849486	1000	-	.	gene_id "STRG.58"; transcript_id "STRG.58.2"; exon_number "10"; cov "39.575439";
HiC_scaffold_1	StringTie	exon	852687	852827	1000	-	.	gene_id "STRG.58"; transcript_id "STRG.58.2"; exon_number "11"; cov "32.961014";
HiC_scaffold_1	StringTie	exon	856475	856664	1000	-	.	gene_id "STRG.58"; transcript_id "STRG.58.2"; exon_number "12"; cov "26.263359";
HiC_scaffold_1	StringTie	exon	857174	857391	1000	-	.	gene_id "STRG.58"; transcript_id "STRG.58.2"; exon_number "13"; cov "33.992546";
HiC_scaffold_1	StringTie	exon	858333	858436	1000	-	.	gene_id "STRG.58"; transcript_id "STRG.58.2"; exon_number "14"; cov "39.253044";
HiC_scaffold_1	StringTie	exon	858930	859151	1000	-	.	gene_id "STRG.58"; transcript_id "STRG.58.2"; exon_number "15"; cov "41.427593";
HiC_scaffold_1	StringTie	exon	861353	861532	1000	-	.	gene_id "STRG.58"; transcript_id "STRG.58.2"; exon_number "16"; cov "36.577087";
HiC_scaffold_1	StringTie	exon	865864	865995	1000	-	.	gene_id "STRG.58"; transcript_id "STRG.58.2"; exon_number "17"; cov "27.668947";
HiC_scaffold_1	StringTie	transcript	833885	865995	1000	-	.	gene_id "STRG.58"; transcript_id "STRG.58.3"; cov "63.653545"; FPKM "2.519773"; TPM "5.918530";
HiC_scaffold_1	StringTie	exon	833885	835017	1000	-	.	gene_id "STRG.58"; transcript_id "STRG.58.3"; exon_number "1"; cov "41.653095";
HiC_scaffold_1	StringTie	exon	836825	836979	1000	-	.	gene_id "STRG.58"; transcript_id "STRG.58.3"; exon_number "2"; cov "95.296898";
HiC_scaffold_1	StringTie	exon	838481	838627	1000	-	.	gene_id "STRG.58"; transcript_id "STRG.58.3"; exon_number "3"; cov "99.733391";
HiC_scaffold_1	StringTie	exon	844136	844202	1000	-	.	gene_id "STRG.58"; transcript_id "STRG.58.3"; exon_number "4"; cov "83.277191";
HiC_scaffold_1	StringTie	exon	844556	844632	1000	-	.	gene_id "STRG.58"; transcript_id "STRG.58.3"; exon_number "5"; cov "106.314537";
HiC_scaffold_1	StringTie	exon	845411	845532	1000	-	.	gene_id "STRG.58"; transcript_id "STRG.58.3"; exon_number "6"; cov "102.675385";
HiC_scaffold_1	StringTie	exon	846100	846244	1000	-	.	gene_id "STRG.58"; transcript_id "STRG.58.3"; exon_number "7"; cov "62.935074";
HiC_scaffold_1	StringTie	exon	847311	847510	1000	-	.	gene_id "STRG.58"; transcript_id "STRG.58.3"; exon_number "8"; cov "84.916962";
HiC_scaffold_1	StringTie	exon	849194	849309	1000	-	.	gene_id "STRG.58"; transcript_id "STRG.58.3"; exon_number "9"; cov "70.827652";
HiC_scaffold_1	StringTie	exon	849387	849486	1000	-	.	gene_id "STRG.58"; transcript_id "STRG.58.3"; exon_number "10"; cov "94.640945";
HiC_scaffold_1	StringTie	exon	852687	856664	1000	-	.	gene_id "STRG.58"; transcript_id "STRG.58.3"; exon_number "11"; cov "55.908607";
HiC_scaffold_1	StringTie	exon	857174	857391	1000	-	.	gene_id "STRG.58"; transcript_id "STRG.58.3"; exon_number "12"; cov "91.529160";
HiC_scaffold_1	StringTie	exon	858333	858436	1000	-	.	gene_id "STRG.58"; transcript_id "STRG.58.3"; exon_number "13"; cov "105.693710";
HiC_scaffold_1	StringTie	exon	858930	859151	1000	-	.	gene_id "STRG.58"; transcript_id "STRG.58.3"; exon_number "14"; cov "111.165680";
HiC_scaffold_1	StringTie	exon	861353	861532	1000	-	.	gene_id "STRG.58"; transcript_id "STRG.58.3"; exon_number "15"; cov "97.868324";
HiC_scaffold_1	StringTie	exon	865864	865995	1000	-	.	gene_id "STRG.58"; transcript_id "STRG.58.3"; exon_number "16"; cov "73.707443";
HiC_scaffold_1	StringTie	transcript	791686	814886	1000	-	.	gene_id "STRG.57"; transcript_id "STRG.57.4"; cov "32.419632"; FPKM "1.283355"; TPM "3.014390";
HiC_scaffold_1	StringTie	exon	791686	791827	1000	-	.	gene_id "STRG.57"; transcript_id "STRG.57.4"; exon_number "1"; cov "14.015258";
HiC_scaffold_1	StringTie	exon	793797	793881	1000	-	.	gene_id "STRG.57"; transcript_id "STRG.57.4"; exon_number "2"; cov "44.152447";
HiC_scaffold_1	StringTie	exon	794538	794729	1000	-	.	gene_id "STRG.57"; transcript_id "STRG.57.4"; exon_number "3"; cov "56.279652";
HiC_scaffold_1	StringTie	exon	802331	802496	1000	-	.	gene_id "STRG.57"; transcript_id "STRG.57.4"; exon_number "4"; cov "43.824604";
HiC_scaffold_1	StringTie	exon	804978	805130	1000	-	.	gene_id "STRG.57"; transcript_id "STRG.57.4"; exon_number "5"; cov "28.235865";
HiC_scaffold_1	StringTie	exon	807546	807627	1000	-	.	gene_id "STRG.57"; transcript_id "STRG.57.4"; exon_number "6"; cov "19.993685";
HiC_scaffold_1	StringTie	exon	809032	809203	1000	-	.	gene_id "STRG.57"; transcript_id "STRG.57.4"; exon_number "7"; cov "23.219055";
HiC_scaffold_1	StringTie	exon	810716	810812	1000	-	.	gene_id "STRG.57"; transcript_id "STRG.57.4"; exon_number "8"; cov "32.441830";
HiC_scaffold_1	StringTie	exon	811547	811608	1000	-	.	gene_id "STRG.57"; transcript_id "STRG.57.4"; exon_number "9"; cov "30.763176";
HiC_scaffold_1	StringTie	exon	812406	812489	1000	-	.	gene_id "STRG.57"; transcript_id "STRG.57.4"; exon_number "10"; cov "29.119461";
HiC_scaffold_1	StringTie	exon	813436	813661	1000	-	.	gene_id "STRG.57"; transcript_id "STRG.57.4"; exon_number "11"; cov "26.238880";
HiC_scaffold_1	StringTie	exon	814350	814617	1000	-	.	gene_id "STRG.57"; transcript_id "STRG.57.4"; exon_number "12"; cov "36.248585";
HiC_scaffold_1	StringTie	exon	814800	814886	1000	-	.	gene_id "STRG.57"; transcript_id "STRG.57.4"; exon_number "13"; cov "23.374672";
HiC_scaffold_1	StringTie	transcript	756143	791480	1000	-	.	gene_id "STRG.57"; transcript_id "STRG.57.5"; cov "21.935402"; FPKM "0.868329"; TPM "2.039562";
HiC_scaffold_1	StringTie	exon	756143	758925	1000	-	.	gene_id "STRG.57"; transcript_id "STRG.57.5"; exon_number "1"; cov "20.466284";
HiC_scaffold_1	StringTie	exon	764000	764199	1000	-	.	gene_id "STRG.57"; transcript_id "STRG.57.5"; exon_number "2"; cov "17.673328";
HiC_scaffold_1	StringTie	exon	764300	764426	1000	-	.	gene_id "STRG.57"; transcript_id "STRG.57.5"; exon_number "3"; cov "16.115208";
HiC_scaffold_1	StringTie	exon	765585	765655	1000	-	.	gene_id "STRG.57"; transcript_id "STRG.57.5"; exon_number "4"; cov "13.419062";
HiC_scaffold_1	StringTie	exon	768916	769068	1000	-	.	gene_id "STRG.57"; transcript_id "STRG.57.5"; exon_number "5"; cov "23.022726";
HiC_scaffold_1	StringTie	exon	769855	770064	1000	-	.	gene_id "STRG.57"; transcript_id "STRG.57.5"; exon_number "6"; cov "24.074474";
HiC_scaffold_1	StringTie	exon	772824	772986	1000	-	.	gene_id "STRG.57"; transcript_id "STRG.57.5"; exon_number "7"; cov "38.751369";
HiC_scaffold_1	StringTie	exon	775543	775621	1000	-	.	gene_id "STRG.57"; transcript_id "STRG.57.5"; exon_number "8"; cov "40.596855";
HiC_scaffold_1	StringTie	exon	777492	777707	1000	-	.	gene_id "STRG.57"; transcript_id "STRG.57.5"; exon_number "9"; cov "21.416023";
HiC_scaffold_1	StringTie	exon	777796	777913	1000	-	.	gene_id "STRG.57"; transcript_id "STRG.57.5"; exon_number "10"; cov "25.158781";
HiC_scaffold_1	StringTie	exon	778674	778830	1000	-	.	gene_id "STRG.57"; transcript_id "STRG.57.5"; exon_number "11"; cov "30.426960";
HiC_scaffold_1	StringTie	exon	779909	780067	1000	-	.	gene_id "STRG.57"; transcript_id "STRG.57.5"; exon_number "12"; cov "32.904186";
HiC_scaffold_1	StringTie	exon	791286	791480	1000	-	.	gene_id "STRG.57"; transcript_id "STRG.57.5"; exon_number "13"; cov "12.240879";
HiC_scaffold_1	StringTie	transcript	756143	791480	1000	-	.	gene_id "STRG.57"; transcript_id "STRG.57.6"; cov "6.186374"; FPKM "0.244892"; TPM "0.575211";
HiC_scaffold_1	StringTie	exon	756143	758925	1000	-	.	gene_id "STRG.57"; transcript_id "STRG.57.6"; exon_number "1"; cov "8.612525";
HiC_scaffold_1	StringTie	exon	764000	764199	1000	-	.	gene_id "STRG.57"; transcript_id "STRG.57.6"; exon_number "2"; cov "7.616317";
HiC_scaffold_1	StringTie	exon	764300	764426	1000	-	.	gene_id "STRG.57"; transcript_id "STRG.57.6"; exon_number "3"; cov "6.946235";
HiC_scaffold_1	StringTie	exon	765585	769068	1000	-	.	gene_id "STRG.57"; transcript_id "STRG.57.6"; exon_number "4"; cov "3.830531";
HiC_scaffold_1	StringTie	exon	769855	770064	1000	-	.	gene_id "STRG.57"; transcript_id "STRG.57.6"; exon_number "5"; cov "6.335402";
HiC_scaffold_1	StringTie	exon	772824	772986	1000	-	.	gene_id "STRG.57"; transcript_id "STRG.57.6"; exon_number "6"; cov "10.197752";
HiC_scaffold_1	StringTie	exon	775543	775621	1000	-	.	gene_id "STRG.57"; transcript_id "STRG.57.6"; exon_number "7"; cov "10.683407";
HiC_scaffold_1	StringTie	exon	777492	777707	1000	-	.	gene_id "STRG.57"; transcript_id "STRG.57.6"; exon_number "8"; cov "5.635808";
HiC_scaffold_1	StringTie	exon	777796	777913	1000	-	.	gene_id "STRG.57"; transcript_id "STRG.57.6"; exon_number "9"; cov "6.620748";
HiC_scaffold_1	StringTie	exon	778674	778830	1000	-	.	gene_id "STRG.57"; transcript_id "STRG.57.6"; exon_number "10"; cov "8.007113";
HiC_scaffold_1	StringTie	exon	779909	780067	1000	-	.	gene_id "STRG.57"; transcript_id "STRG.57.6"; exon_number "11"; cov "8.659015";
HiC_scaffold_1	StringTie	exon	791286	791480	1000	-	.	gene_id "STRG.57"; transcript_id "STRG.57.6"; exon_number "12"; cov "3.221291";
HiC_scaffold_1	StringTie	transcript	782589	865995	1000	-	.	gene_id "STRG.58"; transcript_id "STRG.58.4"; cov "23.498949"; FPKM "0.930223"; TPM "2.184941";
HiC_scaffold_1	StringTie	exon	782589	782657	1000	-	.	gene_id "STRG.58"; transcript_id "STRG.58.4"; exon_number "1"; cov "3.417874";
HiC_scaffold_1	StringTie	exon	855729	857391	1000	-	.	gene_id "STRG.58"; transcript_id "STRG.58.4"; exon_number "2"; cov "18.982533";
HiC_scaffold_1	StringTie	exon	858333	858436	1000	-	.	gene_id "STRG.58"; transcript_id "STRG.58.4"; exon_number "3"; cov "40.144066";
HiC_scaffold_1	StringTie	exon	858930	859151	1000	-	.	gene_id "STRG.58"; transcript_id "STRG.58.4"; exon_number "4"; cov "42.207642";
HiC_scaffold_1	StringTie	exon	861353	861532	1000	-	.	gene_id "STRG.58"; transcript_id "STRG.58.4"; exon_number "5"; cov "37.147842";
HiC_scaffold_1	StringTie	exon	865864	865995	1000	-	.	gene_id "STRG.58"; transcript_id "STRG.58.4"; exon_number "6"; cov "27.964304";
HiC_scaffold_1	StringTie	transcript	957583	974769	1000	+	.	gene_id "STRG.59"; transcript_id "STRG.59.1"; cov "41.254456"; FPKM "1.633089"; TPM "3.835855";
HiC_scaffold_1	StringTie	exon	957583	957675	1000	+	.	gene_id "STRG.59"; transcript_id "STRG.59.1"; exon_number "1"; cov "20.423914";
HiC_scaffold_1	StringTie	exon	958606	958647	1000	+	.	gene_id "STRG.59"; transcript_id "STRG.59.1"; exon_number "2"; cov "38.783928";
HiC_scaffold_1	StringTie	exon	960040	960163	1000	+	.	gene_id "STRG.59"; transcript_id "STRG.59.1"; exon_number "3"; cov "37.879463";
HiC_scaffold_1	StringTie	exon	962107	962279	1000	+	.	gene_id "STRG.59"; transcript_id "STRG.59.1"; exon_number "4"; cov "34.550114";
HiC_scaffold_1	StringTie	exon	965846	966006	1000	+	.	gene_id "STRG.59"; transcript_id "STRG.59.1"; exon_number "5"; cov "65.285973";
HiC_scaffold_1	StringTie	exon	969160	969325	1000	+	.	gene_id "STRG.59"; transcript_id "STRG.59.1"; exon_number "6"; cov "53.683853";
HiC_scaffold_1	StringTie	exon	970567	970694	1000	+	.	gene_id "STRG.59"; transcript_id "STRG.59.1"; exon_number "7"; cov "35.280476";
HiC_scaffold_1	StringTie	exon	974412	974769	1000	+	.	gene_id "STRG.59"; transcript_id "STRG.59.1"; exon_number "8"; cov "36.841820";
HiC_scaffold_1	StringTie	transcript	974870	976513	1000	+	.	gene_id "STRG.60"; transcript_id "STRG.60.1"; cov "32.621655"; FPKM "1.291353"; TPM "3.033174";
HiC_scaffold_1	StringTie	exon	974870	976513	1000	+	.	gene_id "STRG.60"; transcript_id "STRG.60.1"; exon_number "1"; cov "32.621655";
HiC_scaffold_1	StringTie	transcript	978052	978843	1000	+	.	gene_id "STRG.61"; transcript_id "STRG.61.1"; cov "2.678662"; FPKM "0.106037"; TPM "0.249063";
HiC_scaffold_1	StringTie	exon	978052	978843	1000	+	.	gene_id "STRG.61"; transcript_id "STRG.61.1"; exon_number "1"; cov "2.678662";
HiC_scaffold_1	StringTie	transcript	983300	983590	1000	+	.	gene_id "STRG.62"; transcript_id "STRG.62.1"; cov "3.611684"; FPKM "0.142971"; TPM "0.335816";
HiC_scaffold_1	StringTie	exon	983300	983590	1000	+	.	gene_id "STRG.62"; transcript_id "STRG.62.1"; exon_number "1"; cov "3.611684";
HiC_scaffold_1	StringTie	transcript	974495	974759	1000	-	.	gene_id "STRG.63"; transcript_id "STRG.63.1"; cov "6.271698"; FPKM "0.248270"; TPM "0.583145";
HiC_scaffold_1	StringTie	exon	974495	974759	1000	-	.	gene_id "STRG.63"; transcript_id "STRG.63.1"; exon_number "1"; cov "6.271698";
HiC_scaffold_1	StringTie	transcript	996553	1003060	1000	-	.	gene_id "STRG.64"; transcript_id "STRG.64.1"; cov "10.849113"; FPKM "0.429470"; TPM "1.008755";
HiC_scaffold_1	StringTie	exon	996553	996702	1000	-	.	gene_id "STRG.64"; transcript_id "STRG.64.1"; exon_number "1"; cov "8.273334";
HiC_scaffold_1	StringTie	exon	1000836	1000959	1000	-	.	gene_id "STRG.64"; transcript_id "STRG.64.1"; exon_number "2"; cov "16.354839";
HiC_scaffold_1	StringTie	exon	1002997	1003060	1000	-	.	gene_id "STRG.64"; transcript_id "STRG.64.1"; exon_number "3"; cov "6.218750";
HiC_scaffold_1	StringTie	transcript	1004082	1011295	1000	-	.	gene_id "STRG.65"; transcript_id "STRG.65.1"; cov "6.402685"; FPKM "0.253455"; TPM "0.595324";
HiC_scaffold_1	StringTie	exon	1004082	1004217	1000	-	.	gene_id "STRG.65"; transcript_id "STRG.65.1"; exon_number "1"; cov "6.610294";
HiC_scaffold_1	StringTie	exon	1004314	1004464	1000	-	.	gene_id "STRG.65"; transcript_id "STRG.65.1"; exon_number "2"; cov "6.913907";
HiC_scaffold_1	StringTie	exon	1008511	1008625	1000	-	.	gene_id "STRG.65"; transcript_id "STRG.65.1"; exon_number "3"; cov "7.200000";
HiC_scaffold_1	StringTie	exon	1011102	1011295	1000	-	.	gene_id "STRG.65"; transcript_id "STRG.65.1"; exon_number "4"; cov "5.386598";
HiC_scaffold_1	StringTie	transcript	1009926	1010578	1000	-	.	gene_id "STRG.66"; transcript_id "STRG.66.1"; cov "36.000355"; FPKM "1.425101"; TPM "3.347327";
HiC_scaffold_1	StringTie	exon	1009926	1010578	1000	-	.	gene_id "STRG.66"; transcript_id "STRG.66.1"; exon_number "1"; cov "36.000355";
HiC_scaffold_1	StringTie	transcript	1012432	1014081	1000	-	.	gene_id "STRG.67"; transcript_id "STRG.67.1"; cov "6.475671"; FPKM "0.256344"; TPM "0.602110";
HiC_scaffold_1	StringTie	exon	1012432	1012587	1000	-	.	gene_id "STRG.67"; transcript_id "STRG.67.1"; exon_number "1"; cov "8.024350";
HiC_scaffold_1	StringTie	exon	1013942	1014081	1000	-	.	gene_id "STRG.67"; transcript_id "STRG.67.1"; exon_number "2"; cov "4.750000";
HiC_scaffold_1	StringTie	transcript	996518	1016050	1000	+	.	gene_id "STRG.68"; transcript_id "STRG.68.1"; cov "103.308022"; FPKM "4.089525"; TPM "9.605618";
HiC_scaffold_1	StringTie	exon	996518	996702	1000	+	.	gene_id "STRG.68"; transcript_id "STRG.68.1"; exon_number "1"; cov "65.551956";
HiC_scaffold_1	StringTie	exon	1000836	1000959	1000	+	.	gene_id "STRG.68"; transcript_id "STRG.68.1"; exon_number "2"; cov "180.704926";
HiC_scaffold_1	StringTie	exon	1002997	1003178	1000	+	.	gene_id "STRG.68"; transcript_id "STRG.68.1"; exon_number "3"; cov "193.636093";
HiC_scaffold_1	StringTie	exon	1004060	1004217	1000	+	.	gene_id "STRG.68"; transcript_id "STRG.68.1"; exon_number "4"; cov "214.978119";
HiC_scaffold_1	StringTie	exon	1004314	1004464	1000	+	.	gene_id "STRG.68"; transcript_id "STRG.68.1"; exon_number "5"; cov "162.739883";
HiC_scaffold_1	StringTie	exon	1008511	1008625	1000	+	.	gene_id "STRG.68"; transcript_id "STRG.68.1"; exon_number "6"; cov "155.589844";
HiC_scaffold_1	StringTie	exon	1011102	1011298	1000	+	.	gene_id "STRG.68"; transcript_id "STRG.68.1"; exon_number "7"; cov "136.161362";
HiC_scaffold_1	StringTie	exon	1011393	1011538	1000	+	.	gene_id "STRG.68"; transcript_id "STRG.68.1"; exon_number "8"; cov "129.600540";
HiC_scaffold_1	StringTie	exon	1012434	1012587	1000	+	.	gene_id "STRG.68"; transcript_id "STRG.68.1"; exon_number "9"; cov "144.879654";
HiC_scaffold_1	StringTie	exon	1013942	1014081	1000	+	.	gene_id "STRG.68"; transcript_id "STRG.68.1"; exon_number "10"; cov "97.176086";
HiC_scaffold_1	StringTie	exon	1014309	1015674	1000	+	.	gene_id "STRG.68"; transcript_id "STRG.68.1"; exon_number "11"; cov "74.201637";
HiC_scaffold_1	StringTie	exon	1015702	1016050	1000	+	.	gene_id "STRG.68"; transcript_id "STRG.68.1"; exon_number "12"; cov "33.023975";
HiC_scaffold_1	StringTie	transcript	996518	1016050	1000	+	.	gene_id "STRG.68"; transcript_id "STRG.68.2"; cov "189.825745"; FPKM "7.514394"; TPM "17.650068";
HiC_scaffold_1	StringTie	exon	996518	996702	1000	+	.	gene_id "STRG.68"; transcript_id "STRG.68.2"; exon_number "1"; cov "117.087593";
HiC_scaffold_1	StringTie	exon	1000836	1000959	1000	+	.	gene_id "STRG.68"; transcript_id "STRG.68.2"; exon_number "2"; cov "322.762299";
HiC_scaffold_1	StringTie	exon	1002997	1003178	1000	+	.	gene_id "STRG.68"; transcript_id "STRG.68.2"; exon_number "3"; cov "345.783112";
HiC_scaffold_1	StringTie	exon	1004060	1004217	1000	+	.	gene_id "STRG.68"; transcript_id "STRG.68.2"; exon_number "4"; cov "383.894287";
HiC_scaffold_1	StringTie	exon	1004314	1004464	1000	+	.	gene_id "STRG.68"; transcript_id "STRG.68.2"; exon_number "5"; cov "290.612000";
HiC_scaffold_1	StringTie	exon	1008511	1008625	1000	+	.	gene_id "STRG.68"; transcript_id "STRG.68.2"; exon_number "6"; cov "277.893097";
HiC_scaffold_1	StringTie	exon	1011102	1011298	1000	+	.	gene_id "STRG.68"; transcript_id "STRG.68.2"; exon_number "7"; cov "243.208679";
HiC_scaffold_1	StringTie	exon	1011393	1011538	1000	+	.	gene_id "STRG.68"; transcript_id "STRG.68.2"; exon_number "8"; cov "231.489914";
HiC_scaffold_1	StringTie	exon	1012434	1012587	1000	+	.	gene_id "STRG.68"; transcript_id "STRG.68.2"; exon_number "9"; cov "258.902191";
HiC_scaffold_1	StringTie	exon	1013942	1014081	1000	+	.	gene_id "STRG.68"; transcript_id "STRG.68.2"; exon_number "10"; cov "182.731033";
HiC_scaffold_1	StringTie	exon	1014309	1016050	1000	+	.	gene_id "STRG.68"; transcript_id "STRG.68.2"; exon_number "11"; cov "128.403427";
HiC_scaffold_1	StringTie	transcript	996518	1013093	1000	+	.	gene_id "STRG.68"; transcript_id "STRG.68.3"; cov "104.281258"; FPKM "4.128052"; TPM "9.696110";
HiC_scaffold_1	StringTie	exon	996518	996702	1000	+	.	gene_id "STRG.68"; transcript_id "STRG.68.3"; exon_number "1"; cov "69.055260";
HiC_scaffold_1	StringTie	exon	1000836	1000959	1000	+	.	gene_id "STRG.68"; transcript_id "STRG.68.3"; exon_number "2"; cov "190.335251";
HiC_scaffold_1	StringTie	exon	1002997	1003178	1000	+	.	gene_id "STRG.68"; transcript_id "STRG.68.3"; exon_number "3"; cov "199.953644";
HiC_scaffold_1	StringTie	exon	1004060	1004217	1000	+	.	gene_id "STRG.68"; transcript_id "STRG.68.3"; exon_number "4"; cov "221.989243";
HiC_scaffold_1	StringTie	exon	1004314	1004464	1000	+	.	gene_id "STRG.68"; transcript_id "STRG.68.3"; exon_number "5"; cov "168.049606";
HiC_scaffold_1	StringTie	exon	1005705	1005767	1000	+	.	gene_id "STRG.68"; transcript_id "STRG.68.3"; exon_number "6"; cov "122.602211";
HiC_scaffold_1	StringTie	exon	1008511	1008625	1000	+	.	gene_id "STRG.68"; transcript_id "STRG.68.3"; exon_number "7"; cov "82.067146";
HiC_scaffold_1	StringTie	exon	1011102	1011298	1000	+	.	gene_id "STRG.68"; transcript_id "STRG.68.3"; exon_number "8"; cov "72.373543";
HiC_scaffold_1	StringTie	exon	1011393	1011538	1000	+	.	gene_id "STRG.68"; transcript_id "STRG.68.3"; exon_number "9"; cov "68.886292";
HiC_scaffold_1	StringTie	exon	1012434	1013093	1000	+	.	gene_id "STRG.68"; transcript_id "STRG.68.3"; exon_number "10"; cov "48.605644";
HiC_scaffold_1	StringTie	transcript	1014600	1015669	1000	-	.	gene_id "STRG.69"; transcript_id "STRG.69.1"; cov "3.902336"; FPKM "0.154477"; TPM "0.362841";
HiC_scaffold_1	StringTie	exon	1014600	1015669	1000	-	.	gene_id "STRG.69"; transcript_id "STRG.69.1"; exon_number "1"; cov "3.902336";
HiC_scaffold_1	StringTie	transcript	1044384	1057814	1000	-	.	gene_id "STRG.70"; transcript_id "STRG.70.1"; cov "6.393464"; FPKM "0.253090"; TPM "0.594467";
HiC_scaffold_1	StringTie	exon	1044384	1044429	1000	-	.	gene_id "STRG.70"; transcript_id "STRG.70.1"; exon_number "1"; cov "6.369565";
HiC_scaffold_1	StringTie	exon	1047893	1048110	1000	-	.	gene_id "STRG.70"; transcript_id "STRG.70.1"; exon_number "2"; cov "6.573394";
HiC_scaffold_1	StringTie	exon	1055198	1055346	1000	-	.	gene_id "STRG.70"; transcript_id "STRG.70.1"; exon_number "3"; cov "9.428309";
HiC_scaffold_1	StringTie	exon	1057655	1057814	1000	-	.	gene_id "STRG.70"; transcript_id "STRG.70.1"; exon_number "4"; cov "3.328977";
HiC_scaffold_1	StringTie	transcript	1044295	1060458	1000	+	.	gene_id "STRG.71"; transcript_id "STRG.71.1"; cov "282.047821"; FPKM "11.165073"; TPM "26.224911";
HiC_scaffold_1	StringTie	exon	1044295	1044429	1000	+	.	gene_id "STRG.71"; transcript_id "STRG.71.1"; exon_number "1"; cov "96.633408";
HiC_scaffold_1	StringTie	exon	1047893	1048110	1000	+	.	gene_id "STRG.71"; transcript_id "STRG.71.1"; exon_number "2"; cov "351.068909";
HiC_scaffold_1	StringTie	exon	1055198	1055346	1000	+	.	gene_id "STRG.71"; transcript_id "STRG.71.1"; exon_number "3"; cov "405.218109";
HiC_scaffold_1	StringTie	exon	1057655	1057814	1000	+	.	gene_id "STRG.71"; transcript_id "STRG.71.1"; exon_number "4"; cov "229.222565";
HiC_scaffold_1	StringTie	exon	1058124	1058281	1000	+	.	gene_id "STRG.71"; transcript_id "STRG.71.1"; exon_number "5"; cov "185.524445";
HiC_scaffold_1	StringTie	exon	1059788	1060458	1000	+	.	gene_id "STRG.71"; transcript_id "STRG.71.1"; exon_number "6"; cov "315.556061";
HiC_scaffold_1	StringTie	transcript	1058222	1060403	1000	-	.	gene_id "STRG.72"; transcript_id "STRG.72.1"; cov "5.347633"; FPKM "0.211690"; TPM "0.497225";
HiC_scaffold_1	StringTie	exon	1058222	1058281	1000	-	.	gene_id "STRG.72"; transcript_id "STRG.72.1"; exon_number "1"; cov "4.083333";
HiC_scaffold_1	StringTie	exon	1059788	1060403	1000	-	.	gene_id "STRG.72"; transcript_id "STRG.72.1"; exon_number "2"; cov "5.470779";
HiC_scaffold_1	StringTie	transcript	1060745	1061028	1000	+	.	gene_id "STRG.73"; transcript_id "STRG.73.1"; cov "2.876760"; FPKM "0.113879"; TPM "0.267482";
HiC_scaffold_1	StringTie	exon	1060745	1061028	1000	+	.	gene_id "STRG.73"; transcript_id "STRG.73.1"; exon_number "1"; cov "2.876760";
HiC_scaffold_1	StringTie	transcript	1063090	1072726	1000	-	.	gene_id "STRG.74"; transcript_id "STRG.74.1"; cov "494.038971"; FPKM "19.556902"; TPM "45.935928";
HiC_scaffold_1	StringTie	exon	1063090	1064362	1000	-	.	gene_id "STRG.74"; transcript_id "STRG.74.1"; exon_number "1"; cov "487.184601";
HiC_scaffold_1	StringTie	exon	1064969	1065026	1000	-	.	gene_id "STRG.74"; transcript_id "STRG.74.1"; exon_number "2"; cov "726.132141";
HiC_scaffold_1	StringTie	exon	1066710	1066802	1000	-	.	gene_id "STRG.74"; transcript_id "STRG.74.1"; exon_number "3"; cov "673.583191";
HiC_scaffold_1	StringTie	exon	1068870	1068937	1000	-	.	gene_id "STRG.74"; transcript_id "STRG.74.1"; exon_number "4"; cov "503.116486";
HiC_scaffold_1	StringTie	exon	1070578	1070690	1000	-	.	gene_id "STRG.74"; transcript_id "STRG.74.1"; exon_number "5"; cov "530.697937";
HiC_scaffold_1	StringTie	exon	1072587	1072726	1000	-	.	gene_id "STRG.74"; transcript_id "STRG.74.1"; exon_number "6"; cov "331.790314";
HiC_scaffold_1	StringTie	transcript	1076654	1077074	1000	-	.	gene_id "STRG.75"; transcript_id "STRG.75.1"; cov "3.004750"; FPKM "0.118945"; TPM "0.279383";
HiC_scaffold_1	StringTie	exon	1076654	1077074	1000	-	.	gene_id "STRG.75"; transcript_id "STRG.75.1"; exon_number "1"; cov "3.004750";
HiC_scaffold_1	StringTie	transcript	1077216	1077442	1000	-	.	gene_id "STRG.76"; transcript_id "STRG.76.1"; cov "5.110132"; FPKM "0.202288"; TPM "0.475142";
HiC_scaffold_1	StringTie	exon	1077216	1077442	1000	-	.	gene_id "STRG.76"; transcript_id "STRG.76.1"; exon_number "1"; cov "5.110132";
HiC_scaffold_1	StringTie	transcript	1078448	1078688	1000	-	.	gene_id "STRG.77"; transcript_id "STRG.77.1"; cov "2.506224"; FPKM "0.099211"; TPM "0.233030";
HiC_scaffold_1	StringTie	exon	1078448	1078688	1000	-	.	gene_id "STRG.77"; transcript_id "STRG.77.1"; exon_number "1"; cov "2.506224";
HiC_scaffold_1	StringTie	transcript	1080806	1081431	1000	-	.	gene_id "STRG.78"; transcript_id "STRG.78.1"; cov "2.640575"; FPKM "0.104529"; TPM "0.245522";
HiC_scaffold_1	StringTie	exon	1080806	1081431	1000	-	.	gene_id "STRG.78"; transcript_id "STRG.78.1"; exon_number "1"; cov "2.640575";
HiC_scaffold_1	StringTie	transcript	1083462	1083752	1000	-	.	gene_id "STRG.79"; transcript_id "STRG.79.1"; cov "4.790378"; FPKM "0.189631"; TPM "0.445411";
HiC_scaffold_1	StringTie	exon	1083462	1083752	1000	-	.	gene_id "STRG.79"; transcript_id "STRG.79.1"; exon_number "1"; cov "4.790378";
HiC_scaffold_1	StringTie	transcript	1063377	1064045	1000	+	.	gene_id "STRG.80"; transcript_id "STRG.80.1"; cov "3.904335"; FPKM "0.154556"; TPM "0.363027";
HiC_scaffold_1	StringTie	exon	1063377	1064045	1000	+	.	gene_id "STRG.80"; transcript_id "STRG.80.1"; exon_number "1"; cov "3.904335";
HiC_scaffold_1	StringTie	transcript	1088236	1092672	1000	-	.	gene_id "STRG.81"; transcript_id "STRG.81.1"; cov "33.598827"; FPKM "1.330035"; TPM "3.124032";
HiC_scaffold_1	StringTie	exon	1088236	1091080	1000	-	.	gene_id "STRG.81"; transcript_id "STRG.81.1"; exon_number "1"; cov "35.384060";
HiC_scaffold_1	StringTie	exon	1092349	1092672	1000	-	.	gene_id "STRG.81"; transcript_id "STRG.81.1"; exon_number "2"; cov "17.922955";
HiC_scaffold_1	StringTie	transcript	1088236	1092672	1000	-	.	gene_id "STRG.81"; transcript_id "STRG.81.2"; cov "21.458469"; FPKM "0.849450"; TPM "1.995216";
HiC_scaffold_1	StringTie	exon	1088236	1091080	1000	-	.	gene_id "STRG.81"; transcript_id "STRG.81.2"; exon_number "1"; cov "22.031584";
HiC_scaffold_1	StringTie	exon	1092552	1092672	1000	-	.	gene_id "STRG.81"; transcript_id "STRG.81.2"; exon_number "2"; cov "7.983165";
HiC_scaffold_1	StringTie	transcript	1090594	1090905	1000	+	.	gene_id "STRG.82"; transcript_id "STRG.82.1"; cov "2.663461"; FPKM "0.105435"; TPM "0.247650";
HiC_scaffold_1	StringTie	exon	1090594	1090905	1000	+	.	gene_id "STRG.82"; transcript_id "STRG.82.1"; exon_number "1"; cov "2.663461";
HiC_scaffold_1	StringTie	transcript	1102300	1102554	1000	+	.	gene_id "STRG.83"; transcript_id "STRG.83.1"; cov "4.584314"; FPKM "0.181473"; TPM "0.426251";
HiC_scaffold_1	StringTie	exon	1102300	1102554	1000	+	.	gene_id "STRG.83"; transcript_id "STRG.83.1"; exon_number "1"; cov "4.584314";
HiC_scaffold_1	StringTie	transcript	1109311	1112602	1000	+	.	gene_id "STRG.84"; transcript_id "STRG.84.1"; cov "9.846653"; FPKM "0.389787"; TPM "0.915545";
HiC_scaffold_1	StringTie	exon	1109311	1109563	1000	+	.	gene_id "STRG.84"; transcript_id "STRG.84.1"; exon_number "1"; cov "8.249407";
HiC_scaffold_1	StringTie	exon	1112000	1112198	1000	+	.	gene_id "STRG.84"; transcript_id "STRG.84.1"; exon_number "2"; cov "12.276381";
HiC_scaffold_1	StringTie	exon	1112547	1112602	1000	+	.	gene_id "STRG.84"; transcript_id "STRG.84.1"; exon_number "3"; cov "8.428572";
HiC_scaffold_1	StringTie	transcript	1114869	1115935	1000	+	.	gene_id "STRG.85"; transcript_id "STRG.85.1"; cov "9.300836"; FPKM "0.368181"; TPM "0.864795";
HiC_scaffold_1	StringTie	exon	1114869	1115147	1000	+	.	gene_id "STRG.85"; transcript_id "STRG.85.1"; exon_number "1"; cov "10.354838";
HiC_scaffold_1	StringTie	exon	1115856	1115935	1000	+	.	gene_id "STRG.85"; transcript_id "STRG.85.1"; exon_number "2"; cov "5.625000";
HiC_scaffold_1	StringTie	transcript	1118000	1119989	1000	+	.	gene_id "STRG.86"; transcript_id "STRG.86.1"; cov "9.533980"; FPKM "0.377410"; TPM "0.886473";
HiC_scaffold_1	StringTie	exon	1118000	1118039	1000	+	.	gene_id "STRG.86"; transcript_id "STRG.86.1"; exon_number "1"; cov "4.300000";
HiC_scaffold_1	StringTie	exon	1118631	1118742	1000	+	.	gene_id "STRG.86"; transcript_id "STRG.86.1"; exon_number "2"; cov "14.258928";
HiC_scaffold_1	StringTie	exon	1119833	1119989	1000	+	.	gene_id "STRG.86"; transcript_id "STRG.86.1"; exon_number "3"; cov "7.496815";
HiC_scaffold_1	StringTie	transcript	1101891	1125592	1000	-	.	gene_id "STRG.87"; transcript_id "STRG.87.1"; cov "170.275589"; FPKM "6.740487"; TPM "15.832287";
HiC_scaffold_1	StringTie	exon	1101891	1102906	1000	-	.	gene_id "STRG.87"; transcript_id "STRG.87.1"; exon_number "1"; cov "190.140823";
HiC_scaffold_1	StringTie	exon	1102996	1103111	1000	-	.	gene_id "STRG.87"; transcript_id "STRG.87.1"; exon_number "2"; cov "217.729752";
HiC_scaffold_1	StringTie	exon	1104052	1104193	1000	-	.	gene_id "STRG.87"; transcript_id "STRG.87.1"; exon_number "3"; cov "162.005127";
HiC_scaffold_1	StringTie	exon	1104450	1104580	1000	-	.	gene_id "STRG.87"; transcript_id "STRG.87.1"; exon_number "4"; cov "119.444138";
HiC_scaffold_1	StringTie	exon	1104921	1105055	1000	-	.	gene_id "STRG.87"; transcript_id "STRG.87.1"; exon_number "5"; cov "81.188416";
HiC_scaffold_1	StringTie	exon	1106078	1106284	1000	-	.	gene_id "STRG.87"; transcript_id "STRG.87.1"; exon_number "6"; cov "99.299026";
HiC_scaffold_1	StringTie	exon	1108661	1108813	1000	-	.	gene_id "STRG.87"; transcript_id "STRG.87.1"; exon_number "7"; cov "142.447861";
HiC_scaffold_1	StringTie	exon	1109312	1109563	1000	-	.	gene_id "STRG.87"; transcript_id "STRG.87.1"; exon_number "8"; cov "250.717056";
HiC_scaffold_1	StringTie	exon	1112000	1112198	1000	-	.	gene_id "STRG.87"; transcript_id "STRG.87.1"; exon_number "9"; cov "256.085785";
HiC_scaffold_1	StringTie	exon	1112547	1112656	1000	-	.	gene_id "STRG.87"; transcript_id "STRG.87.1"; exon_number "10"; cov "244.982498";
HiC_scaffold_1	StringTie	exon	1113238	1113332	1000	-	.	gene_id "STRG.87"; transcript_id "STRG.87.1"; exon_number "11"; cov "170.863602";
HiC_scaffold_1	StringTie	exon	1114916	1115147	1000	-	.	gene_id "STRG.87"; transcript_id "STRG.87.1"; exon_number "12"; cov "225.187347";
HiC_scaffold_1	StringTie	exon	1115856	1116024	1000	-	.	gene_id "STRG.87"; transcript_id "STRG.87.1"; exon_number "13"; cov "136.820404";
HiC_scaffold_1	StringTie	exon	1116788	1116873	1000	-	.	gene_id "STRG.87"; transcript_id "STRG.87.1"; exon_number "14"; cov "151.002838";
HiC_scaffold_1	StringTie	exon	1117045	1117132	1000	-	.	gene_id "STRG.87"; transcript_id "STRG.87.1"; exon_number "15"; cov "169.229721";
HiC_scaffold_1	StringTie	exon	1117417	1117542	1000	-	.	gene_id "STRG.87"; transcript_id "STRG.87.1"; exon_number "16"; cov "177.499146";
HiC_scaffold_1	StringTie	exon	1117971	1118039	1000	-	.	gene_id "STRG.87"; transcript_id "STRG.87.1"; exon_number "17"; cov "180.671997";
HiC_scaffold_1	StringTie	exon	1118631	1118742	1000	-	.	gene_id "STRG.87"; transcript_id "STRG.87.1"; exon_number "18"; cov "190.937897";
HiC_scaffold_1	StringTie	exon	1119833	1120007	1000	-	.	gene_id "STRG.87"; transcript_id "STRG.87.1"; exon_number "19"; cov "145.317276";
HiC_scaffold_1	StringTie	exon	1120447	1120542	1000	-	.	gene_id "STRG.87"; transcript_id "STRG.87.1"; exon_number "20"; cov "123.470894";
HiC_scaffold_1	StringTie	exon	1122944	1123123	1000	-	.	gene_id "STRG.87"; transcript_id "STRG.87.1"; exon_number "21"; cov "91.364250";
HiC_scaffold_1	StringTie	exon	1125497	1125592	1000	-	.	gene_id "STRG.87"; transcript_id "STRG.87.1"; exon_number "22"; cov "29.730070";
HiC_scaffold_1	StringTie	transcript	1114405	1125592	1000	-	.	gene_id "STRG.87"; transcript_id "STRG.87.2"; cov "67.866974"; FPKM "2.686565"; TPM "6.310297";
HiC_scaffold_1	StringTie	exon	1114405	1115147	1000	-	.	gene_id "STRG.87"; transcript_id "STRG.87.2"; exon_number "1"; cov "76.081512";
HiC_scaffold_1	StringTie	exon	1115856	1116024	1000	-	.	gene_id "STRG.87"; transcript_id "STRG.87.2"; exon_number "2"; cov "62.539185";
HiC_scaffold_1	StringTie	exon	1116788	1116873	1000	-	.	gene_id "STRG.87"; transcript_id "STRG.87.2"; exon_number "3"; cov "69.021828";
HiC_scaffold_1	StringTie	exon	1117045	1117132	1000	-	.	gene_id "STRG.87"; transcript_id "STRG.87.2"; exon_number "4"; cov "77.353157";
HiC_scaffold_1	StringTie	exon	1117417	1117542	1000	-	.	gene_id "STRG.87"; transcript_id "STRG.87.2"; exon_number "5"; cov "81.133011";
HiC_scaffold_1	StringTie	exon	1117971	1118039	1000	-	.	gene_id "STRG.87"; transcript_id "STRG.87.2"; exon_number "6"; cov "82.583290";
HiC_scaffold_1	StringTie	exon	1118631	1118742	1000	-	.	gene_id "STRG.87"; transcript_id "STRG.87.2"; exon_number "7"; cov "87.275719";
HiC_scaffold_1	StringTie	exon	1119833	1120007	1000	-	.	gene_id "STRG.87"; transcript_id "STRG.87.2"; exon_number "8"; cov "66.423004";
HiC_scaffold_1	StringTie	exon	1120447	1120542	1000	-	.	gene_id "STRG.87"; transcript_id "STRG.87.2"; exon_number "9"; cov "56.437252";
HiC_scaffold_1	StringTie	exon	1122944	1123123	1000	-	.	gene_id "STRG.87"; transcript_id "STRG.87.2"; exon_number "10"; cov "41.761635";
HiC_scaffold_1	StringTie	exon	1125502	1125592	1000	-	.	gene_id "STRG.87"; transcript_id "STRG.87.2"; exon_number "11"; cov "13.483282";
HiC_scaffold_1	StringTie	transcript	1126467	1130089	1000	-	.	gene_id "STRG.88"; transcript_id "STRG.88.1"; cov "30.314816"; FPKM "1.200035"; TPM "2.818683";
HiC_scaffold_1	StringTie	exon	1126467	1126585	1000	-	.	gene_id "STRG.88"; transcript_id "STRG.88.1"; exon_number "1"; cov "24.184874";
HiC_scaffold_1	StringTie	exon	1129951	1130089	1000	-	.	gene_id "STRG.88"; transcript_id "STRG.88.1"; exon_number "2"; cov "35.562748";
HiC_scaffold_1	StringTie	transcript	1132925	1134852	1000	-	.	gene_id "STRG.89"; transcript_id "STRG.89.1"; cov "8.926750"; FPKM "0.353372"; TPM "0.830013";
HiC_scaffold_1	StringTie	exon	1132925	1134852	1000	-	.	gene_id "STRG.89"; transcript_id "STRG.89.1"; exon_number "1"; cov "8.926750";
HiC_scaffold_1	StringTie	transcript	1134929	1135727	1000	-	.	gene_id "STRG.90"; transcript_id "STRG.90.1"; cov "4.883605"; FPKM "0.193321"; TPM "0.454079";
HiC_scaffold_1	StringTie	exon	1134929	1135727	1000	-	.	gene_id "STRG.90"; transcript_id "STRG.90.1"; exon_number "1"; cov "4.883605";
HiC_scaffold_1	StringTie	transcript	1126464	1159885	1000	+	.	gene_id "STRG.91"; transcript_id "STRG.91.1"; cov "104.665184"; FPKM "4.143250"; TPM "9.731808";
HiC_scaffold_1	StringTie	exon	1126464	1126585	1000	+	.	gene_id "STRG.91"; transcript_id "STRG.91.1"; exon_number "1"; cov "149.526749";
HiC_scaffold_1	StringTie	exon	1129951	1130120	1000	+	.	gene_id "STRG.91"; transcript_id "STRG.91.1"; exon_number "2"; cov "182.588791";
HiC_scaffold_1	StringTie	exon	1132921	1136736	1000	+	.	gene_id "STRG.91"; transcript_id "STRG.91.1"; exon_number "3"; cov "84.852951";
HiC_scaffold_1	StringTie	exon	1136806	1138791	1000	+	.	gene_id "STRG.91"; transcript_id "STRG.91.1"; exon_number "4"; cov "116.962341";
HiC_scaffold_1	StringTie	exon	1140797	1140957	1000	+	.	gene_id "STRG.91"; transcript_id "STRG.91.1"; exon_number "5"; cov "198.109421";
HiC_scaffold_1	StringTie	exon	1142868	1143014	1000	+	.	gene_id "STRG.91"; transcript_id "STRG.91.1"; exon_number "6"; cov "162.940063";
HiC_scaffold_1	StringTie	exon	1143193	1143381	1000	+	.	gene_id "STRG.91"; transcript_id "STRG.91.1"; exon_number "7"; cov "152.383209";
HiC_scaffold_1	StringTie	exon	1150569	1150679	1000	+	.	gene_id "STRG.91"; transcript_id "STRG.91.1"; exon_number "8"; cov "126.347519";
HiC_scaffold_1	StringTie	exon	1152232	1152348	1000	+	.	gene_id "STRG.91"; transcript_id "STRG.91.1"; exon_number "9"; cov "136.380295";
HiC_scaffold_1	StringTie	exon	1156388	1156535	1000	+	.	gene_id "STRG.91"; transcript_id "STRG.91.1"; exon_number "10"; cov "146.842606";
HiC_scaffold_1	StringTie	exon	1158065	1158136	1000	+	.	gene_id "STRG.91"; transcript_id "STRG.91.1"; exon_number "11"; cov "114.573051";
HiC_scaffold_1	StringTie	exon	1158240	1158355	1000	+	.	gene_id "STRG.91"; transcript_id "STRG.91.1"; exon_number "12"; cov "139.748291";
HiC_scaffold_1	StringTie	exon	1158839	1159885	1000	+	.	gene_id "STRG.91"; transcript_id "STRG.91.1"; exon_number "13"; cov "88.291763";
HiC_scaffold_1	StringTie	transcript	1126464	1159885	1000	+	.	gene_id "STRG.91"; transcript_id "STRG.91.2"; cov "623.531799"; FPKM "24.682972"; TPM "57.976215";
HiC_scaffold_1	StringTie	exon	1126464	1126585	1000	+	.	gene_id "STRG.91"; transcript_id "STRG.91.2"; exon_number "1"; cov "797.516541";
HiC_scaffold_1	StringTie	exon	1129951	1130120	1000	+	.	gene_id "STRG.91"; transcript_id "STRG.91.2"; exon_number "2"; cov "973.856445";
HiC_scaffold_1	StringTie	exon	1132921	1138791	1000	+	.	gene_id "STRG.91"; transcript_id "STRG.91.2"; exon_number "3"; cov "556.407288";
HiC_scaffold_1	StringTie	exon	1140797	1140957	1000	+	.	gene_id "STRG.91"; transcript_id "STRG.91.2"; exon_number "4"; cov "1276.510132";
HiC_scaffold_1	StringTie	exon	1142868	1143014	1000	+	.	gene_id "STRG.91"; transcript_id "STRG.91.2"; exon_number "5"; cov "1049.539062";
HiC_scaffold_1	StringTie	exon	1143193	1143381	1000	+	.	gene_id "STRG.91"; transcript_id "STRG.91.2"; exon_number "6"; cov "981.539795";
HiC_scaffold_1	StringTie	exon	1150569	1150679	1000	+	.	gene_id "STRG.91"; transcript_id "STRG.91.2"; exon_number "7"; cov "813.937622";
HiC_scaffold_1	StringTie	exon	1152232	1152348	1000	+	.	gene_id "STRG.91"; transcript_id "STRG.91.2"; exon_number "8"; cov "876.324829";
HiC_scaffold_1	StringTie	exon	1156388	1156535	1000	+	.	gene_id "STRG.91"; transcript_id "STRG.91.2"; exon_number "9"; cov "943.551392";
HiC_scaffold_1	StringTie	exon	1158065	1158136	1000	+	.	gene_id "STRG.91"; transcript_id "STRG.91.2"; exon_number "10"; cov "736.108948";
HiC_scaffold_1	StringTie	exon	1158240	1158355	1000	+	.	gene_id "STRG.91"; transcript_id "STRG.91.2"; exon_number "11"; cov "897.245361";
HiC_scaffold_1	StringTie	exon	1158839	1159885	1000	+	.	gene_id "STRG.91"; transcript_id "STRG.91.2"; exon_number "12"; cov "567.122803";
HiC_scaffold_1	StringTie	transcript	1126464	1159885	1000	+	.	gene_id "STRG.91"; transcript_id "STRG.91.3"; cov "254.892151"; FPKM "10.090096"; TPM "23.699966";
HiC_scaffold_1	StringTie	exon	1126464	1126585	1000	+	.	gene_id "STRG.91"; transcript_id "STRG.91.3"; exon_number "1"; cov "322.875610";
HiC_scaffold_1	StringTie	exon	1129951	1130120	1000	+	.	gene_id "STRG.91"; transcript_id "STRG.91.3"; exon_number "2"; cov "394.266998";
HiC_scaffold_1	StringTie	exon	1132921	1138791	1000	+	.	gene_id "STRG.91"; transcript_id "STRG.91.3"; exon_number "3"; cov "225.261368";
HiC_scaffold_1	StringTie	exon	1140797	1140957	1000	+	.	gene_id "STRG.91"; transcript_id "STRG.91.3"; exon_number "4"; cov "516.736938";
HiC_scaffold_1	StringTie	exon	1142868	1143014	1000	+	.	gene_id "STRG.91"; transcript_id "STRG.91.3"; exon_number "5"; cov "424.856476";
HiC_scaffold_1	StringTie	exon	1143193	1143381	1000	+	.	gene_id "STRG.91"; transcript_id "STRG.91.3"; exon_number "6"; cov "397.330109";
HiC_scaffold_1	StringTie	exon	1150569	1150679	1000	+	.	gene_id "STRG.91"; transcript_id "STRG.91.3"; exon_number "7"; cov "329.484650";
HiC_scaffold_1	StringTie	exon	1152232	1152348	1000	+	.	gene_id "STRG.91"; transcript_id "STRG.91.3"; exon_number "8"; cov "354.729797";
HiC_scaffold_1	StringTie	exon	1156388	1156535	1000	+	.	gene_id "STRG.91"; transcript_id "STRG.91.3"; exon_number "9"; cov "381.942627";
HiC_scaffold_1	StringTie	exon	1158065	1158136	1000	+	.	gene_id "STRG.91"; transcript_id "STRG.91.3"; exon_number "10"; cov "297.500610";
HiC_scaffold_1	StringTie	exon	1158240	1158355	1000	+	.	gene_id "STRG.91"; transcript_id "STRG.91.3"; exon_number "11"; cov "359.485291";
HiC_scaffold_1	StringTie	exon	1158892	1159885	1000	+	.	gene_id "STRG.91"; transcript_id "STRG.91.3"; exon_number "12"; cov "248.794205";
HiC_scaffold_1	StringTie	transcript	1126464	1159885	1000	+	.	gene_id "STRG.91"; transcript_id "STRG.91.4"; cov "69.964355"; FPKM "2.769591"; TPM "6.505311";
HiC_scaffold_1	StringTie	exon	1126464	1126585	1000	+	.	gene_id "STRG.91"; transcript_id "STRG.91.4"; exon_number "1"; cov "77.469917";
HiC_scaffold_1	StringTie	exon	1129951	1130120	1000	+	.	gene_id "STRG.91"; transcript_id "STRG.91.4"; exon_number "2"; cov "94.599373";
HiC_scaffold_1	StringTie	exon	1132921	1138791	1000	+	.	gene_id "STRG.91"; transcript_id "STRG.91.4"; exon_number "3"; cov "54.045559";
HiC_scaffold_1	StringTie	exon	1140797	1140957	1000	+	.	gene_id "STRG.91"; transcript_id "STRG.91.4"; exon_number "4"; cov "123.775948";
HiC_scaffold_1	StringTie	exon	1142868	1143014	1000	+	.	gene_id "STRG.91"; transcript_id "STRG.91.4"; exon_number "5"; cov "98.209473";
HiC_scaffold_1	StringTie	exon	1143193	1143381	1000	+	.	gene_id "STRG.91"; transcript_id "STRG.91.4"; exon_number "6"; cov "91.846512";
HiC_scaffold_1	StringTie	exon	1150569	1150679	1000	+	.	gene_id "STRG.91"; transcript_id "STRG.91.4"; exon_number "7"; cov "76.165230";
HiC_scaffold_1	StringTie	exon	1152232	1156535	1000	+	.	gene_id "STRG.91"; transcript_id "STRG.91.4"; exon_number "8"; cov "79.746651";
HiC_scaffold_1	StringTie	exon	1158065	1158136	1000	+	.	gene_id "STRG.91"; transcript_id "STRG.91.4"; exon_number "9"; cov "106.675186";
HiC_scaffold_1	StringTie	exon	1158240	1158355	1000	+	.	gene_id "STRG.91"; transcript_id "STRG.91.4"; exon_number "10"; cov "128.901123";
HiC_scaffold_1	StringTie	exon	1158892	1159885	1000	+	.	gene_id "STRG.91"; transcript_id "STRG.91.4"; exon_number "11"; cov "89.210457";
HiC_scaffold_1	StringTie	transcript	1165086	1166190	1000	+	.	gene_id "STRG.92"; transcript_id "STRG.92.1"; cov "17.408485"; FPKM "0.689128"; TPM "1.618647";
HiC_scaffold_1	StringTie	exon	1165086	1165223	1000	+	.	gene_id "STRG.92"; transcript_id "STRG.92.1"; exon_number "1"; cov "6.507246";
HiC_scaffold_1	StringTie	exon	1165916	1166020	1000	+	.	gene_id "STRG.92"; transcript_id "STRG.92.1"; exon_number "2"; cov "27.638096";
HiC_scaffold_1	StringTie	exon	1166134	1166190	1000	+	.	gene_id "STRG.92"; transcript_id "STRG.92.1"; exon_number "3"; cov "24.956938";
HiC_scaffold_1	StringTie	transcript	1135939	1169929	1000	-	.	gene_id "STRG.93"; transcript_id "STRG.93.1"; cov "16.418846"; FPKM "0.649952"; TPM "1.526630";
HiC_scaffold_1	StringTie	exon	1135939	1138791	1000	-	.	gene_id "STRG.93"; transcript_id "STRG.93.1"; exon_number "1"; cov "17.009111";
HiC_scaffold_1	StringTie	exon	1140797	1140957	1000	-	.	gene_id "STRG.93"; transcript_id "STRG.93.1"; exon_number "2"; cov "16.577639";
HiC_scaffold_1	StringTie	exon	1142868	1143014	1000	-	.	gene_id "STRG.93"; transcript_id "STRG.93.1"; exon_number "3"; cov "13.598638";
HiC_scaffold_1	StringTie	exon	1143193	1143313	1000	-	.	gene_id "STRG.93"; transcript_id "STRG.93.1"; exon_number "4"; cov "23.283382";
HiC_scaffold_1	StringTie	exon	1160694	1160839	1000	-	.	gene_id "STRG.93"; transcript_id "STRG.93.1"; exon_number "5"; cov "15.581519";
HiC_scaffold_1	StringTie	exon	1161272	1161484	1000	-	.	gene_id "STRG.93"; transcript_id "STRG.93.1"; exon_number "6"; cov "14.752608";
HiC_scaffold_1	StringTie	exon	1165025	1165223	1000	-	.	gene_id "STRG.93"; transcript_id "STRG.93.1"; exon_number "7"; cov "17.151140";
HiC_scaffold_1	StringTie	exon	1165916	1166020	1000	-	.	gene_id "STRG.93"; transcript_id "STRG.93.1"; exon_number "8"; cov "16.799448";
HiC_scaffold_1	StringTie	exon	1166134	1166215	1000	-	.	gene_id "STRG.93"; transcript_id "STRG.93.1"; exon_number "9"; cov "16.935940";
HiC_scaffold_1	StringTie	exon	1167091	1167269	1000	-	.	gene_id "STRG.93"; transcript_id "STRG.93.1"; exon_number "10"; cov "14.505079";
HiC_scaffold_1	StringTie	exon	1167837	1168015	1000	-	.	gene_id "STRG.93"; transcript_id "STRG.93.1"; exon_number "11"; cov "14.434037";
HiC_scaffold_1	StringTie	exon	1169722	1169929	1000	-	.	gene_id "STRG.93"; transcript_id "STRG.93.1"; exon_number "12"; cov "10.171585";
HiC_scaffold_1	StringTie	transcript	1151826	1169929	1000	-	.	gene_id "STRG.93"; transcript_id "STRG.93.2"; cov "113.113609"; FPKM "4.477687"; TPM "10.517345";
HiC_scaffold_1	StringTie	exon	1151826	1152348	1000	-	.	gene_id "STRG.93"; transcript_id "STRG.93.2"; exon_number "1"; cov "3.939372";
HiC_scaffold_1	StringTie	exon	1156388	1156535	1000	-	.	gene_id "STRG.93"; transcript_id "STRG.93.2"; exon_number "2"; cov "22.970551";
HiC_scaffold_1	StringTie	exon	1158065	1158136	1000	-	.	gene_id "STRG.93"; transcript_id "STRG.93.2"; exon_number "3"; cov "7.015555";
HiC_scaffold_1	StringTie	exon	1158240	1160839	1000	-	.	gene_id "STRG.93"; transcript_id "STRG.93.2"; exon_number "4"; cov "55.378773";
HiC_scaffold_1	StringTie	exon	1161272	1161484	1000	-	.	gene_id "STRG.93"; transcript_id "STRG.93.2"; exon_number "5"; cov "315.541901";
HiC_scaffold_1	StringTie	exon	1165025	1165223	1000	-	.	gene_id "STRG.93"; transcript_id "STRG.93.2"; exon_number "6"; cov "366.843842";
HiC_scaffold_1	StringTie	exon	1165916	1166020	1000	-	.	gene_id "STRG.93"; transcript_id "STRG.93.2"; exon_number "7"; cov "359.321533";
HiC_scaffold_1	StringTie	exon	1166134	1166215	1000	-	.	gene_id "STRG.93"; transcript_id "STRG.93.2"; exon_number "8"; cov "362.240936";
HiC_scaffold_1	StringTie	exon	1167091	1167269	1000	-	.	gene_id "STRG.93"; transcript_id "STRG.93.2"; exon_number "9"; cov "310.247528";
HiC_scaffold_1	StringTie	exon	1167837	1168015	1000	-	.	gene_id "STRG.93"; transcript_id "STRG.93.2"; exon_number "10"; cov "301.328125";
HiC_scaffold_1	StringTie	exon	1169722	1169929	1000	-	.	gene_id "STRG.93"; transcript_id "STRG.93.2"; exon_number "11"; cov "206.000656";
HiC_scaffold_1	StringTie	transcript	1151826	1169929	1000	-	.	gene_id "STRG.93"; transcript_id "STRG.93.3"; cov "66.713730"; FPKM "2.640913"; TPM "6.203067";
HiC_scaffold_1	StringTie	exon	1151826	1152348	1000	-	.	gene_id "STRG.93"; transcript_id "STRG.93.3"; exon_number "1"; cov "2.251070";
HiC_scaffold_1	StringTie	exon	1156388	1156535	1000	-	.	gene_id "STRG.93"; transcript_id "STRG.93.3"; exon_number "2"; cov "13.126032";
HiC_scaffold_1	StringTie	exon	1158065	1160839	1000	-	.	gene_id "STRG.93"; transcript_id "STRG.93.3"; exon_number "3"; cov "31.494843";
HiC_scaffold_1	StringTie	exon	1161272	1161484	1000	-	.	gene_id "STRG.93"; transcript_id "STRG.93.3"; exon_number "4"; cov "190.326859";
HiC_scaffold_1	StringTie	exon	1165025	1165223	1000	-	.	gene_id "STRG.93"; transcript_id "STRG.93.3"; exon_number "5"; cov "221.270889";
HiC_scaffold_1	StringTie	exon	1165916	1166020	1000	-	.	gene_id "STRG.93"; transcript_id "STRG.93.3"; exon_number "6"; cov "216.733627";
HiC_scaffold_1	StringTie	exon	1166134	1166215	1000	-	.	gene_id "STRG.93"; transcript_id "STRG.93.3"; exon_number "7"; cov "218.494553";
HiC_scaffold_1	StringTie	exon	1167091	1167269	1000	-	.	gene_id "STRG.93"; transcript_id "STRG.93.3"; exon_number "8"; cov "187.133423";
HiC_scaffold_1	StringTie	exon	1167837	1168015	1000	-	.	gene_id "STRG.93"; transcript_id "STRG.93.3"; exon_number "9"; cov "181.706589";
HiC_scaffold_1	StringTie	exon	1169722	1169929	1000	-	.	gene_id "STRG.93"; transcript_id "STRG.93.3"; exon_number "10"; cov "124.181030";
HiC_scaffold_1	StringTie	transcript	1153392	1169929	1000	-	.	gene_id "STRG.93"; transcript_id "STRG.93.4"; cov "114.820023"; FPKM "4.545237"; TPM "10.676008";
HiC_scaffold_1	StringTie	exon	1153392	1160839	1000	-	.	gene_id "STRG.93"; transcript_id "STRG.93.4"; exon_number "1"; cov "41.829258";
HiC_scaffold_1	StringTie	exon	1161272	1161484	1000	-	.	gene_id "STRG.93"; transcript_id "STRG.93.4"; exon_number "2"; cov "595.152466";
HiC_scaffold_1	StringTie	exon	1165025	1165223	1000	-	.	gene_id "STRG.93"; transcript_id "STRG.93.4"; exon_number "3"; cov "691.914429";
HiC_scaffold_1	StringTie	exon	1165916	1166020	1000	-	.	gene_id "STRG.93"; transcript_id "STRG.93.4"; exon_number "4"; cov "677.726440";
HiC_scaffold_1	StringTie	exon	1166134	1166215	1000	-	.	gene_id "STRG.93"; transcript_id "STRG.93.4"; exon_number "5"; cov "683.232788";
HiC_scaffold_1	StringTie	exon	1167091	1167269	1000	-	.	gene_id "STRG.93"; transcript_id "STRG.93.4"; exon_number "6"; cov "585.166443";
HiC_scaffold_1	StringTie	exon	1167837	1168015	1000	-	.	gene_id "STRG.93"; transcript_id "STRG.93.4"; exon_number "7"; cov "565.286987";
HiC_scaffold_1	StringTie	exon	1169722	1169929	1000	-	.	gene_id "STRG.93"; transcript_id "STRG.93.4"; exon_number "8"; cov "383.766144";
HiC_scaffold_1	StringTie	transcript	1169721	1169927	1000	+	.	gene_id "STRG.94"; transcript_id "STRG.94.1"; cov "3.149758"; FPKM "0.124686"; TPM "0.292866";
HiC_scaffold_1	StringTie	exon	1169721	1169927	1000	+	.	gene_id "STRG.94"; transcript_id "STRG.94.1"; exon_number "1"; cov "3.149758";
HiC_scaffold_1	StringTie	transcript	1172448	1208817	1000	-	.	gene_id "STRG.95"; transcript_id "STRG.95.1"; cov "147.542084"; FPKM "5.840564"; TPM "13.718517";
HiC_scaffold_1	StringTie	exon	1172448	1172768	1000	-	.	gene_id "STRG.95"; transcript_id "STRG.95.1"; exon_number "1"; cov "91.078621";
HiC_scaffold_1	StringTie	exon	1173600	1173645	1000	-	.	gene_id "STRG.95"; transcript_id "STRG.95.1"; exon_number "2"; cov "175.407883";
HiC_scaffold_1	StringTie	exon	1176050	1176155	1000	-	.	gene_id "STRG.95"; transcript_id "STRG.95.1"; exon_number "3"; cov "173.918533";
HiC_scaffold_1	StringTie	exon	1178485	1178606	1000	-	.	gene_id "STRG.95"; transcript_id "STRG.95.1"; exon_number "4"; cov "227.503067";
HiC_scaffold_1	StringTie	exon	1180169	1180267	1000	-	.	gene_id "STRG.95"; transcript_id "STRG.95.1"; exon_number "5"; cov "198.601761";
HiC_scaffold_1	StringTie	exon	1181640	1181751	1000	-	.	gene_id "STRG.95"; transcript_id "STRG.95.1"; exon_number "6"; cov "132.657501";
HiC_scaffold_1	StringTie	exon	1183277	1183410	1000	-	.	gene_id "STRG.95"; transcript_id "STRG.95.1"; exon_number "7"; cov "189.797501";
HiC_scaffold_1	StringTie	exon	1187494	1187562	1000	-	.	gene_id "STRG.95"; transcript_id "STRG.95.1"; exon_number "8"; cov "188.586105";
HiC_scaffold_1	StringTie	exon	1189037	1189081	1000	-	.	gene_id "STRG.95"; transcript_id "STRG.95.1"; exon_number "9"; cov "179.829193";
HiC_scaffold_1	StringTie	exon	1192938	1193010	1000	-	.	gene_id "STRG.95"; transcript_id "STRG.95.1"; exon_number "10"; cov "179.856598";
HiC_scaffold_1	StringTie	exon	1195512	1195589	1000	-	.	gene_id "STRG.95"; transcript_id "STRG.95.1"; exon_number "11"; cov "193.363632";
HiC_scaffold_1	StringTie	exon	1196634	1196705	1000	-	.	gene_id "STRG.95"; transcript_id "STRG.95.1"; exon_number "12"; cov "144.890625";
HiC_scaffold_1	StringTie	exon	1208718	1208817	1000	-	.	gene_id "STRG.95"; transcript_id "STRG.95.1"; exon_number "13"; cov "31.354023";
HiC_scaffold_1	StringTie	transcript	1209425	1256999	1000	+	.	gene_id "STRG.96"; transcript_id "STRG.96.1"; cov "203.901566"; FPKM "8.071596"; TPM "18.958843";
HiC_scaffold_1	StringTie	exon	1209425	1209707	1000	+	.	gene_id "STRG.96"; transcript_id "STRG.96.1"; exon_number "1"; cov "144.560226";
HiC_scaffold_1	StringTie	exon	1253846	1253905	1000	+	.	gene_id "STRG.96"; transcript_id "STRG.96.1"; exon_number "2"; cov "271.217712";
HiC_scaffold_1	StringTie	exon	1255988	1256080	1000	+	.	gene_id "STRG.96"; transcript_id "STRG.96.1"; exon_number "3"; cov "413.680237";
HiC_scaffold_1	StringTie	exon	1256866	1256999	1000	+	.	gene_id "STRG.96"; transcript_id "STRG.96.1"; exon_number "4"; cov "153.489700";
HiC_scaffold_1	StringTie	transcript	1265402	1267105	1000	+	.	gene_id "STRG.97"; transcript_id "STRG.97.1"; cov "4.904930"; FPKM "0.194165"; TPM "0.456062";
HiC_scaffold_1	StringTie	exon	1265402	1267105	1000	+	.	gene_id "STRG.97"; transcript_id "STRG.97.1"; exon_number "1"; cov "4.904930";
HiC_scaffold_1	StringTie	transcript	1269310	1269509	1000	+	.	gene_id "STRG.98"; transcript_id "STRG.98.1"; cov "4.070000"; FPKM "0.161114"; TPM "0.378430";
HiC_scaffold_1	StringTie	exon	1269310	1269509	1000	+	.	gene_id "STRG.98"; transcript_id "STRG.98.1"; exon_number "1"; cov "4.070000";
HiC_scaffold_1	StringTie	transcript	1209481	1256031	1000	-	.	gene_id "STRG.99"; transcript_id "STRG.99.1"; cov "4.255791"; FPKM "0.168469"; TPM "0.395705";
HiC_scaffold_1	StringTie	exon	1209481	1209707	1000	-	.	gene_id "STRG.99"; transcript_id "STRG.99.1"; exon_number "1"; cov "3.788547";
HiC_scaffold_1	StringTie	exon	1253846	1253905	1000	-	.	gene_id "STRG.99"; transcript_id "STRG.99.1"; exon_number "2"; cov "6.644444";
HiC_scaffold_1	StringTie	exon	1255988	1256031	1000	-	.	gene_id "STRG.99"; transcript_id "STRG.99.1"; exon_number "3"; cov "3.409091";
HiC_scaffold_1	StringTie	transcript	1277751	1296538	1000	-	.	gene_id "STRG.100"; transcript_id "STRG.100.1"; cov "35.560581"; FPKM "1.407692"; TPM "3.306436";
HiC_scaffold_1	StringTie	exon	1277751	1277998	1000	-	.	gene_id "STRG.100"; transcript_id "STRG.100.1"; exon_number "1"; cov "4.655707";
HiC_scaffold_1	StringTie	exon	1278991	1279140	1000	-	.	gene_id "STRG.100"; transcript_id "STRG.100.1"; exon_number "2"; cov "22.572649";
HiC_scaffold_1	StringTie	exon	1279229	1279369	1000	-	.	gene_id "STRG.100"; transcript_id "STRG.100.1"; exon_number "3"; cov "21.021276";
HiC_scaffold_1	StringTie	exon	1285855	1285942	1000	-	.	gene_id "STRG.100"; transcript_id "STRG.100.1"; exon_number "4"; cov "13.319930";
HiC_scaffold_1	StringTie	exon	1286066	1286205	1000	-	.	gene_id "STRG.100"; transcript_id "STRG.100.1"; exon_number "5"; cov "13.919414";
HiC_scaffold_1	StringTie	exon	1295100	1295227	1000	-	.	gene_id "STRG.100"; transcript_id "STRG.100.1"; exon_number "6"; cov "103.867439";
HiC_scaffold_1	StringTie	exon	1296311	1296538	1000	-	.	gene_id "STRG.100"; transcript_id "STRG.100.1"; exon_number "7"; cov "70.206047";
HiC_scaffold_1	StringTie	transcript	1298199	1307708	1000	-	.	gene_id "STRG.101"; transcript_id "STRG.101.1"; cov "18.593098"; FPKM "0.736022"; TPM "1.728793";
HiC_scaffold_1	StringTie	exon	1298199	1298323	1000	-	.	gene_id "STRG.101"; transcript_id "STRG.101.1"; exon_number "1"; cov "10.263999";
HiC_scaffold_1	StringTie	exon	1305836	1306083	1000	-	.	gene_id "STRG.101"; transcript_id "STRG.101.1"; exon_number "2"; cov "28.587406";
HiC_scaffold_1	StringTie	exon	1307564	1307708	1000	-	.	gene_id "STRG.101"; transcript_id "STRG.101.1"; exon_number "3"; cov "8.679644";
HiC_scaffold_1	StringTie	transcript	1309417	1310360	1000	-	.	gene_id "STRG.102"; transcript_id "STRG.102.1"; cov "13.766394"; FPKM "0.544953"; TPM "1.280004";
HiC_scaffold_1	StringTie	exon	1309417	1309614	1000	-	.	gene_id "STRG.102"; transcript_id "STRG.102.1"; exon_number "1"; cov "16.449495";
HiC_scaffold_1	StringTie	exon	1310315	1310360	1000	-	.	gene_id "STRG.102"; transcript_id "STRG.102.1"; exon_number "2"; cov "2.217391";
HiC_scaffold_1	StringTie	transcript	1320691	1323044	1000	-	.	gene_id "STRG.103"; transcript_id "STRG.103.1"; cov "13.105837"; FPKM "0.518804"; TPM "1.218586";
HiC_scaffold_1	StringTie	exon	1320691	1320794	1000	-	.	gene_id "STRG.103"; transcript_id "STRG.103.1"; exon_number "1"; cov "9.548076";
HiC_scaffold_1	StringTie	exon	1322383	1322574	1000	-	.	gene_id "STRG.103"; transcript_id "STRG.103.1"; exon_number "2"; cov "21.053471";
HiC_scaffold_1	StringTie	exon	1322890	1323044	1000	-	.	gene_id "STRG.103"; transcript_id "STRG.103.1"; exon_number "3"; cov "5.648171";
HiC_scaffold_1	StringTie	transcript	1273073	1324300	1000	+	.	gene_id "STRG.104"; transcript_id "STRG.104.1"; cov "506.390381"; FPKM "20.045841"; TPM "47.084366";
HiC_scaffold_1	StringTie	exon	1273073	1273172	1000	+	.	gene_id "STRG.104"; transcript_id "STRG.104.1"; exon_number "1"; cov "141.887512";
HiC_scaffold_1	StringTie	exon	1274769	1274906	1000	+	.	gene_id "STRG.104"; transcript_id "STRG.104.1"; exon_number "2"; cov "311.842377";
HiC_scaffold_1	StringTie	exon	1276199	1276311	1000	+	.	gene_id "STRG.104"; transcript_id "STRG.104.1"; exon_number "3"; cov "353.395721";
HiC_scaffold_1	StringTie	exon	1277736	1277998	1000	+	.	gene_id "STRG.104"; transcript_id "STRG.104.1"; exon_number "4"; cov "434.680206";
HiC_scaffold_1	StringTie	exon	1278991	1279140	1000	+	.	gene_id "STRG.104"; transcript_id "STRG.104.1"; exon_number "5"; cov "679.114868";
HiC_scaffold_1	StringTie	exon	1279229	1279369	1000	+	.	gene_id "STRG.104"; transcript_id "STRG.104.1"; exon_number "6"; cov "711.922424";
HiC_scaffold_1	StringTie	exon	1285855	1285942	1000	+	.	gene_id "STRG.104"; transcript_id "STRG.104.1"; exon_number "7"; cov "451.911987";
HiC_scaffold_1	StringTie	exon	1286066	1286205	1000	+	.	gene_id "STRG.104"; transcript_id "STRG.104.1"; exon_number "8"; cov "709.490723";
HiC_scaffold_1	StringTie	exon	1295100	1295227	1000	+	.	gene_id "STRG.104"; transcript_id "STRG.104.1"; exon_number "9"; cov "937.692871";
HiC_scaffold_1	StringTie	exon	1296311	1296540	1000	+	.	gene_id "STRG.104"; transcript_id "STRG.104.1"; exon_number "10"; cov "611.169617";
HiC_scaffold_1	StringTie	exon	1298202	1298323	1000	+	.	gene_id "STRG.104"; transcript_id "STRG.104.1"; exon_number "11"; cov "486.219147";
HiC_scaffold_1	StringTie	exon	1305836	1306083	1000	+	.	gene_id "STRG.104"; transcript_id "STRG.104.1"; exon_number "12"; cov "592.188293";
HiC_scaffold_1	StringTie	exon	1307564	1307720	1000	+	.	gene_id "STRG.104"; transcript_id "STRG.104.1"; exon_number "13"; cov "469.622314";
HiC_scaffold_1	StringTie	exon	1309409	1309614	1000	+	.	gene_id "STRG.104"; transcript_id "STRG.104.1"; exon_number "14"; cov "730.863159";
HiC_scaffold_1	StringTie	exon	1310315	1310397	1000	+	.	gene_id "STRG.104"; transcript_id "STRG.104.1"; exon_number "15"; cov "662.755554";
HiC_scaffold_1	StringTie	exon	1313847	1314013	1000	+	.	gene_id "STRG.104"; transcript_id "STRG.104.1"; exon_number "16"; cov "655.505920";
HiC_scaffold_1	StringTie	exon	1316718	1316763	1000	+	.	gene_id "STRG.104"; transcript_id "STRG.104.1"; exon_number "17"; cov "433.440308";
HiC_scaffold_1	StringTie	exon	1318925	1319046	1000	+	.	gene_id "STRG.104"; transcript_id "STRG.104.1"; exon_number "18"; cov "513.644897";
HiC_scaffold_1	StringTie	exon	1320677	1320794	1000	+	.	gene_id "STRG.104"; transcript_id "STRG.104.1"; exon_number "19"; cov "616.342712";
HiC_scaffold_1	StringTie	exon	1322383	1322574	1000	+	.	gene_id "STRG.104"; transcript_id "STRG.104.1"; exon_number "20"; cov "643.787109";
HiC_scaffold_1	StringTie	exon	1322890	1324300	1000	+	.	gene_id "STRG.104"; transcript_id "STRG.104.1"; exon_number "21"; cov "377.099182";
HiC_scaffold_1	StringTie	transcript	1348199	1348441	1000	+	.	gene_id "STRG.105"; transcript_id "STRG.105.1"; cov "5.238683"; FPKM "0.207377"; TPM "0.487095";
HiC_scaffold_1	StringTie	exon	1348199	1348441	1000	+	.	gene_id "STRG.105"; transcript_id "STRG.105.1"; exon_number "1"; cov "5.238683";
HiC_scaffold_1	StringTie	transcript	1355298	1355641	1000	+	.	gene_id "STRG.106"; transcript_id "STRG.106.1"; cov "3.561047"; FPKM "0.140967"; TPM "0.331107";
HiC_scaffold_1	StringTie	exon	1355298	1355641	1000	+	.	gene_id "STRG.106"; transcript_id "STRG.106.1"; exon_number "1"; cov "3.561047";
HiC_scaffold_1	StringTie	transcript	1355783	1357116	1000	+	.	gene_id "STRG.107"; transcript_id "STRG.107.1"; cov "2.575337"; FPKM "0.101947"; TPM "0.239456";
HiC_scaffold_1	StringTie	exon	1355783	1357116	1000	+	.	gene_id "STRG.107"; transcript_id "STRG.107.1"; exon_number "1"; cov "2.575337";
HiC_scaffold_1	StringTie	transcript	1358575	1358977	1000	+	.	gene_id "STRG.108"; transcript_id "STRG.108.1"; cov "4.205956"; FPKM "0.166496"; TPM "0.391071";
HiC_scaffold_1	StringTie	exon	1358575	1358977	1000	+	.	gene_id "STRG.108"; transcript_id "STRG.108.1"; exon_number "1"; cov "4.205956";
HiC_scaffold_1	StringTie	transcript	1359113	1359669	1000	+	.	gene_id "STRG.109"; transcript_id "STRG.109.1"; cov "3.721724"; FPKM "0.147327"; TPM "0.346047";
HiC_scaffold_1	StringTie	exon	1359113	1359669	1000	+	.	gene_id "STRG.109"; transcript_id "STRG.109.1"; exon_number "1"; cov "3.721724";
HiC_scaffold_1	StringTie	transcript	1361681	1362601	1000	+	.	gene_id "STRG.110"; transcript_id "STRG.110.1"; cov "3.905537"; FPKM "0.154604"; TPM "0.363138";
HiC_scaffold_1	StringTie	exon	1361681	1362601	1000	+	.	gene_id "STRG.110"; transcript_id "STRG.110.1"; exon_number "1"; cov "3.905537";
HiC_scaffold_1	StringTie	transcript	1362708	1363278	1000	+	.	gene_id "STRG.111"; transcript_id "STRG.111.1"; cov "2.654116"; FPKM "0.105065"; TPM "0.246781";
HiC_scaffold_1	StringTie	exon	1362708	1363278	1000	+	.	gene_id "STRG.111"; transcript_id "STRG.111.1"; exon_number "1"; cov "2.654116";
HiC_scaffold_1	StringTie	transcript	1363405	1364428	1000	+	.	gene_id "STRG.112"; transcript_id "STRG.112.1"; cov "2.907227"; FPKM "0.115085"; TPM "0.270315";
HiC_scaffold_1	StringTie	exon	1363405	1364428	1000	+	.	gene_id "STRG.112"; transcript_id "STRG.112.1"; exon_number "1"; cov "2.907227";
HiC_scaffold_1	StringTie	transcript	1323917	1324194	1000	-	.	gene_id "STRG.113"; transcript_id "STRG.113.1"; cov "4.467626"; FPKM "0.176854"; TPM "0.415402";
HiC_scaffold_1	StringTie	exon	1323917	1324194	1000	-	.	gene_id "STRG.113"; transcript_id "STRG.113.1"; exon_number "1"; cov "4.467626";
HiC_scaffold_1	StringTie	transcript	1369447	1378140	1000	+	.	gene_id "STRG.114"; transcript_id "STRG.114.1"; cov "12.995289"; FPKM "0.514428"; TPM "1.208307";
HiC_scaffold_1	StringTie	exon	1369447	1370055	1000	+	.	gene_id "STRG.114"; transcript_id "STRG.114.1"; exon_number "1"; cov "1.787481";
HiC_scaffold_1	StringTie	exon	1371405	1371517	1000	+	.	gene_id "STRG.114"; transcript_id "STRG.114.1"; exon_number "2"; cov "14.001450";
HiC_scaffold_1	StringTie	exon	1374774	1374903	1000	+	.	gene_id "STRG.114"; transcript_id "STRG.114.1"; exon_number "3"; cov "16.064018";
HiC_scaffold_1	StringTie	exon	1375880	1375990	1000	+	.	gene_id "STRG.114"; transcript_id "STRG.114.1"; exon_number "4"; cov "33.180687";
HiC_scaffold_1	StringTie	exon	1376901	1376951	1000	+	.	gene_id "STRG.114"; transcript_id "STRG.114.1"; exon_number "5"; cov "60.486538";
HiC_scaffold_1	StringTie	exon	1378079	1378140	1000	+	.	gene_id "STRG.114"; transcript_id "STRG.114.1"; exon_number "6"; cov "39.612904";
HiC_scaffold_1	StringTie	transcript	1460893	1461695	1000	+	.	gene_id "STRG.115"; transcript_id "STRG.115.1"; cov "6.064135"; FPKM "0.240053"; TPM "0.563846";
HiC_scaffold_1	StringTie	exon	1460893	1461695	1000	+	.	gene_id "STRG.115"; transcript_id "STRG.115.1"; exon_number "1"; cov "6.064135";
HiC_scaffold_1	StringTie	transcript	1462116	1462841	1000	+	.	gene_id "STRG.116"; transcript_id "STRG.116.1"; cov "3.968320"; FPKM "0.157089"; TPM "0.368976";
HiC_scaffold_1	StringTie	exon	1462116	1462841	1000	+	.	gene_id "STRG.116"; transcript_id "STRG.116.1"; exon_number "1"; cov "3.968320";
HiC_scaffold_1	StringTie	transcript	1462900	1467351	1000	+	.	gene_id "STRG.117"; transcript_id "STRG.117.1"; cov "5.099057"; FPKM "0.201850"; TPM "0.474112";
HiC_scaffold_1	StringTie	exon	1462900	1467351	1000	+	.	gene_id "STRG.117"; transcript_id "STRG.117.1"; exon_number "1"; cov "5.099057";
HiC_scaffold_1	StringTie	transcript	1467414	1470485	1000	+	.	gene_id "STRG.118"; transcript_id "STRG.118.1"; cov "4.912109"; FPKM "0.194450"; TPM "0.456730";
HiC_scaffold_1	StringTie	exon	1467414	1470485	1000	+	.	gene_id "STRG.118"; transcript_id "STRG.118.1"; exon_number "1"; cov "4.912109";
HiC_scaffold_1	StringTie	transcript	1470537	1470912	1000	+	.	gene_id "STRG.119"; transcript_id "STRG.119.1"; cov "3.984043"; FPKM "0.157711"; TPM "0.370438";
HiC_scaffold_1	StringTie	exon	1470537	1470912	1000	+	.	gene_id "STRG.119"; transcript_id "STRG.119.1"; exon_number "1"; cov "3.984043";
HiC_scaffold_1	StringTie	transcript	1471026	1471851	1000	+	.	gene_id "STRG.120"; transcript_id "STRG.120.1"; cov "3.696126"; FPKM "0.146314"; TPM "0.343667";
HiC_scaffold_1	StringTie	exon	1471026	1471851	1000	+	.	gene_id "STRG.120"; transcript_id "STRG.120.1"; exon_number "1"; cov "3.696126";
HiC_scaffold_1	StringTie	transcript	1473604	1474218	1000	+	.	gene_id "STRG.121"; transcript_id "STRG.121.1"; cov "3.682927"; FPKM "0.145791"; TPM "0.342440";
HiC_scaffold_1	StringTie	exon	1473604	1474218	1000	+	.	gene_id "STRG.121"; transcript_id "STRG.121.1"; exon_number "1"; cov "3.682927";
HiC_scaffold_1	StringTie	transcript	1474311	1479469	1000	+	.	gene_id "STRG.122"; transcript_id "STRG.122.1"; cov "4.572592"; FPKM "0.181009"; TPM "0.425161";
HiC_scaffold_1	StringTie	exon	1474311	1479469	1000	+	.	gene_id "STRG.122"; transcript_id "STRG.122.1"; exon_number "1"; cov "4.572592";
HiC_scaffold_1	StringTie	transcript	1369532	1378188	1000	-	.	gene_id "STRG.123"; transcript_id "STRG.123.1"; cov "1726.119995"; FPKM "68.329750"; TPM "160.495270";
HiC_scaffold_1	StringTie	exon	1369532	1369712	1000	-	.	gene_id "STRG.123"; transcript_id "STRG.123.1"; exon_number "1"; cov "148.823395";
HiC_scaffold_1	StringTie	exon	1369969	1370055	1000	-	.	gene_id "STRG.123"; transcript_id "STRG.123.1"; exon_number "2"; cov "692.755981";
HiC_scaffold_1	StringTie	exon	1371405	1371517	1000	-	.	gene_id "STRG.123"; transcript_id "STRG.123.1"; exon_number "3"; cov "2326.247559";
HiC_scaffold_1	StringTie	exon	1374774	1374903	1000	-	.	gene_id "STRG.123"; transcript_id "STRG.123.1"; exon_number "4"; cov "2820.413086";
HiC_scaffold_1	StringTie	exon	1375880	1375990	1000	-	.	gene_id "STRG.123"; transcript_id "STRG.123.1"; exon_number "5"; cov "2868.729004";
HiC_scaffold_1	StringTie	exon	1376901	1376951	1000	-	.	gene_id "STRG.123"; transcript_id "STRG.123.1"; exon_number "6"; cov "3546.806641";
HiC_scaffold_1	StringTie	exon	1378079	1378188	1000	-	.	gene_id "STRG.123"; transcript_id "STRG.123.1"; exon_number "7"; cov "1233.233276";
HiC_scaffold_1	StringTie	transcript	1482760	1482990	1000	-	.	gene_id "STRG.124"; transcript_id "STRG.124.1"; cov "2.528139"; FPKM "0.100078"; TPM "0.235067";
HiC_scaffold_1	StringTie	exon	1482760	1482990	1000	-	.	gene_id "STRG.124"; transcript_id "STRG.124.1"; exon_number "1"; cov "2.528139";
HiC_scaffold_1	StringTie	transcript	1481796	1493122	1000	+	.	gene_id "STRG.125"; transcript_id "STRG.125.1"; cov "195.751770"; FPKM "7.748981"; TPM "18.201073";
HiC_scaffold_1	StringTie	exon	1481796	1493122	1000	+	.	gene_id "STRG.125"; transcript_id "STRG.125.1"; exon_number "1"; cov "195.751770";
HiC_scaffold_1	StringTie	transcript	1494214	1494767	1000	+	.	gene_id "STRG.126"; transcript_id "STRG.126.1"; cov "3.500000"; FPKM "0.138550"; TPM "0.325431";
HiC_scaffold_1	StringTie	exon	1494214	1494767	1000	+	.	gene_id "STRG.126"; transcript_id "STRG.126.1"; exon_number "1"; cov "3.500000";
HiC_scaffold_1	StringTie	transcript	1495162	1495992	1000	+	.	gene_id "STRG.127"; transcript_id "STRG.127.1"; cov "4.915764"; FPKM "0.194594"; TPM "0.457070";
HiC_scaffold_1	StringTie	exon	1495162	1495992	1000	+	.	gene_id "STRG.127"; transcript_id "STRG.127.1"; exon_number "1"; cov "4.915764";
HiC_scaffold_1	StringTie	transcript	1497008	1497817	1000	+	.	gene_id "STRG.128"; transcript_id "STRG.128.1"; cov "3.838272"; FPKM "0.151941"; TPM "0.356884";
HiC_scaffold_1	StringTie	exon	1497008	1497817	1000	+	.	gene_id "STRG.128"; transcript_id "STRG.128.1"; exon_number "1"; cov "3.838272";
HiC_scaffold_1	StringTie	transcript	1486099	1486395	1000	-	.	gene_id "STRG.129"; transcript_id "STRG.129.1"; cov "2.582492"; FPKM "0.102230"; TPM "0.240121";
HiC_scaffold_1	StringTie	exon	1486099	1486395	1000	-	.	gene_id "STRG.129"; transcript_id "STRG.129.1"; exon_number "1"; cov "2.582492";
HiC_scaffold_1	StringTie	transcript	1502229	1516557	1000	+	.	gene_id "STRG.130"; transcript_id "STRG.130.1"; cov "511.698395"; FPKM "20.255964"; TPM "47.577908";
HiC_scaffold_1	StringTie	exon	1502229	1502370	1000	+	.	gene_id "STRG.130"; transcript_id "STRG.130.1"; exon_number "1"; cov "399.940918";
HiC_scaffold_1	StringTie	exon	1515989	1516557	1000	+	.	gene_id "STRG.130"; transcript_id "STRG.130.1"; exon_number "2"; cov "539.588684";
HiC_scaffold_1	StringTie	transcript	1515995	1516514	1000	-	.	gene_id "STRG.131"; transcript_id "STRG.131.1"; cov "6.828846"; FPKM "0.270325"; TPM "0.634949";
HiC_scaffold_1	StringTie	exon	1515995	1516514	1000	-	.	gene_id "STRG.131"; transcript_id "STRG.131.1"; exon_number "1"; cov "6.828846";
HiC_scaffold_1	StringTie	transcript	1620538	1628209	1000	+	.	gene_id "STRG.132"; transcript_id "STRG.132.1"; cov "127.960747"; FPKM "5.065422"; TPM "11.897838";
HiC_scaffold_1	StringTie	exon	1620538	1620614	1000	+	.	gene_id "STRG.132"; transcript_id "STRG.132.1"; exon_number "1"; cov "52.131084";
HiC_scaffold_1	StringTie	exon	1624216	1624291	1000	+	.	gene_id "STRG.132"; transcript_id "STRG.132.1"; exon_number "2"; cov "149.317093";
HiC_scaffold_1	StringTie	exon	1624903	1625030	1000	+	.	gene_id "STRG.132"; transcript_id "STRG.132.1"; exon_number "3"; cov "125.314880";
HiC_scaffold_1	StringTie	exon	1628059	1628209	1000	+	.	gene_id "STRG.132"; transcript_id "STRG.132.1"; exon_number "4"; cov "154.818512";
HiC_scaffold_1	StringTie	transcript	1630137	1630421	1000	+	.	gene_id "STRG.133"; transcript_id "STRG.133.1"; cov "26.396492"; FPKM "1.044925"; TPM "2.454356";
HiC_scaffold_1	StringTie	exon	1630137	1630421	1000	+	.	gene_id "STRG.133"; transcript_id "STRG.133.1"; exon_number "1"; cov "26.396492";
HiC_scaffold_1	StringTie	transcript	1631910	1633491	1000	+	.	gene_id "STRG.134"; transcript_id "STRG.134.1"; cov "5.256637"; FPKM "0.208088"; TPM "0.488764";
HiC_scaffold_1	StringTie	exon	1631910	1633491	1000	+	.	gene_id "STRG.134"; transcript_id "STRG.134.1"; exon_number "1"; cov "5.256637";
HiC_scaffold_1	StringTie	transcript	1633643	1634337	1000	+	.	gene_id "STRG.135"; transcript_id "STRG.135.1"; cov "2.633573"; FPKM "0.104252"; TPM "0.244871";
HiC_scaffold_1	StringTie	exon	1633643	1634337	1000	+	.	gene_id "STRG.135"; transcript_id "STRG.135.1"; exon_number "1"; cov "2.633573";
HiC_scaffold_1	StringTie	transcript	1634431	1634831	1000	+	.	gene_id "STRG.136"; transcript_id "STRG.136.1"; cov "4.655029"; FPKM "0.184273"; TPM "0.432826";
HiC_scaffold_1	StringTie	exon	1634431	1634831	1000	+	.	gene_id "STRG.136"; transcript_id "STRG.136.1"; exon_number "1"; cov "4.655029";
HiC_scaffold_1	StringTie	transcript	1635140	1637744	1000	+	.	gene_id "STRG.137"; transcript_id "STRG.137.1"; cov "2.854932"; FPKM "0.113015"; TPM "0.265453";
HiC_scaffold_1	StringTie	exon	1635140	1635733	1000	+	.	gene_id "STRG.137"; transcript_id "STRG.137.1"; exon_number "1"; cov "1.992337";
HiC_scaffold_1	StringTie	exon	1635765	1636806	1000	+	.	gene_id "STRG.137"; transcript_id "STRG.137.1"; exon_number "2"; cov "3.615575";
HiC_scaffold_1	StringTie	exon	1637064	1637744	1000	+	.	gene_id "STRG.137"; transcript_id "STRG.137.1"; exon_number "3"; cov "2.443465";
HiC_scaffold_1	StringTie	transcript	1637820	1638120	1000	+	.	gene_id "STRG.138"; transcript_id "STRG.138.1"; cov "3.076412"; FPKM "0.121782"; TPM "0.286046";
HiC_scaffold_1	StringTie	exon	1637820	1638120	1000	+	.	gene_id "STRG.138"; transcript_id "STRG.138.1"; exon_number "1"; cov "3.076412";
HiC_scaffold_1	StringTie	transcript	1638243	1638746	1000	+	.	gene_id "STRG.139"; transcript_id "STRG.139.1"; cov "3.297619"; FPKM "0.130539"; TPM "0.306614";
HiC_scaffold_1	StringTie	exon	1638243	1638746	1000	+	.	gene_id "STRG.139"; transcript_id "STRG.139.1"; exon_number "1"; cov "3.297619";
HiC_scaffold_1	StringTie	transcript	1638854	1639311	1000	+	.	gene_id "STRG.140"; transcript_id "STRG.140.1"; cov "2.543668"; FPKM "0.100693"; TPM "0.236511";
HiC_scaffold_1	StringTie	exon	1638854	1639311	1000	+	.	gene_id "STRG.140"; transcript_id "STRG.140.1"; exon_number "1"; cov "2.543668";
HiC_scaffold_1	StringTie	transcript	1656850	1657073	1000	+	.	gene_id "STRG.141"; transcript_id "STRG.141.1"; cov "2.540179"; FPKM "0.100555"; TPM "0.236187";
HiC_scaffold_1	StringTie	exon	1656850	1657073	1000	+	.	gene_id "STRG.141"; transcript_id "STRG.141.1"; exon_number "1"; cov "2.540179";
HiC_scaffold_1	StringTie	transcript	1620568	1624997	1000	-	.	gene_id "STRG.142"; transcript_id "STRG.142.1"; cov "6.490826"; FPKM "0.256944"; TPM "0.603519";
HiC_scaffold_1	StringTie	exon	1620568	1620614	1000	-	.	gene_id "STRG.142"; transcript_id "STRG.142.1"; exon_number "1"; cov "6.127660";
HiC_scaffold_1	StringTie	exon	1624216	1624291	1000	-	.	gene_id "STRG.142"; transcript_id "STRG.142.1"; exon_number "2"; cov "10.302631";
HiC_scaffold_1	StringTie	exon	1624903	1624997	1000	-	.	gene_id "STRG.142"; transcript_id "STRG.142.1"; exon_number "3"; cov "3.621053";
HiC_scaffold_1	StringTie	transcript	1676440	1676747	1000	-	.	gene_id "STRG.143"; transcript_id "STRG.143.1"; cov "2.925325"; FPKM "0.115801"; TPM "0.271998";
HiC_scaffold_1	StringTie	exon	1676440	1676747	1000	-	.	gene_id "STRG.143"; transcript_id "STRG.143.1"; exon_number "1"; cov "2.925325";
HiC_scaffold_1	StringTie	transcript	1662793	1663123	1000	+	.	gene_id "STRG.144"; transcript_id "STRG.144.1"; cov "2.731118"; FPKM "0.108113"; TPM "0.253940";
HiC_scaffold_1	StringTie	exon	1662793	1663123	1000	+	.	gene_id "STRG.144"; transcript_id "STRG.144.1"; exon_number "1"; cov "2.731118";
HiC_scaffold_1	StringTie	transcript	1687647	1688959	1000	+	.	gene_id "STRG.145"; transcript_id "STRG.145.1"; cov "6.734197"; FPKM "0.266578"; TPM "0.626148";
HiC_scaffold_1	StringTie	exon	1687647	1688959	1000	+	.	gene_id "STRG.145"; transcript_id "STRG.145.1"; exon_number "1"; cov "6.734197";
HiC_scaffold_1	StringTie	transcript	1689117	1690346	1000	+	.	gene_id "STRG.146"; transcript_id "STRG.146.1"; cov "7.917073"; FPKM "0.313403"; TPM "0.736132";
HiC_scaffold_1	StringTie	exon	1689117	1690346	1000	+	.	gene_id "STRG.146"; transcript_id "STRG.146.1"; exon_number "1"; cov "7.917073";
HiC_scaffold_1	StringTie	transcript	1687270	1691252	1000	-	.	gene_id "STRG.147"; transcript_id "STRG.147.1"; cov "126.543182"; FPKM "5.009306"; TPM "11.766032";
HiC_scaffold_1	StringTie	exon	1687270	1690992	1000	-	.	gene_id "STRG.147"; transcript_id "STRG.147.1"; exon_number "1"; cov "131.834229";
HiC_scaffold_1	StringTie	exon	1691063	1691252	1000	-	.	gene_id "STRG.147"; transcript_id "STRG.147.1"; exon_number "2"; cov "22.866489";
HiC_scaffold_1	StringTie	transcript	1687270	1691252	1000	-	.	gene_id "STRG.147"; transcript_id "STRG.147.2"; cov "1041.503662"; FPKM "41.228703"; TPM "96.839401";
HiC_scaffold_1	StringTie	exon	1687270	1691252	1000	-	.	gene_id "STRG.147"; transcript_id "STRG.147.2"; exon_number "1"; cov "1041.503662";
HiC_scaffold_1	StringTie	transcript	1690786	1691252	1000	+	.	gene_id "STRG.148"; transcript_id "STRG.148.1"; cov "11.573875"; FPKM "0.458161"; TPM "1.076143";
HiC_scaffold_1	StringTie	exon	1690786	1691252	1000	+	.	gene_id "STRG.148"; transcript_id "STRG.148.1"; exon_number "1"; cov "11.573875";
HiC_scaffold_1	StringTie	transcript	1691385	1697998	1000	-	.	gene_id "STRG.149"; transcript_id "STRG.149.1"; cov "660.374023"; FPKM "26.141399"; TPM "61.401821";
HiC_scaffold_1	StringTie	exon	1691385	1691583	1000	-	.	gene_id "STRG.149"; transcript_id "STRG.149.1"; exon_number "1"; cov "510.811096";
HiC_scaffold_1	StringTie	exon	1697836	1697998	1000	-	.	gene_id "STRG.149"; transcript_id "STRG.149.1"; exon_number "2"; cov "841.045532";
HiC_scaffold_1	StringTie	transcript	1705494	1706414	1000	-	.	gene_id "STRG.150"; transcript_id "STRG.150.1"; cov "6.414767"; FPKM "0.253933"; TPM "0.596447";
HiC_scaffold_1	StringTie	exon	1705494	1706414	1000	-	.	gene_id "STRG.150"; transcript_id "STRG.150.1"; exon_number "1"; cov "6.414767";
HiC_scaffold_1	StringTie	transcript	1706487	1708964	1000	-	.	gene_id "STRG.151"; transcript_id "STRG.151.1"; cov "5.203390"; FPKM "0.205980"; TPM "0.483813";
HiC_scaffold_1	StringTie	exon	1706487	1708964	1000	-	.	gene_id "STRG.151"; transcript_id "STRG.151.1"; exon_number "1"; cov "5.203390";
HiC_scaffold_1	StringTie	transcript	1738858	1739788	1000	-	.	gene_id "STRG.152"; transcript_id "STRG.152.1"; cov "4.902256"; FPKM "0.194059"; TPM "0.455814";
HiC_scaffold_1	StringTie	exon	1738858	1739788	1000	-	.	gene_id "STRG.152"; transcript_id "STRG.152.1"; exon_number "1"; cov "4.902256";
HiC_scaffold_1	StringTie	transcript	1691390	1697998	1000	+	.	gene_id "STRG.153"; transcript_id "STRG.153.1"; cov "14.526569"; FPKM "0.575045"; TPM "1.350686";
HiC_scaffold_1	StringTie	exon	1691390	1691583	1000	+	.	gene_id "STRG.153"; transcript_id "STRG.153.1"; exon_number "1"; cov "8.463918";
HiC_scaffold_1	StringTie	exon	1697836	1697998	1000	+	.	gene_id "STRG.153"; transcript_id "STRG.153.1"; exon_number "2"; cov "21.742239";
HiC_scaffold_1	StringTie	transcript	1751103	1757994	1000	+	.	gene_id "STRG.154"; transcript_id "STRG.154.1"; cov "11.741712"; FPKM "0.464804"; TPM "1.091749";
HiC_scaffold_1	StringTie	exon	1751103	1751260	1000	+	.	gene_id "STRG.154"; transcript_id "STRG.154.1"; exon_number "1"; cov "29.785868";
HiC_scaffold_1	StringTie	exon	1757027	1757994	1000	+	.	gene_id "STRG.154"; transcript_id "STRG.154.1"; exon_number "2"; cov "8.796488";
HiC_scaffold_1	StringTie	transcript	1758171	1758628	1000	+	.	gene_id "STRG.155"; transcript_id "STRG.155.1"; cov "11.561135"; FPKM "0.457656"; TPM "1.074959";
HiC_scaffold_1	StringTie	exon	1758171	1758628	1000	+	.	gene_id "STRG.155"; transcript_id "STRG.155.1"; exon_number "1"; cov "11.561135";
HiC_scaffold_1	StringTie	transcript	1759029	1761340	1000	+	.	gene_id "STRG.156"; transcript_id "STRG.156.1"; cov "7.716695"; FPKM "0.305471"; TPM "0.717501";
HiC_scaffold_1	StringTie	exon	1759029	1761340	1000	+	.	gene_id "STRG.156"; transcript_id "STRG.156.1"; exon_number "1"; cov "7.716695";
HiC_scaffold_1	StringTie	transcript	1761463	1762365	1000	+	.	gene_id "STRG.157"; transcript_id "STRG.157.1"; cov "10.912514"; FPKM "0.431980"; TPM "1.014650";
HiC_scaffold_1	StringTie	exon	1761463	1762365	1000	+	.	gene_id "STRG.157"; transcript_id "STRG.157.1"; exon_number "1"; cov "10.912514";
HiC_scaffold_1	StringTie	transcript	1821650	1822100	1000	+	.	gene_id "STRG.158"; transcript_id "STRG.158.1"; cov "3.929047"; FPKM "0.155534"; TPM "0.365324";
HiC_scaffold_1	StringTie	exon	1821650	1822100	1000	+	.	gene_id "STRG.158"; transcript_id "STRG.158.1"; exon_number "1"; cov "3.929047";
HiC_scaffold_1	StringTie	transcript	1751100	1862517	1000	-	.	gene_id "STRG.159"; transcript_id "STRG.159.1"; cov "556.282288"; FPKM "22.020851"; TPM "51.723335";
HiC_scaffold_1	StringTie	exon	1751100	1751260	1000	-	.	gene_id "STRG.159"; transcript_id "STRG.159.1"; exon_number "1"; cov "741.159180";
HiC_scaffold_1	StringTie	exon	1757027	1757280	1000	-	.	gene_id "STRG.159"; transcript_id "STRG.159.1"; exon_number "2"; cov "995.860352";
HiC_scaffold_1	StringTie	exon	1862049	1862160	1000	-	.	gene_id "STRG.159"; transcript_id "STRG.159.1"; exon_number "3"; cov "58.052784";
HiC_scaffold_1	StringTie	exon	1862283	1862517	1000	-	.	gene_id "STRG.159"; transcript_id "STRG.159.1"; exon_number "4"; cov "47.378170";
HiC_scaffold_1	StringTie	transcript	1751100	1862517	1000	-	.	gene_id "STRG.159"; transcript_id "STRG.159.2"; cov "76.760201"; FPKM "3.038610"; TPM "7.137192";
HiC_scaffold_1	StringTie	exon	1751100	1751260	1000	-	.	gene_id "STRG.159"; transcript_id "STRG.159.2"; exon_number "1"; cov "118.954208";
HiC_scaffold_1	StringTie	exon	1757027	1757280	1000	-	.	gene_id "STRG.159"; transcript_id "STRG.159.2"; exon_number "2"; cov "159.115417";
HiC_scaffold_1	StringTie	exon	1862049	1862517	1000	-	.	gene_id "STRG.159"; transcript_id "STRG.159.2"; exon_number "3"; cov "6.253187";
HiC_scaffold_1	StringTie	transcript	2265941	2266399	1000	-	.	gene_id "STRG.160"; transcript_id "STRG.160.1"; cov "2.915033"; FPKM "0.115394"; TPM "0.271041";
HiC_scaffold_1	StringTie	exon	2265941	2266399	1000	-	.	gene_id "STRG.160"; transcript_id "STRG.160.1"; exon_number "1"; cov "2.915033";
HiC_scaffold_1	StringTie	transcript	2266689	2266933	1000	-	.	gene_id "STRG.161"; transcript_id "STRG.161.1"; cov "2.522449"; FPKM "0.099853"; TPM "0.234538";
HiC_scaffold_1	StringTie	exon	2266689	2266933	1000	-	.	gene_id "STRG.161"; transcript_id "STRG.161.1"; exon_number "1"; cov "2.522449";
HiC_scaffold_1	StringTie	transcript	2269046	2269568	1000	-	.	gene_id "STRG.162"; transcript_id "STRG.162.1"; cov "2.642447"; FPKM "0.104603"; TPM "0.245696";
HiC_scaffold_1	StringTie	exon	2269046	2269568	1000	-	.	gene_id "STRG.162"; transcript_id "STRG.162.1"; exon_number "1"; cov "2.642447";
HiC_scaffold_1	StringTie	transcript	2270525	2271541	1000	-	.	gene_id "STRG.163"; transcript_id "STRG.163.1"; cov "6.462635"; FPKM "0.255828"; TPM "0.600898";
HiC_scaffold_1	StringTie	exon	2270525	2271541	1000	-	.	gene_id "STRG.163"; transcript_id "STRG.163.1"; exon_number "1"; cov "6.462635";
HiC_scaffold_1	StringTie	transcript	1861210	1861558	1000	+	.	gene_id "STRG.164"; transcript_id "STRG.164.1"; cov "3.289398"; FPKM "0.130213"; TPM "0.305849";
HiC_scaffold_1	StringTie	exon	1861210	1861558	1000	+	.	gene_id "STRG.164"; transcript_id "STRG.164.1"; exon_number "1"; cov "3.289398";
HiC_scaffold_1	StringTie	transcript	2305620	2306161	1000	+	.	gene_id "STRG.165"; transcript_id "STRG.165.1"; cov "2.636531"; FPKM "0.104369"; TPM "0.245146";
HiC_scaffold_1	StringTie	exon	2305620	2306161	1000	+	.	gene_id "STRG.165"; transcript_id "STRG.165.1"; exon_number "1"; cov "2.636531";
HiC_scaffold_1	StringTie	transcript	2309779	2309992	1000	+	.	gene_id "STRG.166"; transcript_id "STRG.166.1"; cov "2.813084"; FPKM "0.111358"; TPM "0.261562";
HiC_scaffold_1	StringTie	exon	2309779	2309992	1000	+	.	gene_id "STRG.166"; transcript_id "STRG.166.1"; exon_number "1"; cov "2.813084";
HiC_scaffold_1	StringTie	transcript	2304644	2306236	1000	-	.	gene_id "STRG.167"; transcript_id "STRG.167.1"; cov "3.091337"; FPKM "0.122373"; TPM "0.287434";
HiC_scaffold_1	StringTie	exon	2304644	2306236	1000	-	.	gene_id "STRG.167"; transcript_id "STRG.167.1"; exon_number "1"; cov "3.091337";
HiC_scaffold_1	StringTie	transcript	2402693	2403339	1000	-	.	gene_id "STRG.168"; transcript_id "STRG.168.1"; cov "4.893354"; FPKM "0.193707"; TPM "0.454986";
HiC_scaffold_1	StringTie	exon	2402693	2403339	1000	-	.	gene_id "STRG.168"; transcript_id "STRG.168.1"; exon_number "1"; cov "4.893354";
HiC_scaffold_1	StringTie	transcript	2364471	2366333	1000	+	.	gene_id "STRG.169"; transcript_id "STRG.169.1"; cov "3.511004"; FPKM "0.138986"; TPM "0.326454";
HiC_scaffold_1	StringTie	exon	2364471	2366333	1000	+	.	gene_id "STRG.169"; transcript_id "STRG.169.1"; exon_number "1"; cov "3.511004";
HiC_scaffold_1	StringTie	transcript	2404241	2404683	1000	+	.	gene_id "STRG.170"; transcript_id "STRG.170.1"; cov "2.577878"; FPKM "0.102047"; TPM "0.239692";
HiC_scaffold_1	StringTie	exon	2404241	2404683	1000	+	.	gene_id "STRG.170"; transcript_id "STRG.170.1"; exon_number "1"; cov "2.577878";
HiC_scaffold_1	StringTie	transcript	2405658	2406300	1000	+	.	gene_id "STRG.171"; transcript_id "STRG.171.1"; cov "3.124417"; FPKM "0.123682"; TPM "0.290509";
HiC_scaffold_1	StringTie	exon	2405658	2406300	1000	+	.	gene_id "STRG.171"; transcript_id "STRG.171.1"; exon_number "1"; cov "3.124417";
HiC_scaffold_1	StringTie	transcript	2406444	2407777	1000	+	.	gene_id "STRG.172"; transcript_id "STRG.172.1"; cov "5.220974"; FPKM "0.206676"; TPM "0.485448";
HiC_scaffold_1	StringTie	exon	2406444	2406597	1000	+	.	gene_id "STRG.172"; transcript_id "STRG.172.1"; exon_number "1"; cov "5.642857";
HiC_scaffold_1	StringTie	exon	2407665	2407777	1000	+	.	gene_id "STRG.172"; transcript_id "STRG.172.1"; exon_number "2"; cov "4.646018";
HiC_scaffold_1	StringTie	transcript	2430369	2430594	1000	+	.	gene_id "STRG.173"; transcript_id "STRG.173.1"; cov "48.557693"; FPKM "1.922193"; TPM "4.514912";
HiC_scaffold_1	StringTie	exon	2430369	2430594	1000	+	.	gene_id "STRG.173"; transcript_id "STRG.173.1"; exon_number "1"; cov "48.557693";
HiC_scaffold_1	StringTie	transcript	2404120	2422017	1000	-	.	gene_id "STRG.174"; transcript_id "STRG.174.1"; cov "31.098984"; FPKM "1.231077"; TPM "2.891595";
HiC_scaffold_1	StringTie	exon	2404120	2405129	1000	-	.	gene_id "STRG.174"; transcript_id "STRG.174.1"; exon_number "1"; cov "34.479343";
HiC_scaffold_1	StringTie	exon	2406381	2406597	1000	-	.	gene_id "STRG.174"; transcript_id "STRG.174.1"; exon_number "2"; cov "57.268848";
HiC_scaffold_1	StringTie	exon	2407665	2407788	1000	-	.	gene_id "STRG.174"; transcript_id "STRG.174.1"; exon_number "3"; cov "59.071354";
HiC_scaffold_1	StringTie	exon	2409386	2409466	1000	-	.	gene_id "STRG.174"; transcript_id "STRG.174.1"; exon_number "4"; cov "59.660957";
HiC_scaffold_1	StringTie	exon	2410270	2410351	1000	-	.	gene_id "STRG.174"; transcript_id "STRG.174.1"; exon_number "5"; cov "37.858459";
HiC_scaffold_1	StringTie	exon	2412207	2412381	1000	-	.	gene_id "STRG.174"; transcript_id "STRG.174.1"; exon_number "6"; cov "23.108240";
HiC_scaffold_1	StringTie	exon	2417648	2417685	1000	-	.	gene_id "STRG.174"; transcript_id "STRG.174.1"; exon_number "7"; cov "11.356834";
HiC_scaffold_1	StringTie	exon	2419208	2419303	1000	-	.	gene_id "STRG.174"; transcript_id "STRG.174.1"; exon_number "8"; cov "27.521875";
HiC_scaffold_1	StringTie	exon	2419884	2420052	1000	-	.	gene_id "STRG.174"; transcript_id "STRG.174.1"; exon_number "9"; cov "21.297483";
HiC_scaffold_1	StringTie	exon	2421610	2422017	1000	-	.	gene_id "STRG.174"; transcript_id "STRG.174.1"; exon_number "10"; cov "7.227156";
HiC_scaffold_1	StringTie	transcript	2404120	2420181	1000	-	.	gene_id "STRG.174"; transcript_id "STRG.174.2"; cov "6.463174"; FPKM "0.255850"; TPM "0.600948";
HiC_scaffold_1	StringTie	exon	2404120	2406597	1000	-	.	gene_id "STRG.174"; transcript_id "STRG.174.2"; exon_number "1"; cov "6.675438";
HiC_scaffold_1	StringTie	exon	2407665	2407788	1000	-	.	gene_id "STRG.174"; transcript_id "STRG.174.2"; exon_number "2"; cov "16.138979";
HiC_scaffold_1	StringTie	exon	2409386	2409466	1000	-	.	gene_id "STRG.174"; transcript_id "STRG.174.2"; exon_number "3"; cov "16.300064";
HiC_scaffold_1	StringTie	exon	2410270	2410321	1000	-	.	gene_id "STRG.174"; transcript_id "STRG.174.2"; exon_number "4"; cov "9.976058";
HiC_scaffold_1	StringTie	exon	2412207	2412381	1000	-	.	gene_id "STRG.174"; transcript_id "STRG.174.2"; exon_number "5"; cov "5.294622";
HiC_scaffold_1	StringTie	exon	2417648	2417685	1000	-	.	gene_id "STRG.174"; transcript_id "STRG.174.2"; exon_number "6"; cov "0.633736";
HiC_scaffold_1	StringTie	exon	2419208	2419303	1000	-	.	gene_id "STRG.174"; transcript_id "STRG.174.2"; exon_number "7"; cov "2.175667";
HiC_scaffold_1	StringTie	exon	2419884	2420181	1000	-	.	gene_id "STRG.174"; transcript_id "STRG.174.2"; exon_number "8"; cov "1.094890";
HiC_scaffold_1	StringTie	transcript	2414532	2422017	1000	-	.	gene_id "STRG.174"; transcript_id "STRG.174.3"; cov "58.175407"; FPKM "2.302917"; TPM "5.409171";
HiC_scaffold_1	StringTie	exon	2414532	2415183	1000	-	.	gene_id "STRG.174"; transcript_id "STRG.174.3"; exon_number "1"; cov "39.375404";
HiC_scaffold_1	StringTie	exon	2417648	2417685	1000	-	.	gene_id "STRG.174"; transcript_id "STRG.174.3"; exon_number "2"; cov "69.088036";
HiC_scaffold_1	StringTie	exon	2419208	2419303	1000	-	.	gene_id "STRG.174"; transcript_id "STRG.174.3"; exon_number "3"; cov "148.461288";
HiC_scaffold_1	StringTie	exon	2419884	2420052	1000	-	.	gene_id "STRG.174"; transcript_id "STRG.174.3"; exon_number "4"; cov "122.593262";
HiC_scaffold_1	StringTie	exon	2421610	2422017	1000	-	.	gene_id "STRG.174"; transcript_id "STRG.174.3"; exon_number "5"; cov "40.925362";
HiC_scaffold_1	StringTie	transcript	2404120	2412623	1000	-	.	gene_id "STRG.174"; transcript_id "STRG.174.4"; cov "61.817829"; FPKM "2.447105"; TPM "5.747845";
HiC_scaffold_1	StringTie	exon	2404120	2406597	1000	-	.	gene_id "STRG.174"; transcript_id "STRG.174.4"; exon_number "1"; cov "60.967602";
HiC_scaffold_1	StringTie	exon	2407665	2407788	1000	-	.	gene_id "STRG.174"; transcript_id "STRG.174.4"; exon_number "2"; cov "147.399292";
HiC_scaffold_1	StringTie	exon	2409386	2409466	1000	-	.	gene_id "STRG.174"; transcript_id "STRG.174.4"; exon_number "3"; cov "148.870514";
HiC_scaffold_1	StringTie	exon	2410270	2410351	1000	-	.	gene_id "STRG.174"; transcript_id "STRG.174.4"; exon_number "4"; cov "85.936142";
HiC_scaffold_1	StringTie	exon	2412207	2412623	1000	-	.	gene_id "STRG.174"; transcript_id "STRG.174.4"; exon_number "5"; cov "23.174271";
HiC_scaffold_1	StringTie	transcript	2417239	2422017	1000	-	.	gene_id "STRG.174"; transcript_id "STRG.174.5"; cov "5.935112"; FPKM "0.234946"; TPM "0.551849";
HiC_scaffold_1	StringTie	exon	2417239	2417685	1000	-	.	gene_id "STRG.174"; transcript_id "STRG.174.5"; exon_number "1"; cov "2.346864";
HiC_scaffold_1	StringTie	exon	2419208	2419303	1000	-	.	gene_id "STRG.174"; transcript_id "STRG.174.5"; exon_number "2"; cov "16.590097";
HiC_scaffold_1	StringTie	exon	2419884	2420052	1000	-	.	gene_id "STRG.174"; transcript_id "STRG.174.5"; exon_number "3"; cov "13.668892";
HiC_scaffold_1	StringTie	exon	2421108	2421189	1000	-	.	gene_id "STRG.174"; transcript_id "STRG.174.5"; exon_number "4"; cov "6.492561";
HiC_scaffold_1	StringTie	exon	2421610	2422017	1000	-	.	gene_id "STRG.174"; transcript_id "STRG.174.5"; exon_number "5"; cov "3.996616";
HiC_scaffold_1	StringTie	transcript	2417239	2422017	1000	-	.	gene_id "STRG.174"; transcript_id "STRG.174.6"; cov "16.067524"; FPKM "0.636045"; TPM "1.493964";
HiC_scaffold_1	StringTie	exon	2417239	2417685	1000	-	.	gene_id "STRG.174"; transcript_id "STRG.174.6"; exon_number "1"; cov "6.690531";
HiC_scaffold_1	StringTie	exon	2419208	2419303	1000	-	.	gene_id "STRG.174"; transcript_id "STRG.174.6"; exon_number "2"; cov "47.290619";
HiC_scaffold_1	StringTie	exon	2419884	2420052	1000	-	.	gene_id "STRG.174"; transcript_id "STRG.174.6"; exon_number "3"; cov "39.028526";
HiC_scaffold_1	StringTie	exon	2421108	2422017	1000	-	.	gene_id "STRG.174"; transcript_id "STRG.174.6"; exon_number "4"; cov "13.058909";
HiC_scaffold_1	StringTie	transcript	2444009	2444238	1000	-	.	gene_id "STRG.175"; transcript_id "STRG.175.1"; cov "2.608696"; FPKM "0.103267"; TPM "0.242558";
HiC_scaffold_1	StringTie	exon	2444009	2444238	1000	-	.	gene_id "STRG.175"; transcript_id "STRG.175.1"; exon_number "1"; cov "2.608696";
HiC_scaffold_1	StringTie	transcript	2448791	2449178	1000	-	.	gene_id "STRG.176"; transcript_id "STRG.176.1"; cov "5.189433"; FPKM "0.205428"; TPM "0.482515";
HiC_scaffold_1	StringTie	exon	2448791	2449178	1000	-	.	gene_id "STRG.176"; transcript_id "STRG.176.1"; exon_number "1"; cov "5.189433";
HiC_scaffold_1	StringTie	transcript	2452186	2452813	1000	-	.	gene_id "STRG.177"; transcript_id "STRG.177.1"; cov "4.958599"; FPKM "0.196290"; TPM "0.461052";
HiC_scaffold_1	StringTie	exon	2452186	2452813	1000	-	.	gene_id "STRG.177"; transcript_id "STRG.177.1"; exon_number "1"; cov "4.958599";
HiC_scaffold_1	StringTie	transcript	2443799	2458529	1000	+	.	gene_id "STRG.178"; transcript_id "STRG.178.1"; cov "20.694818"; FPKM "0.819220"; TPM "1.924212";
HiC_scaffold_1	StringTie	exon	2443799	2444028	1000	+	.	gene_id "STRG.178"; transcript_id "STRG.178.1"; exon_number "1"; cov "29.837902";
HiC_scaffold_1	StringTie	exon	2452611	2452827	1000	+	.	gene_id "STRG.178"; transcript_id "STRG.178.1"; exon_number "2"; cov "34.742268";
HiC_scaffold_1	StringTie	exon	2454226	2454333	1000	+	.	gene_id "STRG.178"; transcript_id "STRG.178.1"; exon_number "3"; cov "44.059689";
HiC_scaffold_1	StringTie	exon	2457371	2458529	1000	+	.	gene_id "STRG.178"; transcript_id "STRG.178.1"; exon_number "4"; cov "14.532891";
HiC_scaffold_1	StringTie	transcript	2452400	2458529	1000	+	.	gene_id "STRG.178"; transcript_id "STRG.178.2"; cov "133.545074"; FPKM "5.286482"; TPM "12.417070";
HiC_scaffold_1	StringTie	exon	2452400	2452827	1000	+	.	gene_id "STRG.178"; transcript_id "STRG.178.2"; exon_number "1"; cov "201.711517";
HiC_scaffold_1	StringTie	exon	2454226	2454333	1000	+	.	gene_id "STRG.178"; transcript_id "STRG.178.2"; exon_number "2"; cov "277.363434";
HiC_scaffold_1	StringTie	exon	2457371	2458529	1000	+	.	gene_id "STRG.178"; transcript_id "STRG.178.2"; exon_number "3"; cov "94.970772";
HiC_scaffold_1	StringTie	transcript	2443799	2450732	1000	+	.	gene_id "STRG.178"; transcript_id "STRG.178.3"; cov "48.461941"; FPKM "1.918402"; TPM "4.506009";
HiC_scaffold_1	StringTie	exon	2443799	2444245	1000	+	.	gene_id "STRG.178"; transcript_id "STRG.178.3"; exon_number "1"; cov "96.756752";
HiC_scaffold_1	StringTie	exon	2444741	2444848	1000	+	.	gene_id "STRG.178"; transcript_id "STRG.178.3"; exon_number "2"; cov "164.330017";
HiC_scaffold_1	StringTie	exon	2448763	2450732	1000	+	.	gene_id "STRG.178"; transcript_id "STRG.178.3"; exon_number "3"; cov "30.003201";
HiC_scaffold_1	StringTie	transcript	2437144	2450732	1000	+	.	gene_id "STRG.178"; transcript_id "STRG.178.4"; cov "21.259289"; FPKM "0.841565"; TPM "1.976696";
HiC_scaffold_1	StringTie	exon	2437144	2437576	1000	+	.	gene_id "STRG.178"; transcript_id "STRG.178.4"; exon_number "1"; cov "20.490837";
HiC_scaffold_1	StringTie	exon	2444741	2444848	1000	+	.	gene_id "STRG.178"; transcript_id "STRG.178.4"; exon_number "2"; cov "92.817436";
HiC_scaffold_1	StringTie	exon	2448763	2450732	1000	+	.	gene_id "STRG.178"; transcript_id "STRG.178.4"; exon_number "3"; cov "16.995773";
HiC_scaffold_1	StringTie	transcript	2437144	2440590	1000	+	.	gene_id "STRG.178"; transcript_id "STRG.178.5"; cov "3.186768"; FPKM "0.126151"; TPM "0.296307";
HiC_scaffold_1	StringTie	exon	2437144	2437576	1000	+	.	gene_id "STRG.178"; transcript_id "STRG.178.5"; exon_number "1"; cov "1.700767";
HiC_scaffold_1	StringTie	exon	2438100	2438207	1000	+	.	gene_id "STRG.178"; transcript_id "STRG.178.5"; exon_number "2"; cov "6.410012";
HiC_scaffold_1	StringTie	exon	2439905	2440590	1000	+	.	gene_id "STRG.178"; transcript_id "STRG.178.5"; exon_number "3"; cov "3.617276";
HiC_scaffold_1	StringTie	transcript	2433953	2450732	1000	+	.	gene_id "STRG.178"; transcript_id "STRG.178.6"; cov "5.927439"; FPKM "0.234642"; TPM "0.551135";
HiC_scaffold_1	StringTie	exon	2433953	2434091	1000	+	.	gene_id "STRG.178"; transcript_id "STRG.178.6"; exon_number "1"; cov "5.399520";
HiC_scaffold_1	StringTie	exon	2449327	2450732	1000	+	.	gene_id "STRG.178"; transcript_id "STRG.178.6"; exon_number "2"; cov "5.979630";
HiC_scaffold_1	StringTie	transcript	2431609	2440590	1000	+	.	gene_id "STRG.178"; transcript_id "STRG.178.7"; cov "5.232399"; FPKM "0.207128"; TPM "0.486510";
HiC_scaffold_1	StringTie	exon	2431609	2431724	1000	+	.	gene_id "STRG.178"; transcript_id "STRG.178.7"; exon_number "1"; cov "5.568965";
HiC_scaffold_1	StringTie	exon	2439905	2440590	1000	+	.	gene_id "STRG.178"; transcript_id "STRG.178.7"; exon_number "2"; cov "5.175487";
HiC_scaffold_1	StringTie	transcript	2457370	2457845	1000	-	.	gene_id "STRG.179"; transcript_id "STRG.179.1"; cov "5.292017"; FPKM "0.209488"; TPM "0.492054";
HiC_scaffold_1	StringTie	exon	2457370	2457845	1000	-	.	gene_id "STRG.179"; transcript_id "STRG.179.1"; exon_number "1"; cov "5.292017";
HiC_scaffold_1	StringTie	transcript	2468515	2468717	1000	-	.	gene_id "STRG.180"; transcript_id "STRG.180.1"; cov "3.960591"; FPKM "0.156783"; TPM "0.368257";
HiC_scaffold_1	StringTie	exon	2468515	2468717	1000	-	.	gene_id "STRG.180"; transcript_id "STRG.180.1"; exon_number "1"; cov "3.960591";
HiC_scaffold_1	StringTie	transcript	2514391	2545566	1000	+	.	gene_id "STRG.181"; transcript_id "STRG.181.1"; cov "36.072701"; FPKM "1.427965"; TPM "3.354053";
HiC_scaffold_1	StringTie	exon	2514391	2514541	1000	+	.	gene_id "STRG.181"; transcript_id "STRG.181.1"; exon_number "1"; cov "8.913024";
HiC_scaffold_1	StringTie	exon	2515240	2515340	1000	+	.	gene_id "STRG.181"; transcript_id "STRG.181.1"; exon_number "2"; cov "15.430800";
HiC_scaffold_1	StringTie	exon	2516289	2516479	1000	+	.	gene_id "STRG.181"; transcript_id "STRG.181.1"; exon_number "3"; cov "23.652470";
HiC_scaffold_1	StringTie	exon	2517459	2519067	1000	+	.	gene_id "STRG.181"; transcript_id "STRG.181.1"; exon_number "4"; cov "26.773506";
HiC_scaffold_1	StringTie	exon	2519773	2519884	1000	+	.	gene_id "STRG.181"; transcript_id "STRG.181.1"; exon_number "5"; cov "75.085831";
HiC_scaffold_1	StringTie	exon	2520791	2520979	1000	+	.	gene_id "STRG.181"; transcript_id "STRG.181.1"; exon_number "6"; cov "79.586784";
HiC_scaffold_1	StringTie	exon	2521812	2521934	1000	+	.	gene_id "STRG.181"; transcript_id "STRG.181.1"; exon_number "7"; cov "44.651527";
HiC_scaffold_1	StringTie	exon	2523743	2523874	1000	+	.	gene_id "STRG.181"; transcript_id "STRG.181.1"; exon_number "8"; cov "33.980114";
HiC_scaffold_1	StringTie	exon	2528218	2528273	1000	+	.	gene_id "STRG.181"; transcript_id "STRG.181.1"; exon_number "9"; cov "27.588545";
HiC_scaffold_1	StringTie	exon	2528667	2528771	1000	+	.	gene_id "STRG.181"; transcript_id "STRG.181.1"; exon_number "10"; cov "35.119656";
HiC_scaffold_1	StringTie	exon	2528860	2528926	1000	+	.	gene_id "STRG.181"; transcript_id "STRG.181.1"; exon_number "11"; cov "39.189465";
HiC_scaffold_1	StringTie	exon	2530900	2531044	1000	+	.	gene_id "STRG.181"; transcript_id "STRG.181.1"; exon_number "12"; cov "26.296673";
HiC_scaffold_1	StringTie	exon	2533626	2533708	1000	+	.	gene_id "STRG.181"; transcript_id "STRG.181.1"; exon_number "13"; cov "30.848177";
HiC_scaffold_1	StringTie	exon	2534162	2534271	1000	+	.	gene_id "STRG.181"; transcript_id "STRG.181.1"; exon_number "14"; cov "35.769676";
HiC_scaffold_1	StringTie	exon	2534389	2534535	1000	+	.	gene_id "STRG.181"; transcript_id "STRG.181.1"; exon_number "15"; cov "28.688293";
HiC_scaffold_1	StringTie	exon	2535489	2535550	1000	+	.	gene_id "STRG.181"; transcript_id "STRG.181.1"; exon_number "16"; cov "49.774540";
HiC_scaffold_1	StringTie	exon	2536423	2536551	1000	+	.	gene_id "STRG.181"; transcript_id "STRG.181.1"; exon_number "17"; cov "75.964928";
HiC_scaffold_1	StringTie	exon	2537750	2537886	1000	+	.	gene_id "STRG.181"; transcript_id "STRG.181.1"; exon_number "18"; cov "72.211540";
HiC_scaffold_1	StringTie	exon	2539315	2539370	1000	+	.	gene_id "STRG.181"; transcript_id "STRG.181.1"; exon_number "19"; cov "75.544197";
HiC_scaffold_1	StringTie	exon	2540528	2540689	1000	+	.	gene_id "STRG.181"; transcript_id "STRG.181.1"; exon_number "20"; cov "83.916809";
HiC_scaffold_1	StringTie	exon	2544249	2544378	1000	+	.	gene_id "STRG.181"; transcript_id "STRG.181.1"; exon_number "21"; cov "71.618645";
HiC_scaffold_1	StringTie	exon	2544853	2545566	1000	+	.	gene_id "STRG.181"; transcript_id "STRG.181.1"; exon_number "22"; cov "19.222067";
HiC_scaffold_1	StringTie	transcript	2494285	2545566	1000	+	.	gene_id "STRG.181"; transcript_id "STRG.181.2"; cov "10.705394"; FPKM "0.423781"; TPM "0.995391";
HiC_scaffold_1	StringTie	exon	2494285	2494389	1000	+	.	gene_id "STRG.181"; transcript_id "STRG.181.2"; exon_number "1"; cov "2.195615";
HiC_scaffold_1	StringTie	exon	2516289	2516479	1000	+	.	gene_id "STRG.181"; transcript_id "STRG.181.2"; exon_number "2"; cov "6.885310";
HiC_scaffold_1	StringTie	exon	2517459	2519067	1000	+	.	gene_id "STRG.181"; transcript_id "STRG.181.2"; exon_number "3"; cov "7.793851";
HiC_scaffold_1	StringTie	exon	2519773	2519884	1000	+	.	gene_id "STRG.181"; transcript_id "STRG.181.2"; exon_number "4"; cov "21.857721";
HiC_scaffold_1	StringTie	exon	2520791	2520979	1000	+	.	gene_id "STRG.181"; transcript_id "STRG.181.2"; exon_number "5"; cov "23.167971";
HiC_scaffold_1	StringTie	exon	2521812	2521934	1000	+	.	gene_id "STRG.181"; transcript_id "STRG.181.2"; exon_number "6"; cov "12.998201";
HiC_scaffold_1	StringTie	exon	2523743	2523874	1000	+	.	gene_id "STRG.181"; transcript_id "STRG.181.2"; exon_number "7"; cov "9.891721";
HiC_scaffold_1	StringTie	exon	2528218	2528273	1000	+	.	gene_id "STRG.181"; transcript_id "STRG.181.2"; exon_number "8"; cov "8.031116";
HiC_scaffold_1	StringTie	exon	2528667	2528771	1000	+	.	gene_id "STRG.181"; transcript_id "STRG.181.2"; exon_number "9"; cov "10.223446";
HiC_scaffold_1	StringTie	exon	2528860	2528926	1000	+	.	gene_id "STRG.181"; transcript_id "STRG.181.2"; exon_number "10"; cov "11.408181";
HiC_scaffold_1	StringTie	exon	2530900	2531044	1000	+	.	gene_id "STRG.181"; transcript_id "STRG.181.2"; exon_number "11"; cov "7.655049";
HiC_scaffold_1	StringTie	exon	2533626	2533708	1000	+	.	gene_id "STRG.181"; transcript_id "STRG.181.2"; exon_number "12"; cov "8.980005";
HiC_scaffold_1	StringTie	exon	2534162	2534271	1000	+	.	gene_id "STRG.181"; transcript_id "STRG.181.2"; exon_number "13"; cov "10.412672";
HiC_scaffold_1	StringTie	exon	2534389	2534535	1000	+	.	gene_id "STRG.181"; transcript_id "STRG.181.2"; exon_number "14"; cov "8.351260";
HiC_scaffold_1	StringTie	exon	2535489	2535550	1000	+	.	gene_id "STRG.181"; transcript_id "STRG.181.2"; exon_number "15"; cov "14.489536";
HiC_scaffold_1	StringTie	exon	2536423	2536551	1000	+	.	gene_id "STRG.181"; transcript_id "STRG.181.2"; exon_number "16"; cov "22.113644";
HiC_scaffold_1	StringTie	exon	2537750	2537886	1000	+	.	gene_id "STRG.181"; transcript_id "STRG.181.2"; exon_number "17"; cov "21.027588";
HiC_scaffold_1	StringTie	exon	2539315	2539370	1000	+	.	gene_id "STRG.181"; transcript_id "STRG.181.2"; exon_number "18"; cov "22.002592";
HiC_scaffold_1	StringTie	exon	2540528	2540689	1000	+	.	gene_id "STRG.181"; transcript_id "STRG.181.2"; exon_number "19"; cov "24.438932";
HiC_scaffold_1	StringTie	exon	2544249	2544378	1000	+	.	gene_id "STRG.181"; transcript_id "STRG.181.2"; exon_number "20"; cov "20.860283";
HiC_scaffold_1	StringTie	exon	2544853	2545566	1000	+	.	gene_id "STRG.181"; transcript_id "STRG.181.2"; exon_number "21"; cov "5.595608";
HiC_scaffold_1	StringTie	transcript	2497150	2545566	1000	+	.	gene_id "STRG.181"; transcript_id "STRG.181.3"; cov "13.166894"; FPKM "0.521221"; TPM "1.224263";
HiC_scaffold_1	StringTie	exon	2497150	2498120	1000	+	.	gene_id "STRG.181"; transcript_id "STRG.181.3"; exon_number "1"; cov "25.219545";
HiC_scaffold_1	StringTie	exon	2498806	2498917	1000	+	.	gene_id "STRG.181"; transcript_id "STRG.181.3"; exon_number "2"; cov "20.144398";
HiC_scaffold_1	StringTie	exon	2520791	2520979	1000	+	.	gene_id "STRG.181"; transcript_id "STRG.181.3"; exon_number "3"; cov "12.960769";
HiC_scaffold_1	StringTie	exon	2521812	2521934	1000	+	.	gene_id "STRG.181"; transcript_id "STRG.181.3"; exon_number "4"; cov "7.271535";
HiC_scaffold_1	StringTie	exon	2523743	2523874	1000	+	.	gene_id "STRG.181"; transcript_id "STRG.181.3"; exon_number "5"; cov "5.533688";
HiC_scaffold_1	StringTie	exon	2528218	2528273	1000	+	.	gene_id "STRG.181"; transcript_id "STRG.181.3"; exon_number "6"; cov "4.492816";
HiC_scaffold_1	StringTie	exon	2528667	2528771	1000	+	.	gene_id "STRG.181"; transcript_id "STRG.181.3"; exon_number "7"; cov "5.719263";
HiC_scaffold_1	StringTie	exon	2528860	2528926	1000	+	.	gene_id "STRG.181"; transcript_id "STRG.181.3"; exon_number "8"; cov "6.382034";
HiC_scaffold_1	StringTie	exon	2530900	2531044	1000	+	.	gene_id "STRG.181"; transcript_id "STRG.181.3"; exon_number "9"; cov "6.071063";
HiC_scaffold_1	StringTie	exon	2533623	2533708	1000	+	.	gene_id "STRG.181"; transcript_id "STRG.181.3"; exon_number "10"; cov "7.390503";
HiC_scaffold_1	StringTie	exon	2534162	2534271	1000	+	.	gene_id "STRG.181"; transcript_id "STRG.181.3"; exon_number "11"; cov "8.598410";
HiC_scaffold_1	StringTie	exon	2534389	2534535	1000	+	.	gene_id "STRG.181"; transcript_id "STRG.181.3"; exon_number "12"; cov "6.896170";
HiC_scaffold_1	StringTie	exon	2535489	2535550	1000	+	.	gene_id "STRG.181"; transcript_id "STRG.181.3"; exon_number "13"; cov "11.964938";
HiC_scaffold_1	StringTie	exon	2536423	2536551	1000	+	.	gene_id "STRG.181"; transcript_id "STRG.181.3"; exon_number "14"; cov "18.260651";
HiC_scaffold_1	StringTie	exon	2537750	2537886	1000	+	.	gene_id "STRG.181"; transcript_id "STRG.181.3"; exon_number "15"; cov "17.503349";
HiC_scaffold_1	StringTie	exon	2539315	2539370	1000	+	.	gene_id "STRG.181"; transcript_id "STRG.181.3"; exon_number "16"; cov "18.411642";
HiC_scaffold_1	StringTie	exon	2540528	2540689	1000	+	.	gene_id "STRG.181"; transcript_id "STRG.181.3"; exon_number "17"; cov "20.403191";
HiC_scaffold_1	StringTie	exon	2544249	2544378	1000	+	.	gene_id "STRG.181"; transcript_id "STRG.181.3"; exon_number "18"; cov "13.469404";
HiC_scaffold_1	StringTie	exon	2544853	2545566	1000	+	.	gene_id "STRG.181"; transcript_id "STRG.181.3"; exon_number "19"; cov "2.823757";
HiC_scaffold_1	StringTie	transcript	2464080	2513382	1000	+	.	gene_id "STRG.182"; transcript_id "STRG.182.1"; cov "38.575912"; FPKM "1.527056"; TPM "3.586803";
HiC_scaffold_1	StringTie	exon	2464080	2464263	1000	+	.	gene_id "STRG.182"; transcript_id "STRG.182.1"; exon_number "1"; cov "35.240810";
HiC_scaffold_1	StringTie	exon	2466482	2466646	1000	+	.	gene_id "STRG.182"; transcript_id "STRG.182.1"; exon_number "2"; cov "58.201984";
HiC_scaffold_1	StringTie	exon	2477821	2478002	1000	+	.	gene_id "STRG.182"; transcript_id "STRG.182.1"; exon_number "3"; cov "43.049858";
HiC_scaffold_1	StringTie	exon	2478314	2478485	1000	+	.	gene_id "STRG.182"; transcript_id "STRG.182.1"; exon_number "4"; cov "26.828028";
HiC_scaffold_1	StringTie	exon	2481153	2481342	1000	+	.	gene_id "STRG.182"; transcript_id "STRG.182.1"; exon_number "5"; cov "28.467581";
HiC_scaffold_1	StringTie	exon	2483124	2483222	1000	+	.	gene_id "STRG.182"; transcript_id "STRG.182.1"; exon_number "6"; cov "34.488392";
HiC_scaffold_1	StringTie	exon	2483509	2483632	1000	+	.	gene_id "STRG.182"; transcript_id "STRG.182.1"; exon_number "7"; cov "46.156956";
HiC_scaffold_1	StringTie	exon	2504250	2504359	1000	+	.	gene_id "STRG.182"; transcript_id "STRG.182.1"; exon_number "8"; cov "30.183739";
HiC_scaffold_1	StringTie	exon	2504585	2504699	1000	+	.	gene_id "STRG.182"; transcript_id "STRG.182.1"; exon_number "9"; cov "29.470114";
HiC_scaffold_1	StringTie	exon	2505736	2505856	1000	+	.	gene_id "STRG.182"; transcript_id "STRG.182.1"; exon_number "10"; cov "55.101124";
HiC_scaffold_1	StringTie	exon	2507087	2507206	1000	+	.	gene_id "STRG.182"; transcript_id "STRG.182.1"; exon_number "11"; cov "57.651600";
HiC_scaffold_1	StringTie	exon	2508644	2508746	1000	+	.	gene_id "STRG.182"; transcript_id "STRG.182.1"; exon_number "12"; cov "39.652969";
HiC_scaffold_1	StringTie	exon	2509469	2509660	1000	+	.	gene_id "STRG.182"; transcript_id "STRG.182.1"; exon_number "13"; cov "52.681854";
HiC_scaffold_1	StringTie	exon	2511001	2511682	1000	+	.	gene_id "STRG.182"; transcript_id "STRG.182.1"; exon_number "14"; cov "32.045986";
HiC_scaffold_1	StringTie	exon	2513111	2513382	1000	+	.	gene_id "STRG.182"; transcript_id "STRG.182.1"; exon_number "15"; cov "36.065769";
HiC_scaffold_1	StringTie	transcript	2464080	2486039	1000	+	.	gene_id "STRG.182"; transcript_id "STRG.182.2"; cov "11.744763"; FPKM "0.464925"; TPM "1.092032";
HiC_scaffold_1	StringTie	exon	2464080	2464263	1000	+	.	gene_id "STRG.182"; transcript_id "STRG.182.2"; exon_number "1"; cov "9.280012";
HiC_scaffold_1	StringTie	exon	2466482	2466646	1000	+	.	gene_id "STRG.182"; transcript_id "STRG.182.2"; exon_number "2"; cov "15.326410";
HiC_scaffold_1	StringTie	exon	2477821	2478002	1000	+	.	gene_id "STRG.182"; transcript_id "STRG.182.2"; exon_number "3"; cov "11.316036";
HiC_scaffold_1	StringTie	exon	2478314	2478485	1000	+	.	gene_id "STRG.182"; transcript_id "STRG.182.2"; exon_number "4"; cov "10.239340";
HiC_scaffold_1	StringTie	exon	2481153	2481342	1000	+	.	gene_id "STRG.182"; transcript_id "STRG.182.2"; exon_number "5"; cov "11.503998";
HiC_scaffold_1	StringTie	exon	2483124	2483222	1000	+	.	gene_id "STRG.182"; transcript_id "STRG.182.2"; exon_number "6"; cov "13.937062";
HiC_scaffold_1	StringTie	exon	2483509	2483632	1000	+	.	gene_id "STRG.182"; transcript_id "STRG.182.2"; exon_number "7"; cov "18.652431";
HiC_scaffold_1	StringTie	exon	2485589	2485698	1000	+	.	gene_id "STRG.182"; transcript_id "STRG.182.2"; exon_number "8"; cov "13.897448";
HiC_scaffold_1	StringTie	exon	2485924	2486039	1000	+	.	gene_id "STRG.182"; transcript_id "STRG.182.2"; exon_number "9"; cov "3.280988";
HiC_scaffold_1	StringTie	transcript	2499524	2500645	1000	+	.	gene_id "STRG.181"; transcript_id "STRG.181.4"; cov "7.652859"; FPKM "0.302944"; TPM "0.711566";
HiC_scaffold_1	StringTie	exon	2499524	2499711	1000	+	.	gene_id "STRG.181"; transcript_id "STRG.181.4"; exon_number "1"; cov "9.312671";
HiC_scaffold_1	StringTie	exon	2500541	2500645	1000	+	.	gene_id "STRG.181"; transcript_id "STRG.181.4"; exon_number "2"; cov "4.681006";
HiC_scaffold_1	StringTie	transcript	2494285	2495640	1000	+	.	gene_id "STRG.181"; transcript_id "STRG.181.5"; cov "6.373228"; FPKM "0.252289"; TPM "0.592585";
HiC_scaffold_1	StringTie	exon	2494285	2494389	1000	+	.	gene_id "STRG.181"; transcript_id "STRG.181.5"; exon_number "1"; cov "3.337862";
HiC_scaffold_1	StringTie	exon	2495450	2495640	1000	+	.	gene_id "STRG.181"; transcript_id "STRG.181.5"; exon_number "2"; cov "8.041884";
HiC_scaffold_1	StringTie	transcript	2517562	2517803	1000	-	.	gene_id "STRG.183"; transcript_id "STRG.183.1"; cov "2.553719"; FPKM "0.101091"; TPM "0.237446";
HiC_scaffold_1	StringTie	exon	2517562	2517803	1000	-	.	gene_id "STRG.183"; transcript_id "STRG.183.1"; exon_number "1"; cov "2.553719";
HiC_scaffold_1	StringTie	transcript	2603749	2603970	1000	-	.	gene_id "STRG.184"; transcript_id "STRG.184.1"; cov "4.036036"; FPKM "0.159770"; TPM "0.375272";
HiC_scaffold_1	StringTie	exon	2603749	2603970	1000	-	.	gene_id "STRG.184"; transcript_id "STRG.184.1"; exon_number "1"; cov "4.036036";
HiC_scaffold_1	StringTie	transcript	2609623	2610012	1000	-	.	gene_id "STRG.185"; transcript_id "STRG.185.1"; cov "6.612821"; FPKM "0.261773"; TPM "0.614863";
HiC_scaffold_1	StringTie	exon	2609623	2610012	1000	-	.	gene_id "STRG.185"; transcript_id "STRG.185.1"; exon_number "1"; cov "6.612821";
HiC_scaffold_1	StringTie	transcript	2559079	2614848	1000	+	.	gene_id "STRG.186"; transcript_id "STRG.186.1"; cov "243.829559"; FPKM "9.652175"; TPM "22.671362";
HiC_scaffold_1	StringTie	exon	2559079	2559198	1000	+	.	gene_id "STRG.186"; transcript_id "STRG.186.1"; exon_number "1"; cov "47.306980";
HiC_scaffold_1	StringTie	exon	2582229	2582301	1000	+	.	gene_id "STRG.186"; transcript_id "STRG.186.1"; exon_number "2"; cov "135.277756";
HiC_scaffold_1	StringTie	exon	2583298	2583430	1000	+	.	gene_id "STRG.186"; transcript_id "STRG.186.1"; exon_number "3"; cov "179.762283";
HiC_scaffold_1	StringTie	exon	2584340	2584554	1000	+	.	gene_id "STRG.186"; transcript_id "STRG.186.1"; exon_number "4"; cov "246.489578";
HiC_scaffold_1	StringTie	exon	2585090	2585237	1000	+	.	gene_id "STRG.186"; transcript_id "STRG.186.1"; exon_number "5"; cov "360.570770";
HiC_scaffold_1	StringTie	exon	2586936	2587083	1000	+	.	gene_id "STRG.186"; transcript_id "STRG.186.1"; exon_number "6"; cov "439.583099";
HiC_scaffold_1	StringTie	exon	2591035	2591163	1000	+	.	gene_id "STRG.186"; transcript_id "STRG.186.1"; exon_number "7"; cov "291.094543";
HiC_scaffold_1	StringTie	exon	2591375	2591494	1000	+	.	gene_id "STRG.186"; transcript_id "STRG.186.1"; exon_number "8"; cov "282.370209";
HiC_scaffold_1	StringTie	exon	2594465	2594562	1000	+	.	gene_id "STRG.186"; transcript_id "STRG.186.1"; exon_number "9"; cov "306.411682";
HiC_scaffold_1	StringTie	exon	2600580	2600684	1000	+	.	gene_id "STRG.186"; transcript_id "STRG.186.1"; exon_number "10"; cov "274.068481";
HiC_scaffold_1	StringTie	exon	2602559	2602681	1000	+	.	gene_id "STRG.186"; transcript_id "STRG.186.1"; exon_number "11"; cov "395.865936";
HiC_scaffold_1	StringTie	exon	2602786	2602860	1000	+	.	gene_id "STRG.186"; transcript_id "STRG.186.1"; exon_number "12"; cov "463.324677";
HiC_scaffold_1	StringTie	exon	2604017	2604062	1000	+	.	gene_id "STRG.186"; transcript_id "STRG.186.1"; exon_number "13"; cov "294.079376";
HiC_scaffold_1	StringTie	exon	2605472	2605629	1000	+	.	gene_id "STRG.186"; transcript_id "STRG.186.1"; exon_number "14"; cov "321.394806";
HiC_scaffold_1	StringTie	exon	2609538	2610435	1000	+	.	gene_id "STRG.186"; transcript_id "STRG.186.1"; exon_number "15"; cov "312.040405";
HiC_scaffold_1	StringTie	exon	2611492	2611649	1000	+	.	gene_id "STRG.186"; transcript_id "STRG.186.1"; exon_number "16"; cov "315.335052";
HiC_scaffold_1	StringTie	exon	2613236	2614848	1000	+	.	gene_id "STRG.186"; transcript_id "STRG.186.1"; exon_number "17"; cov "152.538635";
HiC_scaffold_1	StringTie	transcript	2610099	2610460	1000	-	.	gene_id "STRG.187"; transcript_id "STRG.187.1"; cov "3.872928"; FPKM "0.153313"; TPM "0.360106";
HiC_scaffold_1	StringTie	exon	2610099	2610460	1000	-	.	gene_id "STRG.187"; transcript_id "STRG.187.1"; exon_number "1"; cov "3.872928";
HiC_scaffold_1	StringTie	transcript	2618876	2621741	1000	-	.	gene_id "STRG.188"; transcript_id "STRG.188.1"; cov "10.902099"; FPKM "0.431568"; TPM "1.013681";
HiC_scaffold_1	StringTie	exon	2618876	2619027	1000	-	.	gene_id "STRG.188"; transcript_id "STRG.188.1"; exon_number "1"; cov "14.061005";
HiC_scaffold_1	StringTie	exon	2619465	2619597	1000	-	.	gene_id "STRG.188"; transcript_id "STRG.188.1"; exon_number "2"; cov "12.159946";
HiC_scaffold_1	StringTie	exon	2621637	2621741	1000	-	.	gene_id "STRG.188"; transcript_id "STRG.188.1"; exon_number "3"; cov "4.735931";
HiC_scaffold_1	StringTie	transcript	2633899	2635982	1000	-	.	gene_id "STRG.189"; transcript_id "STRG.189.1"; cov "20.099089"; FPKM "0.795637"; TPM "1.868821";
HiC_scaffold_1	StringTie	exon	2633899	2634319	1000	-	.	gene_id "STRG.189"; transcript_id "STRG.189.1"; exon_number "1"; cov "22.749489";
HiC_scaffold_1	StringTie	exon	2635894	2635982	1000	-	.	gene_id "STRG.189"; transcript_id "STRG.189.1"; exon_number "2"; cov "7.561798";
HiC_scaffold_1	StringTie	transcript	2636733	2636950	1000	-	.	gene_id "STRG.190"; transcript_id "STRG.190.1"; cov "3.018349"; FPKM "0.119484"; TPM "0.280647";
HiC_scaffold_1	StringTie	exon	2636733	2636950	1000	-	.	gene_id "STRG.190"; transcript_id "STRG.190.1"; exon_number "1"; cov "3.018349";
HiC_scaffold_1	StringTie	transcript	2617717	2637419	1000	+	.	gene_id "STRG.191"; transcript_id "STRG.191.1"; cov "208.344971"; FPKM "8.247492"; TPM "19.371994";
HiC_scaffold_1	StringTie	exon	2617717	2617788	1000	+	.	gene_id "STRG.191"; transcript_id "STRG.191.1"; exon_number "1"; cov "31.691833";
HiC_scaffold_1	StringTie	exon	2618878	2619027	1000	+	.	gene_id "STRG.191"; transcript_id "STRG.191.1"; exon_number "2"; cov "286.322784";
HiC_scaffold_1	StringTie	exon	2619465	2619597	1000	+	.	gene_id "STRG.191"; transcript_id "STRG.191.1"; exon_number "3"; cov "281.887756";
HiC_scaffold_1	StringTie	exon	2621637	2621754	1000	+	.	gene_id "STRG.191"; transcript_id "STRG.191.1"; exon_number "4"; cov "326.115082";
HiC_scaffold_1	StringTie	exon	2622055	2622158	1000	+	.	gene_id "STRG.191"; transcript_id "STRG.191.1"; exon_number "5"; cov "296.912415";
HiC_scaffold_1	StringTie	exon	2627332	2627428	1000	+	.	gene_id "STRG.191"; transcript_id "STRG.191.1"; exon_number "6"; cov "259.283539";
HiC_scaffold_1	StringTie	exon	2628861	2628929	1000	+	.	gene_id "STRG.191"; transcript_id "STRG.191.1"; exon_number "7"; cov "159.004883";
HiC_scaffold_1	StringTie	exon	2628969	2628985	1000	+	.	gene_id "STRG.191"; transcript_id "STRG.191.1"; exon_number "8"; cov "118.270027";
HiC_scaffold_1	StringTie	exon	2630970	2631063	1000	+	.	gene_id "STRG.191"; transcript_id "STRG.191.1"; exon_number "9"; cov "139.688583";
HiC_scaffold_1	StringTie	exon	2632019	2632088	1000	+	.	gene_id "STRG.191"; transcript_id "STRG.191.1"; exon_number "10"; cov "166.244644";
HiC_scaffold_1	StringTie	exon	2632175	2632266	1000	+	.	gene_id "STRG.191"; transcript_id "STRG.191.1"; exon_number "11"; cov "219.505310";
HiC_scaffold_1	StringTie	exon	2633569	2633722	1000	+	.	gene_id "STRG.191"; transcript_id "STRG.191.1"; exon_number "12"; cov "252.239975";
HiC_scaffold_1	StringTie	exon	2633897	2634319	1000	+	.	gene_id "STRG.191"; transcript_id "STRG.191.1"; exon_number "13"; cov "222.324493";
HiC_scaffold_1	StringTie	exon	2635894	2635982	1000	+	.	gene_id "STRG.191"; transcript_id "STRG.191.1"; exon_number "14"; cov "142.130341";
HiC_scaffold_1	StringTie	exon	2636719	2637419	1000	+	.	gene_id "STRG.191"; transcript_id "STRG.191.1"; exon_number "15"; cov "170.337097";
HiC_scaffold_1	StringTie	transcript	2617717	2637419	1000	+	.	gene_id "STRG.191"; transcript_id "STRG.191.2"; cov "53.616360"; FPKM "2.122444"; TPM "4.985269";
HiC_scaffold_1	StringTie	exon	2617717	2617788	1000	+	.	gene_id "STRG.191"; transcript_id "STRG.191.2"; exon_number "1"; cov "1.832708";
HiC_scaffold_1	StringTie	exon	2618738	2619027	1000	+	.	gene_id "STRG.191"; transcript_id "STRG.191.2"; exon_number "2"; cov "47.602928";
HiC_scaffold_1	StringTie	exon	2619465	2619597	1000	+	.	gene_id "STRG.191"; transcript_id "STRG.191.2"; exon_number "3"; cov "78.371613";
HiC_scaffold_1	StringTie	exon	2621637	2621754	1000	+	.	gene_id "STRG.191"; transcript_id "STRG.191.2"; exon_number "4"; cov "90.667877";
HiC_scaffold_1	StringTie	exon	2622055	2622158	1000	+	.	gene_id "STRG.191"; transcript_id "STRG.191.2"; exon_number "5"; cov "82.548820";
HiC_scaffold_1	StringTie	exon	2627332	2627428	1000	+	.	gene_id "STRG.191"; transcript_id "STRG.191.2"; exon_number "6"; cov "72.087090";
HiC_scaffold_1	StringTie	exon	2628861	2628929	1000	+	.	gene_id "STRG.191"; transcript_id "STRG.191.2"; exon_number "7"; cov "44.182842";
HiC_scaffold_1	StringTie	exon	2628969	2628985	1000	+	.	gene_id "STRG.191"; transcript_id "STRG.191.2"; exon_number "8"; cov "30.783875";
HiC_scaffold_1	StringTie	exon	2630970	2631063	1000	+	.	gene_id "STRG.191"; transcript_id "STRG.191.2"; exon_number "9"; cov "37.003277";
HiC_scaffold_1	StringTie	exon	2632019	2632088	1000	+	.	gene_id "STRG.191"; transcript_id "STRG.191.2"; exon_number "10"; cov "44.003708";
HiC_scaffold_1	StringTie	exon	2632175	2632266	1000	+	.	gene_id "STRG.191"; transcript_id "STRG.191.2"; exon_number "11"; cov "58.101341";
HiC_scaffold_1	StringTie	exon	2633569	2633722	1000	+	.	gene_id "STRG.191"; transcript_id "STRG.191.2"; exon_number "12"; cov "66.765953";
HiC_scaffold_1	StringTie	exon	2633897	2634319	1000	+	.	gene_id "STRG.191"; transcript_id "STRG.191.2"; exon_number "13"; cov "58.847549";
HiC_scaffold_1	StringTie	exon	2635894	2635982	1000	+	.	gene_id "STRG.191"; transcript_id "STRG.191.2"; exon_number "14"; cov "37.599918";
HiC_scaffold_1	StringTie	exon	2636719	2637419	1000	+	.	gene_id "STRG.191"; transcript_id "STRG.191.2"; exon_number "15"; cov "45.047024";
HiC_scaffold_1	StringTie	transcript	2617717	2637419	1000	+	.	gene_id "STRG.191"; transcript_id "STRG.191.3"; cov "34.848682"; FPKM "1.379511"; TPM "3.240244";
HiC_scaffold_1	StringTie	exon	2617717	2617788	1000	+	.	gene_id "STRG.191"; transcript_id "STRG.191.3"; exon_number "1"; cov "1.768292";
HiC_scaffold_1	StringTie	exon	2618738	2619027	1000	+	.	gene_id "STRG.191"; transcript_id "STRG.191.3"; exon_number "2"; cov "45.929779";
HiC_scaffold_1	StringTie	exon	2619465	2619597	1000	+	.	gene_id "STRG.191"; transcript_id "STRG.191.3"; exon_number "3"; cov "75.616989";
HiC_scaffold_1	StringTie	exon	2621637	2621754	1000	+	.	gene_id "STRG.191"; transcript_id "STRG.191.3"; exon_number "4"; cov "87.481056";
HiC_scaffold_1	StringTie	exon	2622055	2622158	1000	+	.	gene_id "STRG.191"; transcript_id "STRG.191.3"; exon_number "5"; cov "79.647392";
HiC_scaffold_1	StringTie	exon	2627332	2627428	1000	+	.	gene_id "STRG.191"; transcript_id "STRG.191.3"; exon_number "6"; cov "69.553360";
HiC_scaffold_1	StringTie	exon	2628861	2628985	1000	+	.	gene_id "STRG.191"; transcript_id "STRG.191.3"; exon_number "7"; cov "28.673326";
HiC_scaffold_1	StringTie	exon	2630970	2631063	1000	+	.	gene_id "STRG.191"; transcript_id "STRG.191.3"; exon_number "8"; cov "16.643114";
HiC_scaffold_1	StringTie	exon	2632019	2632088	1000	+	.	gene_id "STRG.191"; transcript_id "STRG.191.3"; exon_number "9"; cov "20.042393";
HiC_scaffold_1	StringTie	exon	2632175	2632266	1000	+	.	gene_id "STRG.191"; transcript_id "STRG.191.3"; exon_number "10"; cov "26.463587";
HiC_scaffold_1	StringTie	exon	2633569	2633722	1000	+	.	gene_id "STRG.191"; transcript_id "STRG.191.3"; exon_number "11"; cov "30.410086";
HiC_scaffold_1	StringTie	exon	2633897	2634319	1000	+	.	gene_id "STRG.191"; transcript_id "STRG.191.3"; exon_number "12"; cov "26.803467";
HiC_scaffold_1	StringTie	exon	2635894	2635982	1000	+	.	gene_id "STRG.191"; transcript_id "STRG.191.3"; exon_number "13"; cov "17.270073";
HiC_scaffold_1	StringTie	exon	2636719	2637419	1000	+	.	gene_id "STRG.191"; transcript_id "STRG.191.3"; exon_number "14"; cov "20.651112";
HiC_scaffold_1	StringTie	transcript	2820723	2820925	1000	+	.	gene_id "STRG.192"; transcript_id "STRG.192.1"; cov "2.935961"; FPKM "0.116222"; TPM "0.272987";
HiC_scaffold_1	StringTie	exon	2820723	2820925	1000	+	.	gene_id "STRG.192"; transcript_id "STRG.192.1"; exon_number "1"; cov "2.935961";
HiC_scaffold_1	StringTie	transcript	2821286	2821512	1000	+	.	gene_id "STRG.193"; transcript_id "STRG.193.1"; cov "2.643172"; FPKM "0.104632"; TPM "0.245763";
HiC_scaffold_1	StringTie	exon	2821286	2821512	1000	+	.	gene_id "STRG.193"; transcript_id "STRG.193.1"; exon_number "1"; cov "2.643172";
HiC_scaffold_1	StringTie	transcript	2822927	2823205	1000	+	.	gene_id "STRG.194"; transcript_id "STRG.194.1"; cov "2.720430"; FPKM "0.107690"; TPM "0.252947";
HiC_scaffold_1	StringTie	exon	2822927	2823205	1000	+	.	gene_id "STRG.194"; transcript_id "STRG.194.1"; exon_number "1"; cov "2.720430";
HiC_scaffold_1	StringTie	transcript	2900190	2900714	1000	+	.	gene_id "STRG.195"; transcript_id "STRG.195.1"; cov "7.591844"; FPKM "0.300529"; TPM "0.705892";
HiC_scaffold_1	StringTie	exon	2900190	2900714	1000	+	.	gene_id "STRG.195"; transcript_id "STRG.195.1"; exon_number "1"; cov "7.591844";
HiC_scaffold_1	StringTie	transcript	2818619	2967058	1000	-	.	gene_id "STRG.196"; transcript_id "STRG.196.1"; cov "109.544487"; FPKM "4.336401"; TPM "10.185487";
HiC_scaffold_1	StringTie	exon	2818619	2823218	1000	-	.	gene_id "STRG.196"; transcript_id "STRG.196.1"; exon_number "1"; cov "101.525871";
HiC_scaffold_1	StringTie	exon	2824672	2824885	1000	-	.	gene_id "STRG.196"; transcript_id "STRG.196.1"; exon_number "2"; cov "186.737427";
HiC_scaffold_1	StringTie	exon	2826435	2826549	1000	-	.	gene_id "STRG.196"; transcript_id "STRG.196.1"; exon_number "3"; cov "274.957550";
HiC_scaffold_1	StringTie	exon	2827748	2827908	1000	-	.	gene_id "STRG.196"; transcript_id "STRG.196.1"; exon_number "4"; cov "163.493927";
HiC_scaffold_1	StringTie	exon	2829572	2829639	1000	-	.	gene_id "STRG.196"; transcript_id "STRG.196.1"; exon_number "5"; cov "144.336700";
HiC_scaffold_1	StringTie	exon	2936774	2937045	1000	-	.	gene_id "STRG.196"; transcript_id "STRG.196.1"; exon_number "6"; cov "147.785034";
HiC_scaffold_1	StringTie	exon	2957010	2957192	1000	-	.	gene_id "STRG.196"; transcript_id "STRG.196.1"; exon_number "7"; cov "113.470818";
HiC_scaffold_1	StringTie	exon	2959998	2960944	1000	-	.	gene_id "STRG.196"; transcript_id "STRG.196.1"; exon_number "8"; cov "98.544403";
HiC_scaffold_1	StringTie	exon	2962762	2962924	1000	-	.	gene_id "STRG.196"; transcript_id "STRG.196.1"; exon_number "9"; cov "135.392212";
HiC_scaffold_1	StringTie	exon	2966890	2967058	1000	-	.	gene_id "STRG.196"; transcript_id "STRG.196.1"; exon_number "10"; cov "29.507050";
HiC_scaffold_1	StringTie	transcript	2900171	2900740	1000	-	.	gene_id "STRG.197"; transcript_id "STRG.197.1"; cov "986.192871"; FPKM "39.039185"; TPM "91.696579";
HiC_scaffold_1	StringTie	exon	2900171	2900740	1000	-	.	gene_id "STRG.197"; transcript_id "STRG.197.1"; exon_number "1"; cov "986.192871";
HiC_scaffold_1	StringTie	transcript	2960407	2960934	1000	+	.	gene_id "STRG.198"; transcript_id "STRG.198.1"; cov "2.965909"; FPKM "0.117408"; TPM "0.275771";
HiC_scaffold_1	StringTie	exon	2960407	2960934	1000	+	.	gene_id "STRG.198"; transcript_id "STRG.198.1"; exon_number "1"; cov "2.965909";
HiC_scaffold_1	StringTie	transcript	2970271	2970594	1000	+	.	gene_id "STRG.199"; transcript_id "STRG.199.1"; cov "4.506173"; FPKM "0.178380"; TPM "0.418986";
HiC_scaffold_1	StringTie	exon	2970271	2970594	1000	+	.	gene_id "STRG.199"; transcript_id "STRG.199.1"; exon_number "1"; cov "4.506173";
HiC_scaffold_1	StringTie	transcript	2970271	2970594	1000	-	.	gene_id "STRG.200"; transcript_id "STRG.200.1"; cov "12.123457"; FPKM "0.479916"; TPM "1.127244";
HiC_scaffold_1	StringTie	exon	2970271	2970594	1000	-	.	gene_id "STRG.200"; transcript_id "STRG.200.1"; exon_number "1"; cov "12.123457";
HiC_scaffold_1	StringTie	transcript	3005072	3005441	1000	-	.	gene_id "STRG.201"; transcript_id "STRG.201.1"; cov "2.770270"; FPKM "0.109663"; TPM "0.257581";
HiC_scaffold_1	StringTie	exon	3005072	3005441	1000	-	.	gene_id "STRG.201"; transcript_id "STRG.201.1"; exon_number "1"; cov "2.770270";
HiC_scaffold_1	StringTie	transcript	3006719	3007073	1000	-	.	gene_id "STRG.202"; transcript_id "STRG.202.1"; cov "2.653521"; FPKM "0.105042"; TPM "0.246725";
HiC_scaffold_1	StringTie	exon	3006719	3007073	1000	-	.	gene_id "STRG.202"; transcript_id "STRG.202.1"; exon_number "1"; cov "2.653521";
HiC_scaffold_1	StringTie	transcript	3011074	3011789	1000	-	.	gene_id "STRG.203"; transcript_id "STRG.203.1"; cov "2.990223"; FPKM "0.118370"; TPM "0.278032";
HiC_scaffold_1	StringTie	exon	3011074	3011789	1000	-	.	gene_id "STRG.203"; transcript_id "STRG.203.1"; exon_number "1"; cov "2.990223";
HiC_scaffold_1	StringTie	transcript	2971051	2974190	1000	+	.	gene_id "STRG.204"; transcript_id "STRG.204.1"; cov "10.823726"; FPKM "0.428465"; TPM "1.006394";
HiC_scaffold_1	StringTie	exon	2971051	2974190	1000	+	.	gene_id "STRG.204"; transcript_id "STRG.204.1"; exon_number "1"; cov "10.823726";
HiC_scaffold_1	StringTie	transcript	3014214	3033740	1000	-	.	gene_id "STRG.205"; transcript_id "STRG.205.1"; cov "39.463821"; FPKM "1.562205"; TPM "3.669361";
HiC_scaffold_1	StringTie	exon	3014214	3014476	1000	-	.	gene_id "STRG.205"; transcript_id "STRG.205.1"; exon_number "1"; cov "51.155121";
HiC_scaffold_1	StringTie	exon	3016519	3016637	1000	-	.	gene_id "STRG.205"; transcript_id "STRG.205.1"; exon_number "2"; cov "103.327583";
HiC_scaffold_1	StringTie	exon	3019279	3019351	1000	-	.	gene_id "STRG.205"; transcript_id "STRG.205.1"; exon_number "3"; cov "106.446754";
HiC_scaffold_1	StringTie	exon	3020876	3020974	1000	-	.	gene_id "STRG.205"; transcript_id "STRG.205.1"; exon_number "4"; cov "78.124138";
HiC_scaffold_1	StringTie	exon	3021428	3021955	1000	-	.	gene_id "STRG.205"; transcript_id "STRG.205.1"; exon_number "5"; cov "10.114934";
HiC_scaffold_1	StringTie	exon	3033629	3033740	1000	-	.	gene_id "STRG.205"; transcript_id "STRG.205.1"; exon_number "6"; cov "4.682504";
HiC_scaffold_1	StringTie	transcript	3014214	3033740	1000	-	.	gene_id "STRG.205"; transcript_id "STRG.205.2"; cov "11.281515"; FPKM "0.446587"; TPM "1.048959";
HiC_scaffold_1	StringTie	exon	3014214	3014476	1000	-	.	gene_id "STRG.205"; transcript_id "STRG.205.2"; exon_number "1"; cov "16.174730";
HiC_scaffold_1	StringTie	exon	3016519	3016637	1000	-	.	gene_id "STRG.205"; transcript_id "STRG.205.2"; exon_number "2"; cov "32.671139";
HiC_scaffold_1	StringTie	exon	3020876	3020974	1000	-	.	gene_id "STRG.205"; transcript_id "STRG.205.2"; exon_number "3"; cov "25.878353";
HiC_scaffold_1	StringTie	exon	3021428	3021955	1000	-	.	gene_id "STRG.205"; transcript_id "STRG.205.2"; exon_number "4"; cov "3.350536";
HiC_scaffold_1	StringTie	exon	3033629	3033740	1000	-	.	gene_id "STRG.205"; transcript_id "STRG.205.2"; exon_number "5"; cov "1.551063";
HiC_scaffold_1	StringTie	transcript	3037943	3038182	1000	-	.	gene_id "STRG.206"; transcript_id "STRG.206.1"; cov "2.756250"; FPKM "0.109108"; TPM "0.256277";
HiC_scaffold_1	StringTie	exon	3037943	3038182	1000	-	.	gene_id "STRG.206"; transcript_id "STRG.206.1"; exon_number "1"; cov "2.756250";
HiC_scaffold_1	StringTie	transcript	3085566	3088345	1000	-	.	gene_id "STRG.207"; transcript_id "STRG.207.1"; cov "24.750023"; FPKM "0.979748"; TPM "2.301266";
HiC_scaffold_1	StringTie	exon	3085566	3085633	1000	-	.	gene_id "STRG.207"; transcript_id "STRG.207.1"; exon_number "1"; cov "7.500000";
HiC_scaffold_1	StringTie	exon	3086642	3086778	1000	-	.	gene_id "STRG.207"; transcript_id "STRG.207.1"; exon_number "2"; cov "53.240875";
HiC_scaffold_1	StringTie	exon	3088196	3088345	1000	-	.	gene_id "STRG.207"; transcript_id "STRG.207.1"; exon_number "3"; cov "6.548387";
HiC_scaffold_1	StringTie	transcript	3089679	3094246	1000	-	.	gene_id "STRG.208"; transcript_id "STRG.208.1"; cov "3.962825"; FPKM "0.156871"; TPM "0.368465";
HiC_scaffold_1	StringTie	exon	3089679	3089846	1000	-	.	gene_id "STRG.208"; transcript_id "STRG.208.1"; exon_number "1"; cov "3.178571";
HiC_scaffold_1	StringTie	exon	3093202	3093248	1000	-	.	gene_id "STRG.208"; transcript_id "STRG.208.1"; exon_number "2"; cov "7.595745";
HiC_scaffold_1	StringTie	exon	3094193	3094246	1000	-	.	gene_id "STRG.208"; transcript_id "STRG.208.1"; exon_number "3"; cov "3.240741";
HiC_scaffold_1	StringTie	transcript	3101815	3103916	1000	-	.	gene_id "STRG.209"; transcript_id "STRG.209.1"; cov "21.742695"; FPKM "0.860701"; TPM "2.021644";
HiC_scaffold_1	StringTie	exon	3101815	3102979	1000	-	.	gene_id "STRG.209"; transcript_id "STRG.209.1"; exon_number "1"; cov "22.102146";
HiC_scaffold_1	StringTie	exon	3103850	3103916	1000	-	.	gene_id "STRG.209"; transcript_id "STRG.209.1"; exon_number "2"; cov "15.492537";
HiC_scaffold_1	StringTie	transcript	3107195	3117551	1000	-	.	gene_id "STRG.210"; transcript_id "STRG.210.1"; cov "33.995129"; FPKM "1.345723"; TPM "3.160880";
HiC_scaffold_1	StringTie	exon	3107195	3107346	1000	-	.	gene_id "STRG.210"; transcript_id "STRG.210.1"; exon_number "1"; cov "12.065788";
HiC_scaffold_1	StringTie	exon	3110328	3110467	1000	-	.	gene_id "STRG.210"; transcript_id "STRG.210.1"; exon_number "2"; cov "68.723808";
HiC_scaffold_1	StringTie	exon	3113912	3113980	1000	-	.	gene_id "STRG.210"; transcript_id "STRG.210.1"; exon_number "3"; cov "49.177929";
HiC_scaffold_1	StringTie	exon	3115162	3115258	1000	-	.	gene_id "STRG.210"; transcript_id "STRG.210.1"; exon_number "4"; cov "33.397564";
HiC_scaffold_1	StringTie	exon	3116530	3116630	1000	-	.	gene_id "STRG.210"; transcript_id "STRG.210.1"; exon_number "5"; cov "18.173071";
HiC_scaffold_1	StringTie	exon	3117507	3117551	1000	-	.	gene_id "STRG.210"; transcript_id "STRG.210.1"; exon_number "6"; cov "13.542330";
HiC_scaffold_1	StringTie	transcript	3121115	3121406	1000	-	.	gene_id "STRG.211"; transcript_id "STRG.211.1"; cov "6.917808"; FPKM "0.273847"; TPM "0.643220";
HiC_scaffold_1	StringTie	exon	3121115	3121406	1000	-	.	gene_id "STRG.211"; transcript_id "STRG.211.1"; exon_number "1"; cov "6.917808";
HiC_scaffold_1	StringTie	transcript	3123037	3125896	1000	-	.	gene_id "STRG.212"; transcript_id "STRG.212.1"; cov "17.813885"; FPKM "0.705176"; TPM "1.656342";
HiC_scaffold_1	StringTie	exon	3123037	3123162	1000	-	.	gene_id "STRG.212"; transcript_id "STRG.212.1"; exon_number "1"; cov "15.654503";
HiC_scaffold_1	StringTie	exon	3123333	3123467	1000	-	.	gene_id "STRG.212"; transcript_id "STRG.212.1"; exon_number "2"; cov "36.400002";
HiC_scaffold_1	StringTie	exon	3124639	3124731	1000	-	.	gene_id "STRG.212"; transcript_id "STRG.212.1"; exon_number "3"; cov "9.754992";
HiC_scaffold_1	StringTie	exon	3125707	3125896	1000	-	.	gene_id "STRG.212"; transcript_id "STRG.212.1"; exon_number "4"; cov "9.984586";
HiC_scaffold_1	StringTie	transcript	3126417	3126618	1000	-	.	gene_id "STRG.213"; transcript_id "STRG.213.1"; cov "3.039604"; FPKM "0.120325"; TPM "0.282623";
HiC_scaffold_1	StringTie	exon	3126417	3126618	1000	-	.	gene_id "STRG.213"; transcript_id "STRG.213.1"; exon_number "1"; cov "3.039604";
HiC_scaffold_1	StringTie	transcript	3145623	3146565	1000	-	.	gene_id "STRG.214"; transcript_id "STRG.214.1"; cov "4.650053"; FPKM "0.184076"; TPM "0.432364";
HiC_scaffold_1	StringTie	exon	3145623	3146565	1000	-	.	gene_id "STRG.214"; transcript_id "STRG.214.1"; exon_number "1"; cov "4.650053";
HiC_scaffold_1	StringTie	transcript	3149603	3150794	1000	-	.	gene_id "STRG.215"; transcript_id "STRG.215.1"; cov "2.680789"; FPKM "0.106121"; TPM "0.249261";
HiC_scaffold_1	StringTie	exon	3149603	3150794	1000	-	.	gene_id "STRG.215"; transcript_id "STRG.215.1"; exon_number "1"; cov "2.680789";
HiC_scaffold_1	StringTie	transcript	3151732	3153463	1000	-	.	gene_id "STRG.216"; transcript_id "STRG.216.1"; cov "4.952367"; FPKM "0.196043"; TPM "0.460473";
HiC_scaffold_1	StringTie	exon	3151732	3153463	1000	-	.	gene_id "STRG.216"; transcript_id "STRG.216.1"; exon_number "1"; cov "4.952367";
HiC_scaffold_1	StringTie	transcript	3021720	3127108	1000	+	.	gene_id "STRG.217"; transcript_id "STRG.217.1"; cov "1069.094727"; FPKM "42.320915"; TPM "99.404823";
HiC_scaffold_1	StringTie	exon	3021720	3021955	1000	+	.	gene_id "STRG.217"; transcript_id "STRG.217.1"; exon_number "1"; cov "143.790833";
HiC_scaffold_1	StringTie	exon	3033629	3033783	1000	+	.	gene_id "STRG.217"; transcript_id "STRG.217.1"; exon_number "2"; cov "703.431274";
HiC_scaffold_1	StringTie	exon	3034374	3034416	1000	+	.	gene_id "STRG.217"; transcript_id "STRG.217.1"; exon_number "3"; cov "1034.589600";
HiC_scaffold_1	StringTie	exon	3035001	3035151	1000	+	.	gene_id "STRG.217"; transcript_id "STRG.217.1"; exon_number "4"; cov "874.641113";
HiC_scaffold_1	StringTie	exon	3035578	3035665	1000	+	.	gene_id "STRG.217"; transcript_id "STRG.217.1"; exon_number "5"; cov "1032.868042";
HiC_scaffold_1	StringTie	exon	3038423	3038476	1000	+	.	gene_id "STRG.217"; transcript_id "STRG.217.1"; exon_number "6"; cov "1173.799438";
HiC_scaffold_1	StringTie	exon	3039462	3039582	1000	+	.	gene_id "STRG.217"; transcript_id "STRG.217.1"; exon_number "7"; cov "911.835144";
HiC_scaffold_1	StringTie	exon	3046870	3046955	1000	+	.	gene_id "STRG.217"; transcript_id "STRG.217.1"; exon_number "8"; cov "1021.187927";
HiC_scaffold_1	StringTie	exon	3047930	3048024	1000	+	.	gene_id "STRG.217"; transcript_id "STRG.217.1"; exon_number "9"; cov "1153.523193";
HiC_scaffold_1	StringTie	exon	3049142	3049204	1000	+	.	gene_id "STRG.217"; transcript_id "STRG.217.1"; exon_number "10"; cov "1284.969360";
HiC_scaffold_1	StringTie	exon	3060120	3060174	1000	+	.	gene_id "STRG.217"; transcript_id "STRG.217.1"; exon_number "11"; cov "1218.467285";
HiC_scaffold_1	StringTie	exon	3068245	3068407	1000	+	.	gene_id "STRG.217"; transcript_id "STRG.217.1"; exon_number "12"; cov "1379.776001";
HiC_scaffold_1	StringTie	exon	3069235	3069280	1000	+	.	gene_id "STRG.217"; transcript_id "STRG.217.1"; exon_number "13"; cov "1525.021851";
HiC_scaffold_1	StringTie	exon	3069759	3069879	1000	+	.	gene_id "STRG.217"; transcript_id "STRG.217.1"; exon_number "14"; cov "1202.160522";
HiC_scaffold_1	StringTie	exon	3071558	3071621	1000	+	.	gene_id "STRG.217"; transcript_id "STRG.217.1"; exon_number "15"; cov "1035.055420";
HiC_scaffold_1	StringTie	exon	3073445	3073502	1000	+	.	gene_id "STRG.217"; transcript_id "STRG.217.1"; exon_number "16"; cov "1049.676514";
HiC_scaffold_1	StringTie	exon	3076338	3076422	1000	+	.	gene_id "STRG.217"; transcript_id "STRG.217.1"; exon_number "17"; cov "1046.887939";
HiC_scaffold_1	StringTie	exon	3076696	3076830	1000	+	.	gene_id "STRG.217"; transcript_id "STRG.217.1"; exon_number "18"; cov "744.383362";
HiC_scaffold_1	StringTie	exon	3077480	3077560	1000	+	.	gene_id "STRG.217"; transcript_id "STRG.217.1"; exon_number "19"; cov "699.509766";
HiC_scaffold_1	StringTie	exon	3078682	3078794	1000	+	.	gene_id "STRG.217"; transcript_id "STRG.217.1"; exon_number "20"; cov "703.119141";
HiC_scaffold_1	StringTie	exon	3079197	3079317	1000	+	.	gene_id "STRG.217"; transcript_id "STRG.217.1"; exon_number "21"; cov "968.720703";
HiC_scaffold_1	StringTie	exon	3081945	3082067	1000	+	.	gene_id "STRG.217"; transcript_id "STRG.217.1"; exon_number "22"; cov "1178.030762";
HiC_scaffold_1	StringTie	exon	3083442	3083543	1000	+	.	gene_id "STRG.217"; transcript_id "STRG.217.1"; exon_number "23"; cov "841.759277";
HiC_scaffold_1	StringTie	exon	3084107	3084199	1000	+	.	gene_id "STRG.217"; transcript_id "STRG.217.1"; exon_number "24"; cov "896.142395";
HiC_scaffold_1	StringTie	exon	3085566	3085633	1000	+	.	gene_id "STRG.217"; transcript_id "STRG.217.1"; exon_number "25"; cov "1499.710938";
HiC_scaffold_1	StringTie	exon	3086642	3086778	1000	+	.	gene_id "STRG.217"; transcript_id "STRG.217.1"; exon_number "26"; cov "1451.783691";
HiC_scaffold_1	StringTie	exon	3088196	3088522	1000	+	.	gene_id "STRG.217"; transcript_id "STRG.217.1"; exon_number "27"; cov "812.142517";
HiC_scaffold_1	StringTie	exon	3089595	3089846	1000	+	.	gene_id "STRG.217"; transcript_id "STRG.217.1"; exon_number "28"; cov "1172.856934";
HiC_scaffold_1	StringTie	exon	3093202	3093248	1000	+	.	gene_id "STRG.217"; transcript_id "STRG.217.1"; exon_number "29"; cov "1280.964233";
HiC_scaffold_1	StringTie	exon	3094193	3094249	1000	+	.	gene_id "STRG.217"; transcript_id "STRG.217.1"; exon_number "30"; cov "1323.511475";
HiC_scaffold_1	StringTie	exon	3095398	3095471	1000	+	.	gene_id "STRG.217"; transcript_id "STRG.217.1"; exon_number "31"; cov "1326.165039";
HiC_scaffold_1	StringTie	exon	3097384	3097545	1000	+	.	gene_id "STRG.217"; transcript_id "STRG.217.1"; exon_number "32"; cov "851.271423";
HiC_scaffold_1	StringTie	exon	3101815	3102979	1000	+	.	gene_id "STRG.217"; transcript_id "STRG.217.1"; exon_number "33"; cov "1358.788330";
HiC_scaffold_1	StringTie	exon	3103850	3103915	1000	+	.	gene_id "STRG.217"; transcript_id "STRG.217.1"; exon_number "34"; cov "1730.997314";
HiC_scaffold_1	StringTie	exon	3107197	3107346	1000	+	.	gene_id "STRG.217"; transcript_id "STRG.217.1"; exon_number "35"; cov "1710.765869";
HiC_scaffold_1	StringTie	exon	3110328	3110467	1000	+	.	gene_id "STRG.217"; transcript_id "STRG.217.1"; exon_number "36"; cov "2326.374023";
HiC_scaffold_1	StringTie	exon	3113912	3113980	1000	+	.	gene_id "STRG.217"; transcript_id "STRG.217.1"; exon_number "37"; cov "2121.487793";
HiC_scaffold_1	StringTie	exon	3115162	3115258	1000	+	.	gene_id "STRG.217"; transcript_id "STRG.217.1"; exon_number "38"; cov "2074.903564";
HiC_scaffold_1	StringTie	exon	3116530	3116630	1000	+	.	gene_id "STRG.217"; transcript_id "STRG.217.1"; exon_number "39"; cov "1358.349976";
HiC_scaffold_1	StringTie	exon	3117507	3117597	1000	+	.	gene_id "STRG.217"; transcript_id "STRG.217.1"; exon_number "40"; cov "1057.678101";
HiC_scaffold_1	StringTie	exon	3118013	3118114	1000	+	.	gene_id "STRG.217"; transcript_id "STRG.217.1"; exon_number "41"; cov "805.258484";
HiC_scaffold_1	StringTie	exon	3121116	3121456	1000	+	.	gene_id "STRG.217"; transcript_id "STRG.217.1"; exon_number "42"; cov "773.254761";
HiC_scaffold_1	StringTie	exon	3123036	3123162	1000	+	.	gene_id "STRG.217"; transcript_id "STRG.217.1"; exon_number "43"; cov "867.655090";
HiC_scaffold_1	StringTie	exon	3123333	3123467	1000	+	.	gene_id "STRG.217"; transcript_id "STRG.217.1"; exon_number "44"; cov "1047.513062";
HiC_scaffold_1	StringTie	exon	3124639	3124731	1000	+	.	gene_id "STRG.217"; transcript_id "STRG.217.1"; exon_number "45"; cov "852.227295";
HiC_scaffold_1	StringTie	exon	3125707	3127108	1000	+	.	gene_id "STRG.217"; transcript_id "STRG.217.1"; exon_number "46"; cov "831.863403";
HiC_scaffold_1	StringTie	transcript	3207766	3208663	1000	+	.	gene_id "STRG.218"; transcript_id "STRG.218.1"; cov "5.977728"; FPKM "0.236633"; TPM "0.555811";
HiC_scaffold_1	StringTie	exon	3207766	3208663	1000	+	.	gene_id "STRG.218"; transcript_id "STRG.218.1"; exon_number "1"; cov "5.977728";
HiC_scaffold_1	StringTie	transcript	3153544	3177561	1000	-	.	gene_id "STRG.219"; transcript_id "STRG.219.1"; cov "105.341446"; FPKM "4.170020"; TPM "9.794687";
HiC_scaffold_1	StringTie	exon	3153544	3155281	1000	-	.	gene_id "STRG.219"; transcript_id "STRG.219.1"; exon_number "1"; cov "54.448368";
HiC_scaffold_1	StringTie	exon	3156143	3156295	1000	-	.	gene_id "STRG.219"; transcript_id "STRG.219.1"; exon_number "2"; cov "100.466393";
HiC_scaffold_1	StringTie	exon	3156524	3156674	1000	-	.	gene_id "STRG.219"; transcript_id "STRG.219.1"; exon_number "3"; cov "157.176758";
HiC_scaffold_1	StringTie	exon	3160707	3160781	1000	-	.	gene_id "STRG.219"; transcript_id "STRG.219.1"; exon_number "4"; cov "209.913132";
HiC_scaffold_1	StringTie	exon	3161579	3161659	1000	-	.	gene_id "STRG.219"; transcript_id "STRG.219.1"; exon_number "5"; cov "238.009766";
HiC_scaffold_1	StringTie	exon	3163547	3163696	1000	-	.	gene_id "STRG.219"; transcript_id "STRG.219.1"; exon_number "6"; cov "237.683594";
HiC_scaffold_1	StringTie	exon	3164333	3164476	1000	-	.	gene_id "STRG.219"; transcript_id "STRG.219.1"; exon_number "7"; cov "367.595306";
HiC_scaffold_1	StringTie	exon	3177406	3177561	1000	-	.	gene_id "STRG.219"; transcript_id "STRG.219.1"; exon_number "8"; cov "134.382217";
HiC_scaffold_1	StringTie	transcript	3209184	3210177	1000	+	.	gene_id "STRG.220"; transcript_id "STRG.220.1"; cov "2.678068"; FPKM "0.106013"; TPM "0.249008";
HiC_scaffold_1	StringTie	exon	3209184	3210177	1000	+	.	gene_id "STRG.220"; transcript_id "STRG.220.1"; exon_number "1"; cov "2.678068";
HiC_scaffold_1	StringTie	transcript	3223595	3224342	1000	+	.	gene_id "STRG.221"; transcript_id "STRG.221.1"; cov "2.700535"; FPKM "0.106903"; TPM "0.251097";
HiC_scaffold_1	StringTie	exon	3223595	3224342	1000	+	.	gene_id "STRG.221"; transcript_id "STRG.221.1"; exon_number "1"; cov "2.700535";
HiC_scaffold_1	StringTie	transcript	3224431	3225501	1000	+	.	gene_id "STRG.222"; transcript_id "STRG.222.1"; cov "2.530345"; FPKM "0.100166"; TPM "0.235272";
HiC_scaffold_1	StringTie	exon	3224431	3225501	1000	+	.	gene_id "STRG.222"; transcript_id "STRG.222.1"; exon_number "1"; cov "2.530345";
HiC_scaffold_1	StringTie	transcript	3228360	3228717	1000	+	.	gene_id "STRG.223"; transcript_id "STRG.223.1"; cov "4.167598"; FPKM "0.164977"; TPM "0.387505";
HiC_scaffold_1	StringTie	exon	3228360	3228717	1000	+	.	gene_id "STRG.223"; transcript_id "STRG.223.1"; exon_number "1"; cov "4.167598";
HiC_scaffold_1	StringTie	transcript	3228818	3229053	1000	+	.	gene_id "STRG.224"; transcript_id "STRG.224.1"; cov "4.330509"; FPKM "0.171426"; TPM "0.402652";
HiC_scaffold_1	StringTie	exon	3228818	3229053	1000	+	.	gene_id "STRG.224"; transcript_id "STRG.224.1"; exon_number "1"; cov "4.330509";
HiC_scaffold_1	StringTie	transcript	3230301	3230824	1000	+	.	gene_id "STRG.225"; transcript_id "STRG.225.1"; cov "3.736641"; FPKM "0.147918"; TPM "0.347434";
HiC_scaffold_1	StringTie	exon	3230301	3230824	1000	+	.	gene_id "STRG.225"; transcript_id "STRG.225.1"; exon_number "1"; cov "3.736641";
HiC_scaffold_1	StringTie	transcript	3234276	3234506	1000	+	.	gene_id "STRG.226"; transcript_id "STRG.226.1"; cov "2.502165"; FPKM "0.099050"; TPM "0.232652";
HiC_scaffold_1	StringTie	exon	3234276	3234506	1000	+	.	gene_id "STRG.226"; transcript_id "STRG.226.1"; exon_number "1"; cov "2.502165";
HiC_scaffold_1	StringTie	transcript	3235442	3235720	1000	+	.	gene_id "STRG.227"; transcript_id "STRG.227.1"; cov "2.663082"; FPKM "0.105420"; TPM "0.247614";
HiC_scaffold_1	StringTie	exon	3235442	3235720	1000	+	.	gene_id "STRG.227"; transcript_id "STRG.227.1"; exon_number "1"; cov "2.663082";
HiC_scaffold_1	StringTie	transcript	3245270	3245579	1000	+	.	gene_id "STRG.228"; transcript_id "STRG.228.1"; cov "3.758065"; FPKM "0.148766"; TPM "0.349426";
HiC_scaffold_1	StringTie	exon	3245270	3245579	1000	+	.	gene_id "STRG.228"; transcript_id "STRG.228.1"; exon_number "1"; cov "3.758065";
HiC_scaffold_1	StringTie	transcript	3246440	3246980	1000	+	.	gene_id "STRG.229"; transcript_id "STRG.229.1"; cov "3.164510"; FPKM "0.125269"; TPM "0.294237";
HiC_scaffold_1	StringTie	exon	3246440	3246980	1000	+	.	gene_id "STRG.229"; transcript_id "STRG.229.1"; exon_number "1"; cov "3.164510";
HiC_scaffold_1	StringTie	transcript	3247660	3247885	1000	+	.	gene_id "STRG.230"; transcript_id "STRG.230.1"; cov "3.318584"; FPKM "0.131369"; TPM "0.308563";
HiC_scaffold_1	StringTie	exon	3247660	3247885	1000	+	.	gene_id "STRG.230"; transcript_id "STRG.230.1"; exon_number "1"; cov "3.318584";
HiC_scaffold_1	StringTie	transcript	3249935	3250534	1000	+	.	gene_id "STRG.231"; transcript_id "STRG.231.1"; cov "2.506667"; FPKM "0.099228"; TPM "0.233071";
HiC_scaffold_1	StringTie	exon	3249935	3250534	1000	+	.	gene_id "STRG.231"; transcript_id "STRG.231.1"; exon_number "1"; cov "2.506667";
HiC_scaffold_1	StringTie	transcript	3217529	3217767	1000	-	.	gene_id "STRG.232"; transcript_id "STRG.232.1"; cov "2.527197"; FPKM "0.100041"; TPM "0.234980";
HiC_scaffold_1	StringTie	exon	3217529	3217767	1000	-	.	gene_id "STRG.232"; transcript_id "STRG.232.1"; exon_number "1"; cov "2.527197";
HiC_scaffold_1	StringTie	transcript	3315750	3323409	1000	-	.	gene_id "STRG.233"; transcript_id "STRG.233.1"; cov "7.378238"; FPKM "0.292073"; TPM "0.686031";
HiC_scaffold_1	StringTie	exon	3315750	3315820	1000	-	.	gene_id "STRG.233"; transcript_id "STRG.233.1"; exon_number "1"; cov "3.211268";
HiC_scaffold_1	StringTie	exon	3317680	3317868	1000	-	.	gene_id "STRG.233"; transcript_id "STRG.233.1"; exon_number "2"; cov "10.116402";
HiC_scaffold_1	StringTie	exon	3323284	3323409	1000	-	.	gene_id "STRG.233"; transcript_id "STRG.233.1"; exon_number "3"; cov "5.619048";
HiC_scaffold_1	StringTie	transcript	3336009	3336829	1000	-	.	gene_id "STRG.234"; transcript_id "STRG.234.1"; cov "6.466276"; FPKM "0.255972"; TPM "0.601237";
HiC_scaffold_1	StringTie	exon	3336009	3336267	1000	-	.	gene_id "STRG.234"; transcript_id "STRG.234.1"; exon_number "1"; cov "6.102531";
HiC_scaffold_1	StringTie	exon	3336720	3336829	1000	-	.	gene_id "STRG.234"; transcript_id "STRG.234.1"; exon_number "2"; cov "7.322727";
HiC_scaffold_1	StringTie	transcript	3343117	3343339	1000	-	.	gene_id "STRG.235"; transcript_id "STRG.235.1"; cov "16.237669"; FPKM "0.642780"; TPM "1.509784";
HiC_scaffold_1	StringTie	exon	3343117	3343339	1000	-	.	gene_id "STRG.235"; transcript_id "STRG.235.1"; exon_number "1"; cov "16.237669";
HiC_scaffold_1	StringTie	transcript	3343406	3343723	1000	-	.	gene_id "STRG.236"; transcript_id "STRG.236.1"; cov "3.808176"; FPKM "0.150750"; TPM "0.354086";
HiC_scaffold_1	StringTie	exon	3343406	3343723	1000	-	.	gene_id "STRG.236"; transcript_id "STRG.236.1"; exon_number "1"; cov "3.808176";
HiC_scaffold_1	StringTie	transcript	3344171	3344482	1000	-	.	gene_id "STRG.237"; transcript_id "STRG.237.1"; cov "15.740385"; FPKM "0.623095"; TPM "1.463547";
HiC_scaffold_1	StringTie	exon	3344171	3344482	1000	-	.	gene_id "STRG.237"; transcript_id "STRG.237.1"; exon_number "1"; cov "15.740385";
HiC_scaffold_1	StringTie	transcript	3272130	3346289	1000	+	.	gene_id "STRG.238"; transcript_id "STRG.238.1"; cov "523.046814"; FPKM "20.705200"; TPM "48.633087";
HiC_scaffold_1	StringTie	exon	3272130	3272294	1000	+	.	gene_id "STRG.238"; transcript_id "STRG.238.1"; exon_number "1"; cov "81.322441";
HiC_scaffold_1	StringTie	exon	3308423	3308619	1000	+	.	gene_id "STRG.238"; transcript_id "STRG.238.1"; exon_number "2"; cov "425.943573";
HiC_scaffold_1	StringTie	exon	3315728	3315820	1000	+	.	gene_id "STRG.238"; transcript_id "STRG.238.1"; exon_number "3"; cov "542.681885";
HiC_scaffold_1	StringTie	exon	3317680	3317868	1000	+	.	gene_id "STRG.238"; transcript_id "STRG.238.1"; exon_number "4"; cov "640.567200";
HiC_scaffold_1	StringTie	exon	3323284	3323431	1000	+	.	gene_id "STRG.238"; transcript_id "STRG.238.1"; exon_number "5"; cov "508.276917";
HiC_scaffold_1	StringTie	exon	3327402	3327688	1000	+	.	gene_id "STRG.238"; transcript_id "STRG.238.1"; exon_number "6"; cov "503.810974";
HiC_scaffold_1	StringTie	exon	3328950	3329096	1000	+	.	gene_id "STRG.238"; transcript_id "STRG.238.1"; exon_number "7"; cov "477.479004";
HiC_scaffold_1	StringTie	exon	3331449	3331589	1000	+	.	gene_id "STRG.238"; transcript_id "STRG.238.1"; exon_number "8"; cov "692.422180";
HiC_scaffold_1	StringTie	exon	3335961	3336267	1000	+	.	gene_id "STRG.238"; transcript_id "STRG.238.1"; exon_number "9"; cov "496.051300";
HiC_scaffold_1	StringTie	exon	3336720	3336844	1000	+	.	gene_id "STRG.238"; transcript_id "STRG.238.1"; exon_number "10"; cov "472.574585";
HiC_scaffold_1	StringTie	exon	3343054	3346289	1000	+	.	gene_id "STRG.238"; transcript_id "STRG.238.1"; exon_number "11"; cov "548.250427";
HiC_scaffold_1	StringTie	transcript	3272130	3346289	1000	+	.	gene_id "STRG.238"; transcript_id "STRG.238.2"; cov "80.140701"; FPKM "3.172430"; TPM "7.451512";
HiC_scaffold_1	StringTie	exon	3272130	3272294	1000	+	.	gene_id "STRG.238"; transcript_id "STRG.238.2"; exon_number "1"; cov "16.339621";
HiC_scaffold_1	StringTie	exon	3308423	3308619	1000	+	.	gene_id "STRG.238"; transcript_id "STRG.238.2"; exon_number "2"; cov "90.433800";
HiC_scaffold_1	StringTie	exon	3315701	3315820	1000	+	.	gene_id "STRG.238"; transcript_id "STRG.238.2"; exon_number "3"; cov "133.603394";
HiC_scaffold_1	StringTie	exon	3317680	3317868	1000	+	.	gene_id "STRG.238"; transcript_id "STRG.238.2"; exon_number "4"; cov "151.617203";
HiC_scaffold_1	StringTie	exon	3323284	3323431	1000	+	.	gene_id "STRG.238"; transcript_id "STRG.238.2"; exon_number "5"; cov "117.490143";
HiC_scaffold_1	StringTie	exon	3327402	3327688	1000	+	.	gene_id "STRG.238"; transcript_id "STRG.238.2"; exon_number "6"; cov "113.696053";
HiC_scaffold_1	StringTie	exon	3328950	3329096	1000	+	.	gene_id "STRG.238"; transcript_id "STRG.238.2"; exon_number "7"; cov "104.365211";
HiC_scaffold_1	StringTie	exon	3331449	3331589	1000	+	.	gene_id "STRG.238"; transcript_id "STRG.238.2"; exon_number "8"; cov "99.058479";
HiC_scaffold_1	StringTie	exon	3335961	3336267	1000	+	.	gene_id "STRG.238"; transcript_id "STRG.238.2"; exon_number "9"; cov "68.818535";
HiC_scaffold_1	StringTie	exon	3336720	3336844	1000	+	.	gene_id "STRG.238"; transcript_id "STRG.238.2"; exon_number "10"; cov "65.589127";
HiC_scaffold_1	StringTie	exon	3343054	3346289	1000	+	.	gene_id "STRG.238"; transcript_id "STRG.238.2"; exon_number "11"; cov "76.215584";
HiC_scaffold_1	StringTie	transcript	3351621	3351877	1000	+	.	gene_id "STRG.239"; transcript_id "STRG.239.1"; cov "2.898833"; FPKM "0.114752"; TPM "0.269535";
HiC_scaffold_1	StringTie	exon	3351621	3351877	1000	+	.	gene_id "STRG.239"; transcript_id "STRG.239.1"; exon_number "1"; cov "2.898833";
HiC_scaffold_1	StringTie	transcript	3352334	3353033	1000	+	.	gene_id "STRG.240"; transcript_id "STRG.240.1"; cov "4.000000"; FPKM "0.158343"; TPM "0.371921";
HiC_scaffold_1	StringTie	exon	3352334	3353033	1000	+	.	gene_id "STRG.240"; transcript_id "STRG.240.1"; exon_number "1"; cov "4.000000";
HiC_scaffold_1	StringTie	transcript	3353258	3353812	1000	+	.	gene_id "STRG.241"; transcript_id "STRG.241.1"; cov "2.717117"; FPKM "0.107559"; TPM "0.252639";
HiC_scaffold_1	StringTie	exon	3353258	3353812	1000	+	.	gene_id "STRG.241"; transcript_id "STRG.241.1"; exon_number "1"; cov "2.717117";
HiC_scaffold_1	StringTie	transcript	3355665	3356232	1000	+	.	gene_id "STRG.242"; transcript_id "STRG.242.1"; cov "2.570423"; FPKM "0.101752"; TPM "0.238999";
HiC_scaffold_1	StringTie	exon	3355665	3356232	1000	+	.	gene_id "STRG.242"; transcript_id "STRG.242.1"; exon_number "1"; cov "2.570423";
HiC_scaffold_1	StringTie	transcript	3356746	3357183	1000	+	.	gene_id "STRG.243"; transcript_id "STRG.243.1"; cov "3.442922"; FPKM "0.136291"; TPM "0.320124";
HiC_scaffold_1	StringTie	exon	3356746	3357183	1000	+	.	gene_id "STRG.243"; transcript_id "STRG.243.1"; exon_number "1"; cov "3.442922";
HiC_scaffold_1	StringTie	transcript	3357776	3359614	1000	+	.	gene_id "STRG.244"; transcript_id "STRG.244.1"; cov "3.260468"; FPKM "0.129068"; TPM "0.303160";
HiC_scaffold_1	StringTie	exon	3357776	3359614	1000	+	.	gene_id "STRG.244"; transcript_id "STRG.244.1"; exon_number "1"; cov "3.260468";
HiC_scaffold_1	StringTie	transcript	3362081	3362713	1000	+	.	gene_id "STRG.245"; transcript_id "STRG.245.1"; cov "2.538705"; FPKM "0.100497"; TPM "0.236050";
HiC_scaffold_1	StringTie	exon	3362081	3362713	1000	+	.	gene_id "STRG.245"; transcript_id "STRG.245.1"; exon_number "1"; cov "2.538705";
HiC_scaffold_1	StringTie	transcript	3366646	3367667	1000	+	.	gene_id "STRG.246"; transcript_id "STRG.246.1"; cov "3.392368"; FPKM "0.134289"; TPM "0.315424";
HiC_scaffold_1	StringTie	exon	3366646	3367667	1000	+	.	gene_id "STRG.246"; transcript_id "STRG.246.1"; exon_number "1"; cov "3.392368";
HiC_scaffold_1	StringTie	transcript	3370935	3371185	1000	+	.	gene_id "STRG.247"; transcript_id "STRG.247.1"; cov "3.055777"; FPKM "0.120965"; TPM "0.284127";
HiC_scaffold_1	StringTie	exon	3370935	3371185	1000	+	.	gene_id "STRG.247"; transcript_id "STRG.247.1"; exon_number "1"; cov "3.055777";
HiC_scaffold_1	StringTie	transcript	3375010	3377563	1000	+	.	gene_id "STRG.248"; transcript_id "STRG.248.1"; cov "14.625684"; FPKM "0.578969"; TPM "1.359902";
HiC_scaffold_1	StringTie	exon	3375010	3375325	1000	+	.	gene_id "STRG.248"; transcript_id "STRG.248.1"; exon_number "1"; cov "9.911392";
HiC_scaffold_1	StringTie	exon	3376774	3377563	1000	+	.	gene_id "STRG.248"; transcript_id "STRG.248.1"; exon_number "2"; cov "16.511400";
HiC_scaffold_1	StringTie	transcript	3345501	3345932	1000	-	.	gene_id "STRG.249"; transcript_id "STRG.249.1"; cov "3.490741"; FPKM "0.138184"; TPM "0.324570";
HiC_scaffold_1	StringTie	exon	3345501	3345932	1000	-	.	gene_id "STRG.249"; transcript_id "STRG.249.1"; exon_number "1"; cov "3.490741";
HiC_scaffold_1	StringTie	transcript	3377969	3379577	1000	+	.	gene_id "STRG.250"; transcript_id "STRG.250.1"; cov "3.372902"; FPKM "0.133519"; TPM "0.313614";
HiC_scaffold_1	StringTie	exon	3377969	3379577	1000	+	.	gene_id "STRG.250"; transcript_id "STRG.250.1"; exon_number "1"; cov "3.372902";
HiC_scaffold_1	StringTie	transcript	3676471	3676736	1000	+	.	gene_id "STRG.251"; transcript_id "STRG.251.1"; cov "5.797932"; FPKM "0.229515"; TPM "0.539094";
HiC_scaffold_1	StringTie	exon	3676471	3676736	1000	+	.	gene_id "STRG.251"; transcript_id "STRG.251.1"; exon_number "1"; cov "5.797932";
HiC_scaffold_1	StringTie	transcript	3676469	3676850	1000	-	.	gene_id "STRG.252"; transcript_id "STRG.252.1"; cov "11.123035"; FPKM "0.440314"; TPM "1.034224";
HiC_scaffold_1	StringTie	exon	3676469	3676850	1000	-	.	gene_id "STRG.252"; transcript_id "STRG.252.1"; exon_number "1"; cov "11.123035";
HiC_scaffold_1	StringTie	transcript	3750299	3756755	1000	+	.	gene_id "STRG.253"; transcript_id "STRG.253.1"; cov "31.898537"; FPKM "1.262727"; TPM "2.965938";
HiC_scaffold_1	StringTie	exon	3750299	3750474	1000	+	.	gene_id "STRG.253"; transcript_id "STRG.253.1"; exon_number "1"; cov "5.370553";
HiC_scaffold_1	StringTie	exon	3751451	3756755	1000	+	.	gene_id "STRG.253"; transcript_id "STRG.253.1"; exon_number "2"; cov "32.778633";
HiC_scaffold_1	StringTie	transcript	3752448	3752647	1000	-	.	gene_id "STRG.254"; transcript_id "STRG.254.1"; cov "2.750000"; FPKM "0.108861"; TPM "0.255696";
HiC_scaffold_1	StringTie	exon	3752448	3752647	1000	-	.	gene_id "STRG.254"; transcript_id "STRG.254.1"; exon_number "1"; cov "2.750000";
HiC_scaffold_1	StringTie	transcript	3801187	3801646	1000	-	.	gene_id "STRG.255"; transcript_id "STRG.255.1"; cov "7.867391"; FPKM "0.311437"; TPM "0.731513";
HiC_scaffold_1	StringTie	exon	3801187	3801646	1000	-	.	gene_id "STRG.255"; transcript_id "STRG.255.1"; exon_number "1"; cov "7.867391";
HiC_scaffold_1	StringTie	transcript	3801791	3803044	1000	-	.	gene_id "STRG.256"; transcript_id "STRG.256.1"; cov "18.961723"; FPKM "0.750614"; TPM "1.763068";
HiC_scaffold_1	StringTie	exon	3801791	3803044	1000	-	.	gene_id "STRG.256"; transcript_id "STRG.256.1"; exon_number "1"; cov "18.961723";
HiC_scaffold_1	StringTie	transcript	3756889	3758804	1000	+	.	gene_id "STRG.257"; transcript_id "STRG.257.1"; cov "5.308455"; FPKM "0.210139"; TPM "0.493582";
HiC_scaffold_1	StringTie	exon	3756889	3758804	1000	+	.	gene_id "STRG.257"; transcript_id "STRG.257.1"; exon_number "1"; cov "5.308455";
HiC_scaffold_1	StringTie	transcript	4112711	4126201	1000	+	.	gene_id "STRG.258"; transcript_id "STRG.258.1"; cov "36.135723"; FPKM "1.430460"; TPM "3.359913";
HiC_scaffold_1	StringTie	exon	4112711	4112782	1000	+	.	gene_id "STRG.258"; transcript_id "STRG.258.1"; exon_number "1"; cov "7.057276";
HiC_scaffold_1	StringTie	exon	4115291	4115402	1000	+	.	gene_id "STRG.258"; transcript_id "STRG.258.1"; exon_number "2"; cov "29.062685";
HiC_scaffold_1	StringTie	exon	4116496	4116615	1000	+	.	gene_id "STRG.258"; transcript_id "STRG.258.1"; exon_number "3"; cov "34.574516";
HiC_scaffold_1	StringTie	exon	4116954	4117154	1000	+	.	gene_id "STRG.258"; transcript_id "STRG.258.1"; exon_number "4"; cov "41.682549";
HiC_scaffold_1	StringTie	exon	4118839	4118922	1000	+	.	gene_id "STRG.258"; transcript_id "STRG.258.1"; exon_number "5"; cov "48.329342";
HiC_scaffold_1	StringTie	exon	4119885	4120097	1000	+	.	gene_id "STRG.258"; transcript_id "STRG.258.1"; exon_number "6"; cov "26.735817";
HiC_scaffold_1	StringTie	exon	4120976	4121236	1000	+	.	gene_id "STRG.258"; transcript_id "STRG.258.1"; exon_number "7"; cov "25.515425";
HiC_scaffold_1	StringTie	exon	4123102	4123220	1000	+	.	gene_id "STRG.258"; transcript_id "STRG.258.1"; exon_number "8"; cov "46.263153";
HiC_scaffold_1	StringTie	exon	4124081	4126201	1000	+	.	gene_id "STRG.258"; transcript_id "STRG.258.1"; exon_number "9"; cov "38.258736";
HiC_scaffold_1	StringTie	transcript	3810082	4018138	1000	-	.	gene_id "STRG.259"; transcript_id "STRG.259.1"; cov "4.034542"; FPKM "0.159710"; TPM "0.375133";
HiC_scaffold_1	StringTie	exon	3810082	3810129	1000	-	.	gene_id "STRG.259"; transcript_id "STRG.259.1"; exon_number "1"; cov "0.572917";
HiC_scaffold_1	StringTie	exon	3811066	3811122	1000	-	.	gene_id "STRG.259"; transcript_id "STRG.259.1"; exon_number "2"; cov "1.276316";
HiC_scaffold_1	StringTie	exon	3811754	3811822	1000	-	.	gene_id "STRG.259"; transcript_id "STRG.259.1"; exon_number "3"; cov "1.772192";
HiC_scaffold_1	StringTie	exon	3818576	3818647	1000	-	.	gene_id "STRG.259"; transcript_id "STRG.259.1"; exon_number "4"; cov "4.035937";
HiC_scaffold_1	StringTie	exon	3820356	3820436	1000	-	.	gene_id "STRG.259"; transcript_id "STRG.259.1"; exon_number "5"; cov "6.348935";
HiC_scaffold_1	StringTie	exon	3821230	3821433	1000	-	.	gene_id "STRG.259"; transcript_id "STRG.259.1"; exon_number "6"; cov "6.634172";
HiC_scaffold_1	StringTie	exon	3839784	3839932	1000	-	.	gene_id "STRG.259"; transcript_id "STRG.259.1"; exon_number "7"; cov "4.231048";
HiC_scaffold_1	StringTie	exon	3853175	3853392	1000	-	.	gene_id "STRG.259"; transcript_id "STRG.259.1"; exon_number "8"; cov "3.858277";
HiC_scaffold_1	StringTie	exon	3951878	3951965	1000	-	.	gene_id "STRG.259"; transcript_id "STRG.259.1"; exon_number "9"; cov "4.320173";
HiC_scaffold_1	StringTie	exon	3953880	3953981	1000	-	.	gene_id "STRG.259"; transcript_id "STRG.259.1"; exon_number "10"; cov "5.326159";
HiC_scaffold_1	StringTie	exon	4017934	4018138	1000	-	.	gene_id "STRG.259"; transcript_id "STRG.259.1"; exon_number "11"; cov "2.150902";
HiC_scaffold_1	StringTie	transcript	3820355	4018138	1000	-	.	gene_id "STRG.259"; transcript_id "STRG.259.2"; cov "4.148684"; FPKM "0.164229"; TPM "0.385746";
HiC_scaffold_1	StringTie	exon	3820355	3820436	1000	-	.	gene_id "STRG.259"; transcript_id "STRG.259.2"; exon_number "1"; cov "5.840650";
HiC_scaffold_1	StringTie	exon	3821230	3821433	1000	-	.	gene_id "STRG.259"; transcript_id "STRG.259.2"; exon_number "2"; cov "6.126797";
HiC_scaffold_1	StringTie	exon	3839784	3839932	1000	-	.	gene_id "STRG.259"; transcript_id "STRG.259.2"; exon_number "3"; cov "3.907461";
HiC_scaffold_1	StringTie	exon	3853175	3853392	1000	-	.	gene_id "STRG.259"; transcript_id "STRG.259.2"; exon_number "4"; cov "3.563199";
HiC_scaffold_1	StringTie	exon	3951878	3951965	1000	-	.	gene_id "STRG.259"; transcript_id "STRG.259.2"; exon_number "5"; cov "3.989769";
HiC_scaffold_1	StringTie	exon	3953880	3953981	1000	-	.	gene_id "STRG.259"; transcript_id "STRG.259.2"; exon_number "6"; cov "4.918818";
HiC_scaffold_1	StringTie	exon	4017934	4018138	1000	-	.	gene_id "STRG.259"; transcript_id "STRG.259.2"; exon_number "7"; cov "1.986403";
HiC_scaffold_1	StringTie	transcript	4317106	4325700	1000	-	.	gene_id "STRG.260"; transcript_id "STRG.260.1"; cov "875.643372"; FPKM "34.662998"; TPM "81.417648";
HiC_scaffold_1	StringTie	exon	4317106	4317283	1000	-	.	gene_id "STRG.260"; transcript_id "STRG.260.1"; exon_number "1"; cov "406.117401";
HiC_scaffold_1	StringTie	exon	4319572	4319708	1000	-	.	gene_id "STRG.260"; transcript_id "STRG.260.1"; exon_number "2"; cov "820.189148";
HiC_scaffold_1	StringTie	exon	4321164	4321362	1000	-	.	gene_id "STRG.260"; transcript_id "STRG.260.1"; exon_number "3"; cov "1408.840576";
HiC_scaffold_1	StringTie	exon	4321963	4322025	1000	-	.	gene_id "STRG.260"; transcript_id "STRG.260.1"; exon_number "4"; cov "871.639526";
HiC_scaffold_1	StringTie	exon	4324485	4324636	1000	-	.	gene_id "STRG.260"; transcript_id "STRG.260.1"; exon_number "5"; cov "823.420288";
HiC_scaffold_1	StringTie	exon	4325592	4325700	1000	-	.	gene_id "STRG.260"; transcript_id "STRG.260.1"; exon_number "6"; cov "822.135254";
HiC_scaffold_1	StringTie	transcript	4328085	4328415	1000	-	.	gene_id "STRG.261"; transcript_id "STRG.261.1"; cov "3.607251"; FPKM "0.142796"; TPM "0.335404";
HiC_scaffold_1	StringTie	exon	4328085	4328415	1000	-	.	gene_id "STRG.261"; transcript_id "STRG.261.1"; exon_number "1"; cov "3.607251";
HiC_scaffold_1	StringTie	transcript	4329353	4331455	1000	-	.	gene_id "STRG.262"; transcript_id "STRG.262.1"; cov "6.673800"; FPKM "0.264187"; TPM "0.620532";
HiC_scaffold_1	StringTie	exon	4329353	4331455	1000	-	.	gene_id "STRG.262"; transcript_id "STRG.262.1"; exon_number "1"; cov "6.673800";
HiC_scaffold_1	StringTie	transcript	4331996	4332965	1000	-	.	gene_id "STRG.263"; transcript_id "STRG.263.1"; cov "4.975258"; FPKM "0.196949"; TPM "0.462601";
HiC_scaffold_1	StringTie	exon	4331996	4332965	1000	-	.	gene_id "STRG.263"; transcript_id "STRG.263.1"; exon_number "1"; cov "4.975258";
HiC_scaffold_1	StringTie	transcript	4159366	4159591	1000	+	.	gene_id "STRG.264"; transcript_id "STRG.264.1"; cov "3.024336"; FPKM "0.119721"; TPM "0.281204";
HiC_scaffold_1	StringTie	exon	4159366	4159591	1000	+	.	gene_id "STRG.264"; transcript_id "STRG.264.1"; exon_number "1"; cov "3.024336";
HiC_scaffold_1	StringTie	transcript	4333069	4370242	1000	-	.	gene_id "STRG.265"; transcript_id "STRG.265.1"; cov "46.727127"; FPKM "1.849728"; TPM "4.344706";
HiC_scaffold_1	StringTie	exon	4333069	4341204	1000	-	.	gene_id "STRG.265"; transcript_id "STRG.265.1"; exon_number "1"; cov "37.264271";
HiC_scaffold_1	StringTie	exon	4342624	4343523	1000	-	.	gene_id "STRG.265"; transcript_id "STRG.265.1"; exon_number "2"; cov "81.001335";
HiC_scaffold_1	StringTie	exon	4346053	4346220	1000	-	.	gene_id "STRG.265"; transcript_id "STRG.265.1"; exon_number "3"; cov "68.756264";
HiC_scaffold_1	StringTie	exon	4349186	4349412	1000	-	.	gene_id "STRG.265"; transcript_id "STRG.265.1"; exon_number "4"; cov "58.576782";
HiC_scaffold_1	StringTie	exon	4352244	4352410	1000	-	.	gene_id "STRG.265"; transcript_id "STRG.265.1"; exon_number "5"; cov "64.444542";
HiC_scaffold_1	StringTie	exon	4358671	4358823	1000	-	.	gene_id "STRG.265"; transcript_id "STRG.265.1"; exon_number "6"; cov "98.308907";
HiC_scaffold_1	StringTie	exon	4359987	4360133	1000	-	.	gene_id "STRG.265"; transcript_id "STRG.265.1"; exon_number "7"; cov "105.939842";
HiC_scaffold_1	StringTie	exon	4361685	4361726	1000	-	.	gene_id "STRG.265"; transcript_id "STRG.265.1"; exon_number "8"; cov "58.122051";
HiC_scaffold_1	StringTie	exon	4362643	4362715	1000	-	.	gene_id "STRG.265"; transcript_id "STRG.265.1"; exon_number "9"; cov "73.764618";
HiC_scaffold_1	StringTie	exon	4364427	4364552	1000	-	.	gene_id "STRG.265"; transcript_id "STRG.265.1"; exon_number "10"; cov "95.581924";
HiC_scaffold_1	StringTie	exon	4366249	4366369	1000	-	.	gene_id "STRG.265"; transcript_id "STRG.265.1"; exon_number "11"; cov "96.861504";
HiC_scaffold_1	StringTie	exon	4366596	4366751	1000	-	.	gene_id "STRG.265"; transcript_id "STRG.265.1"; exon_number "12"; cov "87.817787";
HiC_scaffold_1	StringTie	exon	4369436	4369509	1000	-	.	gene_id "STRG.265"; transcript_id "STRG.265.1"; exon_number "13"; cov "62.058483";
HiC_scaffold_1	StringTie	exon	4370161	4370242	1000	-	.	gene_id "STRG.265"; transcript_id "STRG.265.1"; exon_number "14"; cov "22.071289";
HiC_scaffold_1	StringTie	transcript	4333069	4369687	1000	-	.	gene_id "STRG.265"; transcript_id "STRG.265.2"; cov "6.953833"; FPKM "0.275273"; TPM "0.646570";
HiC_scaffold_1	StringTie	exon	4333069	4341204	1000	-	.	gene_id "STRG.265"; transcript_id "STRG.265.2"; exon_number "1"; cov "5.784603";
HiC_scaffold_1	StringTie	exon	4342624	4343523	1000	-	.	gene_id "STRG.265"; transcript_id "STRG.265.2"; exon_number "2"; cov "12.573990";
HiC_scaffold_1	StringTie	exon	4346053	4346175	1000	-	.	gene_id "STRG.265"; transcript_id "STRG.265.2"; exon_number "3"; cov "10.515229";
HiC_scaffold_1	StringTie	exon	4349186	4349412	1000	-	.	gene_id "STRG.265"; transcript_id "STRG.265.2"; exon_number "4"; cov "7.874337";
HiC_scaffold_1	StringTie	exon	4352244	4352410	1000	-	.	gene_id "STRG.265"; transcript_id "STRG.265.2"; exon_number "5"; cov "8.663127";
HiC_scaffold_1	StringTie	exon	4358671	4358823	1000	-	.	gene_id "STRG.265"; transcript_id "STRG.265.2"; exon_number "6"; cov "13.215436";
HiC_scaffold_1	StringTie	exon	4359987	4360133	1000	-	.	gene_id "STRG.265"; transcript_id "STRG.265.2"; exon_number "7"; cov "14.241247";
HiC_scaffold_1	StringTie	exon	4361685	4361726	1000	-	.	gene_id "STRG.265"; transcript_id "STRG.265.2"; exon_number "8"; cov "7.813215";
HiC_scaffold_1	StringTie	exon	4362643	4362715	1000	-	.	gene_id "STRG.265"; transcript_id "STRG.265.2"; exon_number "9"; cov "9.916009";
HiC_scaffold_1	StringTie	exon	4364427	4364552	1000	-	.	gene_id "STRG.265"; transcript_id "STRG.265.2"; exon_number "10"; cov "12.848857";
HiC_scaffold_1	StringTie	exon	4366249	4366369	1000	-	.	gene_id "STRG.265"; transcript_id "STRG.265.2"; exon_number "11"; cov "13.020870";
HiC_scaffold_1	StringTie	exon	4366596	4366751	1000	-	.	gene_id "STRG.265"; transcript_id "STRG.265.2"; exon_number "12"; cov "11.805143";
HiC_scaffold_1	StringTie	exon	4369436	4369687	1000	-	.	gene_id "STRG.265"; transcript_id "STRG.265.2"; exon_number "13"; cov "3.013238";
HiC_scaffold_1	StringTie	transcript	4373384	4415080	1000	-	.	gene_id "STRG.266"; transcript_id "STRG.266.1"; cov "86.137505"; FPKM "3.409817"; TPM "8.009097";
HiC_scaffold_1	StringTie	exon	4373384	4373550	1000	-	.	gene_id "STRG.266"; transcript_id "STRG.266.1"; exon_number "1"; cov "29.237925";
HiC_scaffold_1	StringTie	exon	4374106	4374230	1000	-	.	gene_id "STRG.266"; transcript_id "STRG.266.1"; exon_number "2"; cov "110.555786";
HiC_scaffold_1	StringTie	exon	4376029	4376136	1000	-	.	gene_id "STRG.266"; transcript_id "STRG.266.1"; exon_number "3"; cov "112.515961";
HiC_scaffold_1	StringTie	exon	4376236	4376361	1000	-	.	gene_id "STRG.266"; transcript_id "STRG.266.1"; exon_number "4"; cov "116.756065";
HiC_scaffold_1	StringTie	exon	4377861	4378050	1000	-	.	gene_id "STRG.266"; transcript_id "STRG.266.1"; exon_number "5"; cov "76.308960";
HiC_scaffold_1	StringTie	exon	4380928	4381019	1000	-	.	gene_id "STRG.266"; transcript_id "STRG.266.1"; exon_number "6"; cov "93.049210";
HiC_scaffold_1	StringTie	exon	4381492	4381623	1000	-	.	gene_id "STRG.266"; transcript_id "STRG.266.1"; exon_number "7"; cov "77.790573";
HiC_scaffold_1	StringTie	exon	4384060	4384153	1000	-	.	gene_id "STRG.266"; transcript_id "STRG.266.1"; exon_number "8"; cov "70.438370";
HiC_scaffold_1	StringTie	exon	4390242	4390425	1000	-	.	gene_id "STRG.266"; transcript_id "STRG.266.1"; exon_number "9"; cov "65.236702";
HiC_scaffold_1	StringTie	exon	4393873	4394055	1000	-	.	gene_id "STRG.266"; transcript_id "STRG.266.1"; exon_number "10"; cov "84.528046";
HiC_scaffold_1	StringTie	exon	4396082	4396307	1000	-	.	gene_id "STRG.266"; transcript_id "STRG.266.1"; exon_number "11"; cov "93.999237";
HiC_scaffold_1	StringTie	exon	4396510	4396638	1000	-	.	gene_id "STRG.266"; transcript_id "STRG.266.1"; exon_number "12"; cov "85.952095";
HiC_scaffold_1	StringTie	exon	4397696	4397830	1000	-	.	gene_id "STRG.266"; transcript_id "STRG.266.1"; exon_number "13"; cov "116.580048";
HiC_scaffold_1	StringTie	exon	4398655	4398805	1000	-	.	gene_id "STRG.266"; transcript_id "STRG.266.1"; exon_number "14"; cov "87.592827";
HiC_scaffold_1	StringTie	exon	4400516	4400614	1000	-	.	gene_id "STRG.266"; transcript_id "STRG.266.1"; exon_number "15"; cov "105.259590";
HiC_scaffold_1	StringTie	exon	4401396	4401436	1000	-	.	gene_id "STRG.266"; transcript_id "STRG.266.1"; exon_number "16"; cov "121.078362";
HiC_scaffold_1	StringTie	exon	4403166	4403266	1000	-	.	gene_id "STRG.266"; transcript_id "STRG.266.1"; exon_number "17"; cov "84.797478";
HiC_scaffold_1	StringTie	exon	4404998	4405068	1000	-	.	gene_id "STRG.266"; transcript_id "STRG.266.1"; exon_number "18"; cov "53.120430";
HiC_scaffold_1	StringTie	exon	4406413	4406513	1000	-	.	gene_id "STRG.266"; transcript_id "STRG.266.1"; exon_number "19"; cov "86.296524";
HiC_scaffold_1	StringTie	exon	4409217	4409438	1000	-	.	gene_id "STRG.266"; transcript_id "STRG.266.1"; exon_number "20"; cov "85.191292";
HiC_scaffold_1	StringTie	exon	4412247	4412407	1000	-	.	gene_id "STRG.266"; transcript_id "STRG.266.1"; exon_number "21"; cov "62.648415";
HiC_scaffold_1	StringTie	exon	4412756	4412854	1000	-	.	gene_id "STRG.266"; transcript_id "STRG.266.1"; exon_number "22"; cov "56.848286";
HiC_scaffold_1	StringTie	exon	4414929	4415080	1000	-	.	gene_id "STRG.266"; transcript_id "STRG.266.1"; exon_number "23"; cov "137.502930";
HiC_scaffold_1	StringTie	transcript	4449999	4450641	1000	-	.	gene_id "STRG.267"; transcript_id "STRG.267.1"; cov "4.471229"; FPKM "0.176997"; TPM "0.415737";
HiC_scaffold_1	StringTie	exon	4449999	4450641	1000	-	.	gene_id "STRG.267"; transcript_id "STRG.267.1"; exon_number "1"; cov "4.471229";
HiC_scaffold_1	StringTie	transcript	4340743	4340994	1000	+	.	gene_id "STRG.268"; transcript_id "STRG.268.1"; cov "2.603175"; FPKM "0.103049"; TPM "0.242044";
HiC_scaffold_1	StringTie	exon	4340743	4340994	1000	+	.	gene_id "STRG.268"; transcript_id "STRG.268.1"; exon_number "1"; cov "2.603175";
HiC_scaffold_1	StringTie	transcript	4452364	4457430	1000	+	.	gene_id "STRG.269"; transcript_id "STRG.269.1"; cov "659.147522"; FPKM "26.092848"; TPM "61.287781";
HiC_scaffold_1	StringTie	exon	4452364	4452477	1000	+	.	gene_id "STRG.269"; transcript_id "STRG.269.1"; exon_number "1"; cov "161.743271";
HiC_scaffold_1	StringTie	exon	4453885	4454010	1000	+	.	gene_id "STRG.269"; transcript_id "STRG.269.1"; exon_number "2"; cov "1151.233154";
HiC_scaffold_1	StringTie	exon	4457265	4457315	1000	+	.	gene_id "STRG.269"; transcript_id "STRG.269.1"; exon_number "3"; cov "751.291199";
HiC_scaffold_1	StringTie	exon	4457398	4457430	1000	+	.	gene_id "STRG.269"; transcript_id "STRG.269.1"; exon_number "4"; cov "371.383179";
HiC_scaffold_1	StringTie	transcript	4452364	4457430	1000	+	.	gene_id "STRG.269"; transcript_id "STRG.269.2"; cov "193.304184"; FPKM "7.652091"; TPM "17.973494";
HiC_scaffold_1	StringTie	exon	4452364	4452474	1000	+	.	gene_id "STRG.269"; transcript_id "STRG.269.2"; exon_number "1"; cov "2.140820";
HiC_scaffold_1	StringTie	exon	4453874	4454010	1000	+	.	gene_id "STRG.269"; transcript_id "STRG.269.2"; exon_number "2"; cov "355.959808";
HiC_scaffold_1	StringTie	exon	4457265	4457315	1000	+	.	gene_id "STRG.269"; transcript_id "STRG.269.2"; exon_number "3"; cov "203.315720";
HiC_scaffold_1	StringTie	exon	4457398	4457430	1000	+	.	gene_id "STRG.269"; transcript_id "STRG.269.2"; exon_number "4"; cov "100.504356";
HiC_scaffold_1	StringTie	transcript	4521971	4567445	1000	+	.	gene_id "STRG.270"; transcript_id "STRG.270.1"; cov "123.046936"; FPKM "4.870905"; TPM "11.440949";
HiC_scaffold_1	StringTie	exon	4521971	4522192	1000	+	.	gene_id "STRG.270"; transcript_id "STRG.270.1"; exon_number "1"; cov "63.946568";
HiC_scaffold_1	StringTie	exon	4529890	4530075	1000	+	.	gene_id "STRG.270"; transcript_id "STRG.270.1"; exon_number "2"; cov "182.016739";
HiC_scaffold_1	StringTie	exon	4535998	4536078	1000	+	.	gene_id "STRG.270"; transcript_id "STRG.270.1"; exon_number "3"; cov "227.916382";
HiC_scaffold_1	StringTie	exon	4541919	4541963	1000	+	.	gene_id "STRG.270"; transcript_id "STRG.270.1"; exon_number "4"; cov "373.832031";
HiC_scaffold_1	StringTie	exon	4561891	4561920	1000	+	.	gene_id "STRG.270"; transcript_id "STRG.270.1"; exon_number "5"; cov "401.498688";
HiC_scaffold_1	StringTie	exon	4563043	4563135	1000	+	.	gene_id "STRG.270"; transcript_id "STRG.270.1"; exon_number "6"; cov "213.293930";
HiC_scaffold_1	StringTie	exon	4564225	4564362	1000	+	.	gene_id "STRG.270"; transcript_id "STRG.270.1"; exon_number "7"; cov "70.874321";
HiC_scaffold_1	StringTie	exon	4567019	4567445	1000	+	.	gene_id "STRG.270"; transcript_id "STRG.270.1"; exon_number "8"; cov "59.295193";
HiC_scaffold_1	StringTie	transcript	4521971	4567445	1000	+	.	gene_id "STRG.270"; transcript_id "STRG.270.2"; cov "73.620728"; FPKM "2.914331"; TPM "6.845283";
HiC_scaffold_1	StringTie	exon	4521971	4522192	1000	+	.	gene_id "STRG.270"; transcript_id "STRG.270.2"; exon_number "1"; cov "9.766698";
HiC_scaffold_1	StringTie	exon	4529890	4530075	1000	+	.	gene_id "STRG.270"; transcript_id "STRG.270.2"; exon_number "2"; cov "27.718815";
HiC_scaffold_1	StringTie	exon	4535998	4536078	1000	+	.	gene_id "STRG.270"; transcript_id "STRG.270.2"; exon_number "3"; cov "31.523729";
HiC_scaffold_1	StringTie	exon	4541919	4541993	1000	+	.	gene_id "STRG.270"; transcript_id "STRG.270.2"; exon_number "4"; cov "49.964375";
HiC_scaffold_1	StringTie	exon	4542950	4543042	1000	+	.	gene_id "STRG.270"; transcript_id "STRG.270.2"; exon_number "5"; cov "103.488876";
HiC_scaffold_1	StringTie	exon	4564225	4564362	1000	+	.	gene_id "STRG.270"; transcript_id "STRG.270.2"; exon_number "6"; cov "149.518036";
HiC_scaffold_1	StringTie	exon	4567019	4567445	1000	+	.	gene_id "STRG.270"; transcript_id "STRG.270.2"; exon_number "7"; cov "107.899033";
HiC_scaffold_1	StringTie	transcript	4464397	4477244	1000	+	.	gene_id "STRG.271"; transcript_id "STRG.271.1"; cov "643.710938"; FPKM "25.481777"; TPM "59.852478";
HiC_scaffold_1	StringTie	exon	4464397	4464583	1000	+	.	gene_id "STRG.271"; transcript_id "STRG.271.1"; exon_number "1"; cov "313.751221";
HiC_scaffold_1	StringTie	exon	4465899	4466064	1000	+	.	gene_id "STRG.271"; transcript_id "STRG.271.1"; exon_number "2"; cov "899.486267";
HiC_scaffold_1	StringTie	exon	4467970	4468037	1000	+	.	gene_id "STRG.271"; transcript_id "STRG.271.1"; exon_number "3"; cov "940.905151";
HiC_scaffold_1	StringTie	exon	4473227	4473341	1000	+	.	gene_id "STRG.271"; transcript_id "STRG.271.1"; exon_number "4"; cov "882.758362";
HiC_scaffold_1	StringTie	exon	4475222	4477244	1000	+	.	gene_id "STRG.271"; transcript_id "STRG.271.1"; exon_number "5"; cov "629.272827";
HiC_scaffold_1	StringTie	transcript	4521971	4551726	1000	+	.	gene_id "STRG.270"; transcript_id "STRG.270.3"; cov "26.835291"; FPKM "1.062295"; TPM "2.495155";
HiC_scaffold_1	StringTie	exon	4521971	4522192	1000	+	.	gene_id "STRG.270"; transcript_id "STRG.270.3"; exon_number "1"; cov "10.156259";
HiC_scaffold_1	StringTie	exon	4545907	4546092	1000	+	.	gene_id "STRG.270"; transcript_id "STRG.270.3"; exon_number "2"; cov "52.386818";
HiC_scaffold_1	StringTie	exon	4551645	4551726	1000	+	.	gene_id "STRG.270"; transcript_id "STRG.270.3"; exon_number "3"; cov "13.380079";
HiC_scaffold_1	StringTie	transcript	4767964	4791883	1000	+	.	gene_id "STRG.272"; transcript_id "STRG.272.1"; cov "9.971784"; FPKM "0.394741"; TPM "0.927180";
HiC_scaffold_1	StringTie	exon	4767964	4768017	1000	+	.	gene_id "STRG.272"; transcript_id "STRG.272.1"; exon_number "1"; cov "12.944445";
HiC_scaffold_1	StringTie	exon	4791495	4791883	1000	+	.	gene_id "STRG.272"; transcript_id "STRG.272.1"; exon_number "2"; cov "9.559126";
HiC_scaffold_1	StringTie	transcript	4477327	4477826	1000	+	.	gene_id "STRG.273"; transcript_id "STRG.273.1"; cov "192.612289"; FPKM "7.624701"; TPM "17.909163";
HiC_scaffold_1	StringTie	exon	4477327	4477826	1000	+	.	gene_id "STRG.273"; transcript_id "STRG.273.1"; exon_number "1"; cov "192.612289";
HiC_scaffold_1	StringTie	transcript	5488318	5488853	1000	+	.	gene_id "STRG.274"; transcript_id "STRG.274.1"; cov "3.069030"; FPKM "0.121490"; TPM "0.285360";
HiC_scaffold_1	StringTie	exon	5488318	5488853	1000	+	.	gene_id "STRG.274"; transcript_id "STRG.274.1"; exon_number "1"; cov "3.069030";
HiC_scaffold_1	StringTie	transcript	5501819	5502036	1000	+	.	gene_id "STRG.275"; transcript_id "STRG.275.1"; cov "2.779817"; FPKM "0.110041"; TPM "0.258468";
HiC_scaffold_1	StringTie	exon	5501819	5502036	1000	+	.	gene_id "STRG.275"; transcript_id "STRG.275.1"; exon_number "1"; cov "2.779817";
HiC_scaffold_1	StringTie	transcript	4451525	4457499	1000	-	.	gene_id "STRG.276"; transcript_id "STRG.276.1"; cov "5373.912598"; FPKM "212.730347"; TPM "499.668396";
HiC_scaffold_1	StringTie	exon	4451525	4452477	1000	-	.	gene_id "STRG.276"; transcript_id "STRG.276.1"; exon_number "1"; cov "5226.432617";
HiC_scaffold_1	StringTie	exon	4453885	4454010	1000	-	.	gene_id "STRG.276"; transcript_id "STRG.276.1"; exon_number "2"; cov "10017.965820";
HiC_scaffold_1	StringTie	exon	4457265	4457315	1000	-	.	gene_id "STRG.276"; transcript_id "STRG.276.1"; exon_number "3"; cov "5612.708496";
HiC_scaffold_1	StringTie	exon	4457398	4457499	1000	-	.	gene_id "STRG.276"; transcript_id "STRG.276.1"; exon_number "4"; cov "895.668335";
HiC_scaffold_1	StringTie	transcript	4536020	4563136	1000	-	.	gene_id "STRG.277"; transcript_id "STRG.277.1"; cov "26.790386"; FPKM "1.060517"; TPM "2.490980";
HiC_scaffold_1	StringTie	exon	4536020	4536078	1000	-	.	gene_id "STRG.277"; transcript_id "STRG.277.1"; exon_number "1"; cov "7.672981";
HiC_scaffold_1	StringTie	exon	4541919	4541963	1000	-	.	gene_id "STRG.277"; transcript_id "STRG.277.1"; exon_number "2"; cov "34.474075";
HiC_scaffold_1	StringTie	exon	4561891	4561920	1000	-	.	gene_id "STRG.277"; transcript_id "STRG.277.1"; exon_number "3"; cov "49.598759";
HiC_scaffold_1	StringTie	exon	4563043	4563136	1000	-	.	gene_id "STRG.277"; transcript_id "STRG.277.1"; exon_number "4"; cov "27.831976";
HiC_scaffold_1	StringTie	transcript	4536020	4564322	1000	-	.	gene_id "STRG.277"; transcript_id "STRG.277.2"; cov "5.777295"; FPKM "0.228699"; TPM "0.537175";
HiC_scaffold_1	StringTie	exon	4536020	4536078	1000	-	.	gene_id "STRG.277"; transcript_id "STRG.277.2"; exon_number "1"; cov "0.479561";
HiC_scaffold_1	StringTie	exon	4541919	4541993	1000	-	.	gene_id "STRG.277"; transcript_id "STRG.277.2"; exon_number "2"; cov "2.826667";
HiC_scaffold_1	StringTie	exon	4542950	4543042	1000	-	.	gene_id "STRG.277"; transcript_id "STRG.277.2"; exon_number "3"; cov "9.279044";
HiC_scaffold_1	StringTie	exon	4564225	4564322	1000	-	.	gene_id "STRG.277"; transcript_id "STRG.277.2"; exon_number "4"; cov "7.901791";
HiC_scaffold_1	StringTie	transcript	4541918	4564322	1000	-	.	gene_id "STRG.277"; transcript_id "STRG.277.3"; cov "6.930063"; FPKM "0.274332"; TPM "0.644360";
HiC_scaffold_1	StringTie	exon	4541918	4541993	1000	-	.	gene_id "STRG.277"; transcript_id "STRG.277.3"; exon_number "1"; cov "2.802632";
HiC_scaffold_1	StringTie	exon	4542950	4543042	1000	-	.	gene_id "STRG.277"; transcript_id "STRG.277.3"; exon_number "2"; cov "9.279044";
HiC_scaffold_1	StringTie	exon	4564225	4564322	1000	-	.	gene_id "STRG.277"; transcript_id "STRG.277.3"; exon_number "3"; cov "7.901792";
HiC_scaffold_1	StringTie	transcript	4465899	4468030	1000	-	.	gene_id "STRG.278"; transcript_id "STRG.278.1"; cov "18.462555"; FPKM "0.730854"; TPM "1.716655";
HiC_scaffold_1	StringTie	exon	4465899	4466064	1000	-	.	gene_id "STRG.278"; transcript_id "STRG.278.1"; exon_number "1"; cov "22.355421";
HiC_scaffold_1	StringTie	exon	4467970	4468030	1000	-	.	gene_id "STRG.278"; transcript_id "STRG.278.1"; exon_number "2"; cov "7.868853";
HiC_scaffold_1	StringTie	transcript	4475636	4475874	1000	-	.	gene_id "STRG.279"; transcript_id "STRG.279.1"; cov "14.569037"; FPKM "0.576726"; TPM "1.354635";
HiC_scaffold_1	StringTie	exon	4475636	4475874	1000	-	.	gene_id "STRG.279"; transcript_id "STRG.279.1"; exon_number "1"; cov "14.569037";
HiC_scaffold_1	StringTie	transcript	4636930	4637147	1000	-	.	gene_id "STRG.280"; transcript_id "STRG.280.1"; cov "4.087156"; FPKM "0.161793"; TPM "0.380025";
HiC_scaffold_1	StringTie	exon	4636930	4637147	1000	-	.	gene_id "STRG.280"; transcript_id "STRG.280.1"; exon_number "1"; cov "4.087156";
HiC_scaffold_1	StringTie	transcript	5511421	5517924	1000	-	.	gene_id "STRG.281"; transcript_id "STRG.281.1"; cov "8.379679"; FPKM "0.331716"; TPM "0.779146";
HiC_scaffold_1	StringTie	exon	5511421	5511619	1000	-	.	gene_id "STRG.281"; transcript_id "STRG.281.1"; exon_number "1"; cov "8.673367";
HiC_scaffold_1	StringTie	exon	5514819	5514947	1000	-	.	gene_id "STRG.281"; transcript_id "STRG.281.1"; exon_number "2"; cov "8.124031";
HiC_scaffold_1	StringTie	exon	5516344	5516478	1000	-	.	gene_id "STRG.281"; transcript_id "STRG.281.1"; exon_number "3"; cov "9.022223";
HiC_scaffold_1	StringTie	exon	5517827	5517924	1000	-	.	gene_id "STRG.281"; transcript_id "STRG.281.1"; exon_number "4"; cov "7.234694";
HiC_scaffold_1	StringTie	transcript	5543782	5544049	1000	-	.	gene_id "STRG.282"; transcript_id "STRG.282.1"; cov "8.820895"; FPKM "0.349182"; TPM "0.820170";
HiC_scaffold_1	StringTie	exon	5543782	5544049	1000	-	.	gene_id "STRG.282"; transcript_id "STRG.282.1"; exon_number "1"; cov "8.820895";
HiC_scaffold_1	StringTie	transcript	5503749	5545462	1000	+	.	gene_id "STRG.283"; transcript_id "STRG.283.1"; cov "664.924133"; FPKM "26.321520"; TPM "61.824894";
HiC_scaffold_1	StringTie	exon	5503749	5503840	1000	+	.	gene_id "STRG.283"; transcript_id "STRG.283.1"; exon_number "1"; cov "284.549744";
HiC_scaffold_1	StringTie	exon	5511403	5511619	1000	+	.	gene_id "STRG.283"; transcript_id "STRG.283.1"; exon_number "2"; cov "652.783508";
HiC_scaffold_1	StringTie	exon	5514819	5514947	1000	+	.	gene_id "STRG.283"; transcript_id "STRG.283.1"; exon_number "3"; cov "1011.234375";
HiC_scaffold_1	StringTie	exon	5516344	5516478	1000	+	.	gene_id "STRG.283"; transcript_id "STRG.283.1"; exon_number "4"; cov "1010.186584";
HiC_scaffold_1	StringTie	exon	5517827	5517928	1000	+	.	gene_id "STRG.283"; transcript_id "STRG.283.1"; exon_number "5"; cov "638.230713";
HiC_scaffold_1	StringTie	exon	5522628	5522777	1000	+	.	gene_id "STRG.283"; transcript_id "STRG.283.1"; exon_number "6"; cov "619.990112";
HiC_scaffold_1	StringTie	exon	5528566	5528734	1000	+	.	gene_id "STRG.283"; transcript_id "STRG.283.1"; exon_number "7"; cov "571.678345";
HiC_scaffold_1	StringTie	exon	5543759	5545462	1000	+	.	gene_id "STRG.283"; transcript_id "STRG.283.1"; exon_number "8"; cov "649.150208";
HiC_scaffold_1	StringTie	transcript	5548655	5549668	1000	+	.	gene_id "STRG.284"; transcript_id "STRG.284.1"; cov "2.565089"; FPKM "0.101541"; TPM "0.238503";
HiC_scaffold_1	StringTie	exon	5548655	5549668	1000	+	.	gene_id "STRG.284"; transcript_id "STRG.284.1"; exon_number "1"; cov "2.565089";
HiC_scaffold_1	StringTie	transcript	5565767	5566230	1000	+	.	gene_id "STRG.285"; transcript_id "STRG.285.1"; cov "4.297414"; FPKM "0.170116"; TPM "0.399575";
HiC_scaffold_1	StringTie	exon	5565767	5566230	1000	+	.	gene_id "STRG.285"; transcript_id "STRG.285.1"; exon_number "1"; cov "4.297414";
HiC_scaffold_1	StringTie	transcript	5567969	5568184	1000	+	.	gene_id "STRG.286"; transcript_id "STRG.286.1"; cov "3.888889"; FPKM "0.153945"; TPM "0.361590";
HiC_scaffold_1	StringTie	exon	5567969	5568184	1000	+	.	gene_id "STRG.286"; transcript_id "STRG.286.1"; exon_number "1"; cov "3.888889";
HiC_scaffold_1	StringTie	transcript	5592303	5592809	1000	+	.	gene_id "STRG.287"; transcript_id "STRG.287.1"; cov "9.541420"; FPKM "0.377704"; TPM "0.887165";
HiC_scaffold_1	StringTie	exon	5592303	5592809	1000	+	.	gene_id "STRG.287"; transcript_id "STRG.287.1"; exon_number "1"; cov "9.541420";
HiC_scaffold_1	StringTie	transcript	5593234	5593743	1000	+	.	gene_id "STRG.288"; transcript_id "STRG.288.1"; cov "7.941176"; FPKM "0.314357"; TPM "0.738374";
HiC_scaffold_1	StringTie	exon	5593234	5593743	1000	+	.	gene_id "STRG.288"; transcript_id "STRG.288.1"; exon_number "1"; cov "7.941176";
HiC_scaffold_1	StringTie	transcript	5593863	5594381	1000	+	.	gene_id "STRG.289"; transcript_id "STRG.289.1"; cov "3.520231"; FPKM "0.139351"; TPM "0.327312";
HiC_scaffold_1	StringTie	exon	5593863	5594381	1000	+	.	gene_id "STRG.289"; transcript_id "STRG.289.1"; exon_number "1"; cov "3.520231";
HiC_scaffold_1	StringTie	transcript	5595071	5595321	1000	+	.	gene_id "STRG.290"; transcript_id "STRG.290.1"; cov "4.525897"; FPKM "0.179161"; TPM "0.420820";
HiC_scaffold_1	StringTie	exon	5595071	5595321	1000	+	.	gene_id "STRG.290"; transcript_id "STRG.290.1"; exon_number "1"; cov "4.525897";
HiC_scaffold_1	StringTie	transcript	5595718	5596557	1000	+	.	gene_id "STRG.291"; transcript_id "STRG.291.1"; cov "3.707455"; FPKM "0.146762"; TPM "0.344721";
HiC_scaffold_1	StringTie	exon	5595718	5596557	1000	+	.	gene_id "STRG.291"; transcript_id "STRG.291.1"; exon_number "1"; cov "3.707455";
HiC_scaffold_1	StringTie	transcript	5597914	5598867	1000	+	.	gene_id "STRG.292"; transcript_id "STRG.292.1"; cov "7.538784"; FPKM "0.298428"; TPM "0.700959";
HiC_scaffold_1	StringTie	exon	5597914	5598867	1000	+	.	gene_id "STRG.292"; transcript_id "STRG.292.1"; exon_number "1"; cov "7.538784";
HiC_scaffold_1	StringTie	transcript	5599078	5599294	1000	+	.	gene_id "STRG.293"; transcript_id "STRG.293.1"; cov "3.958525"; FPKM "0.156701"; TPM "0.368065";
HiC_scaffold_1	StringTie	exon	5599078	5599294	1000	+	.	gene_id "STRG.293"; transcript_id "STRG.293.1"; exon_number "1"; cov "3.958525";
HiC_scaffold_1	StringTie	transcript	5544208	5544869	1000	-	.	gene_id "STRG.294"; transcript_id "STRG.294.1"; cov "5.836858"; FPKM "0.231056"; TPM "0.542713";
HiC_scaffold_1	StringTie	exon	5544208	5544869	1000	-	.	gene_id "STRG.294"; transcript_id "STRG.294.1"; exon_number "1"; cov "5.836858";
HiC_scaffold_1	StringTie	transcript	5604904	5617465	1000	-	.	gene_id "STRG.295"; transcript_id "STRG.295.1"; cov "41.651543"; FPKM "1.648808"; TPM "3.872776";
HiC_scaffold_1	StringTie	exon	5604904	5605063	1000	-	.	gene_id "STRG.295"; transcript_id "STRG.295.1"; exon_number "1"; cov "29.143749";
HiC_scaffold_1	StringTie	exon	5606470	5606608	1000	-	.	gene_id "STRG.295"; transcript_id "STRG.295.1"; exon_number "2"; cov "52.963326";
HiC_scaffold_1	StringTie	exon	5609222	5609420	1000	-	.	gene_id "STRG.295"; transcript_id "STRG.295.1"; exon_number "3"; cov "59.297668";
HiC_scaffold_1	StringTie	exon	5614758	5614836	1000	-	.	gene_id "STRG.295"; transcript_id "STRG.295.1"; exon_number "4"; cov "39.356022";
HiC_scaffold_1	StringTie	exon	5616949	5617071	1000	-	.	gene_id "STRG.295"; transcript_id "STRG.295.1"; exon_number "5"; cov "48.314396";
HiC_scaffold_1	StringTie	exon	5617337	5617465	1000	-	.	gene_id "STRG.295"; transcript_id "STRG.295.1"; exon_number "6"; cov "12.807707";
HiC_scaffold_1	StringTie	transcript	5604898	5623348	1000	+	.	gene_id "STRG.296"; transcript_id "STRG.296.1"; cov "1188.728149"; FPKM "47.056694"; TPM "110.528389";
HiC_scaffold_1	StringTie	exon	5604898	5605063	1000	+	.	gene_id "STRG.296"; transcript_id "STRG.296.1"; exon_number "1"; cov "1366.380005";
HiC_scaffold_1	StringTie	exon	5606470	5606608	1000	+	.	gene_id "STRG.296"; transcript_id "STRG.296.1"; exon_number "2"; cov "1696.163086";
HiC_scaffold_1	StringTie	exon	5609222	5609420	1000	+	.	gene_id "STRG.296"; transcript_id "STRG.296.1"; exon_number "3"; cov "2146.035889";
HiC_scaffold_1	StringTie	exon	5614758	5614836	1000	+	.	gene_id "STRG.296"; transcript_id "STRG.296.1"; exon_number "4"; cov "2133.604736";
HiC_scaffold_1	StringTie	exon	5616949	5617071	1000	+	.	gene_id "STRG.296"; transcript_id "STRG.296.1"; exon_number "5"; cov "2864.844727";
HiC_scaffold_1	StringTie	exon	5617337	5617478	1000	+	.	gene_id "STRG.296"; transcript_id "STRG.296.1"; exon_number "6"; cov "1399.262695";
HiC_scaffold_1	StringTie	exon	5618503	5618661	1000	+	.	gene_id "STRG.296"; transcript_id "STRG.296.1"; exon_number "7"; cov "678.234131";
HiC_scaffold_1	StringTie	exon	5619055	5619131	1000	+	.	gene_id "STRG.296"; transcript_id "STRG.296.1"; exon_number "8"; cov "693.584717";
HiC_scaffold_1	StringTie	exon	5621114	5621368	1000	+	.	gene_id "STRG.296"; transcript_id "STRG.296.1"; exon_number "9"; cov "183.089630";
HiC_scaffold_1	StringTie	exon	5623039	5623348	1000	+	.	gene_id "STRG.296"; transcript_id "STRG.296.1"; exon_number "10"; cov "464.541992";
HiC_scaffold_1	StringTie	transcript	5623592	5623930	1000	+	.	gene_id "STRG.297"; transcript_id "STRG.297.1"; cov "264.795013"; FPKM "10.482109"; TPM "24.620739";
HiC_scaffold_1	StringTie	exon	5623592	5623930	1000	+	.	gene_id "STRG.297"; transcript_id "STRG.297.1"; exon_number "1"; cov "264.795013";
HiC_scaffold_1	StringTie	transcript	5626172	5626500	1000	+	.	gene_id "STRG.298"; transcript_id "STRG.298.1"; cov "3.313070"; FPKM "0.131150"; TPM "0.308050";
HiC_scaffold_1	StringTie	exon	5626172	5626500	1000	+	.	gene_id "STRG.298"; transcript_id "STRG.298.1"; exon_number "1"; cov "3.313070";
HiC_scaffold_1	StringTie	transcript	5621267	5623372	1000	-	.	gene_id "STRG.299"; transcript_id "STRG.299.1"; cov "4.327982"; FPKM "0.171326"; TPM "0.402417";
HiC_scaffold_1	StringTie	exon	5621267	5621368	1000	-	.	gene_id "STRG.299"; transcript_id "STRG.299.1"; exon_number "1"; cov "4.686275";
HiC_scaffold_1	StringTie	exon	5623039	5623372	1000	-	.	gene_id "STRG.299"; transcript_id "STRG.299.1"; exon_number "2"; cov "4.218563";
HiC_scaffold_1	StringTie	transcript	5632893	5661776	1000	+	.	gene_id "STRG.300"; transcript_id "STRG.300.1"; cov "1170.753906"; FPKM "46.345165"; TPM "108.857132";
HiC_scaffold_1	StringTie	exon	5632893	5632992	1000	+	.	gene_id "STRG.300"; transcript_id "STRG.300.1"; exon_number "1"; cov "50.779404";
HiC_scaffold_1	StringTie	exon	5634375	5634453	1000	+	.	gene_id "STRG.300"; transcript_id "STRG.300.1"; exon_number "2"; cov "996.306091";
HiC_scaffold_1	StringTie	exon	5635415	5635540	1000	+	.	gene_id "STRG.300"; transcript_id "STRG.300.1"; exon_number "3"; cov "1325.055054";
HiC_scaffold_1	StringTie	exon	5642514	5642706	1000	+	.	gene_id "STRG.300"; transcript_id "STRG.300.1"; exon_number "4"; cov "998.518188";
HiC_scaffold_1	StringTie	exon	5643766	5643903	1000	+	.	gene_id "STRG.300"; transcript_id "STRG.300.1"; exon_number "5"; cov "1315.003540";
HiC_scaffold_1	StringTie	exon	5644644	5644798	1000	+	.	gene_id "STRG.300"; transcript_id "STRG.300.1"; exon_number "6"; cov "1292.484619";
HiC_scaffold_1	StringTie	exon	5645405	5645543	1000	+	.	gene_id "STRG.300"; transcript_id "STRG.300.1"; exon_number "7"; cov "1347.813721";
HiC_scaffold_1	StringTie	exon	5646213	5646411	1000	+	.	gene_id "STRG.300"; transcript_id "STRG.300.1"; exon_number "8"; cov "1229.153687";
HiC_scaffold_1	StringTie	exon	5648346	5648424	1000	+	.	gene_id "STRG.300"; transcript_id "STRG.300.1"; exon_number "9"; cov "1728.016357";
HiC_scaffold_1	StringTie	exon	5650377	5650499	1000	+	.	gene_id "STRG.300"; transcript_id "STRG.300.1"; exon_number "10"; cov "1907.072266";
HiC_scaffold_1	StringTie	exon	5650863	5651004	1000	+	.	gene_id "STRG.300"; transcript_id "STRG.300.1"; exon_number "11"; cov "2025.509033";
HiC_scaffold_1	StringTie	exon	5652707	5652865	1000	+	.	gene_id "STRG.300"; transcript_id "STRG.300.1"; exon_number "12"; cov "1587.719604";
HiC_scaffold_1	StringTie	exon	5656642	5656718	1000	+	.	gene_id "STRG.300"; transcript_id "STRG.300.1"; exon_number "13"; cov "1558.033936";
HiC_scaffold_1	StringTie	exon	5657811	5658053	1000	+	.	gene_id "STRG.300"; transcript_id "STRG.300.1"; exon_number "14"; cov "1459.576172";
HiC_scaffold_1	StringTie	exon	5661145	5661776	1000	+	.	gene_id "STRG.300"; transcript_id "STRG.300.1"; exon_number "15"; cov "606.403931";
HiC_scaffold_1	StringTie	transcript	5634275	5661776	1000	+	.	gene_id "STRG.300"; transcript_id "STRG.300.2"; cov "2806.730957"; FPKM "111.106544"; TPM "260.970886";
HiC_scaffold_1	StringTie	exon	5634275	5634453	1000	+	.	gene_id "STRG.300"; transcript_id "STRG.300.2"; exon_number "1"; cov "1069.913208";
HiC_scaffold_1	StringTie	exon	5635415	5635540	1000	+	.	gene_id "STRG.300"; transcript_id "STRG.300.2"; exon_number "2"; cov "3180.875000";
HiC_scaffold_1	StringTie	exon	5642514	5642706	1000	+	.	gene_id "STRG.300"; transcript_id "STRG.300.2"; exon_number "3"; cov "2397.003906";
HiC_scaffold_1	StringTie	exon	5643766	5643903	1000	+	.	gene_id "STRG.300"; transcript_id "STRG.300.2"; exon_number "4"; cov "3156.745361";
HiC_scaffold_1	StringTie	exon	5644644	5644798	1000	+	.	gene_id "STRG.300"; transcript_id "STRG.300.2"; exon_number "5"; cov "3102.687256";
HiC_scaffold_1	StringTie	exon	5645405	5645543	1000	+	.	gene_id "STRG.300"; transcript_id "STRG.300.2"; exon_number "6"; cov "3235.507812";
HiC_scaffold_1	StringTie	exon	5646213	5646411	1000	+	.	gene_id "STRG.300"; transcript_id "STRG.300.2"; exon_number "7"; cov "2950.657471";
HiC_scaffold_1	StringTie	exon	5648346	5648424	1000	+	.	gene_id "STRG.300"; transcript_id "STRG.300.2"; exon_number "8"; cov "4148.207031";
HiC_scaffold_1	StringTie	exon	5650377	5650499	1000	+	.	gene_id "STRG.300"; transcript_id "STRG.300.2"; exon_number "9"; cov "4578.041504";
HiC_scaffold_1	StringTie	exon	5650863	5651004	1000	+	.	gene_id "STRG.300"; transcript_id "STRG.300.2"; exon_number "10"; cov "4862.355469";
HiC_scaffold_1	StringTie	exon	5652707	5652865	1000	+	.	gene_id "STRG.300"; transcript_id "STRG.300.2"; exon_number "11"; cov "3811.400146";
HiC_scaffold_1	StringTie	exon	5656642	5656718	1000	+	.	gene_id "STRG.300"; transcript_id "STRG.300.2"; exon_number "12"; cov "3740.115234";
HiC_scaffold_1	StringTie	exon	5657811	5658053	1000	+	.	gene_id "STRG.300"; transcript_id "STRG.300.2"; exon_number "13"; cov "3503.745605";
HiC_scaffold_1	StringTie	exon	5661145	5661776	1000	+	.	gene_id "STRG.300"; transcript_id "STRG.300.2"; exon_number "14"; cov "1455.686279";
HiC_scaffold_1	StringTie	transcript	5665913	5666172	1000	+	.	gene_id "STRG.301"; transcript_id "STRG.301.1"; cov "2.930769"; FPKM "0.116017"; TPM "0.272504";
HiC_scaffold_1	StringTie	exon	5665913	5666172	1000	+	.	gene_id "STRG.301"; transcript_id "STRG.301.1"; exon_number "1"; cov "2.930769";
HiC_scaffold_1	StringTie	transcript	5632954	5661753	1000	-	.	gene_id "STRG.302"; transcript_id "STRG.302.1"; cov "17.447439"; FPKM "0.690670"; TPM "1.622269";
HiC_scaffold_1	StringTie	exon	5632954	5632992	1000	-	.	gene_id "STRG.302"; transcript_id "STRG.302.1"; exon_number "1"; cov "4.148149";
HiC_scaffold_1	StringTie	exon	5634375	5634453	1000	-	.	gene_id "STRG.302"; transcript_id "STRG.302.1"; exon_number "2"; cov "14.041587";
HiC_scaffold_1	StringTie	exon	5635415	5635540	1000	-	.	gene_id "STRG.302"; transcript_id "STRG.302.1"; exon_number "3"; cov "9.888079";
HiC_scaffold_1	StringTie	exon	5642514	5642706	1000	-	.	gene_id "STRG.302"; transcript_id "STRG.302.1"; exon_number "4"; cov "15.518423";
HiC_scaffold_1	StringTie	exon	5643766	5643903	1000	-	.	gene_id "STRG.302"; transcript_id "STRG.302.1"; exon_number "5"; cov "14.783764";
HiC_scaffold_1	StringTie	exon	5644644	5644798	1000	-	.	gene_id "STRG.302"; transcript_id "STRG.302.1"; exon_number "6"; cov "20.478416";
HiC_scaffold_1	StringTie	exon	5645405	5645543	1000	-	.	gene_id "STRG.302"; transcript_id "STRG.302.1"; exon_number "7"; cov "43.398998";
HiC_scaffold_1	StringTie	exon	5646213	5646411	1000	-	.	gene_id "STRG.302"; transcript_id "STRG.302.1"; exon_number "8"; cov "27.544409";
HiC_scaffold_1	StringTie	exon	5648346	5648424	1000	-	.	gene_id "STRG.302"; transcript_id "STRG.302.1"; exon_number "9"; cov "27.668673";
HiC_scaffold_1	StringTie	exon	5650377	5650499	1000	-	.	gene_id "STRG.302"; transcript_id "STRG.302.1"; exon_number "10"; cov "25.130245";
HiC_scaffold_1	StringTie	exon	5650863	5651004	1000	-	.	gene_id "STRG.302"; transcript_id "STRG.302.1"; exon_number "11"; cov "23.508432";
HiC_scaffold_1	StringTie	exon	5652707	5652865	1000	-	.	gene_id "STRG.302"; transcript_id "STRG.302.1"; exon_number "12"; cov "10.646117";
HiC_scaffold_1	StringTie	exon	5656642	5656718	1000	-	.	gene_id "STRG.302"; transcript_id "STRG.302.1"; exon_number "13"; cov "9.950660";
HiC_scaffold_1	StringTie	exon	5657811	5658053	1000	-	.	gene_id "STRG.302"; transcript_id "STRG.302.1"; exon_number "14"; cov "24.568232";
HiC_scaffold_1	StringTie	exon	5661145	5661753	1000	-	.	gene_id "STRG.302"; transcript_id "STRG.302.1"; exon_number "15"; cov "7.973876";
HiC_scaffold_1	StringTie	transcript	5634373	5661753	1000	-	.	gene_id "STRG.302"; transcript_id "STRG.302.2"; cov "51.357502"; FPKM "2.033025"; TPM "4.775239";
HiC_scaffold_1	StringTie	exon	5634373	5634453	1000	-	.	gene_id "STRG.302"; transcript_id "STRG.302.2"; exon_number "1"; cov "40.593296";
HiC_scaffold_1	StringTie	exon	5635415	5635540	1000	-	.	gene_id "STRG.302"; transcript_id "STRG.302.2"; exon_number "2"; cov "28.805082";
HiC_scaffold_1	StringTie	exon	5642514	5642706	1000	-	.	gene_id "STRG.302"; transcript_id "STRG.302.2"; exon_number "3"; cov "45.206577";
HiC_scaffold_1	StringTie	exon	5643766	5643903	1000	-	.	gene_id "STRG.302"; transcript_id "STRG.302.2"; exon_number "4"; cov "43.022991";
HiC_scaffold_1	StringTie	exon	5644644	5644798	1000	-	.	gene_id "STRG.302"; transcript_id "STRG.302.2"; exon_number "5"; cov "59.595287";
HiC_scaffold_1	StringTie	exon	5645405	5645543	1000	-	.	gene_id "STRG.302"; transcript_id "STRG.302.2"; exon_number "6"; cov "126.366173";
HiC_scaffold_1	StringTie	exon	5646213	5646411	1000	-	.	gene_id "STRG.302"; transcript_id "STRG.302.2"; exon_number "7"; cov "80.202477";
HiC_scaffold_1	StringTie	exon	5648346	5648424	1000	-	.	gene_id "STRG.302"; transcript_id "STRG.302.2"; exon_number "8"; cov "80.564308";
HiC_scaffold_1	StringTie	exon	5650377	5650499	1000	-	.	gene_id "STRG.302"; transcript_id "STRG.302.2"; exon_number "9"; cov "73.173042";
HiC_scaffold_1	StringTie	exon	5650863	5651004	1000	-	.	gene_id "STRG.302"; transcript_id "STRG.302.2"; exon_number "10"; cov "68.372093";
HiC_scaffold_1	StringTie	exon	5652707	5652865	1000	-	.	gene_id "STRG.302"; transcript_id "STRG.302.2"; exon_number "11"; cov "30.938787";
HiC_scaffold_1	StringTie	exon	5656642	5656718	1000	-	.	gene_id "STRG.302"; transcript_id "STRG.302.2"; exon_number "12"; cov "28.917711";
HiC_scaffold_1	StringTie	exon	5657811	5658053	1000	-	.	gene_id "STRG.302"; transcript_id "STRG.302.2"; exon_number "13"; cov "71.397980";
HiC_scaffold_1	StringTie	exon	5661145	5661753	1000	-	.	gene_id "STRG.302"; transcript_id "STRG.302.2"; exon_number "14"; cov "23.172962";
HiC_scaffold_1	StringTie	transcript	5668904	5669301	1000	+	.	gene_id "STRG.303"; transcript_id "STRG.303.1"; cov "3.193467"; FPKM "0.126416"; TPM "0.296930";
HiC_scaffold_1	StringTie	exon	5668904	5669301	1000	+	.	gene_id "STRG.303"; transcript_id "STRG.303.1"; exon_number "1"; cov "3.193467";
HiC_scaffold_1	StringTie	transcript	5669818	5670251	1000	+	.	gene_id "STRG.304"; transcript_id "STRG.304.1"; cov "4.737327"; FPKM "0.187531"; TPM "0.440478";
HiC_scaffold_1	StringTie	exon	5669818	5670251	1000	+	.	gene_id "STRG.304"; transcript_id "STRG.304.1"; exon_number "1"; cov "4.737327";
HiC_scaffold_1	StringTie	transcript	5668960	5669755	1000	-	.	gene_id "STRG.305"; transcript_id "STRG.305.1"; cov "4.990910"; FPKM "0.197569"; TPM "0.464057";
HiC_scaffold_1	StringTie	exon	5668960	5669082	1000	-	.	gene_id "STRG.305"; transcript_id "STRG.305.1"; exon_number "1"; cov "5.203252";
HiC_scaffold_1	StringTie	exon	5669659	5669755	1000	-	.	gene_id "STRG.305"; transcript_id "STRG.305.1"; exon_number "2"; cov "4.721650";
HiC_scaffold_1	StringTie	transcript	5704670	5707490	1000	-	.	gene_id "STRG.306"; transcript_id "STRG.306.1"; cov "10.726649"; FPKM "0.424622"; TPM "0.997368";
HiC_scaffold_1	StringTie	exon	5704670	5707490	1000	-	.	gene_id "STRG.306"; transcript_id "STRG.306.1"; exon_number "1"; cov "10.726649";
HiC_scaffold_1	StringTie	transcript	5876941	5877165	1000	-	.	gene_id "STRG.307"; transcript_id "STRG.307.1"; cov "2.768889"; FPKM "0.109609"; TPM "0.257452";
HiC_scaffold_1	StringTie	exon	5876941	5877165	1000	-	.	gene_id "STRG.307"; transcript_id "STRG.307.1"; exon_number "1"; cov "2.768889";
HiC_scaffold_1	StringTie	transcript	5889046	5892133	1000	-	.	gene_id "STRG.308"; transcript_id "STRG.308.1"; cov "38.464622"; FPKM "1.522651"; TPM "3.576455";
HiC_scaffold_1	StringTie	exon	5889046	5892133	1000	-	.	gene_id "STRG.308"; transcript_id "STRG.308.1"; exon_number "1"; cov "38.464622";
HiC_scaffold_1	StringTie	transcript	5892409	5911603	1000	-	.	gene_id "STRG.309"; transcript_id "STRG.309.1"; cov "28.788008"; FPKM "1.139595"; TPM "2.676720";
HiC_scaffold_1	StringTie	exon	5892409	5892493	1000	-	.	gene_id "STRG.309"; transcript_id "STRG.309.1"; exon_number "1"; cov "22.407463";
HiC_scaffold_1	StringTie	exon	5893427	5893636	1000	-	.	gene_id "STRG.309"; transcript_id "STRG.309.1"; exon_number "2"; cov "25.595490";
HiC_scaffold_1	StringTie	exon	5895105	5895185	1000	-	.	gene_id "STRG.309"; transcript_id "STRG.309.1"; exon_number "3"; cov "30.478563";
HiC_scaffold_1	StringTie	exon	5897342	5897517	1000	-	.	gene_id "STRG.309"; transcript_id "STRG.309.1"; exon_number "4"; cov "40.013103";
HiC_scaffold_1	StringTie	exon	5897918	5898001	1000	-	.	gene_id "STRG.309"; transcript_id "STRG.309.1"; exon_number "5"; cov "39.109146";
HiC_scaffold_1	StringTie	exon	5899574	5899705	1000	-	.	gene_id "STRG.309"; transcript_id "STRG.309.1"; exon_number "6"; cov "46.114750";
HiC_scaffold_1	StringTie	exon	5900031	5900150	1000	-	.	gene_id "STRG.309"; transcript_id "STRG.309.1"; exon_number "7"; cov "25.024870";
HiC_scaffold_1	StringTie	exon	5900500	5900579	1000	-	.	gene_id "STRG.309"; transcript_id "STRG.309.1"; exon_number "8"; cov "22.324198";
HiC_scaffold_1	StringTie	exon	5901393	5901556	1000	-	.	gene_id "STRG.309"; transcript_id "STRG.309.1"; exon_number "9"; cov "33.868790";
HiC_scaffold_1	StringTie	exon	5902324	5902458	1000	-	.	gene_id "STRG.309"; transcript_id "STRG.309.1"; exon_number "10"; cov "30.846672";
HiC_scaffold_1	StringTie	exon	5904116	5904247	1000	-	.	gene_id "STRG.309"; transcript_id "STRG.309.1"; exon_number "11"; cov "36.035152";
HiC_scaffold_1	StringTie	exon	5905498	5905592	1000	-	.	gene_id "STRG.309"; transcript_id "STRG.309.1"; exon_number "12"; cov "30.631945";
HiC_scaffold_1	StringTie	exon	5906490	5906657	1000	-	.	gene_id "STRG.309"; transcript_id "STRG.309.1"; exon_number "13"; cov "32.300858";
HiC_scaffold_1	StringTie	exon	5910740	5910827	1000	-	.	gene_id "STRG.309"; transcript_id "STRG.309.1"; exon_number "14"; cov "22.881819";
HiC_scaffold_1	StringTie	exon	5911213	5911307	1000	-	.	gene_id "STRG.309"; transcript_id "STRG.309.1"; exon_number "15"; cov "13.701053";
HiC_scaffold_1	StringTie	exon	5911433	5911603	1000	-	.	gene_id "STRG.309"; transcript_id "STRG.309.1"; exon_number "16"; cov "5.598998";
HiC_scaffold_1	StringTie	transcript	5900495	5910326	1000	-	.	gene_id "STRG.309"; transcript_id "STRG.309.2"; cov "3.152824"; FPKM "0.124807"; TPM "0.293151";
HiC_scaffold_1	StringTie	exon	5900495	5900579	1000	-	.	gene_id "STRG.309"; transcript_id "STRG.309.2"; exon_number "1"; cov "2.744291";
HiC_scaffold_1	StringTie	exon	5901393	5901556	1000	-	.	gene_id "STRG.309"; transcript_id "STRG.309.2"; exon_number "2"; cov "4.271958";
HiC_scaffold_1	StringTie	exon	5902324	5902458	1000	-	.	gene_id "STRG.309"; transcript_id "STRG.309.2"; exon_number "3"; cov "3.890771";
HiC_scaffold_1	StringTie	exon	5904116	5904247	1000	-	.	gene_id "STRG.309"; transcript_id "STRG.309.2"; exon_number "4"; cov "4.545206";
HiC_scaffold_1	StringTie	exon	5905498	5905592	1000	-	.	gene_id "STRG.309"; transcript_id "STRG.309.2"; exon_number "5"; cov "3.863686";
HiC_scaffold_1	StringTie	exon	5906490	5906657	1000	-	.	gene_id "STRG.309"; transcript_id "STRG.309.2"; exon_number "6"; cov "4.074192";
HiC_scaffold_1	StringTie	exon	5910018	5910326	1000	-	.	gene_id "STRG.309"; transcript_id "STRG.309.2"; exon_number "7"; cov "1.034533";
HiC_scaffold_1	StringTie	transcript	5912908	5937777	1000	-	.	gene_id "STRG.310"; transcript_id "STRG.310.1"; cov "19.354767"; FPKM "0.766173"; TPM "1.799613";
HiC_scaffold_1	StringTie	exon	5912908	5913030	1000	-	.	gene_id "STRG.310"; transcript_id "STRG.310.1"; exon_number "1"; cov "2.450178";
HiC_scaffold_1	StringTie	exon	5914360	5914596	1000	-	.	gene_id "STRG.310"; transcript_id "STRG.310.1"; exon_number "2"; cov "17.233475";
HiC_scaffold_1	StringTie	exon	5915939	5916040	1000	-	.	gene_id "STRG.310"; transcript_id "STRG.310.1"; exon_number "3"; cov "23.728043";
HiC_scaffold_1	StringTie	exon	5918644	5918896	1000	-	.	gene_id "STRG.310"; transcript_id "STRG.310.1"; exon_number "4"; cov "34.814625";
HiC_scaffold_1	StringTie	exon	5922162	5922315	1000	-	.	gene_id "STRG.310"; transcript_id "STRG.310.1"; exon_number "5"; cov "19.582027";
HiC_scaffold_1	StringTie	exon	5924124	5924217	1000	-	.	gene_id "STRG.310"; transcript_id "STRG.310.1"; exon_number "6"; cov "20.739647";
HiC_scaffold_1	StringTie	exon	5924723	5924768	1000	-	.	gene_id "STRG.310"; transcript_id "STRG.310.1"; exon_number "7"; cov "17.438288";
HiC_scaffold_1	StringTie	exon	5937662	5937777	1000	-	.	gene_id "STRG.310"; transcript_id "STRG.310.1"; exon_number "8"; cov "3.412191";
HiC_scaffold_1	StringTie	transcript	5912908	5937777	1000	-	.	gene_id "STRG.310"; transcript_id "STRG.310.2"; cov "6.769253"; FPKM "0.267966"; TPM "0.629408";
HiC_scaffold_1	StringTie	exon	5912908	5913030	1000	-	.	gene_id "STRG.310"; transcript_id "STRG.310.2"; exon_number "1"; cov "0.860393";
HiC_scaffold_1	StringTie	exon	5914360	5914596	1000	-	.	gene_id "STRG.310"; transcript_id "STRG.310.2"; exon_number "2"; cov "6.051625";
HiC_scaffold_1	StringTie	exon	5915939	5916040	1000	-	.	gene_id "STRG.310"; transcript_id "STRG.310.2"; exon_number "3"; cov "8.332225";
HiC_scaffold_1	StringTie	exon	5918644	5918896	1000	-	.	gene_id "STRG.310"; transcript_id "STRG.310.2"; exon_number "4"; cov "12.225337";
HiC_scaffold_1	StringTie	exon	5922162	5922315	1000	-	.	gene_id "STRG.310"; transcript_id "STRG.310.2"; exon_number "5"; cov "6.876331";
HiC_scaffold_1	StringTie	exon	5924124	5924217	1000	-	.	gene_id "STRG.310"; transcript_id "STRG.310.2"; exon_number "6"; cov "7.282835";
HiC_scaffold_1	StringTie	exon	5924723	5924768	1000	-	.	gene_id "STRG.310"; transcript_id "STRG.310.2"; exon_number "7"; cov "6.141866";
HiC_scaffold_1	StringTie	exon	5937658	5937777	1000	-	.	gene_id "STRG.310"; transcript_id "STRG.310.2"; exon_number "8"; cov "1.121156";
HiC_scaffold_1	StringTie	transcript	5671450	5671709	1000	+	.	gene_id "STRG.311"; transcript_id "STRG.311.1"; cov "4.732884"; FPKM "0.187355"; TPM "0.440065";
HiC_scaffold_1	StringTie	exon	5671450	5671709	1000	+	.	gene_id "STRG.311"; transcript_id "STRG.311.1"; exon_number "1"; cov "4.732884";
HiC_scaffold_1	StringTie	transcript	5944211	5959143	1000	-	.	gene_id "STRG.312"; transcript_id "STRG.312.1"; cov "44.590679"; FPKM "1.765155"; TPM "4.146058";
HiC_scaffold_1	StringTie	exon	5944211	5947954	1000	-	.	gene_id "STRG.312"; transcript_id "STRG.312.1"; exon_number "1"; cov "46.916176";
HiC_scaffold_1	StringTie	exon	5953081	5953399	1000	-	.	gene_id "STRG.312"; transcript_id "STRG.312.1"; exon_number "2"; cov "31.076105";
HiC_scaffold_1	StringTie	exon	5955474	5955601	1000	-	.	gene_id "STRG.312"; transcript_id "STRG.312.1"; exon_number "3"; cov "45.487385";
HiC_scaffold_1	StringTie	exon	5957583	5957696	1000	-	.	gene_id "STRG.312"; transcript_id "STRG.312.1"; exon_number "4"; cov "46.720009";
HiC_scaffold_1	StringTie	exon	5958425	5958599	1000	-	.	gene_id "STRG.312"; transcript_id "STRG.312.1"; exon_number "5"; cov "40.516537";
HiC_scaffold_1	StringTie	exon	5959031	5959143	1000	-	.	gene_id "STRG.312"; transcript_id "STRG.312.1"; exon_number "6"; cov "9.575221";
HiC_scaffold_1	StringTie	transcript	5961572	5962881	1000	-	.	gene_id "STRG.313"; transcript_id "STRG.313.1"; cov "3.546565"; FPKM "0.140393"; TPM "0.329761";
HiC_scaffold_1	StringTie	exon	5961572	5962881	1000	-	.	gene_id "STRG.313"; transcript_id "STRG.313.1"; exon_number "1"; cov "3.546565";
HiC_scaffold_1	StringTie	transcript	5969401	5994321	1000	-	.	gene_id "STRG.314"; transcript_id "STRG.314.1"; cov "30.396452"; FPKM "1.203266"; TPM "2.826273";
HiC_scaffold_1	StringTie	exon	5969401	5969506	1000	-	.	gene_id "STRG.314"; transcript_id "STRG.314.1"; exon_number "1"; cov "33.853798";
HiC_scaffold_1	StringTie	exon	5973311	5973430	1000	-	.	gene_id "STRG.314"; transcript_id "STRG.314.1"; exon_number "2"; cov "41.899422";
HiC_scaffold_1	StringTie	exon	5984638	5984736	1000	-	.	gene_id "STRG.314"; transcript_id "STRG.314.1"; exon_number "3"; cov "32.691048";
HiC_scaffold_1	StringTie	exon	5994155	5994321	1000	-	.	gene_id "STRG.314"; transcript_id "STRG.314.1"; exon_number "4"; cov "18.576090";
HiC_scaffold_1	StringTie	transcript	5946688	5946907	1000	+	.	gene_id "STRG.315"; transcript_id "STRG.315.1"; cov "4.400000"; FPKM "0.174177"; TPM "0.409114";
HiC_scaffold_1	StringTie	exon	5946688	5946907	1000	+	.	gene_id "STRG.315"; transcript_id "STRG.315.1"; exon_number "1"; cov "4.400000";
HiC_scaffold_1	StringTie	transcript	6018116	6018337	1000	+	.	gene_id "STRG.316"; transcript_id "STRG.316.1"; cov "4.135135"; FPKM "0.163692"; TPM "0.384486";
HiC_scaffold_1	StringTie	exon	6018116	6018337	1000	+	.	gene_id "STRG.316"; transcript_id "STRG.316.1"; exon_number "1"; cov "4.135135";
HiC_scaffold_1	StringTie	transcript	6019812	6020518	1000	+	.	gene_id "STRG.317"; transcript_id "STRG.317.1"; cov "3.581330"; FPKM "0.141770"; TPM "0.332993";
HiC_scaffold_1	StringTie	exon	6019812	6020518	1000	+	.	gene_id "STRG.317"; transcript_id "STRG.317.1"; exon_number "1"; cov "3.581330";
HiC_scaffold_1	StringTie	transcript	6022296	6022526	1000	+	.	gene_id "STRG.318"; transcript_id "STRG.318.1"; cov "3.463203"; FPKM "0.137093"; TPM "0.322010";
HiC_scaffold_1	StringTie	exon	6022296	6022526	1000	+	.	gene_id "STRG.318"; transcript_id "STRG.318.1"; exon_number "1"; cov "3.463203";
HiC_scaffold_1	StringTie	transcript	6181286	6217883	1000	+	.	gene_id "STRG.319"; transcript_id "STRG.319.1"; cov "101.176155"; FPKM "4.005134"; TPM "9.407396";
HiC_scaffold_1	StringTie	exon	6181286	6181530	1000	+	.	gene_id "STRG.319"; transcript_id "STRG.319.1"; exon_number "1"; cov "127.924194";
HiC_scaffold_1	StringTie	exon	6199709	6199826	1000	+	.	gene_id "STRG.319"; transcript_id "STRG.319.1"; exon_number "2"; cov "184.003281";
HiC_scaffold_1	StringTie	exon	6200674	6200806	1000	+	.	gene_id "STRG.319"; transcript_id "STRG.319.1"; exon_number "3"; cov "189.427979";
HiC_scaffold_1	StringTie	exon	6203406	6203456	1000	+	.	gene_id "STRG.319"; transcript_id "STRG.319.1"; exon_number "4"; cov "174.731369";
HiC_scaffold_1	StringTie	exon	6208487	6208632	1000	+	.	gene_id "STRG.319"; transcript_id "STRG.319.1"; exon_number "5"; cov "131.205109";
HiC_scaffold_1	StringTie	exon	6208928	6209051	1000	+	.	gene_id "STRG.319"; transcript_id "STRG.319.1"; exon_number "6"; cov "157.953491";
HiC_scaffold_1	StringTie	exon	6210288	6210402	1000	+	.	gene_id "STRG.319"; transcript_id "STRG.319.1"; exon_number "7"; cov "163.890503";
HiC_scaffold_1	StringTie	exon	6211925	6212112	1000	+	.	gene_id "STRG.319"; transcript_id "STRG.319.1"; exon_number "8"; cov "115.474213";
HiC_scaffold_1	StringTie	exon	6212247	6212348	1000	+	.	gene_id "STRG.319"; transcript_id "STRG.319.1"; exon_number "9"; cov "97.137238";
HiC_scaffold_1	StringTie	exon	6213251	6213419	1000	+	.	gene_id "STRG.319"; transcript_id "STRG.319.1"; exon_number "10"; cov "107.795639";
HiC_scaffold_1	StringTie	exon	6214189	6214289	1000	+	.	gene_id "STRG.319"; transcript_id "STRG.319.1"; exon_number "11"; cov "99.400726";
HiC_scaffold_1	StringTie	exon	6214404	6214562	1000	+	.	gene_id "STRG.319"; transcript_id "STRG.319.1"; exon_number "12"; cov "84.011795";
HiC_scaffold_1	StringTie	exon	6215326	6215444	1000	+	.	gene_id "STRG.319"; transcript_id "STRG.319.1"; exon_number "13"; cov "70.730217";
HiC_scaffold_1	StringTie	exon	6216841	6217883	1000	+	.	gene_id "STRG.319"; transcript_id "STRG.319.1"; exon_number "14"; cov "55.850441";
HiC_scaffold_1	StringTie	transcript	6181286	6217883	1000	+	.	gene_id "STRG.319"; transcript_id "STRG.319.2"; cov "30.776690"; FPKM "1.218318"; TPM "2.861628";
HiC_scaffold_1	StringTie	exon	6181286	6181530	1000	+	.	gene_id "STRG.319"; transcript_id "STRG.319.2"; exon_number "1"; cov "27.808327";
HiC_scaffold_1	StringTie	exon	6199709	6199826	1000	+	.	gene_id "STRG.319"; transcript_id "STRG.319.2"; exon_number "2"; cov "39.787697";
HiC_scaffold_1	StringTie	exon	6200674	6200806	1000	+	.	gene_id "STRG.319"; transcript_id "STRG.319.2"; exon_number "3"; cov "59.381317";
HiC_scaffold_1	StringTie	exon	6203406	6203456	1000	+	.	gene_id "STRG.319"; transcript_id "STRG.319.2"; exon_number "4"; cov "54.866199";
HiC_scaffold_1	StringTie	exon	6208487	6208632	1000	+	.	gene_id "STRG.319"; transcript_id "STRG.319.2"; exon_number "5"; cov "41.209763";
HiC_scaffold_1	StringTie	exon	6208928	6209051	1000	+	.	gene_id "STRG.319"; transcript_id "STRG.319.2"; exon_number "6"; cov "49.611076";
HiC_scaffold_1	StringTie	exon	6210288	6210402	1000	+	.	gene_id "STRG.319"; transcript_id "STRG.319.2"; exon_number "7"; cov "51.475811";
HiC_scaffold_1	StringTie	exon	6211925	6212076	1000	+	.	gene_id "STRG.319"; transcript_id "STRG.319.2"; exon_number "8"; cov "37.152401";
HiC_scaffold_1	StringTie	exon	6212247	6212348	1000	+	.	gene_id "STRG.319"; transcript_id "STRG.319.2"; exon_number "9"; cov "32.472748";
HiC_scaffold_1	StringTie	exon	6213251	6213419	1000	+	.	gene_id "STRG.319"; transcript_id "STRG.319.2"; exon_number "10"; cov "36.036758";
HiC_scaffold_1	StringTie	exon	6214189	6214289	1000	+	.	gene_id "STRG.319"; transcript_id "STRG.319.2"; exon_number "11"; cov "33.230278";
HiC_scaffold_1	StringTie	exon	6214404	6214562	1000	+	.	gene_id "STRG.319"; transcript_id "STRG.319.2"; exon_number "12"; cov "28.085661";
HiC_scaffold_1	StringTie	exon	6215326	6215444	1000	+	.	gene_id "STRG.319"; transcript_id "STRG.319.2"; exon_number "13"; cov "23.645550";
HiC_scaffold_1	StringTie	exon	6216841	6217883	1000	+	.	gene_id "STRG.319"; transcript_id "STRG.319.2"; exon_number "14"; cov "18.671150";
HiC_scaffold_1	StringTie	transcript	6217934	6219411	1000	+	.	gene_id "STRG.320"; transcript_id "STRG.320.1"; cov "20.777401"; FPKM "0.822489"; TPM "1.931890";
HiC_scaffold_1	StringTie	exon	6217934	6219411	1000	+	.	gene_id "STRG.320"; transcript_id "STRG.320.1"; exon_number "1"; cov "20.777401";
HiC_scaffold_1	StringTie	transcript	6220033	6221606	1000	+	.	gene_id "STRG.321"; transcript_id "STRG.321.1"; cov "16.325285"; FPKM "0.646249"; TPM "1.517931";
HiC_scaffold_1	StringTie	exon	6220033	6221606	1000	+	.	gene_id "STRG.321"; transcript_id "STRG.321.1"; exon_number "1"; cov "16.325285";
HiC_scaffold_1	StringTie	transcript	6015491	6035115	1000	-	.	gene_id "STRG.322"; transcript_id "STRG.322.1"; cov "162.173233"; FPKM "6.419749"; TPM "15.078927";
HiC_scaffold_1	StringTie	exon	6015491	6022879	1000	-	.	gene_id "STRG.322"; transcript_id "STRG.322.1"; exon_number "1"; cov "163.064545";
HiC_scaffold_1	StringTie	exon	6035008	6035115	1000	-	.	gene_id "STRG.322"; transcript_id "STRG.322.1"; exon_number "2"; cov "117.315735";
HiC_scaffold_1	StringTie	transcript	6015491	6035115	1000	-	.	gene_id "STRG.322"; transcript_id "STRG.322.2"; cov "24.175020"; FPKM "0.956986"; TPM "2.247802";
HiC_scaffold_1	StringTie	exon	6015491	6022879	1000	-	.	gene_id "STRG.322"; transcript_id "STRG.322.2"; exon_number "1"; cov "27.891066";
HiC_scaffold_1	StringTie	exon	6032930	6035115	1000	-	.	gene_id "STRG.322"; transcript_id "STRG.322.2"; exon_number "2"; cov "11.614252";
HiC_scaffold_1	StringTie	transcript	6221711	6225115	1000	+	.	gene_id "STRG.323"; transcript_id "STRG.323.1"; cov "6.387959"; FPKM "0.252872"; TPM "0.593955";
HiC_scaffold_1	StringTie	exon	6221711	6225115	1000	+	.	gene_id "STRG.323"; transcript_id "STRG.323.1"; exon_number "1"; cov "6.387959";
HiC_scaffold_1	StringTie	transcript	6359216	6361147	1000	-	.	gene_id "STRG.324"; transcript_id "STRG.324.1"; cov "2.610215"; FPKM "0.103327"; TPM "0.242699";
HiC_scaffold_1	StringTie	exon	6359216	6359476	1000	-	.	gene_id "STRG.324"; transcript_id "STRG.324.1"; exon_number "1"; cov "1.655172";
HiC_scaffold_1	StringTie	exon	6361037	6361147	1000	-	.	gene_id "STRG.324"; transcript_id "STRG.324.1"; exon_number "2"; cov "4.855856";
HiC_scaffold_1	StringTie	transcript	6416883	6417087	1000	-	.	gene_id "STRG.325"; transcript_id "STRG.325.1"; cov "2.804878"; FPKM "0.111033"; TPM "0.260799";
HiC_scaffold_1	StringTie	exon	6416883	6417087	1000	-	.	gene_id "STRG.325"; transcript_id "STRG.325.1"; exon_number "1"; cov "2.804878";
HiC_scaffold_1	StringTie	transcript	6379872	6419378	1000	+	.	gene_id "STRG.326"; transcript_id "STRG.326.1"; cov "20.059937"; FPKM "0.794088"; TPM "1.865180";
HiC_scaffold_1	StringTie	exon	6379872	6380093	1000	+	.	gene_id "STRG.326"; transcript_id "STRG.326.1"; exon_number "1"; cov "26.775534";
HiC_scaffold_1	StringTie	exon	6387603	6387684	1000	+	.	gene_id "STRG.326"; transcript_id "STRG.326.1"; exon_number "2"; cov "27.083954";
HiC_scaffold_1	StringTie	exon	6389239	6389371	1000	+	.	gene_id "STRG.326"; transcript_id "STRG.326.1"; exon_number "3"; cov "26.144333";
HiC_scaffold_1	StringTie	exon	6389973	6390051	1000	+	.	gene_id "STRG.326"; transcript_id "STRG.326.1"; exon_number "4"; cov "17.124191";
HiC_scaffold_1	StringTie	exon	6392298	6392433	1000	+	.	gene_id "STRG.326"; transcript_id "STRG.326.1"; exon_number "5"; cov "18.294392";
HiC_scaffold_1	StringTie	exon	6394862	6394938	1000	+	.	gene_id "STRG.326"; transcript_id "STRG.326.1"; exon_number "6"; cov "21.057453";
HiC_scaffold_1	StringTie	exon	6396219	6396385	1000	+	.	gene_id "STRG.326"; transcript_id "STRG.326.1"; exon_number "7"; cov "17.056904";
HiC_scaffold_1	StringTie	exon	6400510	6400547	1000	+	.	gene_id "STRG.326"; transcript_id "STRG.326.1"; exon_number "8"; cov "11.785714";
HiC_scaffold_1	StringTie	exon	6400652	6400729	1000	+	.	gene_id "STRG.326"; transcript_id "STRG.326.1"; exon_number "9"; cov "18.737391";
HiC_scaffold_1	StringTie	exon	6403555	6403686	1000	+	.	gene_id "STRG.326"; transcript_id "STRG.326.1"; exon_number "10"; cov "20.237555";
HiC_scaffold_1	StringTie	exon	6406283	6406373	1000	+	.	gene_id "STRG.326"; transcript_id "STRG.326.1"; exon_number "11"; cov "15.782119";
HiC_scaffold_1	StringTie	exon	6407573	6407635	1000	+	.	gene_id "STRG.326"; transcript_id "STRG.326.1"; exon_number "12"; cov "12.083113";
HiC_scaffold_1	StringTie	exon	6408136	6408221	1000	+	.	gene_id "STRG.326"; transcript_id "STRG.326.1"; exon_number "13"; cov "17.076874";
HiC_scaffold_1	StringTie	exon	6409154	6409202	1000	+	.	gene_id "STRG.326"; transcript_id "STRG.326.1"; exon_number "14"; cov "24.923178";
HiC_scaffold_1	StringTie	exon	6410334	6410407	1000	+	.	gene_id "STRG.326"; transcript_id "STRG.326.1"; exon_number "15"; cov "30.133205";
HiC_scaffold_1	StringTie	exon	6412075	6412153	1000	+	.	gene_id "STRG.326"; transcript_id "STRG.326.1"; exon_number "16"; cov "26.665010";
HiC_scaffold_1	StringTie	exon	6416303	6416400	1000	+	.	gene_id "STRG.326"; transcript_id "STRG.326.1"; exon_number "17"; cov "19.999949";
HiC_scaffold_1	StringTie	exon	6417951	6418015	1000	+	.	gene_id "STRG.326"; transcript_id "STRG.326.1"; exon_number "18"; cov "18.050900";
HiC_scaffold_1	StringTie	exon	6418504	6419378	1000	+	.	gene_id "STRG.326"; transcript_id "STRG.326.1"; exon_number "19"; cov "18.236738";
HiC_scaffold_1	StringTie	transcript	6458931	6460326	1000	+	.	gene_id "STRG.327"; transcript_id "STRG.327.1"; cov "2.540115"; FPKM "0.100552"; TPM "0.236181";
HiC_scaffold_1	StringTie	exon	6458931	6460326	1000	+	.	gene_id "STRG.327"; transcript_id "STRG.327.1"; exon_number "1"; cov "2.540115";
HiC_scaffold_1	StringTie	transcript	6470135	6470375	1000	+	.	gene_id "STRG.328"; transcript_id "STRG.328.1"; cov "4.970954"; FPKM "0.196779"; TPM "0.462201";
[truncated: 354,972 more rows]
