# Supplementary material for: Transcriptional dynamics of transposable elements in the type I IFN response in Myotis lucifugus cells
Source: Mob DNA. 2022 Sep 6;13:22. doi: 10.1186/s13100-022-00277-z (PMC9446614; doi:10.1186/s13100-022-00277-z)
Supplement: Supplementary file 5 — Additional file 5: Table S3. StringTie Contrast IFNvsUN. [file 13100_2022_277_MOESM5_ESM.xlsx]

## Sheet: 4h_ISO_Contrast_IFNvsUN
Stringtie Isoform	baseMean	log2FoldChange	lfcSE	stat	pvalue	padj
STRG.1.1	7.82742	-0.0316674	0.638416	-0.0496031	0.960439	0.989498
STRG.4.1	9.25716	0.161743	0.594243	0.272184	0.785481	0.941461
STRG.5.1	22.8236	-0.172886	0.373699	-0.462634	0.643627	0.892489
STRG.6.1	208.661	-0.0395996	0.135047	-0.293227	0.769348	0.937249
STRG.6.2	223.545	-0.0163609	0.134359	-0.12177	0.903081	0.974666
STRG.8.1	1.92225	-0.517461	1.27148	-0.406974	0.684027	NA
STRG.9.1	4.46413	-0.320306	0.84322	-0.379861	0.704049	0.916186
STRG.12.1	5.90125	0.633388	0.728652	0.86926	0.384705	0.7556
STRG.13.1	2.72351	0.703006	1.13458	0.619615	0.535511	NA
STRG.18.1	8.28358	-0.406931	0.63096	-0.644939	0.518966	0.837033
STRG.19.1	56.7051	0.00634953	0.245103	0.0259056	0.979333	0.994454
STRG.20.1	9.11794	0.94187	0.590821	1.59417	0.110898	0.4478
STRG.21.1	4032.16	-0.0917694	0.0593608	-1.54596	0.122114	0.468734
STRG.22.1	530.123	0.0321648	0.0991768	0.324318	0.745698	0.930984
STRG.23.1	256.467	0.213582	0.134167	1.59191	0.111405	0.448949
STRG.24.1	185.593	0.0651578	0.14348	0.454124	0.64974	0.894662
STRG.25.1	134.39	-0.062954	0.166358	-0.378425	0.705115	0.916729
STRG.26.1	129.715	0.122097	0.163915	0.744882	0.456343	0.800431
STRG.26.2	129.715	0.122097	0.163915	0.744882	0.456343	0.800431
STRG.27.1	5384.73	-0.0578985	0.056871	-1.01807	0.308646	0.694114
STRG.27.2	5384.4	-0.0579583	0.0568701	-1.01913	0.308139	0.693663
STRG.28.1	77.1541	-0.143422	0.206247	-0.695392	0.48681	0.81753
STRG.29.1	108.247	-0.241116	0.18389	-1.31119	0.189792	0.572905
STRG.30.1	42.777	-0.110325	0.270872	-0.407295	0.683791	0.908498
STRG.31.1	1258.52	-0.0434806	0.0743647	-0.584694	0.558754	0.857669
STRG.32.1	86.4947	-0.220801	0.209296	-1.05497	0.291438	0.678437
STRG.33.1	199.311	0.270682	0.138453	1.95504	0.050578	0.302269
STRG.34.1	291.798	0.151476	0.122261	1.23896	0.21536	0.602461
STRG.34.2	302.45	0.143288	0.123	1.16495	0.24404	0.633991
STRG.34.3	313.189	0.155163	0.118416	1.31032	0.190088	0.573329
STRG.34.4	323.323	0.117885	0.118199	0.997345	0.318597	0.702729
STRG.35.1	66.5101	-0.2605	0.225082	-1.15736	0.247127	0.637306
STRG.36.1	20.1575	-0.211115	0.399547	-0.528385	0.597232	0.876347
STRG.37.1	2.02113	1.78815	1.29654	1.37918	0.167841	NA
STRG.38.1	34.2858	-0.116951	0.303918	-0.384811	0.700377	0.915018
STRG.38.2	48.3661	-0.0461785	0.25789	-0.179063	0.857889	0.963017
STRG.39.1	2.4691	0.435224	1.13812	0.382407	0.70216	NA
STRG.40.1	110.979	-0.00750451	0.186404	-0.0402593	0.967886	0.991913
STRG.41.1	288.871	0.271235	0.123784	2.19119	0.0284382	0.213828
STRG.42.1	193.903	0.297697	0.139973	2.12682	0.0334347	0.235709
STRG.43.1	1.87826	-1.13469	1.36188	-0.833178	0.404744	NA
STRG.44.1	874.405	0.173228	0.0858184	2.01854	0.043535	0.276368
STRG.44.2	667.063	0.139746	0.0906158	1.54218	0.12303	0.470181
STRG.44.3	667.063	0.139746	0.0906158	1.54218	0.12303	0.470181
STRG.45.1	506.23	-0.125925	0.0993766	-1.26715	0.205102	0.591781
STRG.46.1	502.311	-0.134566	0.0997469	-1.34908	0.177312	0.555827
STRG.47.1	233.329	-0.206104	0.130797	-1.57575	0.115083	0.455346
STRG.49.1	8.38584	-0.912942	0.644212	-1.41715	0.15644	0.524384
STRG.50.1	229.997	-0.198094	0.13176	-1.50345	0.132724	0.486233
STRG.51.1	72.3947	-0.112523	0.229131	-0.491088	0.623364	0.885953
STRG.52.1	26.5737	-0.0387311	0.356269	-0.108713	0.91343	0.978302
STRG.53.1	75.8812	-0.254052	0.210013	-1.2097	0.226395	0.615598
STRG.54.1	151.514	0.0595036	0.167546	0.355149	0.722478	0.922573
STRG.57.1	287.495	0.0582433	0.118454	0.491694	0.622936	0.885799
STRG.57.2	287.69	0.0559251	0.118263	0.472886	0.636295	0.890068
STRG.57.3	286.512	0.0610356	0.118621	0.514542	0.606873	0.880033
STRG.58.1	551.471	0.0485054	0.117825	0.411673	0.680579	0.907547
STRG.58.2	551.471	0.0485054	0.117825	0.411673	0.680579	0.907547
STRG.58.3	711.041	0.0473614	0.113899	0.41582	0.677541	0.906146
STRG.57.4	71.9728	0.0357895	0.224206	0.159628	0.873174	0.96684
STRG.57.5	210.856	0.0802732	0.132803	0.604453	0.545542	0.850367
STRG.57.6	223.135	0.0484523	0.130551	0.371136	0.710536	0.919107
STRG.58.4	281.936	0.0672922	0.135072	0.498197	0.618345	0.88425
STRG.59.1	28.5256	-0.268695	0.337948	-0.795078	0.426568	0.781379
STRG.60.1	29.0158	-0.118684	0.33538	-0.353881	0.723428	0.922847
STRG.63.1	8.82452	-0.540684	0.61504	-0.879103	0.379345	0.751071
STRG.64.1	143.832	-0.265259	0.166309	-1.59498	0.110717	0.447465
STRG.65.1	301.314	-0.228521	0.129526	-1.76428	0.0776844	0.377778
STRG.66.1	5.22684	0.0484632	0.767647	0.0631322	0.949661	0.98681
STRG.67.1	136.699	-0.272948	0.180703	-1.51048	0.130922	0.483458
STRG.68.1	653.56	-0.292925	0.100292	-2.9207	0.00349243	0.0479736
STRG.68.2	653.56	-0.292925	0.100292	-2.9207	0.00349243	0.0479736
STRG.68.3	494.215	-0.278057	0.108069	-2.57296	0.0100833	0.10592
STRG.69.1	126.385	-0.291593	0.176898	-1.64837	0.0992774	0.424962
STRG.70.1	117.471	-0.387012	0.176378	-2.19422	0.0282198	0.212551
STRG.71.1	233.428	-0.435279	0.128248	-3.39403	0.000688726	0.0124799
STRG.72.1	136.975	-0.39481	0.160028	-2.46712	0.0136203	0.131195
STRG.74.1	503.7	-0.282102	0.100338	-2.81151	0.00493098	0.0623055
STRG.80.1	283.567	-0.248819	0.118609	-2.09781	0.0359223	0.245967
STRG.81.1	90.2227	-0.264618	0.19249	-1.37471	0.169221	0.54342
STRG.81.2	90.2227	-0.264618	0.19249	-1.37471	0.169221	0.54342
STRG.82.1	20.9298	-0.490335	0.399837	-1.22634	0.220072	0.608298
STRG.83.1	77.4868	-0.014438	0.217558	-0.0663641	0.947088	0.986329
STRG.84.1	124.656	-0.190062	0.171203	-1.11016	0.26693	0.655327
STRG.85.1	112.199	-0.236832	0.201017	-1.17817	0.238729	0.628489
STRG.86.1	102.082	-0.211046	0.195012	-1.08222	0.279155	0.666386
STRG.87.1	597.956	-0.211515	0.105124	-2.01205	0.0442149	0.279167
STRG.87.2	287.144	-0.227442	0.134109	-1.69595	0.0898946	0.405172
STRG.88.1	392.774	0.0731834	0.103731	0.705512	0.480492	0.814867
STRG.89.1	1236.34	-0.0236942	0.0804415	-0.294552	0.768336	0.936925
STRG.90.1	427.069	-0.0198051	0.108924	-0.181825	0.85572	0.961801
STRG.91.1	6325.56	0.0634321	0.0580214	1.09325	0.274283	0.661197
STRG.91.2	6325.56	0.0634321	0.0580214	1.09325	0.274283	0.661197
STRG.91.3	6324.85	0.0633895	0.0580119	1.0927	0.274526	0.661352
STRG.91.4	6575.21	0.0722229	0.0579969	1.24529	0.213026	0.600648
STRG.92.1	416.671	-0.0129794	0.102028	-0.127214	0.898771	0.973638
STRG.93.1	4250.81	0.0659679	0.0592897	1.11264	0.265865	0.654535
STRG.93.2	2205.83	0.0307226	0.064434	0.476807	0.6335	0.889081
STRG.93.3	2205.83	0.0307226	0.064434	0.476807	0.6335	0.889081
STRG.93.4	2342.48	0.0652671	0.0653859	0.998183	0.31819	0.702272
STRG.94.1	172.41	-0.133211	0.147925	-0.900533	0.367837	0.742169
STRG.95.1	135.261	0.457207	0.159847	2.86028	0.00423272	0.0555753
STRG.96.1	71.9344	0.612139	0.230067	2.6607	0.00779789	0.0881405
STRG.97.1	6.31749	0.543305	0.703984	0.771758	0.440258	0.789647
STRG.99.1	67.534	0.61137	0.235907	2.59158	0.00955374	0.10188
STRG.100.1	512.047	0.482773	0.108253	4.45969	8.20793e-06	0.000208973
STRG.101.1	262.104	0.44853	0.127707	3.51218	0.000444442	0.00848077
STRG.102.1	218.23	0.460566	0.13721	3.35665	0.000788923	0.0140756
STRG.103.1	293.718	0.403127	0.117407	3.43359	0.000595644	0.0109951
STRG.104.1	1416.05	0.45033	0.0776515	5.79938	6.65612e-09	2.28545e-07
STRG.107.1	1.93694	0.0307378	1.28407	0.0239379	0.980902	NA
STRG.110.1	2.01962	-1.14388	1.30645	-0.875563	0.381268	NA
STRG.112.1	1.53997	0.0378869	1.39853	0.0270906	0.978387	NA
STRG.113.1	71.8539	0.316306	0.219389	1.44176	0.149369	0.51394
STRG.114.1	795.968	-0.206909	0.103527	-1.99859	0.0456525	0.284924
STRG.115.1	2.97643	0.26067	1.04365	0.249766	0.802768	NA
STRG.116.1	2.05411	0.49577	1.19444	0.415064	0.678095	NA
STRG.117.1	11.6136	-0.0741958	0.511912	-0.144939	0.884759	0.969934
STRG.118.1	9.3775	1.15675	0.637103	1.81565	0.0694248	0.357711
STRG.120.1	1.97334	1.49385	1.28461	1.16289	0.244875	NA
STRG.122.1	13.8161	0.75473	0.49079	1.53779	0.124101	0.472221
STRG.123.1	795.968	-0.206909	0.103527	-1.99859	0.0456525	0.284924
STRG.124.1	40.0991	-0.249234	0.28265	-0.881778	0.377897	0.749942
STRG.125.1	1155.48	-0.241944	0.0878188	-2.75504	0.00586847	0.0712821
STRG.127.1	2.68565	1.06565	1.07016	0.995785	0.319355	NA
STRG.128.1	1.66332	-0.00399232	1.40322	-0.00284512	0.99773	NA
STRG.129.1	59.4783	-0.226677	0.240068	-0.94422	0.345057	0.725623
STRG.130.1	214.574	-0.0290045	0.143766	-0.201748	0.840114	0.957006
STRG.131.1	206.315	-0.0510277	0.145015	-0.351879	0.724929	0.923643
STRG.132.1	35.5522	-0.013737	0.301606	-0.0455463	0.963672	0.990234
STRG.133.1	4.21949	-2.10958	1.01437	-2.07968	0.0375546	NA
STRG.134.1	4.88552	-0.232052	0.786742	-0.294953	0.76803	0.936822
STRG.137.1	8.34313	-0.0337928	0.634461	-0.0532622	0.957523	0.988646
STRG.142.1	26.524	-0.054225	0.342601	-0.158274	0.874241	0.967328
STRG.145.1	1400.19	0.0265628	0.0748432	0.354912	0.722655	0.922625
STRG.146.1	973.279	0.00034187	0.0947601	0.00360774	0.997121	0.998986
STRG.147.1	2493.03	-0.00394109	0.0705477	-0.0558641	0.95545	0.987889
STRG.147.2	2493.03	-0.00394109	0.0705477	-0.0558641	0.95545	0.987889
STRG.148.1	149.21	-0.179274	0.160367	-1.1179	0.263611	0.652458
STRG.149.1	158.443	-0.121897	0.151397	-0.805149	0.420734	0.778984
STRG.150.1	3.34195	0.695143	0.948438	0.732934	0.463599	NA
STRG.151.1	6.43364	-0.318911	0.69319	-0.460063	0.645471	0.893074
STRG.152.1	3.22164	0.0360637	1.00696	0.0358144	0.97143	NA
STRG.153.1	158.443	-0.121897	0.151397	-0.805149	0.420734	0.778984
STRG.154.1	765.574	-0.00753846	0.0884343	-0.0852437	0.932068	0.983046
STRG.155.1	271.29	-0.0750742	0.119241	-0.629602	0.528955	0.842881
STRG.156.1	11.6747	-0.189403	0.52987	-0.357451	0.720754	0.922173
STRG.157.1	6.06631	0.362378	0.747992	0.484468	0.628054	0.887615
STRG.159.1	266.649	-0.123409	0.129615	-0.952121	0.341036	0.722472
STRG.159.2	266.649	-0.123409	0.129615	-0.952121	0.341036	0.722472
STRG.163.1	3.24444	0.676957	1.05513	0.641583	0.521144	NA
STRG.165.1	1.89905	2.20909	1.4626	1.51038	0.130946	NA
STRG.167.1	3.25943	1.06511	1.00561	1.05917	0.289522	NA
STRG.168.1	1.57238	-0.672105	1.3935	-0.482315	0.629583	NA
STRG.169.1	3.53454	-0.584112	0.935762	-0.62421	0.53249	NA
STRG.170.1	24.3234	-0.532378	0.375282	-1.41861	0.156013	0.523672
STRG.171.1	44.0017	-0.130311	0.296405	-0.439639	0.660199	0.898366
STRG.172.1	75.3306	0.0641762	0.212054	0.302641	0.762164	0.935575
STRG.173.1	3.98098	-0.845578	0.902067	-0.937378	0.348564	NA
STRG.174.1	216.627	-0.0651123	0.135769	-0.479582	0.631525	0.888567
STRG.174.2	257.811	-0.100213	0.127655	-0.785029	0.432437	0.785491
STRG.174.3	74.9166	-0.0617953	0.221847	-0.278549	0.780591	0.940314
STRG.174.4	209.041	-0.122259	0.140601	-0.869542	0.384551	0.755518
STRG.174.5	64.9239	-0.0517845	0.229514	-0.225627	0.821492	0.95216
STRG.174.6	65.8706	-0.0565863	0.227244	-0.249011	0.803352	0.946804
STRG.175.1	30.4722	-0.164824	0.319879	-0.515272	0.606363	0.879934
STRG.176.1	50.9021	-0.534429	0.261873	-2.0408	0.0412708	0.26787
STRG.177.1	65.2772	0.413989	0.236361	1.75151	0.0798577	0.383165
STRG.178.1	160.227	0.324737	0.152033	2.13597	0.0326819	0.231847
STRG.178.2	151.127	0.389316	0.158175	2.46129	0.0138437	0.132369
STRG.178.3	100.744	-0.32668	0.188457	-1.73345	0.0830154	0.389532
STRG.178.4	90.1879	-0.382827	0.199194	-1.92188	0.0546209	0.314596
STRG.178.5	18.732	-0.0164017	0.423205	-0.0387558	0.969085	0.991986
STRG.178.6	10.7231	-0.241265	0.557429	-0.432817	0.665147	0.900666
STRG.178.7	6.52306	0.183913	0.687141	0.26765	0.788969	0.942141
STRG.179.1	91.7012	0.297773	0.192258	1.54882	0.121425	0.467596
STRG.181.1	121.035	0.0134616	0.166895	0.080659	0.935713	0.983535
STRG.181.2	119.791	0.0142943	0.167876	0.0851482	0.932144	0.983046
STRG.181.3	107.281	0.102643	0.17865	0.574549	0.565596	0.861188
STRG.182.1	63.0688	-0.208086	0.228938	-0.908922	0.363391	0.739277
STRG.182.2	33.7735	-0.287556	0.310021	-0.927538	0.353647	0.73211
STRG.181.4	3.07981	-0.107426	1.00667	-0.106714	0.915016	NA
STRG.183.1	7.25526	-0.592717	0.692112	-0.856389	0.391782	0.760387
STRG.185.1	132.455	0.821786	0.163206	5.03528	4.77152e-07	1.38772e-05
STRG.186.1	697.339	0.952107	0.0964834	9.86809	5.72424e-23	3.4575e-21
STRG.187.1	126.544	0.902474	0.170663	5.28806	1.2362e-07	3.78763e-06
STRG.188.1	156.295	-0.0471944	0.156393	-0.301769	0.762828	0.935626
STRG.189.1	125.371	-0.140887	0.167703	-0.840098	0.400853	0.765879
STRG.190.1	54.9081	-0.355251	0.254565	-1.39552	0.162859	0.534014
STRG.191.1	454.981	-0.143496	0.10452	-1.37291	0.169782	0.54434
STRG.191.2	455.216	-0.144727	0.104377	-1.38657	0.165572	0.538109
STRG.191.3	455.216	-0.144727	0.104377	-1.38657	0.165572	0.538109
STRG.192.1	32.3628	-0.0788226	0.318874	-0.247191	0.804761	0.947465
STRG.193.1	47.5247	-0.0686564	0.259178	-0.2649	0.791086	0.942655
STRG.194.1	37.2501	-0.244805	0.299286	-0.817964	0.413378	0.774234
STRG.195.1	65.3126	-0.23146	0.23582	-0.981512	0.32634	0.709809
STRG.196.1	420.818	-0.0956537	0.108503	-0.881576	0.378006	0.749991
STRG.197.1	65.3126	-0.23146	0.23582	-0.981512	0.32634	0.709809
STRG.198.1	48.5833	-0.629542	0.274042	-2.29725	0.0216048	0.178264
STRG.199.1	4.18714	-0.989171	0.894313	-1.10607	0.268697	NA
STRG.200.1	4.18714	-0.989171	0.894313	-1.10607	0.268697	NA
STRG.204.1	17.4417	-0.473221	0.444146	-1.06546	0.286666	0.673719
STRG.205.1	165.833	0.132899	0.146688	0.905998	0.364937	0.739964
STRG.205.2	165.723	0.13504	0.146631	0.920948	0.357077	0.734639
STRG.207.1	399.245	0.266785	0.133494	1.99848	0.0456644	0.284926
STRG.208.1	363.323	0.0355778	0.11648	0.305441	0.76003	0.935196
STRG.209.1	1215.82	0.17586	0.0750533	2.34313	0.0191225	0.163905
STRG.210.1	860.211	0.377425	0.0919373	4.10525	4.03882e-05	0.000933033
STRG.211.1	248.221	-0.0679844	0.142355	-0.477568	0.632958	0.889038
STRG.212.1	412.828	-0.0643424	0.111803	-0.575499	0.564954	0.860824
STRG.213.1	224.965	0.0129477	0.131924	0.0981455	0.921817	0.980565
STRG.214.1	2.35193	-0.407399	1.17851	-0.345689	0.729576	NA
STRG.216.1	3.78182	0.602263	0.895855	0.672277	0.501407	NA
STRG.217.1	4869.53	0.136936	0.0678349	2.01867	0.0435217	0.276332
STRG.218.1	3.99111	1.11962	0.930629	1.20307	0.228947	NA
STRG.219.1	153.573	-0.152292	0.153455	-0.99242	0.320993	0.704695
STRG.220.1	1.84234	0.831771	1.27419	0.652782	0.513897	NA
STRG.233.1	275.123	0.131271	0.120548	1.08896	0.276173	0.662768
STRG.234.1	233.591	0.051422	0.127029	0.404804	0.685621	0.909093
STRG.235.1	279.527	0.0917097	0.135188	0.678386	0.497527	0.824219
STRG.236.1	231.506	0.120375	0.135353	0.889342	0.373819	0.747515
STRG.237.1	200.992	0.0538233	0.139256	0.386505	0.699123	0.914338
STRG.238.1	1872.22	0.0887583	0.0720566	1.23179	0.218029	0.605624
STRG.238.2	1872.22	0.0887583	0.0720566	1.23179	0.218029	0.605624
STRG.240.1	1.67306	-0.760846	1.40037	-0.543318	0.586911	NA
STRG.244.1	4.08594	0.611773	0.856687	0.714116	0.475156	NA
STRG.246.1	2.11966	1.52741	1.26491	1.20752	0.227232	NA
STRG.248.1	10.7755	0.248006	0.538059	0.460928	0.64485	0.892904
STRG.249.1	248.76	0.148459	0.132417	1.12115	0.262225	0.651258
STRG.250.1	3.91305	-0.272092	0.960909	-0.283161	0.777053	NA
STRG.251.1	1.83914	-1.08457	1.35286	-0.801686	0.422735	NA
STRG.252.1	1.83914	-1.08457	1.35286	-0.801686	0.422735	NA
STRG.253.1	97.3206	0.157584	0.190221	0.828429	0.407428	0.770318
STRG.254.1	11.3897	0.596874	0.526149	1.13442	0.256618	0.646851
STRG.255.1	2.5959	1.38987	1.21606	1.14292	0.25307	NA
STRG.256.1	14.4419	0.482945	0.473331	1.02031	0.307581	0.693424
STRG.257.1	5.40187	-1.42648	0.819819	-1.74	0.0818597	0.387205
STRG.258.1	71.6415	0.206652	0.214506	0.963386	0.335354	0.717367
STRG.259.1	11.2374	-0.00198457	0.545571	-0.0036376	0.997098	0.998986
STRG.259.2	10.2035	0.0788185	0.569704	0.13835	0.889964	0.970523
STRG.260.1	455.256	0.00883908	0.100173	0.0882379	0.929688	0.982739
STRG.262.1	7.86301	0.541812	0.624494	0.867601	0.385613	0.756291
STRG.263.1	2.5835	0.288373	1.12164	0.257099	0.797102	NA
STRG.265.1	347.005	0.02659	0.111803	0.237829	0.812014	0.949452
STRG.265.2	345.429	0.0223677	0.111557	0.200504	0.841087	0.957385
STRG.266.1	172.299	-0.02009	0.143735	-0.139772	0.88884	0.970411
STRG.267.1	1.39478	-2.45486	1.69475	-1.44851	0.147475	NA
STRG.268.1	34.9121	-0.372812	0.306333	-1.21702	0.223597	0.612358
STRG.269.1	2864.39	0.132924	0.0802845	1.65566	0.0977905	0.422414
STRG.269.2	2864.84	0.132894	0.0802962	1.65505	0.0979144	0.422455
STRG.270.1	148.554	0.11759	0.155414	0.756627	0.449274	0.795151
STRG.270.2	148.444	0.119999	0.155324	0.772573	0.439775	0.789284
STRG.271.1	920.946	-0.160313	0.0846722	-1.89333	0.0583134	0.325634
STRG.270.3	26.2588	0.255738	0.369671	0.691797	0.489065	0.818838
STRG.272.1	2.29542	0.211253	1.18446	0.178354	0.858445	NA
STRG.273.1	54.9347	-0.10647	0.262148	-0.406144	0.684637	0.908696
STRG.276.1	4887.66	0.14157	0.0712747	1.98625	0.0470054	0.28958
STRG.277.1	64.5549	0.129867	0.221867	0.585336	0.558322	0.857388
STRG.277.2	103.017	0.14136	0.184017	0.768194	0.442372	0.791084
STRG.277.3	102.493	0.144689	0.184774	0.783059	0.433592	0.786018
STRG.278.1	226.769	-0.283864	0.142781	-1.98811	0.0467999	0.288883
STRG.279.1	330.488	-0.133644	0.117619	-1.13625	0.255854	0.646048
STRG.281.1	334.031	0.0355909	0.117702	0.302381	0.762362	0.935575
STRG.282.1	258.296	0.0864214	0.133805	0.645876	0.51836	0.836723
STRG.283.1	1005.45	0.0284881	0.0844487	0.337342	0.735859	0.926819
STRG.287.1	4.8627	3.50294	1.09168	3.20875	0.00133315	0.0221497
STRG.288.1	3.39433	5.52622	1.45424	3.80006	0.000144661	NA
STRG.291.1	18.4487	6.16851	1.04062	5.92773	3.07151e-09	1.08186e-07
STRG.292.1	5.31557	6.16334	1.34404	4.58567	4.52536e-06	0.000119071
STRG.294.1	324.882	0.00753407	0.115964	0.0649691	0.948199	0.986566
STRG.295.1	1103.45	6.42013	0.167935	38.2298	0	0
STRG.296.1	1177.01	6.44161	0.164493	39.1605	0	0
STRG.297.1	47.222	5.15356	0.507723	10.1503	3.30248e-24	2.06463e-22
STRG.299.1	73.2988	7.17909	0.743646	9.65391	4.73152e-22	2.796e-20
STRG.300.1	8153.56	6.01099	0.0758128	79.2872	0	0
STRG.300.2	8153.56	6.01099	0.0758128	79.2872	0	0
STRG.302.1	8153.56	6.01099	0.0758128	79.2872	0	0
STRG.302.2	8153.56	6.01099	0.0758128	79.2872	0	0
STRG.303.1	2.49352	0.73325	1.1684	0.627568	0.530287	NA
STRG.305.1	2.91481	1.11119	1.10407	1.00644	0.314202	NA
STRG.306.1	7.98431	0.116939	0.627896	0.186239	0.852257	0.960857
STRG.308.1	64.7589	-0.0459496	0.224465	-0.204707	0.837801	0.956085
STRG.309.1	42.0561	-0.345109	0.27531	-1.25353	0.210013	0.597051
STRG.309.2	25.0206	-0.305235	0.362056	-0.843059	0.399195	0.764917
STRG.310.1	18.8263	-0.456176	0.413077	-1.10434	0.269447	0.657018
STRG.310.2	18.8263	-0.456176	0.413077	-1.10434	0.269447	0.657018
STRG.312.1	115.149	-0.297766	0.171924	-1.73197	0.0832791	0.390144
STRG.313.1	2.57046	0.723515	1.08615	0.666125	0.505331	NA
STRG.314.1	9.67746	0.192849	0.567409	0.339876	0.73395	0.926408
STRG.315.1	8.02353	-0.71375	0.658994	-1.08309	0.278769	0.666049
STRG.316.1	74.2043	0.0878295	0.213272	0.411819	0.680472	0.907547
STRG.317.1	166.423	-0.041479	0.146853	-0.282452	0.777597	0.939531
STRG.318.1	87.5737	-0.0432852	0.201586	-0.214723	0.829983	0.954377
STRG.319.1	190.461	-0.201519	0.137832	-1.46206	0.143725	0.5052
STRG.319.2	190.461	-0.201519	0.137832	-1.46206	0.143725	0.5052
STRG.320.1	15.0255	0.314174	0.455629	0.689538	0.490485	0.819759
STRG.321.1	12.4437	-0.206194	0.505873	-0.407599	0.683568	0.908431
STRG.322.1	897.239	-0.0786386	0.0864309	-0.909844	0.362905	0.738709
STRG.322.2	916.552	-0.0769037	0.0872343	-0.881576	0.378006	0.749991
STRG.323.1	10.5706	-0.360293	0.559073	-0.644447	0.519286	0.837278
STRG.326.1	42.1927	1.56438	0.295172	5.29988	1.15879e-07	3.55279e-06
STRG.327.1	2.03064	0.769669	1.29679	0.59352	0.552833	NA
STRG.331.1	203.441	0.142896	0.151177	0.945221	0.344546	0.725107
STRG.332.1	48.0507	-0.00918129	0.274073	-0.0334994	0.973276	0.993394
STRG.335.1	3.49632	0.724873	0.957684	0.756903	0.449108	NA
STRG.337.1	67.307	0.128654	0.231541	0.555643	0.578455	0.867777
STRG.338.1	153.99	-0.0248136	0.1554	-0.159676	0.873136	0.96684
STRG.339.1	603.441	-0.0715097	0.0971826	-0.735828	0.461835	0.803285
STRG.339.2	603.238	-0.072523	0.0972723	-0.745567	0.455929	0.800034
STRG.340.1	567.868	-0.00195204	0.0944013	-0.0206781	0.983502	0.995545
STRG.340.2	357.412	-0.0909362	0.10991	-0.827367	0.408029	0.770859
STRG.341.1	2.09576	-0.125744	1.20895	-0.104011	0.917161	NA
STRG.342.1	13.803	0.230333	0.494663	0.465637	0.641476	0.891928
STRG.343.1	2.10481	1.5168	1.25324	1.2103	0.226164	NA
STRG.344.1	14.0743	0.178686	0.470102	0.380101	0.703871	0.91612
STRG.345.1	353.94	-0.103274	0.109739	-0.941089	0.346659	0.727039
STRG.345.2	478.324	0.0240348	0.100388	0.239418	0.810781	0.949321
STRG.346.1	633.388	0.0907361	0.0907479	0.99987	0.317373	0.701664
STRG.347.1	50.2711	0.0847343	0.256845	0.329904	0.741473	0.929287
STRG.348.1	7.17104	0.193893	0.657113	0.295068	0.767942	0.936822
STRG.349.1	39.8946	-0.299146	0.284488	-1.05152	0.293018	0.67994
STRG.350.1	57.1925	-0.139375	0.247346	-0.56348	0.573108	0.865145
STRG.351.1	249.721	-0.10771	0.126538	-0.851207	0.394654	0.761625
STRG.352.1	1.80666	-0.278083	1.43192	-0.194203	0.846017	NA
STRG.353.1	75.4779	-0.0355594	0.209567	-0.16968	0.865262	0.964646
STRG.354.1	1000.13	-0.040835	0.0829841	-0.492082	0.622661	0.885799
STRG.354.2	844.79	-0.0875565	0.0838684	-1.04397	0.296497	0.6839
STRG.356.1	920.393	-0.0529699	0.0849274	-0.623708	0.532819	0.844804
STRG.357.1	537.134	-0.0342581	0.0989309	-0.346284	0.72913	0.924815
STRG.357.2	371.3	-0.0723463	0.106245	-0.68094	0.495909	0.823168
STRG.357.3	202.095	-0.119957	0.13693	-0.876046	0.381005	0.752622
STRG.358.1	163.386	-0.1097	0.148432	-0.739058	0.459872	0.802126
STRG.359.1	537.134	-0.0342581	0.0989309	-0.346284	0.72913	0.924815
STRG.359.2	452.336	-0.0541645	0.098521	-0.549776	0.582473	0.869473
STRG.359.3	304.399	-0.0834444	0.114721	-0.727371	0.466999	0.806792
STRG.359.4	452.226	-0.0534348	0.0985237	-0.542355	0.587574	0.871737
STRG.359.5	570.173	0.00925002	0.0918931	0.100661	0.91982	0.980324
STRG.360.1	269.045	-0.0999342	0.124357	-0.803609	0.421623	0.779368
STRG.362.1	1.75431	1.08843	1.38398	0.786452	0.431603	NA
STRG.365.1	116.578	-0.0389129	0.178351	-0.218182	0.827287	0.953814
STRG.368.1	192.204	0.110411	0.154639	0.713991	0.475233	0.811891
STRG.369.1	35.402	-0.0382925	0.300479	-0.127438	0.898593	0.973621
STRG.370.1	126.397	-0.20573	0.181327	-1.13458	0.25655	0.646815
STRG.371.1	641.172	0.0938079	0.0942857	0.994933	0.319769	0.703828
STRG.372.1	1086.42	-0.0472063	0.0810677	-0.582307	0.56036	0.858324
STRG.373.1	476.486	-0.186627	0.100326	-1.8602	0.0628574	0.339208
STRG.374.1	2491.66	-0.0435591	0.0638157	-0.682577	0.494874	0.822474
STRG.374.2	2491.66	-0.0435591	0.0638157	-0.682577	0.494874	0.822474
STRG.375.1	204.354	-0.104356	0.14208	-0.734486	0.462653	0.80387
STRG.376.1	54.2114	0.00625474	0.250156	0.0250034	0.980052	0.99472
STRG.377.1	153.125	-0.198136	0.15922	-1.24442	0.213347	0.60092
STRG.378.1	89.2349	-0.444488	0.199823	-2.2244	0.0261213	0.202121
STRG.379.1	85.0277	-0.354827	0.219932	-1.61335	0.106668	0.439434
STRG.380.1	229.633	-0.0370515	0.133786	-0.276945	0.781822	0.940548
STRG.381.1	707.369	-0.131323	0.0879666	-1.49287	0.135471	0.491178
STRG.382.1	25.2863	0.00566739	0.362335	0.0156413	0.987521	0.996688
STRG.383.1	9.98247	1.04289	0.577744	1.8051	0.0710583	0.362106
STRG.384.1	720.055	-0.113268	0.0941019	-1.20367	0.228716	0.618136
STRG.384.2	716.946	-0.103073	0.0932965	-1.10479	0.26925	0.656887
STRG.384.3	558.918	-0.120391	0.0986775	-1.22004	0.222448	0.611117
STRG.384.4	316.185	-0.0462026	0.12129	-0.380926	0.703258	0.915803
STRG.384.5	323.293	-0.0949902	0.120993	-0.78509	0.432401	0.785457
STRG.384.6	314.047	-0.056111	0.121212	-0.462915	0.643425	0.892401
STRG.384.7	311.536	-0.0924449	0.12318	-0.750483	0.452964	0.797909
STRG.384.8	130.325	-0.279135	0.197884	-1.4106	0.158363	0.526666
STRG.384.9	127.059	-0.288979	0.196654	-1.46948	0.141702	0.502082
STRG.385.1	583.168	-0.142529	0.089306	-1.59596	0.110498	0.447276
STRG.385.2	588.004	-0.13489	0.0897505	-1.50295	0.132852	0.486305
STRG.386.1	314.047	-0.056111	0.121212	-0.462915	0.643425	0.892401
STRG.386.2	656.737	-0.0976684	0.0937754	-1.04151	0.297637	0.685133
STRG.386.3	311.536	-0.0924449	0.12318	-0.750483	0.452964	0.797909
STRG.385.3	107.649	-0.20254	0.182269	-1.11121	0.266477	0.654758
STRG.387.1	3.34184	1.51717	0.991797	1.52972	0.126086	NA
STRG.387.2	3.24797	1.71814	1.02491	1.67639	0.0936614	NA
STRG.386.4	288.065	-0.0805373	0.126208	-0.63813	0.523389	0.839608
STRG.388.1	19.1912	-0.24013	0.428726	-0.560101	0.575411	0.866628
STRG.392.1	568.978	-0.127434	0.0901872	-1.41299	0.157658	0.525771
STRG.393.1	206.833	-0.00285911	0.136406	-0.0209603	0.983277	0.995494
STRG.394.1	234.73	0.056989	0.134285	0.424387	0.671283	0.903563
STRG.395.1	133.205	-0.392051	0.177947	-2.20319	0.0275817	0.20937
STRG.396.1	293.282	-0.129527	0.119524	-1.08369	0.278501	0.665678
STRG.397.1	92.186	-0.115622	0.194254	-0.595209	0.551704	0.853637
STRG.398.1	1241.93	-0.14252	0.0728412	-1.95658	0.0503965	0.301729
STRG.398.2	1243.72	-0.141701	0.0728186	-1.94595	0.0516607	0.305314
STRG.398.3	1241.91	-0.142487	0.0728653	-1.95548	0.0505259	0.302096
STRG.398.4	1241.82	-0.142266	0.0728513	-1.95283	0.0508397	0.303074
STRG.399.1	178.789	-0.22208	0.144004	-1.54218	0.123029	0.470181
STRG.400.1	1.94235	-1.85305	1.45916	-1.26994	0.204105	NA
STRG.402.1	511.923	-0.120395	0.0981861	-1.22619	0.220126	0.608317
STRG.403.1	43.2195	-0.0118264	0.271118	-0.0436209	0.965207	0.990838
STRG.404.1	264.562	-0.109731	0.122599	-0.895042	0.370765	0.744901
STRG.405.1	176.138	-0.171627	0.150863	-1.13763	0.255274	0.645744
STRG.406.1	124.105	-0.316237	0.165857	-1.90669	0.0565607	0.320842
STRG.407.1	751.807	-0.213235	0.0858805	-2.48293	0.0130307	0.127096
STRG.408.1	132.39	-0.363504	0.161346	-2.25295	0.0242623	0.192785
STRG.409.1	7.73881	0.808101	0.662222	1.22029	0.222356	0.611117
STRG.410.1	180.356	-0.134866	0.149874	-0.899863	0.368193	0.742566
STRG.411.1	187.67	-0.126497	0.148253	-0.853249	0.393521	0.761486
STRG.411.2	189.741	-0.126042	0.148596	-0.848218	0.396317	0.762514
STRG.411.3	184.713	-0.0649332	0.153648	-0.422611	0.672579	0.904021
STRG.412.1	183.004	-0.06358	0.154191	-0.412345	0.680086	0.907342
STRG.416.1	190.51	-0.0659111	0.141559	-0.465607	0.641497	0.891928
STRG.417.1	178.768	-0.0604494	0.146125	-0.413683	0.679106	0.906987
STRG.418.1	122.207	-0.160289	0.181001	-0.885568	0.37585	0.748858
STRG.419.1	118.972	-0.199806	0.174635	-1.14414	0.252567	0.642801
STRG.420.1	527.85	-0.175557	0.107909	-1.6269	0.103758	0.433972
STRG.421.1	324.143	-0.194716	0.132284	-1.47196	0.141033	0.500783
STRG.422.1	35.3498	-0.405419	0.304165	-1.33289	0.182567	0.563356
STRG.422.2	17.6195	-0.662784	0.434979	-1.52371	0.12758	0.477584
STRG.422.3	9.29776	-0.335667	0.573436	-0.585361	0.558305	0.857388
STRG.424.1	20.3595	-0.401124	0.397291	-1.00965	0.312664	0.697694
STRG.426.1	48.6198	-0.0647777	0.255793	-0.253243	0.800081	0.945728
STRG.427.1	45.3909	0.104061	0.270649	0.384488	0.700617	0.915061
STRG.428.1	27.0843	0.329786	0.362887	0.908784	0.363464	0.73936
STRG.431.1	297.343	-0.066333	0.120394	-0.550968	0.581656	0.868728
STRG.431.2	297.343	-0.066333	0.120394	-0.550968	0.581656	0.868728
STRG.432.1	120.27	0.214542	0.174349	1.23053	0.218498	0.606155
STRG.433.1	420.69	0.0364423	0.104634	0.348285	0.727626	0.924416
STRG.434.1	611.34	-0.0734213	0.0955809	-0.768159	0.442393	0.791084
STRG.435.1	322.864	-0.0107913	0.129677	-0.0832167	0.933679	0.983235
STRG.436.1	1288.84	0.000365834	0.071934	0.00508569	0.995942	0.998957
STRG.438.1	222.563	-0.142591	0.150034	-0.950393	0.341913	0.723338
STRG.439.1	948.623	-0.0491626	0.0806593	-0.609509	0.542187	0.848759
STRG.441.1	769.409	-0.020093	0.0815569	-0.246368	0.805397	0.947823
STRG.442.1	5244.88	0.0425375	0.0565594	0.752086	0.451999	0.79745
STRG.443.1	673.595	-0.0642879	0.108622	-0.59185	0.553951	0.855154
STRG.444.1	5491.47	0.0276665	0.0561644	0.492599	0.622296	0.885665
STRG.445.1	190.897	0.0175855	0.141537	0.124247	0.90112	0.974104
STRG.446.1	51.9659	-0.298885	0.256855	-1.16363	0.244573	0.634795
STRG.447.1	62.5523	-0.232324	0.230724	-1.00693	0.313966	0.698584
STRG.449.1	292.478	-0.125742	0.119769	-1.04988	0.293776	0.681069
STRG.457.1	333.205	-0.169551	0.112186	-1.51134	0.130702	0.483068
STRG.458.1	483.031	-0.215404	0.0990842	-2.17395	0.029709	0.21868
STRG.459.1	239.121	-0.20708	0.127643	-1.62234	0.10473	0.435949
STRG.460.1	128.961	-0.191876	0.168791	-1.13677	0.255637	0.646048
STRG.461.1	1277.26	-0.188478	0.0730776	-2.57915	0.00990447	0.10456
STRG.462.1	209.669	-0.189377	0.133729	-1.41613	0.156737	0.524773
STRG.466.1	2305.4	-0.105883	0.0676178	-1.5659	0.117372	0.460009
STRG.469.1	2305.4	-0.105883	0.0676178	-1.5659	0.117372	0.460009
STRG.470.1	4.48001	-1.36969	0.899531	-1.52267	0.127842	0.478062
STRG.471.1	151.239	-0.0141904	0.166795	-0.0850771	0.9322	0.983046
STRG.472.1	574.176	-0.115151	0.0952866	-1.20847	0.226865	0.616076
STRG.473.1	455.039	-0.149476	0.103404	-1.44556	0.148302	0.512548
STRG.474.1	59.8141	-0.511346	0.260522	-1.96277	0.0496728	0.299171
STRG.475.1	7.89644	0.632069	0.63253	0.999272	0.317663	0.701865
STRG.476.1	175.423	-0.13529	0.145031	-0.932837	0.350904	0.730194
STRG.477.1	74.7704	-0.0272344	0.219997	-0.123795	0.901478	0.974205
STRG.478.1	12.995	-0.667539	0.531876	-1.25507	0.209455	0.596671
STRG.480.1	245.831	-0.173395	0.1473	-1.17716	0.239133	0.628975
STRG.480.2	255.837	-0.176934	0.145391	-1.21695	0.223621	0.612358
STRG.480.3	255.837	-0.176934	0.145391	-1.21695	0.223621	0.612358
STRG.481.1	52.1096	-0.191888	0.251232	-0.763787	0.444994	0.792523
STRG.482.1	49.6593	-0.110614	0.262312	-0.421689	0.673252	0.904134
STRG.483.1	87.2406	0.107028	0.193358	0.553523	0.579905	0.868267
STRG.484.1	8726.9	-0.0176573	0.0713366	-0.247521	0.804505	0.947433
STRG.484.2	6617.54	0.0839548	0.0620226	1.35362	0.175859	0.553999
STRG.485.1	2754.68	-0.104568	0.0758268	-1.37904	0.167882	0.541716
STRG.486.1	1.92462	0.348189	1.29612	0.26864	0.788206	NA
STRG.487.1	2.96888	0.0281355	1.08183	0.0260073	0.979252	NA
STRG.488.1	1.99311	0.711416	1.22744	0.579595	0.562188	NA
STRG.490.1	3.20965	1.14774	1.02795	1.11653	0.264194	NA
STRG.492.1	12076.3	0.00208689	0.0644773	0.0323662	0.97418	0.993717
STRG.492.2	8726.9	-0.0176573	0.0713366	-0.247521	0.804505	0.947433
STRG.493.1	285.136	0.00954848	0.118218	0.0807702	0.935625	0.983535
STRG.494.1	2754.88	-0.104346	0.0758814	-1.37512	0.169094	0.543134
STRG.495.1	832.853	0.0251336	0.0923106	0.272272	0.785413	0.941461
STRG.496.1	164.2	0.0165761	0.16846	0.0983979	0.921616	0.980565
STRG.497.1	443.806	-0.0351991	0.111625	-0.315335	0.752508	0.932665
STRG.498.1	1636.27	-0.0140967	0.0862373	-0.163464	0.870153	0.966075
STRG.499.1	335.55	-0.120891	0.134692	-0.897541	0.36943	0.743896
STRG.500.1	82.6206	-0.0497495	0.208916	-0.238132	0.811779	0.949437
STRG.501.1	67.7321	-0.238932	0.229487	-1.04116	0.297803	0.685174
STRG.502.1	155.905	0.23686	0.172075	1.37649	0.168669	0.542451
STRG.503.1	1215.39	-0.0123913	0.0736469	-0.168252	0.866385	0.965058
STRG.504.1	17.8677	0.629819	0.42492	1.48221	0.138286	0.49571
STRG.505.1	84.9512	0.0674047	0.197442	0.34139	0.73281	0.925882
STRG.506.1	124.899	-0.0465582	0.169511	-0.274661	0.783577	0.941136
STRG.507.1	78.4335	-0.228512	0.214154	-1.06704	0.285953	0.673134
STRG.508.1	220.916	-0.00817226	0.128858	-0.0634206	0.949432	0.986713
STRG.509.1	81.6604	0.202952	0.201618	1.00661	0.31412	0.698584
STRG.510.1	31.3175	-0.683235	0.325576	-2.09854	0.0358571	0.245853
STRG.511.1	90.8952	-0.150272	0.197991	-0.758983	0.447863	0.794281
STRG.512.1	114.166	-0.0780883	0.173287	-0.45063	0.652257	0.895425
STRG.513.1	62.312	-0.180304	0.237921	-0.75783	0.448553	0.794603
STRG.514.1	1502.98	-0.0299259	0.0686133	-0.436153	0.662726	0.899457
STRG.515.1	108.016	0.0778174	0.174181	0.446761	0.655048	0.8963
STRG.516.1	297.728	-0.33066	0.119522	-2.76653	0.00566559	0.0693261
STRG.516.2	297.32	-0.326839	0.119764	-2.72901	0.0063524	0.0755209
STRG.518.1	3.33542	-0.0941325	1.05165	-0.0895094	0.928677	NA
STRG.521.1	36.361	-0.247345	0.294462	-0.839989	0.400914	0.765902
STRG.522.1	2.63056	-0.466056	1.16175	-0.401168	0.688297	NA
STRG.524.1	104.958	0.165133	0.179938	0.917721	0.358765	0.735885
STRG.525.1	319.158	0.0332169	0.11651	0.285099	0.775568	0.938677
STRG.526.1	168.766	-0.0479598	0.159059	-0.301522	0.763017	0.935626
STRG.527.1	501.941	-0.112387	0.107291	-1.0475	0.294869	0.682243
STRG.529.1	2.97914	-0.0546503	1.02102	-0.0535251	0.957314	NA
STRG.530.1	18.5617	-0.118433	0.407645	-0.290529	0.771412	0.937672
STRG.531.1	99.2126	-0.506343	0.218539	-2.31695	0.0205064	0.172413
STRG.532.1	208.787	-0.179399	0.133617	-1.34264	0.179389	0.558992
STRG.534.1	9.80478	-1.31937	0.603745	-2.18531	0.0288661	0.215204
STRG.535.1	41.0331	-0.57717	0.285456	-2.02192	0.0431847	0.274908
STRG.536.1	12.6711	0.754165	0.493462	1.52831	0.126435	0.476214
STRG.537.1	170.474	-0.390116	0.152152	-2.56398	0.0103478	0.108209
STRG.538.1	5.67328	-0.467182	0.775553	-0.602385	0.546918	0.851128
STRG.538.2	13.8065	0.162803	0.503349	0.323439	0.746363	0.931096
STRG.539.1	18.3191	0.441513	0.425656	1.03725	0.299618	0.686572
STRG.543.1	5768.15	-0.011321	0.060449	-0.187282	0.85144	0.96058
STRG.543.2	5767.22	-0.0110512	0.0604448	-0.182831	0.854931	0.96132
STRG.543.3	5767.02	-0.0111534	0.060457	-0.184485	0.853633	0.961117
STRG.543.4	5727.87	-0.0130978	0.0604087	-0.216819	0.828349	0.954082
STRG.543.5	5177.02	0.0105836	0.0613289	0.172571	0.862988	0.964058
STRG.544.1	214.028	0.0875187	0.13918	0.628815	0.52947	0.843037
STRG.545.1	6385.46	-0.00361404	0.0611325	-0.0591182	0.952858	0.987657
STRG.545.2	6384.52	-0.00336913	0.0611259	-0.0551179	0.956045	0.988133
STRG.545.3	6385.25	-0.0037062	0.0611476	-0.0606107	0.951669	0.987209
STRG.545.4	6297.38	-0.00352612	0.06082	-0.0579763	0.953768	0.987796
STRG.546.1	177.928	0.309578	0.154333	2.00591	0.0448655	0.281928
STRG.547.1	306.132	0.0237032	0.124863	0.189834	0.849439	0.959887
STRG.548.1	147.492	0.0537553	0.15449	0.347953	0.727876	0.924478
STRG.549.1	843.762	0.0690604	0.0825144	0.836949	0.402621	0.76696
STRG.549.2	1088.47	0.140413	0.0829771	1.69219	0.0906097	0.406696
STRG.549.3	1199.97	0.105994	0.078776	1.34552	0.178459	0.557858
STRG.550.1	668.878	-0.0612721	0.087981	-0.696424	0.486163	0.817232
STRG.551.1	3.94091	-0.125194	0.903395	-0.138581	0.889781	NA
STRG.552.1	740.097	-0.0578923	0.0855156	-0.67698	0.498419	0.824666
STRG.552.2	739.784	-0.0582665	0.0855736	-0.680893	0.495939	0.823188
STRG.553.1	17.4871	0.0890128	0.421298	0.211282	0.832667	0.954775
STRG.554.1	110.226	-0.320005	0.17591	-1.81914	0.0688901	0.356323
STRG.555.1	15.3951	0.718361	0.469446	1.53023	0.12596	0.475428
STRG.557.1	198.65	-0.208903	0.138915	-1.50382	0.132627	0.486147
STRG.558.1	4.74135	-0.909355	0.830589	-1.09483	0.27359	0.660394
STRG.560.1	4.14509	0.0650194	0.885492	0.0734274	0.941466	NA
STRG.562.1	1.81825	0.990017	1.34165	0.737909	0.46057	NA
STRG.563.1	211.38	0.175476	0.141786	1.23761	0.21586	0.602997
STRG.564.1	254.744	0.283181	0.129606	2.18494	0.028893	0.215204
STRG.566.1	9.39637	0.343138	0.621138	0.552434	0.580651	0.868641
STRG.567.1	613.656	0.0858848	0.0878289	0.977865	0.328141	0.711831
STRG.568.1	459.007	0.0376736	0.0971665	0.387722	0.698222	0.913858
STRG.570.1	77.5847	0.118437	0.215588	0.549367	0.582754	0.869563
STRG.577.1	3.03344	-1.07648	1.08716	-0.990179	0.322087	NA
STRG.578.1	21.0046	0.152705	0.401843	0.380012	0.703936	0.91612
STRG.580.1	5.87848	-0.0550906	0.716288	-0.0769113	0.938694	0.984214
STRG.582.1	382.862	-0.127521	0.109654	-1.16294	0.244854	0.635143
STRG.583.1	1103.05	-0.0300209	0.0759096	-0.395482	0.692487	0.911371
STRG.584.1	578.482	0.0834498	0.106175	0.785965	0.431888	0.785128
STRG.585.1	3624.86	0.0237299	0.0656906	0.361238	0.717922	0.921307
STRG.585.2	3617.84	0.022151	0.0659431	0.335911	0.736938	0.927456
STRG.585.3	3615.45	0.0224384	0.0658837	0.340576	0.733423	0.926202
STRG.585.4	3191.66	0.032337	0.0670486	0.482293	0.629598	0.887908
STRG.586.1	2.30611	-0.260927	1.17189	-0.222655	0.823804	NA
STRG.588.1	861.875	0.0243326	0.0888855	0.273752	0.784275	0.941251
STRG.589.1	2.89033	-0.0595545	1.02362	-0.0581804	0.953605	NA
STRG.590.1	4.72236	1.55195	0.864053	1.79613	0.0724738	0.365248
STRG.591.1	3.00462	1.0337	1.02465	1.00883	0.313057	NA
STRG.592.1	6.06615	0.800194	0.731042	1.09459	0.273694	0.660569
STRG.593.1	3.98402	-0.332576	0.938782	-0.354263	0.723142	NA
STRG.594.1	2.49702	-0.419765	1.16252	-0.361083	0.718038	NA
STRG.595.1	100.775	0.151133	0.188378	0.802287	0.422387	0.779811
STRG.596.1	108.918	0.380487	0.177168	2.14761	0.0317446	0.22797
STRG.597.1	546.409	0.342288	0.117521	2.91257	0.00358463	0.0488496
STRG.598.1	212.119	0.325305	0.149467	2.17644	0.0295226	0.218046
STRG.600.1	62.0336	-0.183913	0.232172	-0.792141	0.428278	0.782586
STRG.601.1	76.9582	-0.120554	0.209958	-0.57418	0.565846	0.861236
STRG.602.1	197.361	0.358587	0.136729	2.62261	0.00872579	0.0957498
STRG.603.1	171.462	-0.103157	0.159565	-0.646489	0.517963	0.83647
STRG.604.1	1634.73	0.160051	0.0818006	1.9566	0.050395	0.301729
STRG.605.1	139.886	-0.0114225	0.161992	-0.0705127	0.943786	0.985649
STRG.608.1	365.927	0.23229	0.112051	2.07308	0.0381651	0.254661
STRG.610.1	1587.42	0.191308	0.0779027	2.45573	0.0140598	0.133585
STRG.611.1	382.213	0.186444	0.10443	1.78534	0.0742065	0.368869
STRG.613.1	10.179	-0.0212424	0.561284	-0.0378461	0.96981	0.992348
STRG.614.1	70.1335	0.17946	0.246141	0.729096	0.465943	0.806197
STRG.616.1	80.7708	-0.0240948	0.204374	-0.117896	0.90615	0.975734
STRG.617.1	448.858	-0.0143845	0.101157	-0.1422	0.886922	0.970009
STRG.618.1	177.787	0.0535681	0.140609	0.380971	0.703224	0.915796
STRG.619.1	372.353	0.0250716	0.108011	0.232121	0.816444	0.950198
STRG.620.1	433.093	0.228749	0.103874	2.20217	0.0276531	0.209706
STRG.621.1	3.758	-0.751451	0.994617	-0.755518	0.449938	NA
STRG.622.1	51.3509	0.234862	0.268447	0.874891	0.381633	0.753068
STRG.623.1	1530.16	0.159369	0.0715583	2.22712	0.0259393	0.201216
STRG.624.1	13.6552	0.0671546	0.482899	0.139066	0.889398	0.970523
STRG.625.1	253.817	-0.0241551	0.121427	-0.198927	0.84232	0.957896
STRG.626.1	2.58683	0.307971	1.07327	0.286946	0.774154	NA
STRG.629.1	2020.64	0.0991169	0.0651549	1.52125	0.128197	0.478699
STRG.631.1	2041.84	0.0892542	0.0652491	1.3679	0.171344	0.546574
STRG.632.1	69.765	0.0254861	0.229088	0.11125	0.911418	0.977303
STRG.633.1	578.181	0.287307	0.100549	2.85738	0.00427153	0.0559875
STRG.634.1	350.15	0.204109	0.116186	1.75674	0.078962	0.38085
STRG.635.1	1593.43	0.247808	0.0815122	3.04013	0.00236477	0.0351367
STRG.639.1	212.107	0.354826	0.161459	2.19763	0.0279758	0.211427
STRG.640.1	2.79714	0.379184	1.06078	0.357458	0.720749	NA
STRG.643.1	6.47649	-0.528457	0.689576	-0.76635	0.443468	0.791764
STRG.644.1	420.855	0.168461	0.125049	1.34716	0.177928	0.557007
STRG.645.1	654.968	0.0592948	0.107546	0.551344	0.581398	0.868641
STRG.645.2	765.557	0.101198	0.105262	0.961395	0.336354	0.717983
STRG.645.3	645.552	0.0563615	0.108003	0.521851	0.601774	0.878801
STRG.645.4	994.555	0.200045	0.106154	1.88448	0.0595001	0.3287
STRG.646.1	3.71158	0.266967	0.893629	0.298745	0.765135	NA
STRG.647.1	1.75956	-0.242617	1.2952	-0.187321	0.851409	NA
STRG.648.1	4.80399	-0.712756	0.813545	-0.876111	0.38097	0.7526
STRG.649.1	55.5791	-0.21456	0.245692	-0.873287	0.382507	0.75398
STRG.650.1	22.988	-0.37768	0.371336	-1.01708	0.309114	0.694458
STRG.651.1	22.2147	-0.333079	0.381113	-0.873963	0.382138	0.753619
STRG.652.1	184.382	-0.102295	0.148507	-0.688821	0.490936	0.820027
STRG.653.1	1.79811	0.387746	1.35945	0.285223	0.775474	NA
STRG.654.1	205.03	-0.129827	0.142937	-0.908283	0.363729	0.739585
STRG.655.1	5.6209	-0.194926	0.750697	-0.259661	0.795126	0.94353
STRG.658.1	145.102	0.083899	0.155807	0.538482	0.590244	0.873326
STRG.659.1	407.29	0.119796	0.104057	1.15125	0.249628	0.639947
STRG.660.1	3.84169	1.22003	0.898561	1.35776	0.174539	NA
STRG.664.1	22.5412	0.615183	0.377004	1.63177	0.102728	0.432272
STRG.665.1	311.731	0.0846582	0.114266	0.740885	0.458763	0.801583
STRG.666.1	256.278	0.14881	0.13059	1.13952	0.254485	0.645174
STRG.667.1	378.778	-0.0719302	0.107763	-0.667488	0.50446	0.828175
STRG.668.1	1184.56	0.0712378	0.0749859	0.950015	0.342104	0.723525
STRG.669.1	39.1482	0.623778	0.288149	2.16477	0.0304052	0.221816
STRG.670.1	22.7336	0.437622	0.365009	1.19894	0.230553	0.619882
STRG.671.1	824.29	-0.0010424	0.0843898	-0.0123521	0.990145	0.997326
STRG.671.2	824.29	-0.0010424	0.0843898	-0.0123521	0.990145	0.997326
STRG.673.1	4.9576	1.03705	0.848982	1.22152	0.221891	0.610571
STRG.674.1	29.7432	-0.320225	0.349326	-0.916692	0.359304	0.736086
STRG.675.1	1.8706	-1.89125	1.454	-1.30072	0.193353	NA
STRG.676.1	483.943	0.0766606	0.0960584	0.798062	0.424835	0.780722
STRG.677.1	1189.23	0.29206	0.084809	3.44374	0.000573721	0.0106327
STRG.678.1	1598.49	0.266905	0.080396	3.31988	0.000900554	0.0158538
STRG.679.1	217.609	0.367376	0.140018	2.62377	0.00869615	0.0956144
STRG.680.1	380.882	0.193947	0.110416	1.75651	0.0790015	0.380909
STRG.678.2	1013.42	0.115035	0.0772779	1.48859	0.136594	0.492779
STRG.678.3	855.157	0.132113	0.0830516	1.59073	0.11167	0.449118
STRG.678.4	902.392	0.129657	0.0819407	1.58232	0.113576	0.452201
STRG.678.5	872.37	0.141387	0.081202	1.74118	0.0816527	0.386711
STRG.678.6	1105.19	0.153932	0.0784118	1.96312	0.0496322	0.299005
STRG.678.7	992.011	0.1347	0.0785738	1.71431	0.0864726	0.397315
STRG.678.8	1182	0.142434	0.0751731	1.89474	0.0581267	0.325257
STRG.681.1	4.1201	-0.0379939	0.865657	-0.0438902	0.964992	NA
STRG.682.1	4.62837	0.426123	0.851128	0.500657	0.616613	0.883404
STRG.683.1	1.94245	1.51079	1.31615	1.14789	0.251016	NA
STRG.684.1	4.18605	0.417535	0.849106	0.491734	0.622907	NA
STRG.685.1	7.22061	0.0903295	0.668917	0.135038	0.892582	0.971312
STRG.686.1	4.17849	-0.00231908	0.918606	-0.00252456	0.997986	NA
STRG.690.1	446.794	0.20136	0.113349	1.77646	0.0756566	0.372379
STRG.691.1	1.79692	0.422366	1.30081	0.324695	0.745412	NA
STRG.694.1	3.08116	1.82855	1.05767	1.72884	0.0838368	NA
STRG.696.1	3.26613	1.38631	1.03987	1.33315	0.182484	NA
STRG.700.1	1.64694	0.624099	1.36948	0.455719	0.648592	NA
STRG.702.1	13.67	0.151175	0.477523	0.316581	0.751561	0.932238
STRG.703.1	197.495	-0.469977	0.156716	-2.9989	0.00270957	0.0393154
STRG.704.1	197.301	-0.473446	0.15684	-3.01865	0.00253906	0.0373081
STRG.705.1	54.1893	0.0260238	0.244008	0.106651	0.915066	0.978811
STRG.706.1	13.8817	-0.410519	0.475401	-0.863522	0.38785	0.757846
STRG.707.1	59.5981	-0.265771	0.237519	-1.11895	0.263163	0.651951
STRG.708.1	289.675	0.0821416	0.121757	0.674637	0.499906	0.825441
STRG.709.1	1002.32	0.37285	0.0963198	3.87096	0.000108408	0.00234992
STRG.710.1	691.768	0.476485	0.196546	2.42429	0.0153383	0.141623
STRG.711.1	1304.41	0.336249	0.081818	4.10971	3.9615e-05	0.000917455
STRG.712.1	1874.35	0.241556	0.0854426	2.82712	0.00469691	0.0600452
STRG.713.1	822.871	0.23321	0.0915445	2.5475	0.0108498	0.111427
STRG.714.1	462.312	0.162749	0.0993121	1.63876	0.101264	0.429356
STRG.715.1	382.812	0.228842	0.105928	2.16035	0.0307459	0.223322
STRG.707.2	5941.92	0.286562	0.0760586	3.76764	0.000164796	0.00345594
STRG.716.1	98.4899	-0.25681	0.187731	-1.36797	0.171322	0.546574
STRG.717.1	423.432	0.0266877	0.101035	0.264143	0.79167	0.942728
STRG.720.1	143.188	0.241557	0.155766	1.55077	0.120957	0.466453
STRG.721.1	114.779	0.136511	0.188544	0.724025	0.46905	0.807868
STRG.723.1	795.881	0.0598103	0.091006	0.657212	0.511045	0.832621
STRG.728.1	28.7843	0.106886	0.335116	0.318951	0.749763	0.931733
STRG.729.1	2.2064	-0.134744	1.22175	-0.110288	0.912181	NA
STRG.731.1	256.248	0.199222	0.12854	1.54989	0.121169	0.466991
STRG.731.2	256.67	0.198826	0.128679	1.54513	0.122315	0.468752
STRG.731.3	256.67	0.198826	0.128679	1.54513	0.122315	0.468752
STRG.732.1	15.6968	0.538118	0.446658	1.20476	0.228295	0.617428
STRG.733.1	65.6516	0.191803	0.225506	0.850546	0.395021	0.761625
STRG.734.1	34.158	-0.313955	0.307277	-1.02173	0.306907	0.692789
STRG.737.1	859.158	0.101781	0.0935915	1.0875	0.276814	0.663593
STRG.738.1	384.521	0.170568	0.121048	1.40909	0.158809	0.527445
STRG.739.1	10.9391	-0.663003	0.545769	-1.21481	0.22444	0.613441
STRG.740.1	2.85527	-0.779737	1.07007	-0.728677	0.466199	NA
STRG.744.1	54.5621	-0.114498	0.261871	-0.437231	0.661944	0.899026
STRG.746.1	62.1468	0.120283	0.242081	0.496872	0.619279	0.88476
STRG.747.1	369.65	0.147307	0.106541	1.38263	0.166778	0.539956
STRG.748.1	243.463	0.164171	0.132103	1.24275	0.213959	0.601403
STRG.750.1	272.367	0.185774	0.138975	1.33675	0.181304	0.561775
STRG.757.1	880.071	0.210296	0.0896158	2.34664	0.0189437	0.163055
STRG.757.2	880.071	0.210296	0.0896158	2.34664	0.0189437	0.163055
STRG.758.1	81.9336	0.188357	0.206094	0.913937	0.36075	0.737299
STRG.759.1	26.209	0.414915	0.365156	1.13627	0.255845	0.646048
STRG.762.1	450.268	0.0959438	0.108582	0.883603	0.376911	0.749585
STRG.763.1	306.35	-0.0592528	0.125175	-0.473358	0.635958	0.889996
STRG.764.1	1703.46	0.137347	0.077675	1.76823	0.0770219	0.376252
STRG.764.2	1706.76	0.137735	0.0776796	1.77312	0.0762085	0.373718
STRG.766.1	211.689	0.411699	0.13882	2.96569	0.00302001	0.0429335
STRG.767.1	19.8474	-0.141629	0.393364	-0.360045	0.718814	0.921564
STRG.768.1	1.9307	0.114566	1.27115	0.0901274	0.928186	NA
STRG.769.1	617.377	0.259635	0.0980859	2.64701	0.00812064	0.0909904
STRG.770.1	1788.51	-0.104913	0.0824093	-1.27307	0.202994	0.589814
STRG.770.2	1774.94	-0.104005	0.0825715	-1.25958	0.207822	0.594611
STRG.771.1	523.16	0.202195	0.102027	1.98177	0.0475046	0.291722
STRG.772.1	975.681	0.0908036	0.0818636	1.10921	0.267342	0.655502
STRG.773.1	1564.44	0.231811	0.0816944	2.83754	0.00454623	0.058729
STRG.774.1	8665.67	0.0899731	0.0616207	1.46011	0.144259	0.506157
STRG.774.2	8654.94	0.0897636	0.06172	1.45437	0.145845	0.508527
STRG.774.3	8652.1	0.0904644	0.0615893	1.46883	0.141878	0.502419
STRG.775.1	1673.4	0.0757381	0.07855	0.964202	0.334945	0.717054
STRG.776.1	57.5889	-0.0718013	0.264374	-0.27159	0.785937	0.941461
STRG.777.1	2.49155	-0.0884951	1.16219	-0.0761448	0.939304	NA
STRG.778.1	93.4936	-0.105261	0.194871	-0.540155	0.58909	0.872846
STRG.782.1	354.339	-0.171981	0.110029	-1.56305	0.11804	0.461341
STRG.783.1	4.0972	-1.92048	1.01252	-1.89672	0.0578643	NA
STRG.785.1	100.701	0.218107	0.187562	1.16285	0.244891	0.635189
STRG.786.1	146.471	-0.415944	0.173429	-2.39835	0.016469	0.148545
STRG.788.1	15.1399	-0.0847777	0.456074	-0.185886	0.852534	0.960869
STRG.788.2	82.9577	-0.491358	0.20796	-2.36275	0.0181397	0.15867
STRG.790.1	102.074	0.162611	0.184207	0.882765	0.377363	0.749758
STRG.794.1	480.935	0.300704	0.105652	2.84617	0.00442484	0.0575932
STRG.796.1	3.41664	0.243532	0.95661	0.254578	0.799049	NA
STRG.797.1	4.87387	0.134872	0.815717	0.165342	0.868675	0.965631
STRG.798.1	11.427	0.130214	0.526736	0.247209	0.804746	0.947465
STRG.800.1	4.59176	0.969958	0.83178	1.16612	0.243565	0.633518
STRG.803.1	73.0243	-0.00851477	0.216089	-0.0394041	0.968568	0.991913
STRG.804.1	164.891	0.140174	0.157152	0.891969	0.37241	0.746364
STRG.805.1	215.954	0.209821	0.132965	1.57802	0.114562	0.454362
STRG.806.1	568.833	0.153754	0.0968317	1.58784	0.112322	0.450349
STRG.807.1	151.7	0.232077	0.159772	1.45255	0.146348	0.509347
STRG.808.1	162.687	0.0311831	0.148124	0.210519	0.833262	0.954914
STRG.809.1	314.423	0.051619	0.112898	0.457219	0.647514	0.89377
STRG.810.1	987.406	0.194502	0.0869479	2.237	0.0252865	0.197956
STRG.811.1	2224.83	0.157844	0.0710539	2.22147	0.0263193	0.202875
STRG.811.2	2224.83	0.157844	0.0710539	2.22147	0.0263193	0.202875
STRG.811.3	2221.76	0.156673	0.0711521	2.20194	0.0276693	0.209794
STRG.812.1	4.13456	-0.358135	0.864036	-0.414491	0.678514	NA
STRG.814.1	319.851	0.222421	0.119046	1.86836	0.0617113	0.335382
STRG.815.1	5.5801	-0.740659	0.773452	-0.957602	0.338263	0.719787
STRG.819.1	40.2658	-0.0394368	0.320068	-0.123213	0.901938	0.974328
STRG.820.1	9.2095	0.152213	0.583038	0.261068	0.79404	0.943096
STRG.823.1	6.15435	-0.600446	0.711407	-0.844026	0.398655	0.764545
STRG.823.2	6.15435	-0.600446	0.711407	-0.844026	0.398655	0.764545
STRG.826.1	3.2528	1.02167	0.988985	1.03305	0.301581	NA
STRG.827.1	313.958	0.0697967	0.121483	0.574539	0.565603	0.861188
STRG.828.1	957.997	0.175242	0.08587	2.04079	0.0412722	0.26787
STRG.833.1	110.702	0.00780273	0.203514	0.0383401	0.969417	0.992161
STRG.837.1	806.687	-0.185023	0.104621	-1.76851	0.0769751	0.376063
STRG.837.2	805.793	-0.182144	0.104938	-1.73573	0.082612	0.388479
STRG.838.1	70.2832	0.905014	0.227463	3.97873	6.92835e-05	0.00154739
STRG.839.1	111.914	1.07288	0.174148	6.16071	7.24197e-10	2.69832e-08
STRG.840.1	1.85815	0.981474	1.27302	0.770984	0.440717	NA
STRG.841.1	874.547	1.09626	0.0887926	12.3463	5.10091e-35	3.93058e-33
STRG.841.2	871.017	1.0943	0.0887512	12.33	6.24469e-35	4.80396e-33
STRG.844.1	2.42863	0.590954	1.14445	0.516363	0.605601	NA
STRG.845.1	22.1456	0.0306172	0.382148	0.0801187	0.936143	0.983535
STRG.846.1	3.26858	-2.73852	1.29473	-2.11513	0.0344185	NA
STRG.847.1	58.829	0.0017642	0.239582	0.00736368	0.994125	0.998494
STRG.848.1	5.26882	-0.435453	0.773709	-0.562812	0.573563	0.86552
STRG.851.1	2.89804	0.799205	1.04738	0.763049	0.445434	NA
STRG.852.1	65.516	0.00909909	0.225321	0.0403827	0.967788	0.991913
STRG.854.1	68.9557	0.0392795	0.217099	0.180929	0.856423	0.962152
STRG.855.1	4.76043	-0.475322	0.83648	-0.568241	0.569871	0.863485
STRG.856.1	3.04588	0.621648	1.00479	0.618682	0.536126	NA
STRG.857.1	7.94942	-0.120354	0.61742	-0.194931	0.845447	0.958679
STRG.858.1	58.2381	-0.154101	0.241881	-0.637095	0.524063	0.840254
STRG.859.1	454.517	0.245901	0.116322	2.11396	0.0345187	0.240609
STRG.860.1	640.316	0.146621	0.0964099	1.52081	0.128307	0.478872
STRG.861.1	1652.28	0.218486	0.0856503	2.55091	0.0107442	0.110768
STRG.865.1	1.7187	-0.302666	1.3388	-0.226073	0.821144	NA
STRG.866.1	570.51	0.256693	0.102175	2.5123	0.0119947	0.119705
STRG.867.1	297.538	0.0320029	0.119951	0.266799	0.789624	0.94234
STRG.869.1	1176.41	0.175182	0.0789188	2.21977	0.0264341	0.203321
STRG.870.1	969.735	0.635085	0.0787347	8.06614	7.25574e-16	3.56168e-14
STRG.871.1	1162.46	0.83078	0.0885743	9.37947	6.63076e-21	3.77872e-19
STRG.872.1	2729.77	0.709531	0.0670467	10.5826	3.58747e-26	2.3605e-24
STRG.873.1	542.114	0.0609541	0.103137	0.591001	0.55452	0.855444
STRG.874.1	494.455	-0.142302	0.117956	-1.2064	0.227665	0.616659
STRG.876.1	1336.13	-0.00789645	0.0793765	-0.099481	0.920756	0.980471
STRG.876.2	205.787	0.281596	0.134801	2.08898	0.0367099	0.249217
STRG.877.1	7.99352	-0.279237	0.635977	-0.439067	0.660613	0.898508
STRG.878.1	869.294	-0.0309777	0.0870247	-0.355965	0.721867	0.922562
STRG.878.2	412.859	0.0147634	0.108217	0.136424	0.891486	0.970995
STRG.879.1	494.429	-0.0797317	0.101927	-0.782246	0.43407	0.786496
STRG.880.1	1483.06	-0.0153288	0.0757962	-0.202238	0.839731	0.956805
STRG.880.2	1480.14	-0.0158763	0.0758226	-0.209387	0.834146	0.955133
STRG.881.1	1.84178	1.61146	1.32259	1.21841	0.223068	NA
STRG.882.1	1.87099	-1.0482	1.34156	-0.78133	0.434608	NA
STRG.883.1	3.53886	1.12856	1.00562	1.12226	0.261752	NA
STRG.884.1	8.89624	0.391995	0.631749	0.620491	0.534934	0.846049
STRG.888.1	3.00822	0.494865	1.0633	0.465405	0.641642	NA
STRG.889.1	2.98627	1.2785	1.07104	1.1937	0.232593	NA
STRG.892.1	2.05764	2.08179	1.35485	1.53655	0.124404	NA
STRG.893.1	2.93185	1.02625	1.08489	0.945945	0.344177	NA
STRG.895.1	4.90954	0.152523	0.812285	0.187771	0.851057	0.960459
STRG.904.1	3.42591	1.30049	0.967576	1.34407	0.178926	NA
STRG.906.1	2.21736	-0.344644	1.2234	-0.281711	0.778165	NA
STRG.907.1	582.866	-0.0212844	0.0933396	-0.228032	0.819621	0.951323
STRG.907.2	582.866	-0.0212844	0.0933396	-0.228032	0.819621	0.951323
STRG.908.1	63.8565	-0.230302	0.228621	-1.00735	0.313765	0.698481
STRG.909.1	45.7702	-0.152223	0.268629	-0.566667	0.570941	0.86402
STRG.910.1	220.38	-0.0486692	0.135996	-0.357874	0.720438	0.922087
STRG.910.2	231.778	-0.0310594	0.131453	-0.236278	0.813217	0.949613
STRG.911.1	211.985	-0.195855	0.13566	-1.44372	0.148818	0.513266
STRG.912.1	282.379	-0.14031	0.123293	-1.13803	0.255109	0.645609
STRG.914.1	2.12738	0.0351716	1.21577	0.0289295	0.976921	NA
STRG.915.1	2.65149	-0.583041	1.10397	-0.528133	0.597407	NA
STRG.916.1	475.308	0.147933	0.115683	1.27878	0.200974	0.586995
STRG.918.1	6.88144	0.0724827	0.68886	0.105221	0.9162	0.979217
STRG.919.1	5.94346	1.04684	0.742544	1.4098	0.158598	0.527047
STRG.921.1	481.014	0.143951	0.114715	1.25486	0.209531	0.596678
STRG.921.2	482.348	0.145297	0.113874	1.27594	0.201975	0.588596
STRG.922.1	129.117	-0.00310118	0.165605	-0.0187264	0.985059	0.995941
STRG.923.1	1174.54	0.18467	0.0872426	2.11674	0.0342816	0.239496
STRG.925.1	2.62938	-1.134	1.12737	-1.00588	0.314474	NA
STRG.926.1	285.934	0.228767	0.127192	1.7986	0.0720814	0.364437
STRG.932.1	771.999	-0.0511287	0.0818954	-0.624318	0.532419	0.844631
STRG.933.1	1133.11	-0.00994771	0.0766075	-0.129853	0.896683	0.972885
STRG.934.1	1.98489	0.771132	1.28913	0.598181	0.549719	NA
STRG.935.1	3.19074	0.662617	1.03082	0.642804	0.520351	NA
STRG.936.1	2.31833	0.530937	1.17859	0.450486	0.65236	NA
STRG.937.1	277.018	0.0286564	0.132583	0.216139	0.828879	0.954332
STRG.940.1	244.706	0.368685	0.129835	2.83963	0.00451655	0.0584721
STRG.943.1	277.037	0.113464	0.122161	0.928807	0.352989	0.73149
STRG.944.1	3.91958	0.980673	0.921587	1.06411	0.287277	NA
STRG.945.1	401.572	0.0849569	0.108141	0.785609	0.432096	0.785273
STRG.945.2	401.572	0.0849569	0.108141	0.785609	0.432096	0.785273
STRG.945.3	400.657	0.085914	0.108289	0.793379	0.427557	0.782077
STRG.946.1	550.261	0.0478119	0.0954144	0.501098	0.616302	0.883277
STRG.946.2	550.261	0.0478119	0.0954144	0.501098	0.616302	0.883277
STRG.953.1	15.4787	0.523609	0.458606	1.14174	0.253562	0.644012
STRG.955.1	2.87907	0.722838	1.06628	0.677906	0.497831	NA
STRG.958.1	28.8634	0.120081	0.32894	0.365056	0.71507	0.920642
STRG.959.1	27.9831	0.0965011	0.335473	0.287657	0.773609	0.938107
STRG.964.1	3.97788	0.173575	0.894887	0.193963	0.846205	NA
STRG.965.1	7.22198	0.618825	0.696314	0.888715	0.374156	0.747797
STRG.969.1	24.3808	-0.235898	0.390975	-0.603358	0.54627	0.850815
STRG.973.1	6.43037	1.09426	0.70314	1.55625	0.119648	0.464144
STRG.977.1	5.9531	-0.234537	0.740028	-0.31693	0.751297	0.932145
STRG.981.1	3.58864	-1.24207	1.03138	-1.20427	0.228484	NA
STRG.984.1	1.7756	-0.259968	1.29387	-0.200923	0.840759	NA
STRG.986.1	2.19818	0.0069084	1.28142	0.0053912	0.995698	NA
STRG.988.1	19.2807	-0.166663	0.405367	-0.411141	0.680969	0.907732
STRG.988.2	37.6403	-0.0795683	0.297839	-0.267152	0.789352	0.942299
STRG.991.1	344.649	2.05877	0.120034	17.1515	6.12122e-66	7.02849e-64
STRG.992.1	976.418	2.179	0.0852331	25.5651	3.72681e-144	7.96679e-142
STRG.992.2	976.2	2.17861	0.0852357	25.5598	4.27482e-144	9.05482e-142
STRG.993.1	6.33181	2.01935	0.753132	2.68127	0.00733432	0.0840016
STRG.995.1	546.071	2.22135	0.102438	21.6849	2.84651e-104	4.76692e-102
STRG.997.1	2.35321	2.5305	1.29502	1.95402	0.0506989	NA
STRG.999.1	127.268	0.0998546	0.175757	0.568141	0.569939	0.86349
STRG.1000.1	792.767	0.228501	0.0842745	2.71139	0.00670017	0.0784669
STRG.1000.2	792.767	0.228501	0.0842745	2.71139	0.00670017	0.0784669
STRG.1000.3	792.564	0.22935	0.084232	2.72284	0.00647232	0.0765328
STRG.1002.1	118.3	0.345946	0.169503	2.04095	0.0412559	0.26787
STRG.1005.1	168.491	-0.0781587	0.150638	-0.518851	0.603865	0.879205
STRG.1007.1	374.999	0.0838775	0.111765	0.750482	0.452965	0.797909
STRG.1008.1	444.498	0.109621	0.107057	1.02395	0.30586	0.692109
STRG.1009.1	480.008	0.104405	0.109551	0.953024	0.340578	0.722095
STRG.1010.1	2698.42	0.152792	0.0832246	1.8359	0.0663725	0.349904
STRG.1010.2	1527.83	0.174277	0.0809446	2.15304	0.0313153	0.226227
STRG.1010.3	1304.49	0.115028	0.098184	1.17156	0.241375	0.63131
STRG.1013.1	2.24258	0.477921	1.20918	0.395244	0.692663	NA
STRG.1017.1	2.04787	-0.15853	1.23343	-0.128527	0.897732	NA
STRG.1018.1	395.895	-0.179906	0.11029	-1.63121	0.102845	0.432286
STRG.1019.1	12.6951	0.0405748	0.550847	0.0736591	0.941282	0.984815
STRG.1020.1	2.96224	-0.391186	1.11058	-0.352236	0.724661	NA
STRG.1023.1	17.0241	-0.0388983	0.449005	-0.0866323	0.930964	0.982875
STRG.1024.1	1.80042	-0.169486	1.33963	-0.126517	0.899323	NA
STRG.1025.1	48.6182	-0.117661	0.282694	-0.416213	0.677254	0.906002
STRG.1027.1	3.28558	-0.808139	0.987969	-0.81798	0.413369	NA
STRG.1029.1	32.8268	0.238245	0.311012	0.766032	0.443657	0.791897
STRG.1030.1	3.1818	0.0415978	1.05319	0.039497	0.968494	NA
STRG.1032.1	3.52097	-0.841585	0.966642	-0.870628	0.383958	NA
STRG.1036.1	4.83409	-0.420159	0.799909	-0.525258	0.599404	0.877383
STRG.1037.1	3.34353	0.272397	0.959175	0.283991	0.776417	NA
STRG.1038.1	4.83409	-0.420159	0.799909	-0.525258	0.599404	0.877383
STRG.1039.1	141.1	-0.0215551	0.169051	-0.127507	0.89854	0.973621
STRG.1040.1	129.164	-0.0762936	0.168807	-0.451959	0.651299	0.895167
STRG.1041.1	89.1248	-0.224717	0.205574	-1.09312	0.274341	0.661247
STRG.1042.1	6.41777	-0.0368373	0.70969	-0.0519062	0.958603	0.988896
STRG.1044.1	384.573	-0.0135739	0.105525	-0.128631	0.897649	0.973242
STRG.1047.1	1.95962	0.0756343	1.25848	0.0600996	0.952076	NA
STRG.1049.1	4.6416	1.22217	0.847248	1.44251	0.149158	0.513543
STRG.1052.1	485.721	0.210803	0.105053	2.00664	0.0447881	0.281522
STRG.1053.1	298.304	0.18438	0.126628	1.45607	0.145372	0.507756
STRG.1054.1	286.184	-0.0146999	0.11724	-0.125384	0.90022	0.973981
STRG.1055.1	414.581	0.159424	0.10566	1.50884	0.131341	0.484316
STRG.1056.1	243.903	0.124426	0.128293	0.969854	0.332119	0.715202
STRG.1058.1	2035	0.18309	0.0775579	2.36069	0.018241	0.159263
STRG.1058.2	2035	0.18309	0.0775579	2.36069	0.018241	0.159263
STRG.1059.1	60.3043	-0.0014844	0.232401	-0.00638726	0.994904	0.998654
STRG.1059.2	59.7645	0.00361875	0.23403	0.0154628	0.987663	0.996688
STRG.1060.1	4.18967	0.695736	0.897168	0.775479	0.438057	NA
STRG.1062.1	18.7071	-0.34605	0.429142	-0.806376	0.420026	0.778681
STRG.1063.1	11.3483	-0.532707	0.552463	-0.964241	0.334925	0.717054
STRG.1064.1	10.5332	-0.155483	0.558839	-0.278225	0.78084	0.940344
STRG.1065.1	9.60188	-0.0025138	0.586189	-0.00428838	0.996578	0.998986
STRG.1066.1	2.28604	-0.891149	1.22145	-0.729581	0.465646	NA
STRG.1067.1	3.53233	-0.557192	0.972672	-0.572847	0.566748	NA
STRG.1069.1	137.375	0.0495471	0.174793	0.283461	0.776823	0.93925
STRG.1069.2	137.375	0.0495471	0.174793	0.283461	0.776823	0.93925
STRG.1069.3	45.4374	-0.04679	0.271347	-0.172436	0.863095	0.964058
STRG.1070.1	1.6411	0.628511	1.41077	0.445507	0.655953	NA
STRG.1072.1	486.764	0.177423	0.105936	1.67482	0.0939695	0.414399
STRG.1073.1	5.50689	0.23811	0.780921	0.30491	0.760435	0.935371
STRG.1075.1	100.291	0.844365	0.191771	4.403	1.06766e-05	0.000268438
STRG.1076.1	1747.69	0.642041	0.0820007	7.82971	4.89016e-15	2.32185e-13
STRG.1076.2	1747.69	0.642041	0.0820007	7.82971	4.89016e-15	2.32185e-13
STRG.1076.3	1747.69	0.642041	0.0820007	7.82971	4.89016e-15	2.32185e-13
STRG.1077.1	58.3866	-0.459452	0.242283	-1.89635	0.0579144	0.324547
STRG.1078.1	31.9497	0.344469	0.320872	1.07354	0.283028	0.670399
STRG.1079.1	2.84266	0.457388	1.05004	0.435592	0.663133	NA
STRG.1080.1	6.88625	0.924216	0.73399	1.25917	0.20797	0.594852
STRG.1082.1	125.305	0.539224	0.189722	2.84218	0.00448059	0.0580711
STRG.1085.1	67.2005	0.127681	0.224439	0.568891	0.56943	0.863254
STRG.1086.1	68.9379	0.124629	0.222739	0.559531	0.575799	0.866734
STRG.1087.1	61.6447	-0.120331	0.22799	-0.527792	0.597644	0.876392
STRG.1089.1	87.3619	0.0392016	0.196509	0.199491	0.841879	0.95778
STRG.1090.1	393.137	-0.136126	0.107071	-1.27137	0.203598	0.590365
STRG.1090.2	393.137	-0.136126	0.107071	-1.27137	0.203598	0.590365
STRG.1091.1	17.5065	-0.31644	0.433825	-0.729419	0.465745	0.806156
STRG.1092.1	52.7749	-0.195162	0.24887	-0.784193	0.432927	0.785587
STRG.1092.2	52.9787	-0.206675	0.248229	-0.832597	0.405072	0.76859
STRG.1092.3	52.439	-0.202796	0.248925	-0.814686	0.415252	0.775748
STRG.1094.1	2.13544	-0.0331539	1.19403	-0.0277662	0.977849	NA
STRG.1096.1	10.3945	0.550848	0.544949	1.01083	0.3121	0.697351
STRG.1101.1	30.9642	-0.386306	0.321485	-1.20163	0.229507	0.619048
STRG.1102.1	97.7233	-0.173844	0.197669	-0.879473	0.379145	0.75094
STRG.1103.1	103.311	-0.259788	0.190491	-1.36378	0.172636	0.548851
STRG.1104.1	94.6868	-0.0473067	0.194758	-0.2429	0.808083	0.948428
STRG.1105.1	4.76065	0.00916791	0.808239	0.0113431	0.99095	0.997416
STRG.1106.1	234.515	-0.0633141	0.133393	-0.474645	0.63504	0.889794
STRG.1107.1	77.7119	-0.392075	0.214376	-1.82891	0.0674132	0.352039
STRG.1108.1	127.917	0.0894625	0.161882	0.552639	0.580511	0.868564
STRG.1109.1	1211.51	-0.0958409	0.073464	-1.3046	0.19203	0.575625
STRG.1109.2	1200.61	-0.0912013	0.073715	-1.23721	0.216007	0.603042
STRG.1111.1	69.0755	0.043373	0.2203	0.196882	0.84392	0.958288
STRG.1112.1	179.282	0.0574478	0.152718	0.376169	0.706791	0.917725
STRG.1113.1	76.5925	-0.178266	0.232061	-0.768184	0.442378	0.791084
STRG.1114.1	147.509	-0.0494793	0.154796	-0.319643	0.749239	0.931733
STRG.1115.1	968.899	-0.0311687	0.0790298	-0.394392	0.693291	0.91179
STRG.1116.1	110.421	0.102944	0.192066	0.535984	0.59197	0.874098
STRG.1117.1	38.9145	-0.364413	0.293567	-1.24133	0.214485	0.601971
STRG.1121.1	110.819	0.0485171	0.173577	0.279514	0.779851	0.940242
STRG.1123.1	484.645	0.364182	0.128483	2.83448	0.00458998	0.059046
STRG.1124.1	1.86053	0.911561	1.33563	0.682497	0.494925	NA
STRG.1125.1	487.465	0.294728	0.104575	2.81834	0.0048273	0.0612754
STRG.1126.1	1.42392	-1.32986	1.59787	-0.832271	0.405256	NA
STRG.1130.1	513.298	0.0451126	0.0961573	0.469155	0.638959	0.891105
STRG.1131.1	508.446	-0.017211	0.0992175	-0.173467	0.862284	0.964058
STRG.1132.1	389.418	0.111142	0.118298	0.939509	0.34747	0.727884
STRG.1133.1	659.447	0.0928206	0.0979792	0.947351	0.34346	0.724411
STRG.1137.1	2203.45	0.0941578	0.0774035	1.21645	0.223812	0.612554
STRG.1138.1	128.942	0.341416	0.167742	2.03536	0.0418143	0.269839
STRG.1139.1	268.048	0.160157	0.139765	1.1459	0.251837	0.641979
STRG.1140.1	1093.81	0.183678	0.103383	1.77667	0.0756221	0.37234
STRG.1141.1	532.05	0.0741864	0.107671	0.689011	0.490816	0.819984
STRG.1142.1	881.236	0.294408	0.0992798	2.96544	0.00302249	0.0429556
STRG.1143.1	895.246	0.225389	0.102658	2.19553	0.0281258	0.212078
STRG.1144.1	483.496	0.263539	0.122519	2.15101	0.0314756	0.226934
STRG.1145.1	532.938	0.277891	0.119039	2.33446	0.0195717	0.166647
STRG.1146.1	6987.19	0.236763	0.0837506	2.82699	0.00469871	0.0600452
STRG.1146.2	6998.54	0.236401	0.0838665	2.81878	0.00482063	0.0612488
STRG.1147.1	667.966	0.228684	0.116018	1.97111	0.0487116	0.29571
STRG.1148.1	1.70666	-1.63085	1.52913	-1.06652	0.286189	NA
STRG.1150.1	47.0027	-0.016188	0.261262	-0.0619608	0.950594	0.987153
STRG.1152.1	17.4185	-0.0267036	0.427447	-0.0624722	0.950187	0.987122
STRG.1156.1	21.3018	-0.510866	0.415485	-1.22957	0.218859	0.606768
STRG.1157.1	18.8026	-0.404902	0.421617	-0.960354	0.336877	0.718641
STRG.1158.1	6.74053	0.495345	0.685299	0.722816	0.469793	0.808181
STRG.1159.1	3.29072	1.65239	1.0567	1.56372	0.117882	NA
STRG.1160.1	1.91836	0.656719	1.38149	0.475371	0.634522	NA
STRG.1161.1	4.34874	0.317248	0.859426	0.36914	0.712023	0.919756
STRG.1162.1	8.00508	-0.292402	0.653599	-0.447372	0.654606	0.896064
STRG.1163.1	2.23155	-0.537491	1.3411	-0.400782	0.68858	NA
STRG.1165.1	2.47174	-0.335957	1.15454	-0.290989	0.77106	NA
STRG.1166.1	2.72269	-0.71169	1.07623	-0.661281	0.508432	NA
STRG.1167.1	3.7946	-0.748592	0.977314	-0.765969	0.443695	NA
STRG.1168.1	5.46999	0.7769	0.773477	1.00442	0.315174	0.699641
STRG.1169.1	2.52312	0.940736	1.10891	0.84834	0.396248	NA
STRG.1170.1	3.15652	0.0370216	0.98673	0.0375195	0.970071	NA
STRG.1171.1	2.05665	-0.0731404	1.20756	-0.0605685	0.951703	NA
STRG.1172.1	3.44404	0.543013	0.943698	0.57541	0.565014	NA
STRG.1174.1	63.2732	0.0375251	0.228422	0.16428	0.869511	0.965929
STRG.1177.1	1025.7	0.0524686	0.0813119	0.645275	0.518749	0.836873
STRG.1178.1	24.6469	-0.437266	0.378406	-1.15555	0.247866	0.637842
STRG.1180.1	10.3201	-0.394784	0.580796	-0.67973	0.496676	0.823575
STRG.1183.1	33.7592	-0.392268	0.329052	-1.19212	0.233216	0.623001
STRG.1184.1	538.423	0.0777087	0.0946407	0.821092	0.411594	0.773173
STRG.1185.1	87.2349	-0.0316117	0.195965	-0.161313	0.871847	0.96635
STRG.1185.2	51.2263	0.0807779	0.249809	0.323358	0.746424	0.931096
STRG.1186.1	147.992	0.0258799	0.157772	0.164033	0.869705	0.965987
STRG.1187.1	47.7088	0.168689	0.265955	0.634277	0.5259	0.841519
STRG.1188.1	2.44474	0.809162	1.1405	0.709481	0.478026	NA
STRG.1189.1	4.85102	0.82832	0.846514	0.978508	0.327823	0.711508
STRG.1190.1	8.67543	-0.166738	0.616841	-0.270309	0.786922	0.941522
STRG.1191.1	5.78669	-0.413435	0.729854	-0.566463	0.571079	0.864117
STRG.1192.1	3.06677	-0.584665	1.06729	-0.547801	0.583828	NA
STRG.1197.1	102.765	-0.167378	0.179961	-0.930079	0.35233	0.730976
STRG.1203.1	6.39175	1.02484	0.697906	1.46845	0.141981	0.50248
STRG.1206.1	638.598	-0.0748607	0.0921562	-0.812324	0.416606	0.776679
STRG.1206.2	635.416	-0.0830268	0.0924271	-0.898295	0.369028	0.743441
STRG.1207.1	137.521	-0.289959	0.17065	-1.69915	0.0892913	0.404062
STRG.1208.1	273.163	-0.246705	0.120197	-2.05251	0.04012	0.263274
STRG.1211.1	155.284	-0.203482	0.149931	-1.35717	0.174728	0.552394
STRG.1212.1	2.96561	0.244216	1.06375	0.22958	0.818418	NA
STRG.1214.1	41.3417	0.301707	0.279613	1.07902	0.280579	0.668044
STRG.1215.1	23.1254	0.0380659	0.380638	0.100005	0.92034	0.980374
STRG.1216.1	41.3417	0.301707	0.279613	1.07902	0.280579	0.668044
STRG.1217.1	555.755	0.0724746	0.095441	0.759365	0.447634	0.794189
STRG.1219.1	22.2291	-0.0093404	0.385569	-0.024225	0.980673	0.994977
STRG.1220.1	852.85	0.0673801	0.0881899	0.764035	0.444847	0.792523
STRG.1222.1	532.459	0.0266327	0.111739	0.238348	0.811611	0.949414
STRG.1222.2	532.459	0.0266327	0.111739	0.238348	0.811611	0.949414
STRG.1222.3	523.11	0.0233921	0.112124	0.208627	0.834739	0.955365
STRG.1223.1	461.618	0.00569797	0.107609	0.0529508	0.957771	0.988646
STRG.1224.1	1618.96	0.0420408	0.0757713	0.554838	0.579005	0.867869
STRG.1224.2	1618.96	0.0420408	0.0757713	0.554838	0.579005	0.867869
STRG.1224.3	661.906	0.0300389	0.0941413	0.319083	0.749664	0.931733
STRG.1224.4	661.906	0.0300389	0.0941413	0.319083	0.749664	0.931733
STRG.1224.5	661.906	0.0300389	0.0941413	0.319083	0.749664	0.931733
STRG.1224.6	991.265	0.0627418	0.082917	0.756681	0.449241	0.795144
STRG.1225.1	328.543	-0.0354344	0.112007	-0.316359	0.75173	0.932238
STRG.1227.1	3.4714	-0.204487	0.964356	-0.212045	0.832072	NA
STRG.1229.1	40.1287	0.0483378	0.294092	0.164363	0.869446	0.965929
STRG.1230.1	345.294	0.132678	0.11497	1.15402	0.248492	0.638617
STRG.1230.2	284.178	0.125313	0.122201	1.02547	0.305143	0.691346
STRG.1230.3	323.618	0.103796	0.11537	0.899684	0.368288	0.742681
STRG.1231.1	35.5913	0.319434	0.300361	1.0635	0.287555	0.674442
STRG.1232.1	3.03667	-0.20859	1.06543	-0.19578	0.844782	NA
STRG.1233.1	417.421	0.119425	0.100791	1.18489	0.236063	0.625742
STRG.1233.2	495.55	0.110861	0.0954713	1.1612	0.24556	0.635766
STRG.1233.3	495.097	0.11086	0.0954266	1.16173	0.245345	0.635564
STRG.1235.1	81.5413	0.0390086	0.202947	0.19221	0.847577	0.959383
STRG.1238.1	416.832	0.172715	0.108964	1.58507	0.112951	0.450988
STRG.1239.1	1862.53	0.210894	0.0704972	2.99152	0.00277589	0.0400273
STRG.1241.1	896.412	0.278011	0.088851	3.12895	0.00175429	0.0276387
STRG.1243.1	4.10822	0.496041	0.856025	0.579471	0.562272	NA
STRG.1246.1	5.20135	0.660061	0.782919	0.843077	0.399185	0.764917
STRG.1247.1	3.9888	1.29503	0.929219	1.39368	0.163415	NA
STRG.1248.1	71.645	0.223115	0.217919	1.02384	0.305909	0.692186
STRG.1249.1	859.361	0.149033	0.0949809	1.56909	0.116628	0.458642
STRG.1249.2	859.658	0.147926	0.0949807	1.55744	0.119367	0.464091
STRG.1249.3	859.361	0.149033	0.0949809	1.56909	0.116628	0.458642
STRG.1251.1	6.54058	-0.284801	0.709829	-0.401224	0.688255	0.910269
STRG.1252.1	82.8914	-0.606366	0.221269	-2.74041	0.00613632	0.0736295
STRG.1253.1	483.366	0.0568138	0.102346	0.555113	0.578817	0.867844
STRG.1254.1	379.444	0.170526	0.114126	1.49418	0.135128	0.491054
STRG.1255.1	380.852	0.33736	0.131842	2.55882	0.0105027	0.109286
STRG.1256.1	2060.01	0.132068	0.0765012	1.72635	0.0842837	0.392743
STRG.1256.2	1983.97	0.16181	0.0794909	2.03558	0.0417928	0.269787
STRG.1256.3	1983.97	0.16181	0.0794909	2.03558	0.0417928	0.269787
STRG.1256.4	1983.97	0.16181	0.0794909	2.03558	0.0417928	0.269787
STRG.1257.1	190.639	0.0564391	0.143675	0.392825	0.694449	0.912192
STRG.1258.1	240.074	0.351866	0.150269	2.34158	0.0192024	0.164438
STRG.1259.1	2056.59	0.272378	0.0895907	3.04025	0.00236382	0.0351367
STRG.1260.1	249.942	0.306838	0.129342	2.3723	0.0176777	0.156018
STRG.1263.1	170.071	-0.220521	0.162366	-1.35817	0.174408	0.551948
STRG.1264.1	361.487	0.0551767	0.110488	0.499392	0.617503	0.883688
STRG.1265.1	106.888	-0.0302151	0.178942	-0.168854	0.865912	0.964809
STRG.1266.1	305.402	-0.0536386	0.131618	-0.407534	0.683616	0.908433
STRG.1266.2	341.862	0.0150816	0.12709	0.118669	0.905538	0.975616
STRG.1267.1	489.959	-0.0578749	0.107404	-0.538851	0.58999	0.873191
STRG.1267.2	172.463	-0.22288	0.163805	-1.36065	0.173625	0.550372
STRG.1267.3	489.959	-0.0578749	0.107404	-0.538851	0.58999	0.873191
STRG.1268.1	7.09628	-1.48905	0.745976	-1.99611	0.0459222	0.285555
STRG.1269.1	321.136	0.0933675	0.121158	0.770628	0.440927	0.789913
STRG.1270.1	19.5791	-0.25594	0.416222	-0.614912	0.538613	0.847587
STRG.1271.1	49.5696	0.445596	0.255723	1.74249	0.0814222	0.386291
STRG.1272.1	32.9107	-0.0453534	0.31301	-0.144895	0.884794	0.969934
STRG.1273.1	8.4601	-2.06736	0.709323	-2.91455	0.00356201	0.048627
STRG.1274.1	446.131	0.218473	0.113137	1.93104	0.0534781	0.31102
STRG.1274.2	445.928	0.219997	0.113197	1.94349	0.0519569	0.306365
STRG.1275.1	62.9333	-0.402953	0.232567	-1.73263	0.0831615	0.389942
STRG.1276.1	85.6219	-0.330754	0.198973	-1.66231	0.0964509	0.419323
STRG.1276.2	2.07854	-0.0864771	1.18998	-0.0726713	0.942068	NA
STRG.1277.1	32.818	-0.254586	0.307893	-0.826866	0.408313	0.771044
STRG.1278.1	310.073	0.00163034	0.116325	0.0140154	0.988818	0.996951
STRG.1278.2	249.196	0.0805207	0.124508	0.646709	0.51782	0.836423
STRG.1279.1	1.56338	-0.67994	1.42827	-0.476058	0.634033	NA
STRG.1283.1	1.81201	0.186151	1.28837	0.144486	0.885117	NA
STRG.1288.1	271.315	-0.0479052	0.1195	-0.40088	0.688508	0.910277
STRG.1288.2	269.247	-0.0312284	0.119857	-0.260548	0.794441	0.943289
STRG.1288.3	271.08	-0.0458711	0.119416	-0.384128	0.700884	0.915128
STRG.1289.1	3288.54	0.200871	0.0658341	3.05118	0.00227947	0.0341759
STRG.1289.2	2784.16	0.193238	0.0692349	2.79104	0.00525383	0.065709
STRG.1289.3	1291.28	0.277838	0.103436	2.68609	0.00722942	0.0830711
STRG.1290.1	2107.26	0.167671	0.0681461	2.46047	0.0138756	0.132495
STRG.1291.1	633.203	0.410573	0.0989301	4.15014	3.32274e-05	0.000778067
STRG.1292.1	906.533	0.169044	0.0907975	1.86177	0.0626349	0.338337
STRG.1293.1	858.561	0.311759	0.0925843	3.3673	0.000759091	0.0135851
STRG.1294.1	545.566	0.204677	0.111855	1.82984	0.0672733	0.351954
STRG.1295.1	5894.97	0.2003	0.0603374	3.31966	0.000901276	0.0158556
STRG.1295.2	8371.88	0.22693	0.062476	3.63228	0.000280933	0.00557396
STRG.1295.3	8371.88	0.22693	0.062476	3.63228	0.000280933	0.00557396
STRG.1297.1	21.3041	0.349412	0.387366	0.90202	0.367046	0.741722
STRG.1298.1	4.02858	-0.783472	0.967623	-0.809687	0.41812	NA
STRG.1300.1	105.983	5.0095	0.33113	15.1285	1.05082e-51	1.01978e-49
STRG.1301.1	425.838	5.09067	0.179735	28.3232	1.7914e-176	4.64242e-174
STRG.1302.1	2.4015	1.69849	1.221	1.39106	0.164206	NA
STRG.1303.1	122.384	5.08824	0.311371	16.3414	5.00711e-60	5.25497e-58
STRG.1304.1	532.893	0.473085	0.100149	4.72382	2.3145e-06	6.27132e-05
STRG.1304.2	532.893	0.473085	0.100149	4.72382	2.3145e-06	6.27132e-05
STRG.1305.1	348.066	0.375922	0.110299	3.40821	0.000653907	0.0119376
STRG.1306.1	171.264	0.646537	0.146152	4.42372	9.70149e-06	0.000244983
STRG.1307.1	1835.23	0.451461	0.0685904	6.58198	4.64214e-11	1.8358e-09
STRG.1307.2	1834.32	0.450579	0.0685557	6.57245	4.94954e-11	1.95404e-09
STRG.1308.1	5.13825	0.309314	0.779277	0.396924	0.691423	0.911098
STRG.1310.1	5.13825	0.309314	0.779277	0.396924	0.691423	0.911098
STRG.1314.1	115.603	-0.0506734	0.174358	-0.290629	0.771335	0.937672
STRG.1315.1	522.124	0.261812	0.10228	2.55974	0.0104749	0.109071
STRG.1316.1	6.74881	0.135223	0.681621	0.198384	0.842745	0.957962
STRG.1318.1	1.80508	-0.134578	1.35864	-0.0990536	0.921096	NA
STRG.1319.1	2.54158	-0.467435	1.13245	-0.412763	0.679781	NA
STRG.1320.1	141.353	-0.263782	0.175331	-1.50448	0.132459	0.485846
STRG.1321.1	142.118	-0.0960522	0.164321	-0.584539	0.558858	0.85768
STRG.1322.1	169.314	0.0329288	0.151937	0.216727	0.828421	0.954082
STRG.1323.1	1135.2	-0.0579047	0.087485	-0.661882	0.508047	0.830576
STRG.1323.2	1135.95	-0.0587389	0.0873062	-0.672793	0.501079	0.826336
STRG.1323.3	1135.2	-0.0579047	0.087485	-0.661882	0.508047	0.830576
STRG.1324.1	18.6813	-0.360031	0.434586	-0.828445	0.407418	0.770318
STRG.1325.1	6.27524	-0.604532	0.726464	-0.832156	0.405321	0.768716
STRG.1327.1	4.57061	-0.793161	0.841105	-0.942998	0.345682	0.726276
STRG.1329.1	2.42408	-0.438535	1.12109	-0.391168	0.695673	NA
STRG.1331.1	700.99	-0.084946	0.0961227	-0.883725	0.376845	0.749585
STRG.1332.1	113.437	0.906507	0.185301	4.89208	9.97751e-07	2.79829e-05
STRG.1333.1	35.3687	0.468275	0.298591	1.56828	0.116815	0.45895
STRG.1334.1	1632.15	0.871859	0.0966852	9.0175	1.92423e-19	1.05013e-17
STRG.1335.1	66.7988	-0.710024	0.231623	-3.06543	0.00217358	0.0329073
STRG.1336.1	790.322	0.0354816	0.0878336	0.403963	0.68624	0.909598
STRG.1337.1	117.65	0.251951	0.181463	1.38845	0.165001	0.537278
STRG.1338.1	222.684	-0.0130318	0.129806	-0.100394	0.920031	0.980374
STRG.1339.1	287.056	0.074239	0.140662	0.527783	0.59765	0.876392
STRG.1340.1	204.888	0.0797436	0.154776	0.515219	0.6064	0.879955
STRG.1341.1	1822.83	0.114132	0.0773175	1.47615	0.139903	0.498528
STRG.1342.1	377.695	1.16238	0.112191	10.3607	3.74089e-25	2.40017e-23
STRG.1343.1	1275.46	1.02514	0.0767193	13.3622	1.00601e-40	8.51585e-39
STRG.1345.1	132.946	0.901869	0.16464	5.47784	4.3055e-08	1.38409e-06
STRG.1347.1	168.215	0.0724291	0.144795	0.500218	0.616922	0.88355
STRG.1348.1	158.921	0.107198	0.14877	0.720564	0.471178	0.809215
STRG.1349.1	2.20297	0.244065	1.2204	0.199987	0.841491	NA
STRG.1350.1	158.362	-0.0544679	0.155729	-0.349761	0.726518	0.924165
STRG.1351.1	605.692	0.00907829	0.0940518	0.0965244	0.923104	0.981225
STRG.1352.1	361.23	-0.142519	0.112228	-1.26991	0.204118	0.590939
STRG.1353.1	33.6863	-0.242219	0.31387	-0.771717	0.440282	0.789647
STRG.1354.1	652.272	0.0552903	0.0942092	0.586888	0.557279	0.856669
STRG.1355.1	64.1071	0.359127	0.224328	1.60091	0.109398	0.445178
STRG.1356.1	79.6154	0.204683	0.222523	0.91983	0.357662	0.735003
STRG.1357.1	61.6505	0.265071	0.231406	1.14548	0.25201	0.642243
STRG.1358.1	721.976	0.254139	0.092098	2.75944	0.00579009	0.0704888
STRG.1359.1	17.3341	0.172279	0.472668	0.364481	0.715499	0.920799
STRG.1360.1	6.6534	0.00620411	0.736624	0.00842235	0.99328	0.998165
STRG.1361.1	151.209	-0.123919	0.151417	-0.818393	0.413133	0.774069
STRG.1361.2	151.006	-0.127985	0.151566	-0.844423	0.398433	0.764246
STRG.1361.3	150.379	-0.115435	0.151567	-0.761607	0.446294	0.793146
STRG.1364.1	130.399	-0.172911	0.170607	-1.0135	0.31082	0.696104
STRG.1365.1	1382.7	0.14825	0.0974073	1.52196	0.128018	0.478464
STRG.1367.1	629.493	0.161297	0.122885	1.31258	0.189324	0.572252
STRG.1370.1	1.68893	-0.756572	1.44332	-0.524189	0.600147	NA
STRG.1372.1	3.20586	-0.544143	1.09772	-0.495701	0.620105	NA
STRG.1373.1	650.273	0.260835	0.094697	2.75441	0.00587974	0.0714004
STRG.1374.1	1467	0.107074	0.0848971	1.26122	0.207229	0.593868
STRG.1375.1	37.5863	0.179506	0.295102	0.608283	0.543	0.849189
STRG.1376.1	402.82	0.00269178	0.1012	0.0265987	0.97878	0.994385
STRG.1377.1	229.992	-0.0508632	0.134623	-0.377818	0.705566	0.916965
STRG.1378.1	2615.2	0.143329	0.0798095	1.79589	0.0725118	0.365379
STRG.1378.2	2612.97	0.143677	0.0798316	1.79975	0.0718994	0.36384
STRG.1378.3	2613.06	0.143565	0.0798284	1.79843	0.0721096	0.36454
STRG.1379.1	9.52778	0.659923	0.625981	1.05422	0.291781	0.678694
STRG.1380.1	342.417	-0.17112	0.108852	-1.57204	0.115941	0.4568
STRG.1382.1	271.032	-0.162579	0.119447	-1.36109	0.173484	0.550112
STRG.1387.1	191.57	0.348591	0.15108	2.30733	0.0210363	0.17532
STRG.1391.1	1609.16	0.213524	0.079005	2.70266	0.0068787	0.0800725
STRG.1391.2	1609.16	0.213524	0.079005	2.70266	0.0068787	0.0800725
STRG.1391.3	1754.7	0.200455	0.0787921	2.5441	0.0109559	0.112116
STRG.1392.1	1062.59	0.179044	0.0850654	2.10478	0.0353104	0.243529
STRG.1392.2	1060.8	0.178747	0.0852692	2.09627	0.0360586	0.246475
STRG.1393.1	14.9177	0.514092	0.494916	1.03875	0.298923	0.685947
STRG.1394.1	285.318	0.287659	0.122536	2.34756	0.018897	0.162986
STRG.1395.1	104.507	-0.0214586	0.180193	-0.119087	0.905206	0.975614
STRG.1396.1	2.63089	1.06539	1.12673	0.945556	0.344375	NA
STRG.1397.1	98.4065	0.00866833	0.186895	0.0463807	0.963007	0.990013
STRG.1398.1	66.5052	0.244975	0.226859	1.07986	0.280206	0.667565
STRG.1399.1	70.4198	-0.109464	0.220806	-0.495748	0.620072	0.885027
STRG.1400.1	79.9701	0.0845791	0.206267	0.410046	0.681772	0.907851
STRG.1401.1	41.5617	0.105606	0.287432	0.367413	0.713311	0.920126
STRG.1402.1	3.68694	-1.80106	1.04788	-1.71875	0.0856592	NA
STRG.1403.1	3.38822	-0.782923	0.974075	-0.803761	0.421535	NA
STRG.1404.1	666.791	-0.159167	0.0871402	-1.82656	0.0677655	0.352886
STRG.1405.1	280.296	-0.159554	0.11954	-1.33474	0.181963	0.562524
STRG.1405.2	132.283	-0.228624	0.168597	-1.35604	0.175087	0.5527
STRG.1406.1	30.947	0.1687	0.346067	0.487479	0.625919	0.886433
STRG.1408.1	63.8532	-0.210764	0.227878	-0.924898	0.355019	0.733014
STRG.1409.1	200.334	-0.0693285	0.140052	-0.49502	0.620586	0.88515
STRG.1410.1	70.4326	-0.209947	0.217692	-0.964423	0.334834	0.717054
STRG.1411.1	98.4296	0.0188129	0.19493	0.0965108	0.923115	0.981225
STRG.1413.1	255.457	-0.273929	0.125111	-2.1895	0.0285608	0.214104
STRG.1414.1	222.1	-0.22381	0.129745	-1.72499	0.0845292	0.393175
STRG.1415.1	253.2	-0.326534	0.128832	-2.53457	0.0112585	0.11443
STRG.1416.1	251.293	-0.0547994	0.159478	-0.343617	0.731134	0.92537
STRG.1417.1	231.863	-0.0730516	0.13675	-0.534197	0.593205	0.874566
STRG.1418.1	1165.61	-0.0174072	0.0801266	-0.217246	0.828017	0.953946
STRG.1419.1	1167.23	-0.0163954	0.0839618	-0.195272	0.84518	0.958552
STRG.1420.1	1776.62	-0.0334568	0.0718547	-0.465618	0.641489	0.891928
STRG.1421.1	78.4836	0.038975	0.208734	0.186721	0.851879	0.960782
STRG.1422.1	2.00381	-1.1878	1.31975	-0.900015	0.368112	NA
STRG.1423.1	2.52362	0.553814	1.12239	0.493425	0.621712	NA
STRG.1424.1	218.692	-0.0778455	0.147704	-0.527037	0.598168	0.87668
STRG.1424.2	220.914	-0.0856385	0.14813	-0.578129	0.563177	0.859703
STRG.1425.1	9.33608	-0.19261	0.574341	-0.335359	0.737354	0.927716
STRG.1426.1	1840.5	-0.0751527	0.0724626	-1.03712	0.299678	0.686656
STRG.1427.1	1385.82	-0.00781258	0.0791459	-0.0987112	0.921368	0.980471
STRG.1428.1	528.591	-0.202655	0.0936159	-2.16475	0.0304072	0.221816
STRG.1429.1	11440.2	0.0555179	0.058588	0.947598	0.343334	0.724397
STRG.1429.2	11442.5	0.0538397	0.0586124	0.918571	0.35832	0.735669
STRG.1429.3	6317.72	0.0642476	0.0584516	1.09916	0.271699	0.659216
STRG.1430.1	584.18	-0.153169	0.0971352	-1.57686	0.114828	0.454956
STRG.1431.1	63.7185	0.434311	0.256727	1.69172	0.0906986	0.406937
STRG.1432.1	41.9739	0.546986	0.297641	1.83774	0.066101	0.349276
STRG.1433.1	3.9762	-1.06468	0.940919	-1.13153	0.257833	NA
STRG.1434.1	3.06027	0.175945	1.04188	0.168872	0.865898	NA
STRG.1435.1	10.8313	-0.248528	0.552586	-0.449755	0.652887	0.895482
STRG.1438.1	729.086	0.0958792	0.090175	1.06326	0.287665	0.674632
STRG.1438.2	728.892	0.0951294	0.0900984	1.05584	0.291042	0.678291
STRG.1439.1	11440.5	0.0555682	0.0585955	0.948336	0.342958	0.724032
STRG.1438.3	727.245	0.0984165	0.0901238	1.09201	0.274827	0.661582
STRG.1439.2	11455.3	0.0537395	0.0586229	0.916699	0.359301	0.736086
STRG.1440.1	3711.15	-0.0711378	0.0614011	-1.15858	0.246629	0.636951
STRG.1441.1	381.774	-0.138773	0.105609	-1.31403	0.188837	0.571642
STRG.1442.1	588.221	-0.0628986	0.0943907	-0.666365	0.505178	0.828913
STRG.1443.1	1407.33	-0.166047	0.0855881	-1.94007	0.052371	0.307582
STRG.1444.1	132.953	-0.839137	0.200089	-4.19382	2.74299e-05	0.000650854
STRG.1443.2	1407.33	-0.166047	0.0855881	-1.94007	0.052371	0.307582
STRG.1441.2	3368.16	-0.0289021	0.069852	-0.413761	0.679049	0.90695
STRG.1445.1	69.6778	-0.074051	0.227518	-0.325473	0.744823	0.930763
STRG.1441.3	3369.19	-0.0294515	0.0698049	-0.421912	0.673089	0.904043
STRG.1444.2	84.4044	-0.938261	0.219854	-4.26766	1.97532e-05	0.000479995
STRG.1446.1	158.732	-0.35621	0.150005	-2.37465	0.0175656	0.155265
STRG.1447.1	26.9875	-0.441974	0.390229	-1.1326	0.257382	0.647455
STRG.1448.1	582.534	-0.157463	0.0972846	-1.61858	0.105538	0.437584
STRG.1449.1	69.5329	-0.206813	0.217889	-0.949168	0.342535	0.723829
STRG.1450.1	523.839	0.145907	0.0985148	1.48107	0.138589	0.49636
STRG.1450.2	523.268	0.142051	0.0985898	1.44083	0.149634	0.514281
STRG.1450.3	523.268	0.142051	0.0985898	1.44083	0.149634	0.514281
STRG.1449.2	71.9419	-0.212576	0.214745	-0.989902	0.322222	0.706191
STRG.1451.1	12.079	-0.159509	0.501669	-0.317958	0.750517	0.93183
STRG.1443.3	387.952	-0.0518902	0.118354	-0.438434	0.661072	0.89883
STRG.1450.4	522.502	0.147152	0.0985154	1.49369	0.135256	0.491077
STRG.1452.1	11.2791	-0.337271	0.527202	-0.639736	0.522344	0.839059
STRG.1453.1	9.1626	-0.394291	0.600576	-0.656522	0.511489	0.832784
STRG.1456.1	9.1626	-0.394291	0.600576	-0.656522	0.511489	0.832784
STRG.1457.1	222.765	0.0351134	0.137261	0.255816	0.798093	0.944847
STRG.1459.1	191.963	-0.0862035	0.136318	-0.632371	0.527145	0.841994
STRG.1463.1	36.0897	0.124654	0.297449	0.419076	0.675161	0.905243
STRG.1464.1	2.86164	0.534092	1.07407	0.497261	0.619005	NA
STRG.1465.1	119.989	-0.190679	0.17553	-1.08631	0.277344	0.664399
STRG.1468.1	4.55202	0.722284	0.83389	0.866162	0.386401	0.756622
STRG.1470.1	1.4738	-2.57271	1.66596	-1.54428	0.122521	NA
STRG.1472.1	1.77115	1.13096	1.35264	0.836115	0.40309	NA
STRG.1473.1	2.07269	-0.0889906	1.20224	-0.0740209	0.940994	NA
STRG.1475.1	171.689	-0.0899785	0.145355	-0.619025	0.5359	0.846234
STRG.1476.1	81.3929	0.236841	0.206396	1.14751	0.251172	0.641391
STRG.1477.1	4.12994	-1.23735	0.943455	-1.31151	0.189685	NA
STRG.1478.1	3.90985	-0.125487	0.880678	-0.142489	0.886693	NA
STRG.1479.1	6.03875	0.36292	0.714005	0.508287	0.611252	0.881516
STRG.1480.1	399.34	-0.0215256	0.11385	-0.18907	0.850038	0.960102
STRG.1480.2	312.383	-0.0436079	0.122594	-0.35571	0.722058	0.922562
STRG.1481.1	105.292	0.225186	0.178139	1.2641	0.206193	0.592841
STRG.1482.1	380.312	0.135812	0.140064	0.969637	0.332227	0.715311
STRG.1483.1	486.773	0.196901	0.104942	1.87629	0.060616	0.331821
STRG.1484.1	379.972	0.124411	0.107837	1.1537	0.248623	0.638812
STRG.1485.1	1508.36	0.175115	0.087838	1.99361	0.0461947	0.286673
STRG.1485.2	1508.36	0.175115	0.087838	1.99361	0.0461947	0.286673
STRG.1491.1	298.661	0.180142	0.118848	1.51574	0.129586	0.481244
STRG.1492.1	119.45	-0.34226	0.17934	-1.90844	0.0563338	0.320322
STRG.1493.1	3305.99	0.0344154	0.064038	0.537421	0.590977	0.873528
STRG.1493.2	3271.39	0.0313795	0.0638606	0.491374	0.623162	0.885887
STRG.1494.1	1779.25	-0.0376188	0.0820174	-0.458668	0.646472	0.893388
STRG.1494.2	1775.44	-0.04016	0.0821837	-0.488662	0.625081	0.886433
STRG.1497.1	371.769	-0.0968912	0.112352	-0.862392	0.388472	0.757957
STRG.1498.1	63.9802	-0.262587	0.226847	-1.15755	0.247047	0.637269
STRG.1498.2	63.8703	-0.257737	0.226995	-1.13543	0.256195	0.646346
STRG.1499.1	5.52472	0.321278	0.745563	0.43092	0.666527	0.901345
STRG.1500.1	3.02865	0.658334	1.03533	0.635869	0.524862	NA
STRG.1502.1	73.2621	-0.120756	0.219466	-0.550224	0.582166	0.869232
STRG.1503.1	384.104	-0.115925	0.109158	-1.06199	0.288239	0.675296
STRG.1504.1	270.208	-0.127088	0.127502	-0.996748	0.318887	0.70297
STRG.1505.1	421.498	-0.00255102	0.101462	-0.0251427	0.979941	0.994716
STRG.1506.1	1114.98	0.0853122	0.0804545	1.06038	0.288973	0.675737
STRG.1507.1	119.495	0.00288659	0.17672	0.0163343	0.986968	0.996554
STRG.1508.1	1557.72	0.0616133	0.0731894	0.841834	0.399881	0.765405
STRG.1512.1	6.22937	0.114979	0.698589	0.164588	0.869268	0.965929
STRG.1514.1	5.25614	0.630075	0.802695	0.784949	0.432483	0.785525
STRG.1516.1	501.95	-0.109365	0.0960726	-1.13836	0.254971	0.645506
STRG.1517.1	3735.67	-0.0314515	0.0775996	-0.405305	0.685254	0.908991
STRG.1517.2	3627.82	-0.0310864	0.077573	-0.400737	0.688614	0.9103
STRG.1518.1	3901.13	-0.0283477	0.0775453	-0.365564	0.714691	0.920484
STRG.1518.2	3793.28	-0.0279085	0.0773814	-0.360662	0.718352	0.921388
STRG.1518.3	3847.03	-0.0276903	0.0775802	-0.356925	0.721148	0.922297
STRG.1518.4	4089.47	-0.0240595	0.0793329	-0.303273	0.761682	0.935532
STRG.1518.5	4168.53	-0.0207266	0.0793718	-0.261133	0.79399	0.943094
STRG.1520.1	283.032	-0.207366	0.122886	-1.68746	0.0915143	0.409054
STRG.1520.2	290.235	-0.196443	0.121886	-1.6117	0.107028	0.440222
STRG.1520.3	290.235	-0.196443	0.121886	-1.6117	0.107028	0.440222
STRG.1521.1	67.8275	-0.420549	0.228958	-1.83679	0.0662404	0.349733
STRG.1522.1	1.54852	-0.694459	1.43225	-0.484871	0.627768	NA
STRG.1524.1	34.6742	0.091532	0.307349	0.297812	0.765847	0.936628
STRG.1526.1	8.34362	-0.0798611	0.62346	-0.128093	0.898075	0.973476
STRG.1527.1	83.3947	-0.305371	0.200056	-1.52643	0.126904	0.476912
STRG.1530.1	26.3629	2.72505	0.405487	6.72044	1.8117e-11	7.32706e-10
STRG.1531.1	102.787	0.317065	0.183791	1.72513	0.0845034	0.393135
STRG.1532.1	62.9328	0.198867	0.234779	0.84704	0.396973	0.762896
STRG.1534.1	28.2198	-0.168351	0.339914	-0.495276	0.620405	0.885087
STRG.1535.1	352.739	0.330712	0.113323	2.9183	0.00351942	0.0482439
STRG.1536.1	240.54	0.156115	0.135059	1.1559	0.247724	0.637839
STRG.1537.1	1157.63	0.221772	0.0849569	2.61041	0.00904343	0.097924
STRG.1538.1	275.453	0.243568	0.123684	1.96928	0.0489213	0.296494
STRG.1539.1	429.445	0.361304	0.125585	2.87696	0.00401527	0.0533698
STRG.1540.1	420.269	0.3417	0.134716	2.53644	0.0111985	0.113995
STRG.1541.1	270.872	0.251433	0.161229	1.55947	0.118885	0.463003
STRG.1542.1	374.952	0.404013	0.132979	3.03817	0.00238022	0.0352984
STRG.1543.1	955.096	0.403706	0.100765	4.0064	6.16513e-05	0.00138493
STRG.1544.1	359.072	0.369846	0.145181	2.54749	0.0108502	0.111427
STRG.1545.1	1416.75	0.407466	0.0840433	4.84829	1.24532e-06	3.46123e-05
STRG.1546.1	448.035	0.22804	0.117406	1.94231	0.0520991	0.306697
STRG.1547.1	2158.5	0.181479	0.0907888	1.99891	0.0456177	0.284845
STRG.1548.1	658.399	0.347032	0.116126	2.9884	0.00280439	0.0403716
STRG.1549.1	491.83	0.218484	0.125694	1.73822	0.0821721	0.387812
STRG.1550.1	594.5	0.146471	0.0984289	1.48809	0.136727	0.492886
STRG.1551.1	14532.1	0.294074	0.0785614	3.74324	0.000181665	0.0037722
STRG.1551.2	14537.3	0.294643	0.0785117	3.75286	0.00017483	0.00364168
STRG.1551.3	14531.8	0.294062	0.0785753	3.74242	0.000182256	0.00378278
STRG.1552.1	1773.67	0.171515	0.078834	2.17565	0.0295814	0.218229
STRG.1554.1	2.11062	-0.205435	1.23733	-0.166031	0.868133	NA
STRG.1555.1	163.303	-0.134369	0.149078	-0.901334	0.367411	0.741872
STRG.1556.1	281.879	0.0972947	0.121025	0.803924	0.421441	0.779342
STRG.1557.1	188.391	-0.0203804	0.137077	-0.148678	0.881807	0.969487
STRG.1558.1	370.839	0.0374053	0.108274	0.345469	0.729742	0.924815
STRG.1559.1	188.256	0.0214516	0.143237	0.149764	0.880951	0.969368
STRG.1560.1	1101.87	0.0128639	0.0781992	0.164501	0.869336	0.965929
STRG.1561.1	38.928	-0.515063	0.323654	-1.5914	0.11152	0.449087
STRG.1562.1	59.2751	0.00974886	0.236632	0.0411985	0.967138	0.99168
STRG.1563.1	39.2513	0.491173	0.340571	1.4422	0.149245	0.5137
STRG.1566.1	37.0455	0.148009	0.294676	0.502276	0.615473	0.883017
STRG.1570.1	717.467	-0.00747823	0.0884149	-0.084581	0.932594	0.983046
STRG.1570.2	717.467	-0.00747823	0.0884149	-0.084581	0.932594	0.983046
STRG.1571.1	144.853	0.114342	0.155053	0.737434	0.460859	0.802825
STRG.1572.1	17.8768	-0.623262	0.427414	-1.45822	0.144781	0.506834
STRG.1573.1	2011.18	0.0584071	0.0766365	0.762132	0.445981	0.792772
STRG.1573.2	2011.18	0.0584071	0.0766365	0.762132	0.445981	0.792772
STRG.1573.3	2009.66	0.0571794	0.0766925	0.745567	0.455929	0.800034
STRG.1576.1	77.6714	-0.115397	0.21041	-0.548439	0.58339	0.869563
STRG.1578.1	546.912	-0.03424	0.0970172	-0.352928	0.724143	0.923199
STRG.1579.1	266.183	-0.0602871	0.126764	-0.475585	0.63437	0.889313
STRG.1581.1	975.437	0.0915761	0.0764609	1.19769	0.231039	0.620618
STRG.1581.2	975.437	0.0915761	0.0764609	1.19769	0.231039	0.620618
STRG.1581.3	1175.1	0.0945862	0.0741381	1.27581	0.202022	0.588596
STRG.1581.4	974.625	0.0904098	0.0765219	1.18149	0.237409	0.626784
STRG.1581.5	974.625	0.0904098	0.0765219	1.18149	0.237409	0.626784
STRG.1582.1	161.859	-0.038793	0.147176	-0.263583	0.792101	0.942743
STRG.1583.1	2.87131	-0.789858	1.06505	-0.741615	0.458321	NA
STRG.1584.1	27.2673	0.0104162	0.343588	0.0303159	0.975815	0.993915
STRG.1586.1	2.46613	-0.413368	1.15043	-0.359317	0.719358	NA
STRG.1589.1	5.80916	-0.859153	0.762284	-1.12708	0.25971	0.649392
STRG.1590.1	2.58284	-0.488534	1.13368	-0.430929	0.66652	NA
STRG.1591.1	2.29007	-0.250059	1.19435	-0.209369	0.83416	NA
STRG.1592.1	1.94668	-1.15442	1.34179	-0.860361	0.38959	NA
STRG.1594.1	257.972	0.0215915	0.133841	0.161322	0.87184	0.96635
STRG.1595.1	242.506	-0.140835	0.124019	-1.13559	0.256128	0.64626
STRG.1596.1	36.3595	-0.151738	0.298082	-0.509047	0.610719	0.881149
STRG.1597.1	477.283	-0.0794843	0.101985	-0.77937	0.435762	0.787289
STRG.1597.2	492.367	-0.0747759	0.100621	-0.743147	0.457393	0.80099
STRG.1598.1	351.181	0.441351	0.122029	3.61677	0.000298307	0.00589346
STRG.1600.1	268.487	0.446596	0.14528	3.07405	0.00211177	0.0322504
STRG.1601.1	485.406	0.648523	0.124819	5.19571	2.03937e-07	6.15501e-06
STRG.1602.1	3677.25	0.503085	0.0853932	5.89139	3.82959e-09	1.3377e-07
STRG.1602.2	3670.95	0.50302	0.085481	5.88457	3.99078e-09	1.39191e-07
STRG.1602.3	326.984	0.442871	0.114913	3.85398	0.000116213	0.00250158
STRG.1603.1	162.875	0.332694	0.153069	2.17349	0.0297435	0.218771
STRG.1606.1	9.40439	0.779535	0.579608	1.34494	0.178646	0.558171
STRG.1607.1	42.9156	-0.227409	0.28257	-0.804787	0.420943	0.778984
STRG.1609.1	3.36842	0.511076	0.96493	0.52965	0.596354	NA
STRG.1611.1	42.9156	-0.227409	0.28257	-0.804787	0.420943	0.778984
STRG.1612.1	103.335	-0.0558592	0.183703	-0.304073	0.761073	0.935532
STRG.1613.1	124.975	-0.0565703	0.170486	-0.331817	0.740027	0.928802
STRG.1614.1	211.283	0.141726	0.1468	0.965435	0.334327	0.716869
STRG.1615.1	604.485	0.089055	0.0910287	0.978318	0.327917	0.711512
STRG.1616.1	4.86723	-0.10006	0.806098	-0.124129	0.901213	0.974104
STRG.1617.1	27.5205	0.0720491	0.342354	0.210452	0.833315	0.954914
STRG.1618.1	4.86723	-0.10006	0.806098	-0.124129	0.901213	0.974104
STRG.1621.1	16.6989	0.285067	0.438026	0.6508	0.515176	0.83498
STRG.1622.1	54.3325	-0.211665	0.251623	-0.841197	0.400237	0.765405
STRG.1623.1	49.8591	-0.285408	0.273056	-1.04524	0.295913	0.683265
STRG.1624.1	212.671	-0.0908743	0.141959	-0.640144	0.522079	0.839059
STRG.1626.1	536.36	0.294689	0.102081	2.88683	0.00389147	0.0520158
STRG.1626.2	372.615	0.388336	0.118561	3.27542	0.00105507	0.0181752
STRG.1627.1	118.551	0.264903	0.179088	1.47917	0.139094	0.496922
STRG.1628.1	713.487	0.749155	0.0883865	8.4759	2.33277e-17	1.20236e-15
STRG.1629.1	105.867	-0.226778	0.179838	-1.26101	0.207304	0.593934
STRG.1631.1	959.945	0.717834	0.0816803	8.78834	1.5179e-18	8.08407e-17
STRG.1632.1	4.33441	-0.753407	0.88721	-0.849187	0.395777	0.762239
STRG.1633.1	22.4806	0.835293	0.380593	2.19471	0.0281842	0.212414
STRG.1635.1	9.71954	0.271147	0.566314	0.478793	0.632086	0.888626
STRG.1637.1	214.533	0.0853773	0.141836	0.601944	0.547211	0.851283
STRG.1638.1	1557.85	-0.0271844	0.0825333	-0.329375	0.741872	0.929444
STRG.1638.2	1557.64	-0.028409	0.0823758	-0.344871	0.730191	0.925139
STRG.1638.3	1557.85	-0.0271844	0.0825333	-0.329375	0.741872	0.929444
STRG.1638.4	1557.52	-0.0273825	0.0824222	-0.332222	0.739722	0.928764
STRG.1641.1	2.59122	-0.999252	1.1501	-0.868836	0.384937	NA
STRG.1642.1	277.769	-0.0990509	0.126327	-0.784085	0.43299	0.785587
STRG.1643.1	4.28105	-0.225911	0.856672	-0.263707	0.792006	0.942743
STRG.1644.1	3.39509	0.00612059	0.960651	0.00637129	0.994916	NA
STRG.1645.1	16.8085	0.126529	0.437097	0.289477	0.772216	0.937824
STRG.1646.1	16.8085	0.126529	0.437097	0.289477	0.772216	0.937824
STRG.1647.1	18.2445	-0.171857	0.438574	-0.391855	0.695166	0.912497
STRG.1648.1	51.8085	-0.303195	0.26658	-1.13735	0.255392	0.645889
STRG.1649.1	289.541	-0.20772	0.120757	-1.72015	0.0854044	0.395163
STRG.1650.1	314.661	0.0323163	0.11762	0.274752	0.783507	0.941125
STRG.1651.1	793.985	-0.0780449	0.088449	-0.882372	0.377576	0.749768
STRG.1652.1	141.528	0.0479693	0.162569	0.29507	0.767941	0.936822
STRG.1653.1	324.894	0.061979	0.116568	0.531696	0.594937	0.875362
STRG.1654.1	1374.47	0.120485	0.0790442	1.52428	0.127439	0.477584
STRG.1654.2	1369.73	0.118078	0.079232	1.49028	0.13615	0.492012
STRG.1654.3	1370.95	0.117974	0.079392	1.48596	0.137288	0.493953
STRG.1655.1	8.82903	0.621729	0.603334	1.03049	0.302781	0.689245
STRG.1656.1	1.69811	-0.766395	1.36056	-0.563293	0.573235	NA
STRG.1659.1	1069.27	0.280604	0.0824699	3.40251	0.000667707	0.012156
STRG.1659.2	1069.27	0.280604	0.0824699	3.40251	0.000667707	0.012156
STRG.1660.1	52.7949	-0.0680832	0.249129	-0.273285	0.784634	0.941337
STRG.1661.1	491.398	0.223491	0.0954742	2.34085	0.0192397	0.164636
STRG.1662.1	239.859	0.172931	0.125266	1.38051	0.16743	0.540861
STRG.1663.1	1227.54	0.118089	0.0746818	1.58122	0.113827	0.452809
STRG.1664.1	14.5074	-0.021817	0.45699	-0.0477407	0.961923	0.989833
STRG.1666.1	194.519	-0.112839	0.136793	-0.824883	0.409438	0.77154
STRG.1666.2	194.519	-0.112839	0.136793	-0.824883	0.409438	0.77154
STRG.1666.3	194.41	-0.111143	0.136818	-0.812344	0.416594	0.776679
STRG.1667.1	5.27473	0.067247	0.768918	0.0874567	0.930309	0.982739
STRG.1668.1	184.144	0.0103013	0.142212	0.0724359	0.942255	0.984982
STRG.1668.2	144.687	-0.0162535	0.159613	-0.101831	0.918891	0.980073
STRG.1669.1	455.021	0.307228	0.111669	2.75125	0.00593686	0.0719246
STRG.1672.1	2.81329	-0.515768	1.08964	-0.473338	0.635972	NA
STRG.1673.1	1.73164	1.03478	1.37935	0.750193	0.453138	NA
STRG.1676.1	69.6277	0.425393	0.214948	1.97905	0.0478104	0.292956
STRG.1676.2	73.3113	0.42426	0.20975	2.02269	0.0431048	0.274637
STRG.1677.1	10.4854	-0.51636	0.556354	-0.928115	0.353348	0.73168
STRG.1678.1	34.351	0.191406	0.312151	0.613185	0.539754	0.848013
STRG.1680.1	4.49472	1.54641	0.869428	1.77866	0.0752961	0.371618
STRG.1682.1	88.4055	0.050334	0.197852	0.254402	0.799185	0.945322
STRG.1683.1	426.448	0.15536	0.113821	1.36496	0.172267	0.54805
STRG.1683.2	426.448	0.15536	0.113821	1.36496	0.172267	0.54805
STRG.1683.3	427.496	0.156372	0.113417	1.37874	0.167976	0.54185
STRG.1685.1	99.4507	0.430564	0.191372	2.24988	0.0244568	0.193634
STRG.1686.1	1504.56	0.350497	0.0750241	4.67179	2.98581e-06	8.02002e-05
STRG.1688.1	6.81611	0.251319	0.667619	0.376441	0.706589	0.917617
STRG.1689.1	190.247	0.312439	0.137895	2.26577	0.0234656	0.18826
STRG.1690.1	8.62129	0.137727	0.645343	0.213418	0.831001	0.954501
STRG.1694.1	2.07998	2.90997	1.43976	2.02115	0.0432644	NA
STRG.1698.1	6.71568	0.192145	0.734673	0.261537	0.793678	0.943004
STRG.1699.1	201.224	-0.0093948	0.142686	-0.0658424	0.947503	0.986434
STRG.1700.1	136.497	-0.0176128	0.167	-0.105466	0.916006	0.979217
STRG.1701.1	148.406	-0.0730544	0.152674	-0.478498	0.632296	0.888708
STRG.1702.1	1170.79	-0.0447575	0.0756857	-0.591361	0.554279	0.855433
STRG.1703.1	9.94842	-0.886983	0.598444	-1.48215	0.138301	0.49571
STRG.1703.2	9.55043	-0.921506	0.609179	-1.5127	0.130355	0.482556
STRG.1704.1	223.923	-0.0864456	0.13847	-0.62429	0.532437	0.844631
STRG.1705.1	249.212	0.00716898	0.125396	0.057171	0.954409	0.98781
STRG.1706.1	387.339	-0.07044	0.12856	-0.547915	0.58375	0.869673
STRG.1707.1	435.622	-0.0226284	0.110791	-0.204244	0.838163	0.95631
STRG.1708.1	2459.08	0.0380496	0.0823152	0.462243	0.643907	0.892517
STRG.1709.1	71.1879	-0.285245	0.221274	-1.28911	0.197361	0.58217
STRG.1709.2	71.1879	-0.285245	0.221274	-1.28911	0.197361	0.58217
STRG.1710.1	33.683	-0.373009	0.316418	-1.17885	0.238457	0.628105
STRG.1710.2	33.683	-0.373009	0.316418	-1.17885	0.238457	0.628105
STRG.1711.1	2.05101	1.99385	1.36141	1.46455	0.143045	NA
STRG.1713.1	263.87	-0.0232915	0.125859	-0.185061	0.853181	0.961094
STRG.1716.1	195.165	0.056633	0.14205	0.398684	0.690126	0.910843
STRG.1717.1	211.171	-0.0836127	0.132155	-0.632689	0.526937	0.841884
STRG.1717.2	211.171	-0.0836127	0.132155	-0.632689	0.526937	0.841884
STRG.1718.1	32.2975	-0.199726	0.330721	-0.603912	0.545902	0.850594
STRG.1719.1	644.811	0.0397574	0.0906961	0.438359	0.661126	0.89883
STRG.1720.1	1507.1	0.130484	0.0726918	1.79503	0.0726488	0.365712
STRG.1721.1	6.70588	0.277217	0.726819	0.381412	0.702898	0.915633
STRG.1722.1	368.892	0.0852182	0.115784	0.73601	0.461725	0.803234
STRG.1723.1	54.0362	-0.0102802	0.241562	-0.042557	0.966055	0.991139
STRG.1724.1	755.988	0.18182	0.0988826	1.83874	0.0659528	0.348973
STRG.1724.2	755.988	0.18182	0.0988826	1.83874	0.0659528	0.348973
STRG.1724.3	755.205	0.183176	0.098973	1.85077	0.0642026	0.343506
STRG.1724.4	755.59	0.181983	0.0988199	1.84156	0.0655395	0.347973
STRG.1724.5	755.205	0.183176	0.098973	1.85077	0.0642026	0.343506
STRG.1724.6	755.59	0.181983	0.0988199	1.84156	0.0655395	0.347973
STRG.1724.7	754.502	0.183095	0.0987975	1.85323	0.063849	0.342527
STRG.1726.1	3.60184	-0.332665	0.943067	-0.352748	0.724277	NA
STRG.1727.1	149.824	-0.0158625	0.156187	-0.101561	0.919105	0.980073
STRG.1728.1	2670.92	-0.104673	0.0768515	-1.36201	0.173194	0.549718
STRG.1728.2	2671.62	-0.104092	0.0768405	-1.35465	0.175528	0.553468
STRG.1729.1	8.47336	0.0137049	0.601143	0.0227981	0.981811	0.995139
STRG.1731.1	2.35289	-1.00642	1.20982	-0.831876	0.405479	NA
STRG.1732.1	6.17815	-1.0076	0.770587	-1.30757	0.191019	0.574422
STRG.1733.1	2.43517	-1.54314	1.21829	-1.26664	0.205283	NA
STRG.1734.1	2.32391	-2.29814	1.39964	-1.64194	0.100602	NA
STRG.1735.1	8.31167	-0.297591	0.641086	-0.464198	0.642506	0.892138
STRG.1736.1	2.40022	-0.453438	1.13374	-0.39995	0.689194	NA
STRG.1737.1	441.845	-0.0962659	0.104697	-0.919471	0.357849	0.735193
STRG.1738.1	2569.2	-0.122996	0.0795719	-1.54573	0.12217	0.468752
STRG.1739.1	278.292	0.0903522	0.1205	0.749811	0.453369	0.798071
STRG.1738.2	2569.9	-0.122387	0.0795534	-1.53843	0.123944	0.471775
STRG.1739.2	277.76	0.0918453	0.120504	0.762178	0.445954	0.792772
STRG.1740.1	153.571	-0.0438342	0.152725	-0.287014	0.774102	0.93843
STRG.1741.1	134.858	0.218668	0.176189	1.2411	0.214569	0.601981
STRG.1742.1	124.183	-0.043217	0.168778	-0.256058	0.797906	0.944794
STRG.1743.1	98.733	0.300274	0.184008	1.63185	0.10271	0.432272
STRG.1744.1	1101.38	0.178398	0.0815424	2.1878	0.0286841	0.214731
STRG.1745.1	4.2883	0.789892	0.887015	0.890506	0.373194	0.747161
STRG.1746.1	317.457	0.210367	0.115192	1.82624	0.0678143	0.352999
STRG.1747.1	113.629	0.1785	0.171782	1.03911	0.298754	0.685907
STRG.1748.1	816.309	0.0586551	0.0891709	0.657783	0.510677	0.83243
STRG.1748.2	815.373	0.0561166	0.0891797	0.629252	0.529184	0.842947
STRG.1748.3	815.279	0.0564738	0.0891492	0.633475	0.526424	0.841654
STRG.1749.1	53.7219	-0.237893	0.244826	-0.971684	0.331208	0.714465
STRG.1750.1	115.321	0.0303069	0.175858	0.172337	0.863173	0.964058
STRG.1751.1	14.633	-0.0501595	0.471537	-0.106374	0.915285	0.978932
STRG.1753.1	164.783	-0.0134784	0.148382	-0.0908355	0.927623	0.98249
STRG.1754.1	15.4391	0.879995	0.479216	1.83632	0.0663103	0.349789
STRG.1757.1	2582.8	-0.00929914	0.06925	-0.134284	0.893178	0.971574
STRG.1758.1	2578.26	-0.00922255	0.06928	-0.13312	0.894098	0.972119
STRG.1760.1	533.119	-0.0640521	0.10657	-0.601034	0.547817	0.851588
STRG.1761.1	1284.41	-0.0803895	0.0772404	-1.04077	0.297982	0.685204
STRG.1763.1	602.111	-0.0808877	0.0884879	-0.91411	0.360659	0.737275
STRG.1764.1	111.414	-0.226158	0.175799	-1.28645	0.198284	0.583482
STRG.1764.2	112.859	-0.228743	0.174949	-1.30748	0.191049	0.574422
STRG.1764.3	45.0874	-0.14209	0.268147	-0.529898	0.596182	0.875949
STRG.1765.1	7.75706	-0.228118	0.645726	-0.353274	0.723883	0.923049
STRG.1767.1	12.6329	-0.115384	0.505362	-0.22832	0.819398	0.951183
STRG.1768.1	235.186	-0.118681	0.141225	-0.840368	0.400702	0.765789
STRG.1772.1	2.20369	0.422187	1.1606	0.363767	0.716032	NA
STRG.1773.1	1.94364	1.47685	1.28756	1.14701	0.251377	NA
STRG.1774.1	2.02698	1.7889	1.28352	1.39375	0.163394	NA
STRG.1778.1	108.658	-0.225207	0.177782	-1.26676	0.205242	0.591939
STRG.1779.1	291.426	0.0427575	0.117995	0.362368	0.717077	0.921303
STRG.1780.1	650.064	-0.0461991	0.0992668	-0.465403	0.641643	0.891928
STRG.1782.1	309.456	0.142223	0.113815	1.2496	0.211446	0.598484
STRG.1783.1	259.638	-0.0899774	0.135868	-0.662243	0.507815	0.830521
STRG.1784.1	344.169	-0.194931	0.114396	-1.704	0.0883809	0.402502
STRG.1785.1	1546.94	-0.0411925	0.0720699	-0.571562	0.567619	0.862214
STRG.1788.1	63.695	-0.313299	0.242821	-1.29024	0.196966	0.581861
STRG.1790.1	39.0377	-0.188148	0.303505	-0.619918	0.535312	0.84609
STRG.1791.1	113.565	-0.284945	0.205505	-1.38656	0.165577	0.538109
STRG.1792.1	249.786	-0.00645576	0.122083	-0.0528799	0.957828	0.988646
STRG.1793.1	53.034	0.0567877	0.244198	0.232548	0.816112	0.950198
STRG.1794.1	122.211	-0.0543656	0.173327	-0.313659	0.75378	0.932983
STRG.1795.1	135.642	-0.177636	0.170316	-1.04298	0.296957	0.684457
STRG.1796.1	488.785	-0.0476822	0.0969449	-0.491849	0.622826	0.885799
STRG.1797.1	15.7545	0.630871	0.437172	1.44307	0.149	0.513266
STRG.1798.1	2.9394	-0.0460739	1.03118	-0.0446808	0.964362	NA
STRG.1800.1	144.403	0.512301	0.157929	3.24387	0.00117916	0.019963
STRG.1801.1	634.617	0.132622	0.0941573	1.40852	0.158977	0.527617
STRG.1802.1	48.4341	-0.205381	0.256652	-0.800232	0.423577	0.780088
STRG.1802.2	50.7902	-0.195186	0.252884	-0.77184	0.440209	0.789647
STRG.1802.3	12.6103	0.550808	0.498049	1.10593	0.268756	0.656333
STRG.1803.1	19.4943	4.95264	0.737069	6.71937	1.82509e-11	7.37478e-10
STRG.1804.1	45.0423	5.88776	0.635655	9.26251	1.99684e-20	1.12414e-18
STRG.1806.1	333.41	4.71469	0.178703	26.3828	2.16075e-153	4.81889e-151
STRG.1807.1	194.983	4.55829	0.219141	20.8008	4.2598e-96	6.60882e-94
STRG.1808.1	592.695	4.94283	0.150742	32.7899	8.19816e-236	2.7963e-233
STRG.1808.2	552.378	5.48866	0.17872	30.711	4.06202e-207	1.22356e-204
STRG.1809.1	214.985	4.70464	0.216324	21.7481	7.20435e-105	1.21526e-102
STRG.1808.3	199.396	5.26026	0.264097	19.9179	2.84485e-88	4.14991e-86
STRG.1806.2	778.925	5.0572	0.13667	37.0028	1.03062e-299	4.87841e-297
STRG.1810.1	739.118	4.7813	0.136235	35.0958	7.80126e-270	2.91843e-267
STRG.1809.2	123.423	5.01254	0.303459	16.518	2.72336e-61	2.89087e-59
STRG.1811.1	309.247	4.891	0.19683	24.8488	2.66324e-136	5.30226e-134
STRG.1811.2	310.921	5.23479	0.316619	16.5334	2.10978e-61	2.24469e-59
STRG.1812.1	52.6754	4.3574	0.393456	11.0747	1.66489e-28	1.16137e-26
STRG.1813.1	1443.37	4.99522	0.108754	45.9312	0	0
STRG.1813.2	1139.15	4.92118	0.115967	42.4361	0	0
STRG.1813.3	1071.09	5.07215	0.12304	41.2236	0	0
STRG.1813.4	1147.04	5.03467	0.118808	42.3766	0	0
STRG.1813.5	1658.42	4.82369	0.10188	47.3469	0	0
STRG.1813.6	1174.28	5.04055	0.117654	42.8423	0	0
STRG.1813.7	1145.28	5.03034	0.117821	42.6948	0	0
STRG.1813.8	518.514	4.80594	0.14983	32.0759	9.55419e-226	3.07778e-223
STRG.1813.9	1384.04	5.00948	0.110094	45.5017	0	0
STRG.1813.10	754.489	4.94497	0.138235	35.7723	2.97461e-280	1.27765e-277
STRG.1813.11	540.907	4.6697	0.143088	32.6351	1.30403e-233	4.32082e-231
STRG.1813.12	325.118	4.73859	0.18174	26.0735	7.28669e-150	1.59441e-147
STRG.1813.13	569.4	4.99546	0.152354	32.7884	8.60311e-236	2.913e-233
STRG.1813.14	1209.74	4.77541	0.116309	41.058	0	0
STRG.1813.15	568.656	5.06869	0.154429	32.8221	2.84635e-236	9.78049e-234
STRG.1813.16	1160.05	4.92747	0.115991	42.4814	0	0
STRG.1813.17	685.018	4.99533	0.140132	35.6474	2.58234e-278	1.03267e-275
STRG.1813.18	432.439	4.80294	0.161806	29.6833	1.26267e-193	3.61561e-191
STRG.1813.19	568.429	4.90503	0.148432	33.0456	1.79889e-239	6.32174e-237
STRG.1813.20	230.043	4.68631	0.207799	22.5521	1.27938e-112	2.26519e-110
STRG.1813.21	267.587	4.78451	0.19859	24.0925	2.99838e-128	5.72381e-126
STRG.1813.22	679.152	4.53032	0.12818	35.3434	1.26754e-273	4.89987e-271
STRG.1813.23	344.254	4.7848	0.178413	26.8186	1.95979e-158	4.56837e-156
STRG.1813.24	371.019	4.8486	0.17757	27.3053	3.66668e-164	8.85885e-162
STRG.1813.25	870.09	4.96502	0.125556	39.5442	0	0
STRG.1813.26	455.795	4.86191	0.16148	30.1083	3.7685e-199	1.10641e-196
STRG.1813.27	133.364	4.55339	0.261687	17.4001	8.22891e-68	9.68839e-66
STRG.1813.28	106.802	4.43995	0.286026	15.5229	2.42948e-54	2.42363e-52
STRG.1813.29	363.746	4.81179	0.175159	27.4709	3.9069e-166	9.48866e-164
STRG.1813.30	398.764	4.77319	0.168082	28.398	2.138e-177	5.57177e-175
STRG.1813.31	114.356	4.45034	0.275176	16.1727	7.8579e-59	8.15463e-57
STRG.1813.32	328.209	5.31356	0.208896	25.4364	9.9941e-143	2.08832e-140
STRG.1813.33	195.267	5.03998	0.248488	20.2825	1.83386e-91	2.74416e-89
STRG.1813.34	370.427	4.81691	0.173973	27.6876	9.85193e-169	2.48376e-166
STRG.1813.35	388.122	4.83864	0.170878	28.3163	2.1788e-176	5.615e-174
STRG.1813.36	25.4009	5.65175	0.791441	7.14108	9.25996e-13	4.007e-11
STRG.1813.37	80.2119	5.28534	0.405055	13.0485	6.48423e-39	5.33316e-37
STRG.1814.1	15.251	5.34242	0.927391	5.7607	8.37643e-09	2.84872e-07
STRG.1815.1	132.282	-0.336631	0.181973	-1.8499	0.0643286	0.343823
STRG.1818.1	33.4242	4.69816	0.543589	8.64285	5.48255e-18	2.87048e-16
STRG.1819.1	27.6616	3.01611	0.422156	7.14455	9.02884e-13	3.91064e-11
STRG.1823.1	221.786	3.36652	0.166844	20.1777	1.53785e-90	2.27191e-88
STRG.1824.1	2293.64	3.37908	0.0766198	44.1019	0	0
STRG.1825.1	2704.09	3.36007	0.0729504	46.0596	0	0
STRG.1826.1	634.155	3.03219	0.113692	26.6702	1.04261e-156	2.38249e-154
STRG.1827.1	599.903	3.06775	0.112945	27.1615	1.8531e-162	4.45396e-160
STRG.1827.2	752.742	3.03117	0.100808	30.0688	1.24095e-198	3.62046e-196
STRG.1828.1	1773.27	3.02347	0.0758881	39.8411	0	0
STRG.1828.2	1773.79	3.02296	0.0759074	39.8243	0	0
STRG.1829.1	6.50879	2.09605	0.773225	2.71079	0.00671239	0.0785619
STRG.1830.1	17.1795	-0.266036	0.450002	-0.591189	0.554394	0.855433
STRG.1831.1	529.914	2.7794	0.11223	24.7653	2.1235e-135	4.20962e-133
STRG.1832.1	101.604	-0.084256	0.181856	-0.463311	0.643141	0.892246
STRG.1833.1	974.087	0.165613	0.0857474	1.9314	0.0534332	0.310921
STRG.1834.1	19.4165	0.0483986	0.407352	0.118813	0.905424	0.975614
STRG.1836.1	66.3679	0.274004	0.225703	1.21401	0.224746	0.61377
STRG.1837.1	3.48784	-0.611478	0.954083	-0.640906	0.521584	NA
STRG.1838.1	66.7267	0.0725681	0.229405	0.316332	0.751751	0.932238
STRG.1838.2	66.7267	0.0725681	0.229405	0.316332	0.751751	0.932238
STRG.1838.3	66.7267	0.0725681	0.229405	0.316332	0.751751	0.932238
STRG.1839.1	290.033	-0.104195	0.122148	-0.853025	0.393645	0.761486
STRG.1840.1	372.079	-0.0564968	0.108493	-0.520744	0.602545	0.879041
STRG.1841.1	26.5524	0.154822	0.370059	0.418373	0.675675	0.90547
STRG.1841.2	28.2713	0.125182	0.368846	0.339389	0.734317	0.926578
STRG.1843.1	6.01033	0.253939	0.706307	0.35953	0.719198	0.921836
STRG.1844.1	66.4364	0.112071	0.223351	0.501769	0.61583	0.883138
STRG.1845.1	199.496	0.191287	0.140319	1.36323	0.172809	0.549136
STRG.1845.2	199.278	0.188402	0.140698	1.33906	0.180551	0.560716
STRG.1845.3	192.975	0.207962	0.142984	1.45444	0.145823	0.50849
STRG.1846.1	112.573	0.147575	0.174594	0.845245	0.397974	0.763759
STRG.1847.1	350.472	0.109177	0.117036	0.93285	0.350898	0.730194
STRG.1847.2	349.941	0.106899	0.117251	0.911708	0.361923	0.737745
STRG.1849.1	69.3186	-0.0608682	0.233429	-0.260757	0.79428	0.943246
STRG.1851.1	88.3109	-0.0552126	0.205103	-0.269195	0.78778	0.941884
STRG.1852.1	78.1432	0.249045	0.21312	1.16857	0.242578	0.632776
STRG.1853.1	86.7603	0.477971	0.213437	2.2394	0.0251299	0.197313
STRG.1854.1	120.03	-0.0250544	0.174142	-0.143874	0.8856	0.969999
STRG.1855.1	72.5558	0.0536674	0.220238	0.243679	0.80748	0.948428
STRG.1857.1	1246.75	0.0471127	0.103066	0.457112	0.647591	0.89378
STRG.1858.1	4.78141	0.519841	0.811989	0.640207	0.522038	0.839059
STRG.1859.1	2.95561	-0.432892	1.02729	-0.421392	0.673469	NA
STRG.1860.1	8.18667	-0.404992	0.618832	-0.654445	0.512825	0.833519
STRG.1861.1	44.4801	-0.177119	0.313718	-0.564581	0.572359	0.86473
STRG.1862.1	388.497	0.176016	0.107858	1.63191	0.102698	0.432266
STRG.1862.2	128.499	-0.0716063	0.166351	-0.430452	0.666867	0.90139
STRG.1863.1	83.0155	-0.141932	0.20257	-0.700659	0.483516	0.816467
STRG.1864.1	108.623	0.273256	0.186181	1.46769	0.142188	0.502538
STRG.1865.1	179.206	-0.0432637	0.143936	-0.300575	0.763739	0.935801
STRG.1866.1	385.764	-0.191589	0.109532	-1.74916	0.080263	0.383758
STRG.1867.1	28179.6	0.0884776	0.055097	1.60585	0.108307	0.442888
STRG.1870.1	1785.65	0.106487	0.0884462	1.20397	0.228601	0.617897
STRG.1871.1	45.0921	-0.495701	0.308206	-1.60834	0.107761	0.441512
STRG.1872.1	2033.01	-0.142242	0.0755313	-1.88322	0.0596708	0.329172
STRG.1873.1	516.985	-0.0131353	0.094753	-0.138627	0.889745	0.970523
STRG.1873.2	516.985	-0.0131353	0.094753	-0.138627	0.889745	0.970523
STRG.1873.3	43.6584	0.452196	0.268005	1.68727	0.0915522	0.409102
STRG.1874.1	3.63217	-0.00730879	0.935834	-0.00780993	0.993769	NA
STRG.1875.1	3.73505	0.395787	0.986705	0.40112	0.688332	NA
STRG.1876.1	3.07413	-0.102982	1.01998	-0.100965	0.919578	NA
STRG.1878.1	219.308	0.0724416	0.130666	0.554402	0.579304	0.868008
STRG.1879.1	225.171	0.15059	0.127353	1.18246	0.237024	0.626453
STRG.1880.1	147.589	0.324412	0.154658	2.0976	0.0359402	0.245967
STRG.1881.1	290.528	0.153773	0.115145	1.33547	0.181722	0.562154
STRG.1882.1	26.7357	-0.102427	0.351292	-0.291572	0.770614	0.937617
STRG.1883.1	38.5838	-0.34266	0.297949	-1.15006	0.250119	0.640491
STRG.1884.1	326.88	-0.0463307	0.112798	-0.410741	0.681263	0.907754
STRG.1886.1	54.3612	0.122513	0.241797	0.506676	0.612382	0.881991
STRG.1887.1	50.2447	0.168135	0.273361	0.615064	0.538512	0.847515
STRG.1888.1	78.8914	0.152045	0.219334	0.693213	0.488176	0.818167
STRG.1889.1	58.5341	-0.0163347	0.238526	-0.0684817	0.945402	0.985983
STRG.1890.1	60.9452	-0.0244752	0.235281	-0.104025	0.917149	0.979509
STRG.1891.1	37.753	-0.163158	0.30816	-0.529459	0.596487	0.875988
STRG.1892.1	9.51972	0.0317868	0.567415	0.0560204	0.955326	0.987889
STRG.1893.1	198.938	-0.148874	0.13959	-1.06651	0.286194	0.673225
STRG.1894.1	392.655	0.044971	0.108671	0.413827	0.679001	0.90695
STRG.1895.1	660.316	0.0490323	0.105823	0.463342	0.643119	0.892242
STRG.1896.1	12989.9	0.0634396	0.0561309	1.13021	0.258388	0.648386
STRG.1897.1	215.004	0.143429	0.135759	1.0565	0.290741	0.677818
STRG.1898.1	703.367	0.0966685	0.084582	1.1429	0.253081	0.643531
STRG.1899.1	194.929	-0.0356463	0.136825	-0.260525	0.794458	0.943289
STRG.1900.1	536.032	0.187033	0.100377	1.8633	0.0624203	0.337635
STRG.1900.2	480.588	0.20345	0.106041	1.91859	0.0550365	0.316087
STRG.1901.1	376.29	-0.183975	0.124161	-1.48174	0.13841	0.495911
STRG.1902.1	398.282	-0.155963	0.110222	-1.415	0.15707	0.52509
STRG.1903.1	309.949	-0.218172	0.121745	-1.79204	0.073127	0.366766
STRG.1904.1	1.82647	0.924344	1.32642	0.696871	0.485883	NA
STRG.1905.1	660.299	0.252082	0.0886953	2.84211	0.00448165	0.0580711
STRG.1906.1	26.7357	-0.102427	0.351292	-0.291572	0.770614	0.937617
STRG.1907.1	455.517	0.174253	0.0975014	1.78718	0.0739084	0.368137
STRG.1908.1	289.572	-0.168183	0.12424	-1.3537	0.175833	0.553999
STRG.1909.1	8.32546	-0.200773	0.608919	-0.329721	0.741611	0.929303
STRG.1911.1	1.78888	-1.02604	1.45071	-0.707273	0.479397	NA
STRG.1913.1	2.97706	0.137303	1.03135	0.13313	0.894091	NA
STRG.1914.1	20.6744	0.988925	0.394811	2.5048	0.0122519	0.121545
STRG.1915.1	2.68542	1.21339	1.09227	1.11089	0.266616	NA
STRG.1916.1	3.78862	0.665557	0.901047	0.738649	0.46012	NA
STRG.1917.1	7.36068	0.974684	0.657842	1.48164	0.138437	0.49593
STRG.1919.1	32.1932	0.392413	0.330671	1.18672	0.235338	0.625149
STRG.1920.1	14.4698	0.152781	0.471072	0.324326	0.745691	0.930984
STRG.1921.1	43.6562	0.078947	0.286073	0.275969	0.782572	0.940794
STRG.1923.1	21.9387	0.414578	0.390029	1.06294	0.287808	0.674728
STRG.1926.1	3.98138	-0.495591	0.880014	-0.563163	0.573324	NA
STRG.1927.1	3.22619	0.838763	0.964098	0.869998	0.384302	NA
STRG.1929.1	4.08581	0.0653505	0.883157	0.0739965	0.941013	NA
STRG.1930.1	215.313	0.0711153	0.135938	0.523147	0.600872	0.878177
STRG.1931.1	43.6878	0.197644	0.279817	0.706334	0.479981	0.814822
STRG.1934.1	40.1601	0.267341	0.291426	0.917355	0.358956	0.735895
STRG.1938.1	4.44481	0.561826	0.827815	0.678685	0.497337	0.823975
STRG.1939.1	8.95772	0.82821	0.583625	1.41908	0.155876	0.523446
STRG.1940.1	422.807	0.480586	0.137524	3.49455	0.000474858	0.008985
STRG.1940.2	422.325	0.479105	0.13778	3.47732	0.000506451	0.00951915
STRG.1941.1	12.4826	-0.237979	0.506957	-0.469426	0.638765	0.891105
STRG.1942.1	326.634	-0.0666641	0.111506	-0.597854	0.549937	0.852603
STRG.1943.1	1.63536	-0.814781	1.40491	-0.579954	0.561946	NA
STRG.1944.1	132.358	0.0353108	0.162451	0.217363	0.827926	0.953897
STRG.1945.1	133.296	-0.174072	0.162935	-1.06836	0.28536	0.672549
STRG.1946.1	2353.41	0.138382	0.073454	1.88393	0.0595745	0.328798
STRG.1947.1	807.907	0.183356	0.0919494	1.9941	0.0461412	0.28661
STRG.1948.1	57.2902	-0.190788	0.251389	-0.758935	0.447892	0.794281
STRG.1948.2	55.6932	-0.155505	0.251757	-0.617678	0.536788	0.846582
STRG.1948.3	56.0212	-0.149759	0.251636	-0.595142	0.551748	0.853637
STRG.1948.4	56.0134	-0.151105	0.253425	-0.596251	0.551007	0.853284
STRG.1949.1	317.884	-0.0281182	0.117646	-0.239006	0.811101	0.94933
STRG.1952.1	6.33313	0.607162	0.715152	0.848996	0.395883	0.762268
STRG.1953.1	217.558	0.148584	0.129372	1.14851	0.25076	0.64093
STRG.1953.2	225.898	0.143124	0.127603	1.12164	0.262015	0.6511
STRG.1954.1	44.9966	-0.0311142	0.265837	-0.117042	0.906827	0.975832
STRG.1955.1	35.8221	-0.107725	0.296852	-0.362892	0.716685	0.921303
STRG.1956.1	44.5598	0.0643283	0.282872	0.227412	0.820104	0.951594
STRG.1957.1	3.72086	-0.377307	0.961403	-0.392454	0.694723	NA
STRG.1958.1	1128.03	-0.00886614	0.0747467	-0.118616	0.90558	0.975616
STRG.1959.1	20.3384	0.25756	0.426869	0.603371	0.546262	0.850815
STRG.1960.1	57.081	0.269387	0.250893	1.07371	0.282953	0.67029
STRG.1961.1	36.2722	-0.126132	0.312982	-0.403	0.686948	0.90983
STRG.1962.1	122.648	-0.0168574	0.168643	-0.0999593	0.920377	0.980374
STRG.1963.1	4.07198	0.0391943	0.85536	0.045822	0.963452	NA
STRG.1964.1	719.942	0.0649749	0.100584	0.645978	0.518293	0.836723
STRG.1965.1	133.927	0.703305	0.16611	4.23397	2.29606e-05	0.000550437
STRG.1967.1	2.6	-0.973162	2.71908	-0.357901	0.720418	NA
STRG.1968.1	9966.81	0.279059	0.059912	4.65781	3.19592e-06	8.55465e-05
STRG.1969.1	9894.73	0.277195	0.0600344	4.61727	3.88823e-06	0.000103244
STRG.1969.2	9894.97	0.277121	0.0600348	4.616	3.912e-06	0.000103816
STRG.1969.3	9896.58	0.277069	0.0599941	4.61828	3.86942e-06	0.000102862
STRG.1970.1	2.84385	0.353572	1.04435	0.338556	0.734944	NA
STRG.1971.1	102.688	0.0326634	0.190851	0.171146	0.864109	0.964312
STRG.1972.1	48.8607	0.16532	0.257812	0.641244	0.521364	0.838507
STRG.1973.1	2.65357	1.09878	1.07151	1.02545	0.305149	NA
STRG.1974.1	528.496	0.191166	0.0955011	2.00172	0.0453149	0.283642
STRG.1974.2	528.934	0.188584	0.095808	1.96836	0.0490271	0.296863
STRG.1974.3	529.231	0.189025	0.0956399	1.97643	0.0481063	0.293877
STRG.1975.1	789.013	0.360689	0.0934532	3.85956	0.00011359	0.00244965
STRG.1977.1	740.955	0.37652	0.09485	3.96964	7.19827e-05	0.00160458
STRG.1982.1	677.685	0.297116	0.0990376	3.00004	0.00269946	0.039212
STRG.1983.1	2688.29	0.155279	0.0633306	2.45187	0.0142115	0.134377
STRG.1983.2	250.913	0.020263	0.139025	0.145751	0.884118	0.969934
STRG.1984.1	2.25165	0.339973	1.21575	0.27964	0.779754	NA
STRG.1986.1	10.0013	0.0345945	0.572649	0.0604115	0.951828	0.987264
STRG.1989.1	3212.12	0.183001	0.06423	2.84915	0.00438364	0.0572006
STRG.1989.2	3211.54	0.183202	0.0642406	2.85181	0.00434715	0.0568043
STRG.1990.1	1.68837	-0.0186686	1.37234	-0.0136035	0.989146	NA
STRG.1992.1	119.831	0.0459824	0.178415	0.257727	0.796618	0.944161
STRG.1993.1	13.6723	-0.69367	0.489564	-1.41691	0.156508	0.524492
STRG.1994.1	343.023	-0.0510749	0.113001	-0.451986	0.651279	0.895167
STRG.1996.1	439.775	0.218879	0.111049	1.97102	0.0487219	0.29571
STRG.1997.1	2106.42	0.173025	0.0737461	2.34622	0.0189647	0.163055
STRG.1998.1	6550.55	0.15868	0.0642116	2.47121	0.0134658	0.130271
STRG.1998.2	6558.17	0.158744	0.0643621	2.46642	0.0136473	0.131245
STRG.1998.3	6509.53	0.15788	0.0642566	2.45702	0.0140094	0.133347
STRG.1999.1	12.1993	-0.158051	0.558288	-0.283099	0.777101	0.939408
STRG.2000.1	1.51054	-2.63806	1.66297	-1.58635	0.112659	NA
STRG.2002.1	3.68597	0.694365	0.918988	0.755577	0.449903	NA
STRG.2003.1	3232.3	0.116173	0.0634534	1.83084	0.0671242	0.351854
STRG.2003.2	3224.66	0.11509	0.0634031	1.81521	0.0694909	0.357933
STRG.2004.1	526.46	0.0175492	0.0990213	0.177226	0.859331	0.96339
STRG.2004.2	517.545	-0.0272338	0.103752	-0.262489	0.792944	0.942899
STRG.2005.1	138.621	0.135783	0.178853	0.759188	0.44774	0.794281
STRG.2009.1	15.01	-0.129086	0.487948	-0.264548	0.791358	0.94266
STRG.2010.1	3.96629	0.542477	0.892733	0.607659	0.543414	NA
STRG.2011.1	9.57637	-0.406648	0.601445	-0.676117	0.498966	0.824964
STRG.2012.1	4.49723	0.595481	0.879909	0.676753	0.498563	0.82472
STRG.2014.1	781.168	0.0899493	0.0872145	1.03136	0.302373	0.688754
STRG.2014.2	781.168	0.0899493	0.0872145	1.03136	0.302373	0.688754
STRG.2016.1	234.074	0.044494	0.131669	0.337923	0.735421	0.926819
STRG.2016.2	227.941	0.0275582	0.13434	0.205137	0.837465	0.955984
STRG.2016.3	239.092	0.0497232	0.129872	0.382863	0.701821	0.915403
STRG.2016.4	100.987	0.081698	0.193507	0.422197	0.672881	0.904021
STRG.2017.1	38.5819	-0.576989	0.295904	-1.94992	0.0511855	0.303903
STRG.2018.1	177.569	-0.0171525	0.144152	-0.118989	0.905284	0.975614
STRG.2019.1	56.6721	0.102177	0.242034	0.42216	0.672908	0.904021
STRG.2020.1	379.628	0.202913	0.108592	1.86858	0.0616817	0.335281
STRG.2021.1	3.72109	0.0619332	0.921383	0.0672177	0.946408	NA
STRG.2022.1	44.1502	-0.340364	0.268754	-1.26645	0.205351	0.591962
STRG.2023.1	1807.97	0.254929	0.0687822	3.70633	0.000210286	0.00430863
STRG.2023.2	1832.4	0.256411	0.0681397	3.76301	0.000167879	0.00351266
STRG.2023.3	1744.37	0.254963	0.0689056	3.70018	0.000215447	0.00439884
STRG.2023.4	1744.37	0.254963	0.0689056	3.70018	0.000215447	0.00439884
STRG.2023.5	1870.6	0.257789	0.0678485	3.79948	0.000144997	0.00307129
STRG.2023.6	542.215	0.181704	0.095275	1.90716	0.0565002	0.320677
STRG.2024.1	156.218	0.985134	0.156428	6.29767	3.02146e-10	1.14885e-08
STRG.2025.1	232.864	1.06503	0.134738	7.90441	2.69197e-15	1.2927e-13
STRG.2026.1	189.507	0.911476	0.148087	6.15501	7.5075e-10	2.78829e-08
STRG.2026.2	174.372	0.918716	0.154448	5.94838	2.70806e-09	9.58942e-08
STRG.2027.1	525.241	1.01874	0.105573	9.64963	4.93314e-22	2.91143e-20
STRG.2028.1	150.161	1.05722	0.164396	6.43092	1.26837e-10	4.91537e-09
STRG.2029.1	101.753	0.954115	0.185989	5.12995	2.89817e-07	8.62351e-06
STRG.2030.1	2128.81	1.02536	0.0804815	12.7403	3.53035e-37	2.79085e-35
STRG.2030.2	2128.81	1.02536	0.0804815	12.7403	3.53035e-37	2.79085e-35
STRG.2030.3	2128.47	1.02604	0.0805353	12.7403	3.53158e-37	2.79085e-35
STRG.2030.4	2128.47	1.02604	0.0805353	12.7403	3.53158e-37	2.79085e-35
STRG.2030.5	2128.47	1.02604	0.0805353	12.7403	3.53158e-37	2.79085e-35
STRG.2030.6	2128.94	1.02514	0.0804099	12.7489	3.16172e-37	2.52003e-35
STRG.2031.1	153.804	-0.184121	0.164153	-1.12164	0.262016	0.6511
STRG.2032.1	154.962	-0.188826	0.163159	-1.15731	0.247144	0.637306
STRG.2033.1	74.163	-0.107867	0.210928	-0.511396	0.609074	0.880563
STRG.2033.2	74.163	-0.107867	0.210928	-0.511396	0.609074	0.880563
STRG.2033.3	73.0813	-0.0995929	0.211166	-0.471634	0.637188	0.890486
STRG.2034.1	6.11658	-0.276805	0.738174	-0.374986	0.707671	0.918199
STRG.2038.1	77.2563	0.0601805	0.216728	0.277677	0.78126	0.940372
STRG.2039.1	814.752	-0.00294616	0.109607	-0.0268794	0.978556	0.994385
STRG.2040.1	2.64575	-1.68968	1.2184	-1.3868	0.165502	NA
STRG.2041.1	90.1581	-0.222163	0.225221	-0.986423	0.323926	0.707951
STRG.2043.1	170.58	0.410596	0.167546	2.45064	0.0142603	0.134727
STRG.2044.1	109.292	0.475428	0.186045	2.55545	0.0106052	0.109863
STRG.2045.1	174.906	0.608468	0.151367	4.01983	5.82399e-05	0.00131339
STRG.2046.1	168.758	0.475409	0.160189	2.96779	0.00299948	0.0427072
STRG.2047.1	224.59	0.553544	0.12912	4.28706	1.81052e-05	0.0004425
STRG.2048.1	159.619	0.442315	0.150987	2.92949	0.00339518	0.0469995
STRG.2049.1	1257.42	0.501829	0.0879784	5.704	1.17031e-08	3.93966e-07
STRG.2052.1	94.9958	0.27894	0.188972	1.47609	0.139919	0.498546
STRG.2053.1	10.0597	0.946903	0.604862	1.56549	0.117469	0.460212
STRG.2061.1	74.9882	-0.239766	0.211448	-1.13392	0.256827	0.647131
STRG.2063.1	66.293	-0.233815	0.240542	-0.972035	0.331033	0.714131
STRG.2064.1	68.0724	-0.197648	0.233845	-0.845208	0.397995	0.763759
STRG.2067.1	3.79849	0.415099	0.9201	0.451146	0.651885	NA
STRG.2068.1	70.0426	0.316049	0.238976	1.32252	0.185996	0.568117
STRG.2068.2	82.414	0.404108	0.216695	1.86487	0.0621993	0.336954
STRG.2069.1	9.87612	0.336105	0.596951	0.563036	0.57341	0.865442
STRG.2072.1	119.314	-0.0315417	0.171995	-0.183387	0.854494	0.961196
STRG.2072.2	117.19	-0.0412296	0.173715	-0.23734	0.812393	0.949554
STRG.2073.1	108.739	-0.302444	0.178945	-1.69015	0.0909986	0.407564
STRG.2074.1	52.4615	-0.329049	0.255711	-1.2868	0.198164	0.583388
STRG.2076.1	3.8884	0.0419941	0.940479	0.0446519	0.964385	NA
STRG.2077.1	1162.49	0.100738	0.0852455	1.18174	0.237308	0.626784
STRG.2078.1	374.196	0.00845737	0.109212	0.0774397	0.938274	0.984123
STRG.2079.1	331.508	0.0428657	0.112347	0.381547	0.702798	0.915633
STRG.2080.1	19.1825	0.434921	0.412154	1.05524	0.291316	0.678371
STRG.2081.1	2.53639	1.7346	1.18309	1.46615	0.142606	NA
STRG.2082.1	2.93016	2.36985	1.19218	1.98782	0.0468319	NA
STRG.2083.1	38.6783	-0.0595958	0.290038	-0.205476	0.837201	0.955936
STRG.2084.1	288.519	0.231217	0.12172	1.89958	0.0574879	0.323278
STRG.2085.1	563.636	0.242008	0.0938981	2.57735	0.00995621	0.104918
STRG.2086.1	430.311	0.288448	0.105599	2.73154	0.00630389	0.0751015
STRG.2087.1	347.432	0.0881902	0.107648	0.819243	0.412648	0.773876
STRG.2088.1	2616.7	0.192975	0.0660798	2.92033	0.0034966	0.0480025
STRG.2089.1	12.8509	-0.0459223	0.5663	-0.0810918	0.935369	0.983535
STRG.2090.1	73.5555	-0.0931079	0.215203	-0.432652	0.665268	0.900666
STRG.2092.1	16.9967	-0.745237	0.451443	-1.65079	0.0987812	0.424122
STRG.2093.1	16.9967	-0.745237	0.451443	-1.65079	0.0987812	0.424122
STRG.2095.1	8.94525	-0.23949	0.604009	-0.396501	0.691735	0.911201
STRG.2097.1	2084.9	-0.0489366	0.077834	-0.628731	0.529525	0.843068
STRG.2098.1	811.284	0.187007	0.0911794	2.05098	0.0402687	0.263977
STRG.2099.1	252.659	0.166178	0.136519	1.21725	0.223509	0.612302
STRG.2100.1	272.024	0.0970423	0.137724	0.704617	0.481049	0.815107
STRG.2102.1	3403.43	0.0266105	0.0746409	0.356514	0.721456	0.92241
STRG.2104.1	389.964	0.0972198	0.111646	0.870782	0.383873	0.754937
STRG.2105.1	2378.38	-0.0221027	0.0819086	-0.269846	0.787279	0.941754
STRG.2108.1	2848.48	-0.0316756	0.0847841	-0.373602	0.7087	0.918613
STRG.2109.1	892.04	0.0851171	0.0839801	1.01354	0.310803	0.696104
STRG.2110.1	88.7036	-0.206747	0.193567	-1.06809	0.28548	0.67267
STRG.2110.2	88.1703	-0.190896	0.193914	-0.984437	0.324901	0.708515
STRG.2111.1	130.102	-0.0232108	0.164863	-0.140788	0.888038	0.970305
STRG.2112.1	6.29003	0.0489169	0.698133	0.0700682	0.944139	0.985656
STRG.2117.1	1.66857	-2.79485	1.62017	-1.72504	0.08452	NA
STRG.2121.1	2.07972	-0.111017	1.19541	-0.0928694	0.926007	NA
STRG.2122.1	111.242	0.097092	0.171803	0.565135	0.571982	0.86473
STRG.2123.1	385.666	0.0357953	0.107956	0.331573	0.740212	0.928802
STRG.2124.1	374.626	0.0478567	0.107559	0.444934	0.656367	0.89679
STRG.2125.1	416.782	-0.00315962	0.113497	-0.0278388	0.977791	0.994339
STRG.2126.1	474.104	-0.125871	0.105296	-1.1954	0.231932	0.621731
STRG.2128.1	223.601	0.0594002	0.129927	0.457181	0.647541	0.89377
STRG.2130.1	2.1329	0.548886	1.26346	0.434431	0.663975	NA
STRG.2131.1	1335.38	0.0373329	0.0780341	0.478419	0.632352	0.888734
STRG.2131.2	1350.22	0.0419975	0.078081	0.537871	0.590666	0.873523
STRG.2131.3	1350.22	0.0419975	0.078081	0.537871	0.590666	0.873523
STRG.2131.4	1350.22	0.0419975	0.078081	0.537871	0.590666	0.873523
STRG.2131.5	1350.22	0.0419975	0.078081	0.537871	0.590666	0.873523
STRG.2132.1	20.78	-0.0498031	0.394233	-0.126329	0.899471	0.973883
STRG.2132.2	20.5444	-0.0243934	0.397306	-0.0613969	0.951043	0.987153
STRG.2133.1	1588.33	-0.00504672	0.0775171	-0.0651046	0.948091	0.986542
STRG.2134.1	309.645	1.16207	0.119156	9.75246	1.80053e-22	1.07494e-20
STRG.2135.1	156.397	1.04242	0.157601	6.61429	3.73349e-11	1.48406e-09
STRG.2135.2	153.503	1.02979	0.158176	6.5104	7.49522e-11	2.93408e-09
STRG.2135.3	155.586	1.04052	0.157741	6.59638	4.21313e-11	1.67042e-09
STRG.2135.4	149.643	1.02166	0.160285	6.37399	1.84174e-10	7.05488e-09
STRG.2136.1	984.2	-0.0114186	0.0896617	-0.127352	0.898662	0.973621
STRG.2137.1	141.347	-0.0365332	0.16223	-0.225193	0.821829	0.952301
STRG.2138.1	4.4972	0.428646	0.833889	0.514032	0.60723	0.880063
STRG.2139.1	3.77011	0.411118	0.924666	0.444612	0.6566	NA
STRG.2140.1	1.78286	0.479547	1.32545	0.361798	0.717503	NA
STRG.2141.1	70.7781	0.295076	0.214914	1.373	0.169753	0.544315
STRG.2143.1	87.2491	0.35693	0.1945	1.83511	0.0664887	0.350128
STRG.2143.2	87.6311	0.354675	0.193698	1.83107	0.0670894	0.351854
STRG.2144.1	828.77	0.0805664	0.085078	0.946971	0.343653	0.724411
STRG.2144.2	826.81	0.0790135	0.0852414	0.926939	0.353958	0.732193
STRG.2146.1	490.478	0.24739	0.103155	2.39824	0.0164741	0.148561
STRG.2148.1	3261.01	-0.162369	0.068245	-2.37921	0.0173497	0.153885
STRG.2149.1	5.14947	0.280648	0.773579	0.362792	0.71676	0.921303
STRG.2152.1	2.11134	0.0500938	1.22773	0.0408019	0.967454	NA
STRG.2154.1	3267.67	-0.161865	0.0684549	-2.36455	0.0180521	0.158303
STRG.2155.1	1597.68	0.203792	0.0695764	2.92904	0.00340007	0.0470533
STRG.2155.2	1595.72	0.203153	0.0696287	2.91766	0.00352666	0.0483151
STRG.2156.1	6.50889	0.160484	0.707007	0.22699	0.820431	0.951716
STRG.2154.2	86.333	-0.346065	0.195934	-1.76623	0.0773566	0.37692
STRG.2157.1	1.7662	-0.166159	1.37757	-0.120617	0.903994	NA
STRG.2158.1	147.326	-0.00849122	0.164435	-0.0516389	0.958816	0.988962
STRG.2158.2	148.186	-0.00908951	0.163616	-0.0555537	0.955697	0.987986
STRG.2160.1	2.56343	0.744254	1.09702	0.678435	0.497496	NA
STRG.2161.1	99.256	-0.102011	0.189311	-0.538856	0.589986	0.873191
STRG.2162.1	204.5	0.108257	0.134147	0.806999	0.419667	0.778473
STRG.2163.1	802.654	0.260202	0.0995107	2.61481	0.00892768	0.0971363
STRG.2163.2	802.763	0.25975	0.0995142	2.61018	0.0090494	0.097943
STRG.2164.1	13.443	-0.370022	0.48323	-0.765725	0.44384	0.792
STRG.2165.1	8.20459	-0.312976	0.617835	-0.506568	0.612458	0.881991
STRG.2166.1	4.59691	0.526535	0.935536	0.562817	0.57356	0.86552
STRG.2169.1	24.5199	-0.100031	0.35665	-0.280473	0.779114	0.940088
STRG.2171.1	2.21112	1.1797	1.2968	0.909698	0.362982	NA
STRG.2172.1	2.42328	0.174637	1.14001	0.153188	0.87825	NA
STRG.2174.1	3.02129	-0.949673	1.08035	-0.87904	0.379379	NA
STRG.2177.1	1.58162	-0.732817	1.50017	-0.48849	0.625202	NA
STRG.2188.1	1.8092	-0.954548	1.37401	-0.694718	0.487232	NA
STRG.2189.1	446.292	6.35618	0.240834	26.3924	1.67723e-153	3.77686e-151
STRG.2190.1	119.568	6.30659	0.443779	14.2111	7.81816e-46	7.11116e-44
STRG.2191.1	493.495	6.30677	0.226997	27.7835	6.87015e-170	1.74149e-167
STRG.2192.1	1666.57	6.33144	0.138923	45.5751	0	0
STRG.2194.1	19.3766	1.11176	0.423131	2.62746	0.00860242	0.0949213
STRG.2195.1	20.4033	0.0881673	0.396366	0.222439	0.823972	0.953082
STRG.2195.2	20.4033	0.0881673	0.396366	0.222439	0.823972	0.953082
STRG.2197.1	608.179	6.18259	0.198313	31.1759	2.25845e-213	7.03122e-211
STRG.2198.1	480.532	0.276274	0.10658	2.59219	0.00953682	0.101723
STRG.2200.1	2.77513	-0.384401	1.04695	-0.367162	0.713499	NA
STRG.2202.1	1.75309	-0.92549	1.37711	-0.672054	0.501549	NA
STRG.2203.1	109.234	0.29975	0.19116	1.56806	0.116867	0.459025
STRG.2204.1	572.069	0.270053	0.0944881	2.85806	0.00426243	0.0558862
STRG.2205.1	2945.62	0.192166	0.0759617	2.52978	0.0114135	0.115423
STRG.2206.1	3465.87	0.221486	0.0767315	2.88651	0.00389541	0.0520301
STRG.2206.2	3465.87	0.221486	0.0767315	2.88651	0.00389541	0.0520301
STRG.2207.1	42.1677	0.471566	0.292045	1.61471	0.106374	0.439141
STRG.2206.3	160.227	0.301232	0.163808	1.83893	0.0659253	0.348973
STRG.2208.1	337.5	0.166479	0.12027	1.38422	0.166292	0.538997
STRG.2209.1	3217.1	0.0282485	0.0749354	0.376971	0.706195	0.91731
STRG.2209.2	3216.46	0.0276691	0.0748985	0.369422	0.711814	0.919661
STRG.2209.3	3215.58	0.0284559	0.0748925	0.379957	0.703977	0.916148
STRG.2210.1	2687.31	0.0147519	0.0767339	0.192248	0.847548	0.959373
STRG.2210.2	2669.31	0.0180498	0.0766482	0.235489	0.813829	0.949639
STRG.2211.1	223.593	-0.103725	0.131398	-0.789395	0.429881	0.784011
STRG.2211.2	223.593	-0.103725	0.131398	-0.789395	0.429881	0.784011
STRG.2211.3	223.499	-0.102412	0.131354	-0.779661	0.435591	0.787289
STRG.2211.4	223.499	-0.102412	0.131354	-0.779661	0.435591	0.787289
STRG.2212.1	116.28	-0.102074	0.17876	-0.571013	0.567991	0.862318
STRG.2213.1	1207.63	0.0488854	0.0765648	0.638484	0.523158	0.839452
STRG.2218.1	1.79141	-0.172665	1.29891	-0.132931	0.894248	NA
STRG.2219.1	5.53089	0.13041	0.758977	0.171823	0.863577	0.964087
STRG.2220.1	2.78824	0.0853984	1.05373	0.0810437	0.935407	NA
STRG.2221.1	2.11986	-0.176098	1.2929	-0.136204	0.89166	NA
STRG.2222.1	173.251	-0.0389302	0.143388	-0.271502	0.786005	0.941461
STRG.2224.1	67.1735	0.101159	0.224853	0.44989	0.65279	0.895482
STRG.2225.1	638.059	0.166811	0.0873057	1.91065	0.0560496	0.3191
STRG.2226.1	198.327	0.241469	0.136374	1.77064	0.0766214	0.374928
STRG.2227.1	1357.5	0.130708	0.0705574	1.85251	0.063952	0.342762
STRG.2227.2	1355.28	0.131484	0.0706046	1.86225	0.0625676	0.338234
STRG.2227.3	1355.87	0.130048	0.0706045	1.84192	0.0654866	0.347892
STRG.2227.4	1353.84	0.131224	0.070639	1.85767	0.0632164	0.340393
STRG.2227.5	1353.54	0.131079	0.0706476	1.85539	0.0635403	0.341344
STRG.2228.1	4.06545	-0.59583	0.911678	-0.653554	0.513399	NA
STRG.2229.1	220.128	0.165428	0.136317	1.21355	0.224919	0.614062
STRG.2230.1	9.85276	-0.205842	0.564073	-0.364921	0.715171	0.920642
STRG.2233.1	38.3222	-0.0153922	0.287301	-0.0535749	0.957274	0.988617
STRG.2234.1	636.278	0.0247501	0.0929679	0.266222	0.790068	0.942343
STRG.2234.2	967.317	0.0351111	0.0853993	0.41114	0.68097	0.907732
STRG.2236.1	11.5329	0.255534	0.517465	0.493818	0.621435	0.885517
STRG.2236.2	11.5329	0.255534	0.517465	0.493818	0.621435	0.885517
STRG.2238.1	6.55576	0.183671	0.677694	0.271024	0.786373	0.941461
STRG.2239.1	1184.82	0.0157559	0.081476	0.19338	0.846661	0.959094
STRG.2239.2	1121.9	0.00240656	0.0819506	0.029366	0.976573	0.993915
STRG.2239.3	1275.25	0.0379333	0.0861611	0.440261	0.659748	0.898096
STRG.2240.1	472.275	-0.0716437	0.0994035	-0.720736	0.471072	0.809094
STRG.2241.1	220.859	-0.0498131	0.132691	-0.375405	0.707359	0.918051
STRG.2242.1	603.99	0.04583	0.0981584	0.466899	0.640572	0.891684
STRG.2244.1	54.7439	0.0443116	0.257471	0.172103	0.863356	0.964058
STRG.2244.2	54.9619	0.0552891	0.257053	0.215088	0.829699	0.954377
STRG.2245.1	194.322	0.0690002	0.137777	0.500809	0.616506	0.883346
STRG.2247.1	6.32052	0.54242	0.697135	0.778071	0.436527	0.787555
[truncated: 50,496 more rows]

## Sheet: 24h_ISO_Contrast_IFNvsUN
StringTie Isoform ID	baseMean	log2FoldChange	lfcSE	stat	pvalue	padj
STRG.1.1	6.04835	0.906925	0.754762	1.2016	0.229517	NA
STRG.4.1	4.68904	-0.683499	0.826716	-0.826763	0.408371	NA
STRG.5.1	37.9741	-0.0830147	0.295144	-0.281269	0.778504	0.92574
STRG.6.1	317.837	0.0700544	0.114404	0.612341	0.540312	0.808737
STRG.6.2	341.526	0.0843589	0.111669	0.755437	0.449987	0.749836
STRG.7.1	2.10526	0.935219	1.25895	0.742858	0.457568	NA
STRG.8.1	2.26277	-0.218706	1.16038	-0.188477	0.850503	NA
STRG.9.1	8.41106	0.931275	0.660459	1.41004	0.158527	NA
STRG.12.1	6.89073	0.632983	0.728352	0.869062	0.384813	NA
STRG.13.1	3.58539	-0.131121	0.942338	-0.139144	0.889336	NA
STRG.14.1	3.42409	0.865963	0.972387	0.890554	0.373168	NA
STRG.15.1	1.88403	-3.15581	1.58971	-1.98515	0.047128	NA
STRG.18.1	11.0861	-0.0958608	0.540487	-0.17736	0.859226	NA
STRG.19.1	83.9274	0.253123	0.206273	1.22713	0.219774	0.542467
STRG.20.1	15.5903	-0.24788	0.477271	-0.519369	0.603503	NA
STRG.21.1	7491.13	-0.0694567	0.0535126	-1.29795	0.194305	0.510114
STRG.22.1	786.812	0.0970514	0.0894238	1.0853	0.27779	0.605347
STRG.23.1	339.746	0.0874468	0.119849	0.729638	0.465611	0.760318
STRG.24.1	256.88	0.00472175	0.136301	0.034642	0.972365	0.99232
STRG.25.1	165.813	-0.26094	0.149523	-1.74516	0.0809579	0.331653
STRG.26.1	258.7	0.102213	0.119277	0.856943	0.391476	0.706047
STRG.26.2	258.7	0.102213	0.119277	0.856943	0.391476	0.706047
STRG.27.1	9355.54	-0.0515937	0.0535133	-0.964127	0.334982	0.659712
STRG.27.2	9354.74	-0.051477	0.0535154	-0.96191	0.336095	0.660906
STRG.28.1	113.505	0.128658	0.185642	0.693041	0.488284	0.775156
STRG.29.1	172.044	-0.0382255	0.155013	-0.246595	0.805222	0.936516
STRG.30.1	59.4465	0.0192489	0.235372	0.0817809	0.934821	0.981655
STRG.31.1	1787.25	0.0139381	0.0671622	0.207528	0.835597	0.948491
STRG.32.1	115.96	-0.263713	0.177141	-1.48871	0.136563	0.430321
STRG.33.1	324.303	0.144754	0.114046	1.26926	0.20435	0.523316
STRG.34.1	457.221	0.110265	0.0976183	1.12955	0.258664	0.586042
STRG.34.2	468.333	0.0855695	0.0970644	0.881575	0.378007	0.695854
STRG.34.3	478.469	0.108169	0.0959126	1.12778	0.259411	0.586868
STRG.34.4	496.03	0.130412	0.0961048	1.35698	0.174787	0.483237
STRG.35.1	93.3776	-0.0316255	0.195856	-0.161474	0.87172	0.961368
STRG.36.1	29.9625	-0.0313119	0.326964	-0.0957655	0.923707	0.979509
STRG.38.1	56.8868	-0.037298	0.248448	-0.150124	0.880667	0.964409
STRG.38.2	75.9796	0.209862	0.211961	0.990099	0.322126	0.647914
STRG.39.1	2.4535	-0.798842	1.14558	-0.697325	0.4856	NA
STRG.40.1	156.714	-0.172351	0.156119	-1.10398	0.269604	0.597569
STRG.41.1	405.986	0.0612934	0.107341	0.571015	0.567989	0.823556
STRG.42.1	245.451	-0.263928	0.125947	-2.09556	0.0361215	0.210403
STRG.43.1	2.82716	-0.137458	1.14602	-0.119944	0.904527	NA
STRG.44.1	1175.18	-0.0316888	0.0828463	-0.382501	0.70209	0.891391
STRG.44.2	914.707	0.0420671	0.0900092	0.467364	0.640239	0.861882
STRG.44.3	914.707	0.0420671	0.0900092	0.467364	0.640239	0.861882
STRG.45.1	767.149	-0.269596	0.0889665	-3.03031	0.002443	0.0367255
STRG.46.1	761.897	-0.270645	0.0890051	-3.04079	0.00235961	0.0358324
STRG.47.1	423.894	-0.0808445	0.106567	-0.758626	0.448077	0.748366
STRG.48.1	1.74761	-0.656611	1.36272	-0.48184	0.62992	NA
STRG.49.1	8.68914	-0.0563446	0.604438	-0.0932182	0.92573	NA
STRG.50.1	413.08	-0.0669495	0.106846	-0.6266	0.530921	0.803403
STRG.51.1	143.296	0.0611738	0.170315	0.359181	0.71946	0.899926
STRG.52.1	35.5555	-0.0410838	0.310226	-0.132432	0.894643	0.969691
STRG.53.1	118.634	-0.126005	0.173792	-0.72503	0.468433	0.761966
STRG.54.1	230.053	-0.0432317	0.131809	-0.327987	0.742921	0.910945
STRG.57.1	433.518	-0.0899353	0.101828	-0.883204	0.377126	0.695002
STRG.57.2	433.518	-0.0899353	0.101828	-0.883204	0.377126	0.695002
STRG.57.3	432.415	-0.0919643	0.101893	-0.902555	0.366762	0.686757
STRG.58.1	916.833	0.0380821	0.0816569	0.466367	0.640953	0.862183
STRG.58.2	917.885	0.0383417	0.0815542	0.470137	0.638257	0.860491
STRG.58.3	1136.66	0.0191764	0.0815339	0.235196	0.814057	0.939892
STRG.57.4	100.671	-0.0931858	0.191848	-0.485728	0.62716	0.855167
STRG.57.5	326.369	-0.0700321	0.117749	-0.594756	0.552007	0.814896
STRG.57.6	343.272	-0.0538405	0.113744	-0.473349	0.635964	0.859374
STRG.58.4	438.56	-0.0312753	0.103762	-0.301413	0.7631	0.919892
STRG.59.1	81.9453	-0.149751	0.214089	-0.69948	0.484252	0.772315
STRG.60.1	68.1742	-0.069097	0.241549	-0.286058	0.774833	0.924415
STRG.63.1	25.5268	-0.304057	0.376506	-0.807574	0.419336	0.727071
STRG.64.1	355.085	-0.10734	0.10746	-0.998884	0.317851	0.644834
STRG.65.1	654.923	-0.0308484	0.106519	-0.289606	0.772118	0.923252
STRG.66.1	4.77584	-0.621037	0.822229	-0.755309	0.450063	NA
STRG.67.1	276.692	0.0619859	0.11723	0.528753	0.596977	0.839255
STRG.68.1	1525.36	-0.0468136	0.0832345	-0.56243	0.573823	0.826617
STRG.68.2	1525.36	-0.0468136	0.0832345	-0.56243	0.573823	0.826617
STRG.68.3	1060.84	-0.0738874	0.0871568	-0.847753	0.396576	0.710015
STRG.69.1	338.031	-0.0641595	0.12564	-0.510662	0.609588	0.845884
STRG.70.1	203.606	-0.278846	0.138228	-2.01728	0.0436659	0.233766
STRG.71.1	401.507	-0.278894	0.108895	-2.56113	0.0104331	0.0979089
STRG.72.1	233.044	-0.339884	0.135	-2.51766	0.0118136	0.106107
STRG.74.1	849.585	-0.103101	0.0808744	-1.27483	0.202371	0.520923
STRG.80.1	478.635	-0.112398	0.0959339	-1.17162	0.241349	0.568349
STRG.81.1	242.643	0.166554	0.135413	1.22997	0.218709	0.541357
STRG.81.2	242.643	0.166554	0.135413	1.22997	0.218709	0.541357
STRG.82.1	57.5216	0.330272	0.253252	1.30412	0.192192	0.50716
STRG.83.1	158.619	-0.0924665	0.15277	-0.605266	0.545002	0.811276
STRG.84.1	218.62	-0.102669	0.134388	-0.763976	0.444881	0.746448
STRG.85.1	201.591	-0.25382	0.135453	-1.87386	0.060949	0.284032
STRG.86.1	202.826	-0.257664	0.135665	-1.89926	0.0575297	0.274451
STRG.87.1	1099.3	-0.197246	0.075592	-2.60935	0.00907147	0.089711
STRG.87.2	544.978	-0.242757	0.0911821	-2.66233	0.00776011	0.080946
STRG.88.1	708.296	-0.0364077	0.0908477	-0.400755	0.6886	0.885066
STRG.89.1	1828.05	-0.133056	0.0724038	-1.8377	0.0661067	0.297516
STRG.90.1	619.351	-0.100111	0.0899771	-1.11263	0.265867	0.593645
STRG.91.1	10031	0.0138421	0.0530487	0.260932	0.794145	0.932159
STRG.91.2	10031	0.0138421	0.0530487	0.260932	0.794145	0.932159
STRG.91.3	10030	0.013846	0.0530396	0.261051	0.794053	0.932159
STRG.91.4	10455.3	0.0207736	0.0527768	0.393612	0.693868	0.887503
STRG.92.1	817.444	-0.170782	0.0834388	-2.04679	0.0406787	0.224849
STRG.93.1	7076.24	0.033105	0.0589584	0.561497	0.574458	0.826761
STRG.93.2	3862.11	-0.0109828	0.0603604	-0.181954	0.855619	0.955189
STRG.93.3	3862.11	-0.0109828	0.0603604	-0.181954	0.855619	0.955189
STRG.93.4	4122.11	0.00770139	0.0604512	0.127399	0.898625	0.971215
STRG.94.1	320.567	0.0415061	0.119656	0.346877	0.728684	0.904346
STRG.95.1	291.309	0.171139	0.117979	1.45059	0.146893	0.445783
STRG.96.1	95.9306	-0.0397205	0.198275	-0.200331	0.841222	0.950592
STRG.97.1	11.8677	0.855662	0.528908	1.61779	0.105708	NA
STRG.99.1	89.8802	-0.0355964	0.20263	-0.175671	0.860552	0.957132
STRG.100.1	632.426	0.157009	0.0978973	1.60382	0.108754	0.385206
STRG.101.1	317.987	-0.0898137	0.113999	-0.787845	0.430788	0.736063
STRG.102.1	243.3	-0.120817	0.128321	-0.941523	0.346437	0.670005
STRG.103.1	371.496	-0.108878	0.107494	-1.01287	0.311121	0.638445
STRG.104.1	1746.84	-0.0355	0.0687981	-0.516003	0.605852	0.844148
STRG.106.1	2.01329	0.72912	1.24439	0.585925	0.557926	NA
STRG.107.1	2.68223	0.69137	1.12987	0.6119	0.540604	NA
STRG.108.1	2.91914	-0.85962	1.07768	-0.797657	0.42507	NA
STRG.109.1	2.59203	-0.0746705	1.10543	-0.067549	0.946145	NA
STRG.110.1	4.6337	0.271346	0.832942	0.325768	0.7446	NA
STRG.111.1	2.17766	-0.0879898	1.27816	-0.0688412	0.945116	NA
STRG.113.1	73.4554	-0.285278	0.2696	-1.05815	0.289986	0.617743
STRG.114.1	1332.05	-0.280887	0.0922652	-3.04435	0.00233187	0.0355901
STRG.115.1	3.43631	0.40641	0.97023	0.41888	0.675304	NA
STRG.116.1	4.22778	-0.455098	0.909241	-0.500524	0.616706	NA
STRG.117.1	15.733	0.424982	0.452676	0.938822	0.347822	NA
STRG.118.1	15.6641	0.356841	0.493241	0.723461	0.469397	NA
STRG.119.1	2.36383	1.53095	1.22688	1.24784	0.21209	NA
STRG.120.1	3.6783	0.558403	0.96643	0.5778	0.563399	NA
STRG.121.1	2.35377	3.70993	1.55164	2.39098	0.0168036	NA
STRG.122.1	27.608	0.535074	0.350118	1.52827	0.126446	0.41456
STRG.123.1	1332.05	-0.280887	0.0922652	-3.04435	0.00233187	0.0355901
STRG.124.1	80.9878	-0.387719	0.211674	-1.83168	0.0669985	0.300065
STRG.125.1	1978.82	-0.390994	0.0690931	-5.65895	1.52306e-08	9.31845e-07
STRG.126.1	1.86389	0.265832	1.36249	0.195108	0.845308	NA
STRG.127.1	2.93274	1.27284	1.10139	1.15567	0.247817	NA
STRG.129.1	112.435	-0.0129046	0.185803	-0.0694528	0.944629	0.984303
STRG.130.1	371.772	-0.0844424	0.116485	-0.724923	0.468499	0.761966
STRG.131.1	354.315	-0.0930854	0.120308	-0.773725	0.439094	0.742193
STRG.132.1	58.2773	-0.496832	0.248569	-1.99876	0.0456338	0.240497
STRG.133.1	9.65302	-0.0596129	0.584547	-0.101981	0.918772	NA
STRG.134.1	8.166	-0.128229	0.621247	-0.206406	0.836474	NA
STRG.136.1	2.08664	1.14227	1.31742	0.867051	0.385914	NA
STRG.137.1	16.9457	0.174009	0.443962	0.391946	0.695098	0.887908
STRG.138.1	1.83964	-0.573794	1.34598	-0.426302	0.669888	NA
STRG.139.1	3.11044	0.0707041	0.985431	0.0717494	0.942801	NA
STRG.140.1	2.1399	1.42794	1.26139	1.13204	0.257618	NA
STRG.142.1	43.8476	-0.606397	0.272747	-2.22329	0.0261961	0.172803
STRG.145.1	1529.39	-0.0766699	0.0758671	-1.01058	0.312217	0.639591
STRG.146.1	1049.19	-0.213011	0.079006	-2.69614	0.00701478	0.0756071
STRG.147.1	2646.69	-0.148151	0.0624981	-2.37049	0.0177646	0.136938
STRG.147.2	2646.69	-0.148151	0.0624981	-2.37049	0.0177646	0.136938
STRG.148.1	129.041	-0.388335	0.177793	-2.18419	0.028948	0.183564
STRG.149.1	150.442	0.0197441	0.157453	0.125397	0.90021	0.971689
STRG.150.1	5.02452	1.42937	0.888842	1.60813	0.107807	NA
STRG.151.1	9.10839	-0.186958	0.581511	-0.321505	0.747828	NA
STRG.152.1	3.75866	0.113691	0.912005	0.124661	0.900792	NA
STRG.153.1	150.442	0.0197441	0.157453	0.125397	0.90021	0.971689
STRG.154.1	751.871	-0.0585146	0.0926259	-0.631731	0.527563	0.800681
STRG.155.1	266.32	0.12361	0.130412	0.947845	0.343209	0.666996
STRG.156.1	9.40663	-0.408137	0.572154	-0.713335	0.475639	NA
STRG.157.1	4.44857	-0.0644468	0.85064	-0.0757626	0.939608	NA
STRG.158.1	2.40688	2.13493	1.31402	1.62474	0.104218	NA
STRG.159.1	249.647	-0.107313	0.128182	-0.83719	0.402486	0.71469
STRG.159.2	249.647	-0.107313	0.128182	-0.83719	0.402486	0.71469
STRG.164.1	2.49907	-0.502504	1.14805	-0.437703	0.661601	NA
STRG.165.1	1.89079	-0.933143	1.48552	-0.628161	0.529899	NA
STRG.167.1	3.1706	-0.75006	1.0679	-0.702369	0.482449	NA
STRG.169.1	9.447	-0.311453	0.59036	-0.527564	0.597802	NA
STRG.170.1	26.3205	-0.128908	0.347566	-0.370888	0.710721	0.895618
STRG.171.1	46.1588	-0.140697	0.272249	-0.516795	0.605299	0.84381
STRG.172.1	98.4241	-0.0437873	0.188136	-0.232742	0.815962	0.94039
STRG.173.1	4.30977	0.218476	0.856001	0.255229	0.798546	NA
STRG.174.1	276.449	-0.0943159	0.117915	-0.799866	0.423789	0.73092
STRG.174.2	324.34	-0.131303	0.109579	-1.19825	0.23082	0.55599
STRG.174.3	105.1	-0.0705778	0.182623	-0.386468	0.69915	0.889683
STRG.174.4	252.334	-0.135153	0.124266	-1.08761	0.276769	0.604274
STRG.174.5	95.3422	-0.0982219	0.189271	-0.518948	0.603797	0.842688
STRG.174.6	96.0925	-0.120151	0.188646	-0.636915	0.52418	0.799277
STRG.175.1	59.5048	0.030375	0.236006	0.128704	0.897592	0.970946
STRG.176.1	107.262	-0.179796	0.183502	-0.979806	0.327182	0.65276
STRG.177.1	110.357	0.202959	0.181906	1.11574	0.264535	0.59224
STRG.178.1	264.352	0.0836098	0.120824	0.691995	0.48894	0.77562
STRG.178.2	247.713	0.080692	0.124043	0.650515	0.51536	0.7937
STRG.178.3	190.551	-0.126381	0.138862	-0.910117	0.362761	0.682826
STRG.178.4	170.652	-0.172756	0.146234	-1.18136	0.237459	0.563929
STRG.178.5	24.9049	-0.0709202	0.354463	-0.200078	0.84142	0.950684
STRG.178.6	19.8158	0.045928	0.419293	0.109537	0.912777	0.975754
STRG.178.7	10.6464	0.165983	0.553428	0.299918	0.764239	NA
STRG.179.1	153.124	0.00179145	0.15786	0.0113484	0.990946	0.997955
STRG.181.1	168.567	-0.115268	0.145775	-0.790724	0.429105	0.735008
STRG.181.2	164.672	-0.115571	0.147318	-0.784498	0.432748	0.737633
STRG.181.3	145.781	-0.0359013	0.15624	-0.229783	0.81826	0.941296
STRG.182.1	86.892	-0.101001	0.193999	-0.520628	0.602626	0.842161
STRG.182.2	49.3746	-0.0178627	0.256811	-0.0695557	0.944547	0.984301
STRG.181.4	3.81257	1.49849	1.02332	1.46435	0.143099	NA
STRG.183.1	7.30688	-0.461278	0.679044	-0.679305	0.496945	NA
STRG.185.1	168.58	0.292288	0.151645	1.92745	0.0539238	0.264933
STRG.186.1	965.53	0.229584	0.0830134	2.76563	0.00568136	0.0659502
STRG.187.1	172.209	0.248832	0.147189	1.69056	0.0909213	0.351404
STRG.188.1	287.444	-0.213229	0.11933	-1.78688	0.0739567	0.316535
STRG.189.1	175.308	-0.377478	0.142774	-2.64388	0.0081961	0.0840016
STRG.190.1	71.6776	-0.477791	0.223544	-2.13734	0.0325701	0.197229
STRG.191.1	732.605	-0.173169	0.0838149	-2.06608	0.0388206	0.218975
STRG.191.2	733.511	-0.175292	0.0838466	-2.09063	0.0365614	0.212031
STRG.191.3	733.511	-0.175292	0.0838466	-2.09063	0.0365614	0.212031
STRG.192.1	48.1231	0.0990656	0.26192	0.378228	0.705261	0.892873
STRG.193.1	68.2899	-0.115305	0.217552	-0.530011	0.596104	0.839016
STRG.194.1	49.3434	-0.194053	0.261459	-0.742194	0.45797	0.755554
STRG.195.1	88.0431	-0.310651	0.198677	-1.5636	0.117912	0.402038
STRG.196.1	603.98	-0.0496414	0.0882755	-0.562347	0.57388	0.826617
STRG.197.1	88.0431	-0.310651	0.198677	-1.5636	0.117912	0.402038
STRG.198.1	60.8705	-0.34612	0.235633	-1.4689	0.141861	0.438691
STRG.199.1	3.71634	-1.73306	1.00149	-1.73047	0.0835456	NA
STRG.200.1	3.71634	-1.73306	1.00149	-1.73047	0.0835456	NA
STRG.203.1	4.03498	0.473188	0.928158	0.509814	0.610182	NA
STRG.204.1	35.0193	-0.44803	0.314969	-1.42246	0.154894	0.456326
STRG.205.1	247.288	0.104892	0.123428	0.849824	0.395423	0.709095
STRG.205.2	247.288	0.104892	0.123428	0.849824	0.395423	0.709095
STRG.207.1	532.222	0.248565	0.100446	2.47461	0.0133383	0.114545
STRG.208.1	489.12	0.00151084	0.0985035	0.0153379	0.987763	0.996991
STRG.209.1	1459.44	0.109746	0.0689534	1.5916	0.111475	0.390359
STRG.210.1	943.685	0.284252	0.0822476	3.45605	0.000548147	0.0120385
STRG.211.1	270.361	-0.0905972	0.133138	-0.680479	0.496201	0.78069
STRG.212.1	460.868	-0.0685863	0.108002	-0.635045	0.525399	0.800068
STRG.213.1	281.397	0.153792	0.118149	1.30168	0.193025	0.508475
STRG.214.1	4.30986	0.800644	0.886635	0.903015	0.366518	NA
STRG.215.1	2.98667	1.45531	1.08808	1.3375	0.181058	NA
STRG.216.1	4.40259	-0.630572	0.848719	-0.742968	0.457501	NA
STRG.217.1	5963.06	0.119345	0.0574224	2.07836	0.037676	0.21564
STRG.218.1	3.03502	-0.250645	1.01884	-0.246011	0.805674	NA
STRG.219.1	284.067	-0.05473	0.124543	-0.439447	0.660338	0.870967
STRG.220.1	2.73119	-0.682478	1.08539	-0.628783	0.529491	NA
STRG.225.1	2.38914	0.683592	1.18064	0.579	0.562589	NA
STRG.233.1	401.949	0.0961967	0.106649	0.901991	0.367062	0.68695
STRG.234.1	319.406	0.0695036	0.114651	0.606221	0.544368	0.811114
STRG.235.1	397.179	0.228618	0.125967	1.8149	0.069539	0.30573
STRG.236.1	337.992	0.0192766	0.119351	0.161512	0.87169	0.961368
STRG.237.1	320.151	0.0771319	0.109883	0.701948	0.482712	0.770913
STRG.238.1	2758.01	0.0879315	0.0679619	1.29384	0.195722	0.511707
STRG.238.2	2758.01	0.0879315	0.0679619	1.29384	0.195722	0.511707
STRG.240.1	2.44845	-0.896903	1.1889	-0.7544	0.450609	NA
STRG.243.1	1.83965	0.999649	1.3022	0.76766	0.442689	NA
STRG.244.1	4.92628	0.934623	0.84297	1.10873	0.267549	NA
STRG.248.1	18.7167	0.144471	0.425162	0.339802	0.734005	0.906639
STRG.249.1	389.921	0.0450898	0.114429	0.394042	0.69355	0.88734
STRG.250.1	5.15941	-0.15719	0.781666	-0.201097	0.840623	NA
STRG.251.1	2.15077	-1.6695	1.3096	-1.27481	0.202377	NA
STRG.252.1	2.15077	-1.6695	1.3096	-1.27481	0.202377	NA
STRG.253.1	150.869	0.511121	0.198685	2.57251	0.0100963	0.095683
STRG.254.1	16.1227	0.105654	0.485556	0.217594	0.827745	NA
STRG.256.1	6.42728	0.256209	0.720486	0.355605	0.722136	NA
STRG.257.1	13.8394	0.0290868	0.508408	0.0572115	0.954377	NA
STRG.258.1	127.746	-0.215945	0.173391	-1.24543	0.212975	0.534053
STRG.259.1	6.5503	0.942832	0.707488	1.33265	0.182648	NA
STRG.259.2	5.2173	1.14497	0.809674	1.41411	0.157328	NA
STRG.260.1	789.18	-0.00191845	0.0831533	-0.0230713	0.981593	0.995176
STRG.261.1	1.62302	-1.24087	1.50855	-0.822556	0.41076	NA
STRG.262.1	18.8696	0.559976	0.413656	1.35372	0.175825	0.484478
STRG.263.1	6.26759	0.203074	0.706481	0.287445	0.773772	NA
STRG.264.1	2.21033	-0.578885	1.2526	-0.462147	0.643976	NA
STRG.265.1	547.488	0.202232	0.0936019	2.16056	0.0307294	0.190949
STRG.265.2	544.016	0.209794	0.0944038	2.2223	0.0262629	0.173078
STRG.266.1	267.977	0.176069	0.12261	1.436	0.151002	0.451324
STRG.267.1	3.38037	-1.56056	1.06568	-1.46438	0.14309	NA
STRG.268.1	54.9482	0.161362	0.257748	0.626044	0.531286	0.803677
STRG.269.1	6764.92	0.144782	0.0717332	2.01834	0.0435557	0.233414
STRG.269.2	6765.42	0.144865	0.0717334	2.0195	0.0434355	0.233212
STRG.270.1	152.184	0.102109	0.172983	0.590284	0.555	0.816538
STRG.270.2	152.041	0.0976881	0.173869	0.561848	0.574219	0.826761
STRG.271.1	1390.33	-0.175775	0.0780214	-2.2529	0.0242654	0.165732
STRG.270.3	26.7648	-0.349603	0.368621	-0.948408	0.342922	0.666776
STRG.273.1	63.8972	-0.300038	0.245347	-1.22291	0.221363	0.543826
STRG.276.1	11201.8	0.0980022	0.0601461	1.6294	0.103228	0.375346
STRG.277.1	56.8735	0.275073	0.266769	1.03113	0.302481	0.630865
STRG.277.2	104.36	0.270664	0.199462	1.35697	0.174792	0.483237
STRG.277.3	104.219	0.275092	0.200038	1.3752	0.169071	0.475348
STRG.278.1	347.259	-0.380185	0.113404	-3.35248	0.000800914	0.0161163
STRG.279.1	520.934	-0.031617	0.0982008	-0.321962	0.747481	0.912611
STRG.281.1	330.519	-0.10753	0.112253	-0.957924	0.338101	0.662427
STRG.282.1	263.722	0.146832	0.126304	1.16252	0.245023	0.571649
STRG.283.1	977.002	-0.0150714	0.0775051	-0.194457	0.845818	0.952066
STRG.287.1	2.87282	5.05701	1.47422	3.43029	0.000602947	NA
STRG.288.1	1.92297	4.48916	1.60775	2.7922	0.00523512	NA
STRG.289.1	2.50817	2.23695	1.25932	1.77631	0.0756816	NA
STRG.291.1	11.7758	5.2112	1.10587	4.71231	2.44927e-06	NA
STRG.292.1	1.93281	4.49335	1.60675	2.79655	0.00516513	NA
STRG.294.1	304.865	-0.138838	0.115169	-1.20552	0.228004	0.552724
STRG.295.1	477.411	4.98647	0.173231	28.7851	3.29328e-182	2.24564e-179
STRG.296.1	502.423	5.0011	0.169443	29.515	1.84878e-191	1.32476e-188
STRG.297.1	27.5456	4.85025	0.654784	7.40739	1.28805e-13	1.05328e-11
STRG.299.1	23.5196	5.22111	0.786964	6.63449	3.25623e-11	2.38352e-09
STRG.300.1	4540.78	4.78229	0.0818085	58.4571	0	0
STRG.300.2	4540.78	4.78229	0.0818085	58.4571	0	0
STRG.302.1	4540.78	4.78229	0.0818085	58.4571	0	0
STRG.302.2	4540.78	4.78229	0.0818085	58.4571	0	0
STRG.303.1	3.51246	0.44251	0.994027	0.445169	0.656197	NA
STRG.305.1	3.55436	0.16491	0.980182	0.168244	0.866391	NA
STRG.306.1	13.1649	-0.844865	0.498335	-1.69538	0.0900041	NA
STRG.308.1	133.208	0.196886	0.166015	1.18595	0.23564	0.561522
STRG.309.1	77.2377	-0.134717	0.211655	-0.636491	0.524457	0.79944
STRG.309.2	47.8733	-0.0499653	0.268786	-0.185893	0.852529	0.954168
STRG.310.1	35.5454	-0.00811441	0.302991	-0.0267811	0.978634	0.993996
STRG.310.2	35.5454	-0.00811441	0.302991	-0.0267811	0.978634	0.993996
STRG.312.1	158.493	-0.229447	0.153863	-1.49124	0.135899	0.429658
STRG.313.1	2.07195	-0.386806	1.24831	-0.309864	0.756665	NA
STRG.314.1	5.67518	-0.0318047	0.759971	-0.04185	0.966618	NA
STRG.315.1	12.9295	0.0795355	0.495422	0.160541	0.872455	NA
STRG.316.1	133.026	0.222001	0.160537	1.38287	0.166706	0.472169
STRG.317.1	209.032	0.368387	0.134954	2.72972	0.00633878	0.0708954
STRG.318.1	116.097	0.149865	0.173469	0.863928	0.387628	0.70337
STRG.319.1	149.249	-0.243068	0.165355	-1.46998	0.141568	0.438121
STRG.319.2	149.249	-0.243068	0.165355	-1.46998	0.141568	0.438121
STRG.320.1	12.2259	-0.0213139	0.509187	-0.0418587	0.966611	NA
STRG.321.1	6.04131	-0.00414828	0.763815	-0.00543101	0.995667	NA
STRG.322.1	1260.23	0.0895538	0.0769976	1.16307	0.2448	0.571442
STRG.322.2	1289.82	0.0887737	0.0763864	1.16217	0.245168	0.571801
STRG.323.1	7.92578	-0.406982	0.659275	-0.617317	0.537025	NA
STRG.324.1	3.88975	0.723891	0.931042	0.777507	0.43686	NA
STRG.326.1	50.6724	0.316929	0.264552	1.19798	0.230923	0.556091
STRG.327.1	2.15463	-0.88252	1.32347	-0.666823	0.504885	NA
STRG.331.1	340.045	-0.0809774	0.129777	-0.623971	0.532646	0.804281
STRG.332.1	68.6919	-0.0689132	0.22592	-0.305033	0.760341	0.918611
STRG.335.1	5.29217	-0.732624	0.806586	-0.908303	0.363718	NA
STRG.337.1	61.9091	0.00774896	0.233515	0.0331839	0.973528	0.99238
STRG.338.1	132.465	-0.379554	0.165957	-2.28706	0.0221925	0.156424
STRG.339.1	580.406	-0.1209	0.0892508	-1.35461	0.175543	0.484052
STRG.339.2	579.564	-0.122022	0.0892661	-1.36695	0.171641	0.478658
STRG.340.1	1043.51	-0.086797	0.0812602	-1.06814	0.285459	0.613617
STRG.340.2	708.174	-0.138702	0.0876837	-1.58185	0.113684	0.395448
STRG.341.1	10.4196	-0.851037	0.584724	-1.45545	0.145544	NA
STRG.342.1	40.3687	-0.0648585	0.302668	-0.214289	0.830322	0.946212
STRG.343.1	5.41321	-0.658624	0.826605	-0.796783	0.425577	NA
STRG.344.1	22.6374	0.123601	0.384064	0.321823	0.747587	0.912611
STRG.345.1	699.99	-0.134387	0.0879116	-1.52866	0.126349	0.414481
STRG.345.2	883.354	-0.0215302	0.090806	-0.237101	0.812578	0.939254
STRG.346.1	1006.85	-0.0341329	0.0829729	-0.411374	0.680799	0.881508
STRG.347.1	67.4824	-0.306796	0.232719	-1.31831	0.187399	0.499881
STRG.348.1	8.68586	0.658339	0.651007	1.01126	0.311891	NA
STRG.349.1	60.5367	-0.245706	0.26031	-0.943898	0.345222	0.669094
STRG.350.1	100.895	-0.036596	0.185664	-0.197108	0.843743	0.951404
STRG.351.1	397.307	-0.0469049	0.113315	-0.413934	0.678922	0.880566
STRG.352.1	4.65909	0.243674	0.837842	0.290835	0.771177	NA
STRG.353.1	123.715	0.0768468	0.168727	0.455451	0.648785	0.866405
STRG.354.1	1808.35	-0.109057	0.0640823	-1.70183	0.088788	0.347146
STRG.354.2	1469.67	-0.0876999	0.0672359	-1.30436	0.19211	0.507044
STRG.356.1	1638.09	-0.0926067	0.0660103	-1.40291	0.160643	0.464502
STRG.357.1	839.524	-0.146781	0.0886336	-1.65605	0.0977123	0.36456
STRG.357.2	552.8	-0.0723946	0.0974866	-0.742611	0.457717	0.755364
STRG.357.3	286.262	-0.133779	0.116654	-1.1468	0.251464	0.578251
STRG.358.1	194.829	0.0915689	0.142806	0.641213	0.521384	0.79743
STRG.359.1	839.524	-0.146781	0.0886336	-1.65605	0.0977123	0.36456
STRG.359.2	607.359	-0.08977	0.0978809	-0.917135	0.359072	0.67976
STRG.359.3	377.906	-0.137619	0.106907	-1.28727	0.197999	0.514683
STRG.359.4	607.16	-0.0907327	0.0977161	-0.928533	0.353131	0.675848
STRG.359.5	766.888	-0.140735	0.0901876	-1.56047	0.118648	0.403331
STRG.360.1	329.429	0.21562	0.112372	1.91881	0.055008	0.267536
STRG.362.1	2.85925	0.233469	1.03408	0.225775	0.821377	NA
STRG.363.1	2.03939	0.6521	1.24705	0.522915	0.601033	NA
STRG.365.1	110.491	-0.190488	0.185067	-1.0293	0.303341	0.631907
STRG.366.1	2.24135	-0.649349	1.1836	-0.548623	0.583264	NA
STRG.368.1	128.45	0.0736274	0.181065	0.406637	0.684275	0.883169
STRG.369.1	24.4215	0.0098149	0.357231	0.0274749	0.978081	0.993852
STRG.370.1	137.223	-0.542327	0.163831	-3.31028	0.00093204	0.0181585
STRG.371.1	778.347	0.0883665	0.0968823	0.912102	0.361715	0.681989
STRG.372.1	1209.54	0.0131533	0.0724739	0.18149	0.855983	0.955318
STRG.373.1	547.597	-0.291616	0.0925671	-3.15032	0.00163089	0.0276793
STRG.374.1	2871.74	-0.0678905	0.0622394	-1.0908	0.275362	0.603093
STRG.374.2	2871.74	-0.0678905	0.0622394	-1.0908	0.275362	0.603093
STRG.375.1	261.958	-0.316793	0.120599	-2.62682	0.00861877	0.0867561
STRG.376.1	95.1716	-0.647984	0.191936	-3.37603	0.000735388	0.015063
STRG.377.1	306.035	-0.330204	0.1154	-2.86139	0.00421794	0.0539225
STRG.378.1	174.876	-0.179596	0.148795	-1.207	0.227433	0.551774
STRG.379.1	146.044	-0.494533	0.160721	-3.07696	0.00209121	0.0330999
STRG.380.1	397.051	-0.27101	0.102381	-2.64707	0.00811937	0.0834348
STRG.381.1	1261.74	-0.290139	0.0723313	-4.01125	6.03989e-05	0.00195669
STRG.382.1	52.0793	-0.0725873	0.252783	-0.287152	0.773996	0.924166
STRG.383.1	14.7604	-0.12065	0.458003	-0.263425	0.792223	NA
STRG.384.1	1208.11	-0.0431305	0.0771963	-0.558712	0.576359	0.827858
STRG.384.2	1207.87	-0.036491	0.0798372	-0.457068	0.647622	0.865756
STRG.384.3	877.235	-0.039493	0.0790792	-0.499411	0.61749	0.850705
STRG.384.4	480.519	-0.121705	0.104301	-1.16686	0.243268	0.570291
STRG.384.5	496.079	-0.107045	0.105243	-1.01712	0.309099	0.636849
STRG.384.6	478.518	-0.118822	0.104859	-1.13316	0.257149	0.58497
STRG.384.7	486.469	-0.111452	0.104652	-1.06497	0.286887	0.614985
STRG.384.8	154.773	-0.212249	0.164448	-1.29068	0.196815	0.512878
STRG.384.9	124.548	-0.161441	0.180004	-0.896874	0.369786	0.688411
STRG.385.1	778.081	-0.0269741	0.0840681	-0.32086	0.748316	0.912844
STRG.385.2	780.586	-0.0342627	0.0832275	-0.411675	0.680577	0.881309
STRG.386.1	478.518	-0.118822	0.104859	-1.13316	0.257149	0.58497
STRG.386.2	1077.22	-0.0573347	0.0824825	-0.695113	0.486984	0.773994
STRG.386.3	486.469	-0.111452	0.104652	-1.06497	0.286887	0.614985
STRG.385.3	132.378	-0.208881	0.166998	-1.2508	0.211008	0.531695
STRG.387.1	4.16557	-0.705991	0.895962	-0.78797	0.430714	NA
STRG.387.2	3.87467	-0.785215	0.935675	-0.839196	0.401359	NA
STRG.386.4	425.968	-0.154905	0.115431	-1.34197	0.179607	0.489349
STRG.388.1	27.8121	-0.503512	0.34789	-1.44733	0.147805	0.447078
STRG.392.1	754.162	-0.0227635	0.0836083	-0.272263	0.78542	0.928687
STRG.393.1	301.016	-0.206901	0.115145	-1.79687	0.0723568	0.312816
STRG.394.1	410.95	0.150335	0.116364	1.29194	0.196379	0.512424
STRG.395.1	206.556	-0.384508	0.139713	-2.75213	0.00592091	0.067711
STRG.396.1	441.894	-0.0434352	0.0994313	-0.436837	0.66223	0.871986
STRG.397.1	159.58	-0.199983	0.150153	-1.33186	0.182906	0.493661
STRG.398.1	1911.2	-0.0935536	0.0675556	-1.38484	0.166102	0.471559
STRG.398.2	1912.2	-0.093882	0.0674459	-1.39196	0.163935	0.469257
STRG.398.3	1910.51	-0.0931091	0.0675546	-1.37828	0.168117	0.474116
STRG.398.4	1910.31	-0.092831	0.0675404	-1.37445	0.169302	0.475775
STRG.399.1	240.262	-0.241325	0.128873	-1.87258	0.0611269	0.284471
STRG.400.1	3.14542	-0.3857	1.07607	-0.358433	0.720019	NA
STRG.402.1	804.728	-0.00687723	0.0837588	-0.0821075	0.934561	0.981634
STRG.403.1	53.5001	0.00385619	0.247138	0.0156034	0.987551	0.996912
STRG.404.1	358.837	-0.141002	0.117054	-1.20458	0.228364	0.553047
STRG.405.1	194.246	-0.0675349	0.137713	-0.490403	0.623849	0.853653
STRG.406.1	151.609	-0.222957	0.151245	-1.47415	0.140442	0.43632
STRG.407.1	919.738	-0.136007	0.0808135	-1.68298	0.0923793	0.353802
STRG.408.1	169.234	-0.10991	0.144245	-0.761964	0.446081	0.747216
STRG.409.1	5.42908	-0.858887	0.793598	-1.08227	0.279133	NA
STRG.410.1	279.864	-0.171668	0.120784	-1.42128	0.155234	0.456759
STRG.411.1	287.356	-0.200401	0.119676	-1.67453	0.0940268	0.357287
STRG.411.2	289.296	-0.194474	0.118701	-1.63834	0.10135	0.37162
STRG.411.3	256.581	-0.0129548	0.122919	-0.105394	0.916063	0.976708
STRG.412.1	255.836	-0.00451796	0.122996	-0.0367326	0.970698	0.992204
STRG.416.1	205.111	-0.00785917	0.134371	-0.0584887	0.953359	0.987001
STRG.417.1	190.371	0.0413641	0.137656	0.30049	0.763803	0.920005
STRG.418.1	162.32	-0.128473	0.157602	-0.815172	0.414974	0.723875
STRG.419.1	163.726	-0.204269	0.150675	-1.35569	0.175199	0.483667
STRG.420.1	699.66	-0.102419	0.0877908	-1.16662	0.243362	0.570412
STRG.421.1	449.438	-0.0623419	0.101122	-0.616504	0.537562	0.807199
STRG.422.1	78.5473	-0.133952	0.211543	-0.633217	0.526592	0.800362
STRG.422.2	43.7768	-0.165275	0.283545	-0.582889	0.559968	0.819103
STRG.422.3	23.0915	-0.439294	0.401527	-1.09406	0.273929	0.601702
STRG.424.1	38.2817	-0.118168	0.286784	-0.412044	0.680308	0.881223
STRG.426.1	40.569	-0.0636246	0.294902	-0.215748	0.829184	0.945436
STRG.427.1	53.2958	-0.287045	0.252688	-1.13597	0.255971	0.583474
STRG.428.1	22.9822	-0.864325	0.384802	-2.24616	0.0246939	0.167386
STRG.431.1	287.642	-0.187661	0.116424	-1.61188	0.106987	0.382234
STRG.431.2	287.642	-0.187661	0.116424	-1.61188	0.106987	0.382234
STRG.432.1	157.235	0.0355696	0.148867	0.238936	0.811155	0.939031
STRG.433.1	593.48	0.177619	0.0927897	1.91421	0.0555936	0.268866
STRG.434.1	869.89	-0.0455545	0.0831183	-0.548069	0.583645	0.832173
STRG.435.1	559.381	0.0636373	0.10013	0.635544	0.525074	0.799861
STRG.436.1	1885.07	0.0918243	0.0641611	1.43115	0.152386	0.453023
STRG.438.1	397.115	-0.174436	0.117716	-1.48184	0.138382	0.432977
STRG.439.1	1709.04	-0.0211101	0.0690105	-0.305897	0.759683	0.918445
STRG.441.1	1381.6	-0.00131333	0.072727	-0.0180584	0.985592	0.996363
STRG.442.1	6044.91	-0.030015	0.0574672	-0.522299	0.601462	0.84141
STRG.443.1	688.434	-0.0524272	0.0838268	-0.625423	0.531693	0.80392
STRG.444.1	6265.66	-0.0395046	0.0571245	-0.691553	0.489218	0.77562
STRG.445.1	230.343	-0.218339	0.130379	-1.67464	0.094004	0.357266
STRG.446.1	53.7503	-0.475373	0.253603	-1.87447	0.0608654	0.283768
STRG.447.1	63.5952	-0.319079	0.24084	-1.32486	0.185217	0.496697
STRG.449.1	330.021	-0.273663	0.120919	-2.26319	0.0236239	0.162848
STRG.457.1	212.859	-0.123667	0.13519	-0.91476	0.360318	0.680972
STRG.458.1	316.291	0.109317	0.122884	0.889597	0.373683	0.691931
STRG.459.1	165.961	-0.0608637	0.158708	-0.383495	0.701353	0.8909
STRG.460.1	83.168	-0.264369	0.214342	-1.2334	0.217427	0.539663
STRG.461.1	831.276	-0.0174458	0.0977214	-0.178526	0.85831	0.956241
STRG.462.1	131.68	-0.0212986	0.163431	-0.130322	0.896312	0.970451
STRG.466.1	2775.34	0.133711	0.0679548	1.96765	0.0491083	0.250955
STRG.467.1	1.69926	-0.601156	1.36829	-0.439348	0.660409	NA
STRG.468.1	2.45547	1.61766	1.20202	1.34579	0.178371	NA
STRG.469.1	2775.34	0.133711	0.0679548	1.96765	0.0491083	0.250955
STRG.470.1	8.01615	-0.0687072	0.622947	-0.110294	0.912176	NA
STRG.471.1	187.663	0.173136	0.138027	1.25437	0.209709	0.530009
STRG.472.1	634.757	0.0370955	0.099469	0.372935	0.709197	0.894686
STRG.473.1	487.487	-0.0109808	0.115192	-0.0953264	0.924056	0.979509
STRG.474.1	55.581	-0.209155	0.243648	-0.858429	0.390656	0.705319
STRG.475.1	7.56633	1.04842	0.730094	1.43601	0.150998	NA
STRG.476.1	186.131	-0.0771175	0.141093	-0.546572	0.584673	0.832567
STRG.477.1	85.6573	-0.139453	0.200548	-0.69536	0.48683	0.773836
STRG.478.1	15.4825	-0.445359	0.45294	-0.983263	0.325478	NA
STRG.480.1	294.045	-0.210335	0.123184	-1.70748	0.087733	0.34488
STRG.480.2	305.859	-0.220082	0.120847	-1.82116	0.068583	0.30342
STRG.480.3	305.661	-0.222033	0.120877	-1.83685	0.066232	0.297843
STRG.481.1	57.7285	-0.0133663	0.24015	-0.055658	0.955614	0.987642
STRG.482.1	51.2087	-0.00917134	0.252689	-0.036295	0.971047	0.992204
STRG.483.1	79.6947	-0.00557187	0.205434	-0.0271225	0.978362	0.99389
STRG.484.1	2995.32	0.0326396	0.0834265	0.391238	0.695621	0.888016
STRG.484.2	2902.44	0.0395644	0.0796985	0.496426	0.619594	0.851386
STRG.485.1	934.01	0.0354437	0.0941774	0.37635	0.706657	0.893641
STRG.486.1	5.10181	-0.0197296	0.81116	-0.0243227	0.980595	NA
STRG.487.1	12.4233	-0.508087	0.528828	-0.96078	0.336663	NA
STRG.488.1	7.32768	-0.0951965	0.64961	-0.146544	0.883492	NA
STRG.489.1	2.87779	1.29466	1.11117	1.16513	0.243966	NA
STRG.490.1	9.67022	0.126678	0.573283	0.220969	0.825117	NA
STRG.491.1	4.17834	-0.134019	0.891519	-0.150327	0.880507	NA
STRG.492.1	4804.3	0.0429717	0.0786185	0.546586	0.584664	0.832567
STRG.492.2	2995.32	0.0326396	0.0834265	0.391238	0.695621	0.888016
STRG.493.1	275.797	-0.0234561	0.120693	-0.194346	0.845905	0.952139
STRG.494.1	934.362	0.0353143	0.0939422	0.375916	0.70698	0.893889
STRG.495.1	2095.03	-0.25777	0.0660153	-3.9047	9.43411e-05	0.00287353
STRG.496.1	417.865	-0.451232	0.11803	-3.82304	0.000131816	0.00383537
STRG.497.1	1101.04	-0.303232	0.0806082	-3.7618	0.000168692	0.00470126
STRG.498.1	4096.59	-0.274482	0.0666337	-4.11927	3.80076e-05	0.00131601
STRG.499.1	836.028	-0.290372	0.0951337	-3.05225	0.00227134	0.0349947
STRG.500.1	136.019	-0.0987883	0.167019	-0.591479	0.5542	0.816185
STRG.501.1	108.735	-0.0700125	0.176026	-0.39774	0.690822	0.88604
STRG.502.1	280.013	0.130725	0.122289	1.06898	0.285077	0.613281
STRG.503.1	2215.86	-0.0429336	0.0652024	-0.658467	0.510238	0.790245
STRG.504.1	58.8203	-0.0779626	0.251352	-0.310173	0.756429	0.916644
STRG.505.1	219.004	-0.0556472	0.133603	-0.416513	0.677035	0.879411
STRG.506.1	316.067	-0.0204794	0.115393	-0.177475	0.859135	0.956679
STRG.507.1	177.319	-0.114694	0.141013	-0.813354	0.416015	0.724884
STRG.508.1	538.422	0.14234	0.0985071	1.44497	0.148467	0.447763
STRG.509.1	205.983	0.0367001	0.139069	0.263898	0.791859	0.931258
STRG.510.1	59.353	0.00856736	0.24813	0.0345277	0.972456	0.99232
STRG.511.1	205.274	0.137746	0.136419	1.00972	0.312629	0.639841
STRG.512.1	261.897	-0.00474021	0.128447	-0.036904	0.970562	0.992204
STRG.513.1	151.988	-0.121069	0.156472	-0.773741	0.439084	0.742193
STRG.514.1	3533.23	-0.0148318	0.0633249	-0.234217	0.814816	0.940086
STRG.515.1	232.662	-0.0236344	0.127196	-0.185811	0.852593	0.954168
STRG.516.1	496.842	-0.121253	0.0937453	-1.29343	0.195864	0.511743
STRG.516.2	495.659	-0.1208	0.0937681	-1.28829	0.197646	0.514009
STRG.518.1	10.2653	-1.09967	0.580248	-1.89518	0.0580688	NA
STRG.519.1	3.37136	-0.890362	1.01575	-0.876558	0.380727	NA
STRG.520.1	8.14615	0.00525754	0.61651	0.00852791	0.993196	NA
STRG.521.1	59.2236	-0.326805	0.246847	-1.32392	0.185531	0.496876
STRG.522.1	6.3951	0.244356	0.712748	0.342837	0.731721	NA
STRG.523.1	2.19944	1.11541	1.28451	0.868354	0.3852	NA
STRG.524.1	190.017	-0.0565937	0.147449	-0.38382	0.701112	0.890869
STRG.525.1	573.075	-0.0577062	0.0993189	-0.58102	0.561227	0.820061
STRG.526.1	319.132	-0.208721	0.111547	-1.87115	0.0613247	0.284791
STRG.527.1	902.265	-0.150031	0.0811877	-1.84796	0.0646085	0.293769
STRG.529.1	4.04347	-1.13797	0.94789	-1.20053	0.229932	NA
STRG.530.1	34.8854	0.144975	0.321775	0.450548	0.652315	0.86794
STRG.531.1	154.625	-0.327862	0.160636	-2.04102	0.0412485	0.22678
STRG.532.1	465.65	-0.0205422	0.0970725	-0.211617	0.832406	0.947051
STRG.534.1	23.3992	-0.212468	0.367281	-0.578488	0.562934	0.820959
STRG.535.1	97.3129	0.193584	0.191048	1.01327	0.31093	0.638208
STRG.536.1	6.46906	-0.0615974	0.688199	-0.0895052	0.92868	NA
STRG.537.1	378.621	0.130461	0.110893	1.17646	0.239411	0.566433
STRG.538.1	2.39864	-0.213438	1.14436	-0.186513	0.852043	NA
STRG.538.2	5.46226	-0.381161	0.780443	-0.48839	0.625274	NA
STRG.539.1	19.4344	0.0147567	0.410369	0.0359595	0.971315	0.992204
STRG.543.1	6212.74	0.15448	0.0665702	2.32056	0.0203106	0.14824
STRG.543.2	6211.19	0.154189	0.0665251	2.31776	0.0204626	0.148698
STRG.543.3	6211.06	0.154256	0.0665376	2.31833	0.0204315	0.148632
STRG.543.4	6160.88	0.154455	0.0662047	2.33299	0.0196486	0.14532
STRG.543.5	5685.16	0.170944	0.0657789	2.59877	0.00935585	0.0915172
STRG.544.1	263.504	0.12644	0.120184	1.05205	0.292776	0.620789
STRG.545.1	6969.74	0.144156	0.0634584	2.27166	0.0231073	0.160385
STRG.545.2	6968.2	0.143894	0.0634168	2.26901	0.0232675	0.161015
STRG.545.3	6969.61	0.144215	0.0634692	2.27221	0.0230739	0.160235
STRG.545.4	6881.74	0.145808	0.0633376	2.30207	0.021331	0.152746
STRG.546.1	368.119	0.016195	0.110228	0.146922	0.883194	0.965528
STRG.547.1	676.545	0.103892	0.0918862	1.13066	0.258198	0.585759
STRG.548.1	316.256	-0.0892804	0.115665	-0.771891	0.440179	0.742803
STRG.549.1	1758.94	0.0133936	0.0728778	0.183781	0.854185	0.954546
STRG.549.2	2290.41	0.0444393	0.0703375	0.631802	0.527516	0.800639
STRG.549.3	2498.2	0.0138943	0.0676272	0.205455	0.837217	0.949096
STRG.550.1	1369	-0.108665	0.0804332	-1.35099	0.176698	0.485396
STRG.551.1	3.49536	-1.68436	1.09557	-1.53743	0.124189	NA
STRG.552.1	1510.02	-0.118891	0.0778948	-1.52631	0.126933	0.415448
STRG.552.2	1509.17	-0.11802	0.0780555	-1.512	0.130533	0.421038
STRG.553.1	17.2174	0.429153	0.434662	0.987325	0.323484	0.649101
STRG.554.1	218.695	-0.0715226	0.130846	-0.546616	0.584643	0.832567
STRG.555.1	21.423	-0.132905	0.382731	-0.347253	0.728401	0.904235
STRG.557.1	388.651	-0.0432807	0.104249	-0.415165	0.678021	0.879925
STRG.558.1	4.88671	-0.810617	0.813381	-0.996602	0.318958	NA
STRG.560.1	10.974	-0.205684	0.549643	-0.374214	0.708245	NA
STRG.562.1	3.55131	0.213144	0.921047	0.231415	0.816992	NA
STRG.563.1	353.537	-0.0281509	0.116936	-0.240738	0.809758	0.938302
STRG.564.1	634.108	0.0486378	0.0901225	0.539686	0.589414	0.835047
STRG.565.1	2.41355	-0.0180274	1.15597	-0.015595	0.987557	NA
STRG.566.1	13.884	-0.280189	0.479713	-0.584077	0.559169	NA
STRG.567.1	719.17	0.0181234	0.0956043	0.189567	0.849649	0.953231
STRG.568.1	549.61	0.012955	0.0990047	0.130852	0.895892	0.970286
STRG.569.1	7.02321	-0.409629	0.669	-0.612301	0.540339	NA
STRG.570.1	291.316	0.0979521	0.126601	0.77371	0.439102	0.742193
STRG.576.1	2.01827	-0.335942	1.30945	-0.256552	0.797524	NA
STRG.577.1	6.23869	0.196236	0.751484	0.261132	0.793991	NA
STRG.578.1	26.5816	0.278867	0.35709	0.780942	0.434837	0.739041
STRG.580.1	5.97362	-0.0928074	0.722139	-0.128517	0.89774	NA
STRG.582.1	574.356	0.0418754	0.0883168	0.47415	0.635393	0.859191
STRG.583.1	1631.68	0.0877682	0.0739667	1.18659	0.235389	0.561273
STRG.584.1	984.9	0.00911553	0.0784437	0.116205	0.90749	0.973965
STRG.585.1	5599.55	0.063632	0.0601382	1.0581	0.290012	0.617767
STRG.585.2	5588.87	0.0623285	0.060156	1.03611	0.300149	0.628478
STRG.585.3	5586.11	0.0621474	0.0601773	1.03274	0.301726	0.630147
STRG.585.4	4852.87	0.0629865	0.0628161	1.00271	0.315999	0.642949
STRG.586.1	6.39894	-0.246053	0.710521	-0.3463	0.729118	NA
STRG.588.1	1273.17	0.0860758	0.0774772	1.11098	0.266576	0.594504
STRG.589.1	12.1339	-0.142551	0.528024	-0.269971	0.787183	NA
STRG.590.1	13.2633	-0.395954	0.494502	-0.800711	0.423299	NA
STRG.591.1	8.04	-0.0987056	0.671275	-0.147042	0.883099	NA
STRG.592.1	17.7934	-0.316505	0.424973	-0.744765	0.456414	0.754577
STRG.593.1	13.2254	0.772511	0.523673	1.47518	0.140165	NA
STRG.594.1	9.17899	-0.384194	0.586623	-0.654925	0.512516	NA
STRG.595.1	237.13	-0.394771	0.144134	-2.73891	0.00616427	0.0695768
STRG.596.1	311.795	-0.185816	0.129949	-1.42991	0.152742	0.453538
STRG.597.1	1554.03	-0.00838854	0.0986767	-0.0850103	0.932253	0.981238
STRG.598.1	563.394	0.200687	0.114583	1.75145	0.0798693	0.328882
STRG.599.1	2.58269	0.584267	1.09015	0.535952	0.591992	NA
STRG.600.1	133.55	0.198725	0.168535	1.17913	0.238346	0.565073
STRG.601.1	112.421	0.0111025	0.173547	0.0639741	0.948991	0.985842
STRG.602.1	284.898	0.0138542	0.119409	0.116023	0.907634	0.974009
STRG.603.1	231.144	0.160023	0.133928	1.19484	0.232148	0.55758
STRG.604.1	2319.59	0.14699	0.0659038	2.23037	0.0257231	0.170997
STRG.605.1	212.147	0.215152	0.134993	1.5938	0.110982	0.389439
STRG.608.1	314.274	0.578466	0.118282	4.89057	1.00546e-06	4.99503e-05
STRG.609.1	2.7005	0.508214	1.07737	0.471718	0.637128	NA
STRG.610.1	1300.71	0.522315	0.0933999	5.59224	2.24154e-08	1.35379e-06
STRG.611.1	314.682	0.470869	0.133304	3.53229	0.000411976	0.00957511
STRG.613.1	20.4781	0.116882	0.390765	0.299111	0.764856	0.920409
STRG.614.1	85.5833	0.232055	0.198834	1.16708	0.243179	0.570115
STRG.615.1	1.90724	0.298086	1.31702	0.226334	0.820942	NA
STRG.616.1	104.776	-0.409291	0.18006	-2.27309	0.0230209	0.159996
STRG.617.1	752.742	-0.0158141	0.0810945	-0.195008	0.845387	0.951935
STRG.618.1	347.354	-0.0981982	0.10843	-0.905639	0.365127	0.684879
STRG.619.1	870.66	-0.00975295	0.0933598	-0.104466	0.916799	0.977123
STRG.620.1	1074.68	0.135893	0.0936437	1.45117	0.146734	0.445761
STRG.621.1	5.94393	-0.213311	0.733628	-0.290762	0.771234	NA
STRG.622.1	73.3877	-0.0736356	0.210023	-0.350606	0.725884	0.902979
STRG.623.1	3590.1	0.0264261	0.0669525	0.394699	0.693065	0.887067
STRG.624.1	29.6513	0.405967	0.365029	1.11215	0.266074	0.59385
STRG.625.1	565.832	-0.0446358	0.0914078	-0.488315	0.625327	0.854017
STRG.626.1	4.57986	0.801492	0.866538	0.924935	0.355	NA
STRG.629.1	3484.41	-0.071619	0.0633335	-1.13082	0.258129	0.585759
STRG.631.1	3511.78	-0.0725521	0.0629231	-1.15303	0.248899	0.575957
STRG.632.1	49.228	-0.171417	0.267902	-0.639849	0.52227	0.797948
STRG.633.1	548.881	0.4137	0.0916444	4.51419	6.35601e-06	0.000268177
STRG.634.1	315.738	0.225893	0.113701	1.98673	0.0469521	0.244789
STRG.635.1	1458.78	0.216292	0.0732997	2.95079	0.00316965	0.044284
STRG.639.1	212.075	0.0977206	0.132701	0.7364	0.461488	0.757509
STRG.640.1	1.81126	1.00052	1.36349	0.733794	0.463075	NA
STRG.643.1	17.677	0.540785	0.42764	1.26458	0.206022	0.525111
STRG.644.1	570.259	0.210696	0.102925	2.04709	0.0406496	0.224849
STRG.645.1	867.408	0.119168	0.0995483	1.19709	0.231272	0.556487
STRG.645.2	1019.24	0.101633	0.0951453	1.06819	0.285436	0.613615
STRG.645.3	850.611	0.120805	0.0994576	1.21464	0.224504	0.547748
STRG.645.4	1361.78	0.149301	0.0948474	1.57412	0.115459	0.398024
STRG.646.1	10.8219	0.315311	0.568483	0.554654	0.579131	NA
STRG.647.1	6.35657	-0.463126	0.726541	-0.63744	0.523838	NA
STRG.648.1	20.8089	-0.408228	0.395662	-1.03176	0.302185	0.630763
STRG.649.1	60.2864	-0.249392	0.256675	-0.971625	0.331237	0.656432
STRG.650.1	56.9389	0.530458	0.276951	1.91535	0.0554475	0.268641
STRG.651.1	56.1612	0.563	0.268559	2.09637	0.0360491	0.210144
STRG.652.1	457.655	0.573847	0.113304	5.06464	4.09166e-07	2.12249e-05
STRG.654.1	517.104	0.551723	0.108391	5.09014	3.57805e-07	1.86983e-05
STRG.655.1	19.7083	0.223525	0.394886	0.566048	0.571361	0.825335
STRG.657.1	4.50493	0.156792	0.858371	0.182662	0.855063	NA
STRG.658.1	262.836	0.158415	0.124071	1.2768	0.201672	0.519904
STRG.659.1	695.044	0.203664	0.0872209	2.33503	0.0195416	0.144958
STRG.660.1	4.58203	-0.148587	0.829016	-0.179234	0.857754	NA
STRG.664.1	37.3105	0.165197	0.295789	0.558496	0.576506	0.827858
STRG.665.1	521.992	0.201818	0.0981539	2.05614	0.0397689	0.221984
STRG.666.1	535.671	0.0751821	0.101875	0.737986	0.460523	0.757234
STRG.667.1	1069.56	0.0826047	0.076811	1.07543	0.282183	0.609911
STRG.668.1	2406.93	0.00966285	0.0706725	0.136727	0.891246	0.968319
STRG.669.1	28.0009	0.365186	0.35085	1.04086	0.29794	0.626019
STRG.670.1	15.4324	0.0927756	0.512532	0.181014	0.856356	NA
STRG.671.1	1140.97	-0.0227807	0.0732447	-0.311021	0.755784	0.916326
STRG.671.2	1140.97	-0.0227807	0.0732447	-0.311021	0.755784	0.916326
STRG.673.1	5.04235	0.29767	0.777525	0.382843	0.701836	NA
STRG.674.1	33.8926	0.0986575	0.318323	0.309929	0.756615	0.916658
STRG.675.1	4.45661	0.0126223	0.844847	0.0149403	0.98808	NA
STRG.676.1	454.665	0.035245	0.10467	0.336723	0.736325	0.907569
STRG.677.1	1170.32	0.223666	0.0877821	2.54797	0.0108353	0.100333
STRG.678.1	1588.33	0.179667	0.0821183	2.1879	0.0286765	0.182392
STRG.679.1	279.237	0.130149	0.123564	1.05329	0.292209	0.620043
STRG.680.1	386.464	-0.178903	0.102771	-1.74079	0.0817203	0.333191
STRG.678.2	975.223	-0.0193518	0.0762648	-0.253745	0.799693	0.934327
STRG.678.3	830.436	0.0222492	0.079334	0.280449	0.779133	0.926023
STRG.678.4	869.494	0.0108789	0.0785699	0.138462	0.889876	0.96769
STRG.678.5	863.624	0.0191886	0.0792935	0.241994	0.808785	0.937891
STRG.678.6	1087.52	-0.0199764	0.0742797	-0.268935	0.78798	0.929797
STRG.678.7	979.417	0.0151309	0.0759273	0.199282	0.842042	0.950894
STRG.678.8	1166.2	-0.033108	0.0733917	-0.451113	0.651908	0.867879
STRG.681.1	6.68285	-0.266548	0.690507	-0.386018	0.699483	NA
STRG.682.1	5.19536	-0.183422	0.773967	-0.236989	0.812665	NA
STRG.683.1	2.24449	-1.23664	1.26047	-0.981096	0.326545	NA
STRG.684.1	5.82744	0.412609	0.745104	0.553761	0.579743	NA
STRG.685.1	10.3449	0.196108	0.559945	0.350227	0.726169	NA
STRG.686.1	8.43155	0.952688	0.649826	1.46606	0.142631	NA
STRG.688.1	2.24281	-0.171194	1.17239	-0.14602	0.883905	NA
STRG.689.1	3.37329	-0.115959	1.03918	-0.111587	0.911151	NA
STRG.690.1	438.398	0.166016	0.101348	1.63808	0.101406	0.371695
STRG.696.1	6.60666	0.0563863	0.724435	0.0778349	0.937959	NA
STRG.702.1	39.9535	0.19239	0.288228	0.667492	0.504458	0.786335
STRG.703.1	304.91	-0.337635	0.122239	-2.7621	0.00574316	0.0664124
STRG.704.1	304.91	-0.337635	0.122239	-2.7621	0.00574316	0.0664124
STRG.705.1	130.215	-0.125142	0.172952	-0.723565	0.469333	0.762478
STRG.706.1	20.3562	0.00968065	0.401791	0.0240937	0.980778	0.994611
STRG.707.1	124.94	-0.466366	0.176512	-2.64212	0.00823887	0.0842262
STRG.708.1	773.605	-0.00607762	0.0978213	-0.0621298	0.950459	0.98601
STRG.709.1	2162.97	0.194988	0.0816253	2.38882	0.0169024	0.132946
STRG.710.1	1392.37	0.240127	0.084879	2.82905	0.00466863	0.0577291
STRG.711.1	2548.62	0.144346	0.0786699	1.83483	0.0665304	0.298716
STRG.712.1	4131.88	0.180215	0.0755697	2.38476	0.0170904	0.133728
STRG.713.1	1874.42	0.198757	0.0787089	2.52521	0.0115628	0.104655
STRG.714.1	1029.61	0.155708	0.0827207	1.88233	0.0597908	0.280521
STRG.715.1	822.767	0.109103	0.0858793	1.27043	0.203933	0.523033
STRG.707.2	12471.2	0.158264	0.0665904	2.37668	0.017469	0.135783
STRG.716.1	152.59	0.323803	0.164255	1.97135	0.0486841	0.249527
STRG.717.1	718.835	0.0695442	0.0893998	0.777901	0.436628	0.740132
STRG.720.1	231.813	0.0664538	0.128914	0.515488	0.606212	0.844246
STRG.721.1	192.189	0.0202072	0.137391	0.147078	0.883071	0.965528
STRG.722.1	2.30545	0.322379	1.27123	0.253596	0.799808	NA
STRG.723.1	1179.31	0.0742375	0.0751716	0.987573	0.323362	0.649042
STRG.728.1	79.4912	-0.132309	0.214437	-0.617006	0.53723	0.806994
STRG.729.1	2.29311	1.46402	1.26912	1.15357	0.248676	NA
STRG.731.1	334.486	-0.110574	0.113677	-0.972703	0.330701	0.656141
STRG.731.2	334.667	-0.108963	0.113739	-0.958005	0.33806	0.66241
STRG.731.3	334.667	-0.108963	0.113739	-0.958005	0.33806	0.66241
STRG.732.1	14.6866	-0.140794	0.464265	-0.303263	0.76169	NA
STRG.733.1	83.6448	0.0202928	0.213339	0.0951203	0.924219	0.979509
STRG.734.1	32.6817	-0.441355	0.316964	-1.39244	0.163788	0.469121
STRG.737.1	982.5	0.0577573	0.0883095	0.654033	0.51309	0.792087
STRG.738.1	445.42	0.0928126	0.106299	0.873128	0.382593	0.699243
STRG.739.1	9.28205	-0.201182	0.585518	-0.343596	0.73115	NA
STRG.740.1	6.11017	-0.907433	0.786716	-1.15344	0.248728	NA
STRG.744.1	107.352	0.0868723	0.178014	0.488009	0.625544	0.85412
STRG.745.1	4.07385	-0.514783	0.952951	-0.540199	0.58906	NA
STRG.746.1	109.757	0.0140687	0.191135	0.0736063	0.941324	0.983208
STRG.747.1	334.295	0.18309	0.108365	1.68957	0.0911111	0.351768
STRG.748.1	433.885	0.0879812	0.109367	0.804461	0.421131	0.728812
STRG.749.1	3.33522	1.76805	1.04799	1.68709	0.0915859	NA
STRG.750.1	366.143	0.397685	0.11375	3.49613	0.000472063	0.010701
STRG.757.1	1465.76	0.119581	0.077727	1.53848	0.123931	0.411162
STRG.757.2	1465.76	0.119581	0.077727	1.53848	0.123931	0.411162
STRG.758.1	140.184	-0.180192	0.162086	-1.11171	0.266264	0.594061
STRG.759.1	56.1699	0.220123	0.248421	0.886092	0.375568	0.693665
STRG.762.1	823.921	0.0972971	0.0867712	1.12131	0.262157	0.589505
STRG.763.1	511.527	0.0333876	0.0955264	0.349511	0.726706	0.903456
STRG.764.1	2964.36	0.00523764	0.0623202	0.084044	0.933021	0.981398
STRG.764.2	2969.88	0.00362802	0.062296	0.0582385	0.953559	0.987062
STRG.766.1	376.113	-0.014962	0.110176	-0.135801	0.891979	0.968592
STRG.767.1	31.7099	0.100266	0.329234	0.304543	0.760714	0.918795
STRG.768.1	2.3573	-1.22487	1.19014	-1.02918	0.303395	NA
STRG.769.1	1063.98	0.135854	0.0748375	1.81532	0.069475	0.305663
STRG.770.1	1373.49	0.00740721	0.0907368	0.081634	0.934938	0.98168
STRG.770.2	1362.36	0.0082611	0.0902331	0.0915529	0.927053	0.980054
STRG.771.1	461.786	-0.213177	0.109162	-1.95285	0.0508373	0.255954
STRG.772.1	807.156	0.0562884	0.0822445	0.684403	0.493721	0.778669
STRG.773.1	1364.2	0.142644	0.0702147	2.03154	0.0421999	0.229346
STRG.774.1	7096.87	0.053192	0.0610826	0.870822	0.383852	0.700387
STRG.774.2	7088.4	0.052382	0.0609556	0.859347	0.390149	0.705037
STRG.774.3	7085.74	0.0534175	0.0609435	0.876509	0.380753	0.697649
STRG.775.1	1419.3	0.140579	0.0723717	1.94246	0.0520815	0.259666
STRG.776.1	87.6576	-0.363352	0.207163	-1.75395	0.0794396	0.328083
STRG.777.1	3.03925	-0.146424	1.03716	-0.141178	0.887729	NA
STRG.778.1	138.748	-0.0626454	0.185996	-0.336811	0.736259	0.907569
STRG.782.1	541.744	-0.0809793	0.0974693	-0.830819	0.406076	0.717622
STRG.783.1	9.56237	0.441109	0.589741	0.74797	0.454478	NA
STRG.785.1	168.772	-0.0698644	0.146387	-0.477257	0.633179	0.858858
STRG.786.1	159.145	-0.516431	0.169666	-3.0438	0.00233608	0.0356414
STRG.788.1	19.2782	-0.263376	0.434212	-0.606561	0.544143	0.811097
STRG.788.2	109.646	-0.711861	0.18944	-3.75772	0.00017147	0.00476249
STRG.790.1	262.833	-0.00592008	0.124876	-0.0474077	0.962188	0.989671
STRG.794.1	1202.82	0.0817142	0.074493	1.09694	0.272668	0.600365
STRG.796.1	7.60617	0.265766	0.641934	0.414008	0.678868	NA
STRG.797.1	5.15097	1.04468	0.792354	1.31845	0.187352	NA
STRG.798.1	17.5394	0.138007	0.425297	0.324495	0.745564	0.911831
STRG.800.1	7.23418	0.109534	0.656255	0.166907	0.867443	NA
STRG.803.1	100.569	-0.0963504	0.22117	-0.43564	0.663098	0.872438
STRG.804.1	308.872	0.0961308	0.116203	0.827269	0.408085	0.719307
STRG.805.1	404.558	0.174004	0.111481	1.56084	0.118562	0.403222
STRG.806.1	1043.68	0.086855	0.0795874	1.09132	0.275133	0.603043
STRG.807.1	299.355	-0.00479986	0.122342	-0.0392331	0.968705	0.99162
STRG.808.1	339.637	0.051831	0.113398	0.457071	0.64762	0.865756
STRG.809.1	632.756	0.181485	0.090201	2.012	0.0442196	0.235569
STRG.810.1	1903.76	0.275012	0.0758312	3.62663	0.000287148	0.00721316
STRG.811.1	4410.57	0.195746	0.0616326	3.17601	0.00149315	0.0259705
STRG.811.2	4410.41	0.19565	0.0616565	3.17323	0.00150753	0.0260991
STRG.811.3	4405.66	0.195531	0.0616836	3.1699	0.00152491	0.0263353
STRG.812.1	5.0803	0.372079	0.781585	0.476057	0.634034	NA
STRG.814.1	665.228	0.178775	0.0871264	2.0519	0.040179	0.223477
STRG.815.1	6.94877	0.708075	0.682939	1.03681	0.299826	NA
STRG.819.1	50.916	0.0888754	0.253413	0.350714	0.725803	0.902969
STRG.820.1	12.5644	0.20806	0.502637	0.413937	0.67892	NA
STRG.821.1	2.27653	-0.50202	1.24464	-0.403346	0.686694	NA
STRG.823.1	7.55355	0.0778575	0.633051	0.122988	0.902117	NA
STRG.823.2	7.55355	0.0778575	0.633051	0.122988	0.902117	NA
STRG.826.1	3.43983	0.00725008	1.04343	0.00694833	0.994456	NA
STRG.827.1	627.285	0.102734	0.0891218	1.15273	0.24902	0.576046
STRG.828.1	1907	0.0416227	0.0682989	0.60942	0.542246	0.809645
STRG.829.1	2.92337	-0.768197	1.05258	-0.729822	0.465499	NA
STRG.833.1	197.218	0.168477	0.140703	1.1974	0.231151	0.556451
STRG.837.1	1372.53	0.0513413	0.0796675	0.644445	0.519287	0.796491
STRG.837.2	1371.76	0.0505694	0.0797104	0.634415	0.52581	0.800291
STRG.838.1	68.0602	0.150844	0.22729	0.663663	0.506906	0.788087
STRG.839.1	100.37	0.405306	0.187697	2.15937	0.0308218	0.191233
STRG.840.1	2.76379	0.0203302	1.09059	0.0186415	0.985127	NA
STRG.841.1	821.109	0.116611	0.0802318	1.45343	0.146105	0.444935
STRG.841.2	818.836	0.117314	0.0805635	1.45617	0.145345	0.443738
STRG.844.1	2.94892	-0.681133	1.10119	-0.618542	0.536218	NA
STRG.845.1	19.7782	0.0731886	0.411814	0.177722	0.858941	0.956619
STRG.847.1	47.0585	-0.114824	0.259959	-0.441702	0.658705	0.870424
STRG.848.1	6.11729	-0.213985	0.7146	-0.299448	0.764599	NA
STRG.851.1	4.06495	0.873741	0.893043	0.978386	0.327883	NA
STRG.852.1	98.9012	0.0949495	0.203608	0.466335	0.640976	0.862187
STRG.854.1	111.422	0.152504	0.187596	0.812938	0.416254	0.724974
STRG.855.1	13.7038	0.753254	0.486521	1.54825	0.121563	NA
STRG.856.1	4.04721	0.149466	0.874199	0.170975	0.864244	NA
STRG.857.1	12.8478	0.651708	0.494355	1.3183	0.187403	NA
STRG.858.1	83.1162	-0.204449	0.202916	-1.00755	0.313668	0.640809
STRG.859.1	796.403	0.162701	0.0946429	1.71911	0.0855946	0.340838
STRG.860.1	1017	0.0413971	0.0823996	0.502395	0.61539	0.849658
STRG.861.1	2705.39	0.0908575	0.0706941	1.28522	0.198716	0.515523
STRG.865.1	2.16454	-0.518246	1.25516	-0.412893	0.679685	NA
STRG.866.1	860.283	0.239192	0.0945522	2.52973	0.011415	0.103761
STRG.867.1	467.096	0.0421428	0.100471	0.419451	0.674886	0.878431
STRG.869.1	1806.97	0.100518	0.0726172	1.38421	0.166293	0.471781
STRG.870.1	1326.72	0.0507881	0.0720749	0.704657	0.481024	0.769805
STRG.871.1	1724.83	0.300632	0.0759645	3.95754	7.57262e-05	0.00238916
STRG.872.1	3821.93	0.154434	0.0587868	2.62702	0.00861361	0.0867248
STRG.873.1	410.999	0.177916	0.10557	1.6853	0.0919311	0.352996
STRG.874.1	305.219	-0.322281	0.131536	-2.45013	0.0142806	0.119908
STRG.876.1	966.528	0.065313	0.0854904	0.763981	0.444879	0.746448
STRG.876.2	196.386	0.0539856	0.141275	0.382132	0.702363	0.89157
STRG.877.1	15.7518	-0.281891	0.465931	-0.605005	0.545176	NA
STRG.878.1	1489.05	0.0956434	0.0696841	1.37253	0.169899	0.476378
STRG.878.2	713.493	0.147475	0.0855196	1.72446	0.0846241	0.33905
STRG.879.1	799.511	-0.000510179	0.0871972	-0.00585086	0.995332	0.998996
STRG.880.1	2444.9	0.0708762	0.06447	1.09937	0.271608	0.599705
STRG.880.2	2441.6	0.0719698	0.0645027	1.11576	0.264523	0.59224
STRG.881.1	2.07181	3.53243	1.60345	2.20302	0.0275934	NA
STRG.883.1	7.52189	0.559363	0.647643	0.86369	0.387758	NA
STRG.884.1	15.3092	0.21948	0.453158	0.484335	0.628148	NA
STRG.885.1	3.55657	1.13387	0.970875	1.16788	0.242853	NA
STRG.887.1	2.47754	0.887863	1.15608	0.767995	0.44249	NA
STRG.888.1	4.96163	1.06684	0.833068	1.28061	0.20033	NA
STRG.889.1	4.66966	0.854617	0.819974	1.04225	0.297296	NA
STRG.892.1	3.50766	0.47569	0.971075	0.48986	0.624233	NA
STRG.893.1	7.30811	0.53742	0.676188	0.794779	0.426742	NA
STRG.895.1	7.51599	1.12609	0.728592	1.54557	0.122208	NA
STRG.898.1	2.03829	1.20667	1.2579	0.959278	0.337419	NA
STRG.904.1	5.3712	-0.66024	0.775259	-0.851638	0.394415	NA
STRG.906.1	5.33844	-0.1103	0.795747	-0.138612	0.889757	NA
STRG.907.1	702.651	0.0346045	0.0894189	0.386993	0.698761	0.889588
STRG.907.2	702.651	0.0346045	0.0894189	0.386993	0.698761	0.889588
STRG.908.1	98.0205	-0.286963	0.192365	-1.49177	0.13576	0.429408
STRG.909.1	63.7075	0.215016	0.241605	0.889949	0.373493	0.691822
STRG.910.1	317.964	-0.122296	0.115509	-1.05876	0.289708	0.617477
STRG.910.2	331.879	-0.114611	0.114577	-1.0003	0.317167	0.644131
STRG.911.1	370.472	-0.208378	0.109165	-1.90884	0.0562823	0.270761
STRG.912.1	511.286	-0.218528	0.100644	-2.1713	0.0299087	0.187497
STRG.914.1	2.00476	0.170411	1.24033	0.137392	0.890721	NA
STRG.915.1	2.30306	0.262516	1.16536	0.225265	0.821773	NA
STRG.916.1	694.697	0.255881	0.0948489	2.69777	0.00698048	0.0754012
STRG.917.1	4.29399	1.09979	0.879014	1.25117	0.210873	NA
STRG.918.1	14.7477	-0.167842	0.52399	-0.320315	0.748729	NA
STRG.919.1	16.8764	1.23172	0.462588	2.66268	0.00775218	0.0808833
STRG.920.1	3.21359	0.565008	1.00125	0.564302	0.572549	NA
STRG.921.1	701.093	0.258526	0.0949838	2.72179	0.006493	0.0719728
STRG.921.2	707.187	0.259955	0.0954686	2.72294	0.00647042	0.0718356
STRG.922.1	219.343	0.0230608	0.1484	0.155396	0.876509	0.962927
STRG.923.1	1932.89	0.133039	0.074431	1.78741	0.0738712	0.316323
STRG.925.1	1.95066	-1.31332	1.40335	-0.935846	0.349352	NA
STRG.926.1	468.864	0.248549	0.0991066	2.50789	0.0121454	0.108259
STRG.928.1	2.26623	-0.698065	1.22667	-0.569073	0.569307	NA
STRG.931.1	4.5668	-0.686636	0.845905	-0.811717	0.416954	NA
STRG.932.1	1227.88	0.143918	0.0874211	1.64626	0.0997097	0.368769
STRG.933.1	1734.08	0.201648	0.0828632	2.4335	0.0149535	0.12333
STRG.934.1	1.95924	-1.4033	1.45104	-0.967099	0.333495	NA
STRG.935.1	11.4667	-0.0692408	0.529029	-0.130883	0.895868	NA
STRG.936.1	6.29321	-0.65723	0.716653	-0.917082	0.3591	NA
STRG.937.1	391.572	0.387582	0.106414	3.64222	0.000270296	0.00688806
STRG.938.1	2.94297	-0.366815	1.0476	-0.350148	0.726227	NA
STRG.940.1	167.289	0.578117	0.145149	3.98291	6.80756e-05	0.00216393
STRG.943.1	570.569	0.0683879	0.0926646	0.738015	0.460505	0.757234
STRG.944.1	4.30041	-0.48848	0.854699	-0.571523	0.567645	NA
STRG.945.1	983.575	0.0580564	0.0791465	0.733531	0.463235	0.758683
STRG.945.2	983.575	0.0580564	0.0791465	0.733531	0.463235	0.758683
STRG.945.3	983.197	0.0580984	0.0792215	0.733366	0.463335	0.758683
STRG.946.1	881.765	-0.0211882	0.0809252	-0.261824	0.793457	0.932012
STRG.946.2	881.229	-0.0207528	0.0809183	-0.256466	0.797591	0.93354
STRG.948.1	4.95177	-0.0693616	0.788801	-0.0879329	0.92993	NA
STRG.953.1	26.8037	-0.0110871	0.353191	-0.0313911	0.974958	0.992829
STRG.955.1	4.61613	-1.00354	0.850765	-1.17957	0.238171	NA
STRG.958.1	56.437	-0.0607574	0.259618	-0.234026	0.814965	0.940086
STRG.959.1	54.7289	-0.071723	0.26322	-0.272483	0.785251	0.928621
STRG.964.1	3.76405	0.778299	0.93176	0.8353	0.403549	NA
STRG.965.1	6.18779	0.529538	0.743322	0.712394	0.476221	NA
STRG.969.1	49.0722	-0.780237	0.270576	-2.88361	0.00393146	0.0513787
STRG.973.1	24.4684	0.0418805	0.387478	0.108085	0.913928	0.975991
STRG.974.1	3.08129	-0.361782	1.07214	-0.337439	0.735786	NA
STRG.976.1	1.66864	-0.522281	1.45188	-0.359728	0.71905	NA
STRG.977.1	10.3521	0.388078	0.581408	0.667479	0.504466	NA
STRG.979.1	1.84158	-0.0843576	1.28947	-0.0654201	0.947839	NA
STRG.981.1	6.67751	-0.701291	0.708705	-0.989538	0.3224	NA
STRG.986.1	2.33554	-0.556463	1.22498	-0.454262	0.64964	NA
STRG.988.1	30.4396	-0.260653	0.333613	-0.781303	0.434624	0.738945
STRG.988.2	70.8578	0.21823	0.222549	0.980593	0.326793	0.65254
STRG.989.1	2.65506	1.41237	1.14206	1.23668	0.216205	NA
STRG.991.1	287.171	1.2501	0.124859	10.012	1.34929e-23	1.50512e-21
STRG.992.1	942.13	1.38494	0.0795867	17.4016	8.01639e-68	1.95901e-65
STRG.992.2	941.75	1.38415	0.0796275	17.3828	1.11404e-67	2.69134e-65
STRG.993.1	7.72997	1.17141	0.656151	1.78527	0.0742173	NA
STRG.994.1	1.7463	-0.0284967	1.38304	-0.0206044	0.983561	NA
STRG.995.1	558.159	1.45155	0.0976769	14.8607	5.92946e-50	1.12413e-47
STRG.997.1	2.41675	0.439526	1.19567	0.367596	0.713174	NA
STRG.999.1	292.772	0.17749	0.115983	1.53032	0.125938	0.4141
STRG.1000.1	1900.4	0.20002	0.0687071	2.9112	0.00360041	0.0481996
STRG.1000.2	1900.4	0.20002	0.0687071	2.9112	0.00360041	0.0481996
STRG.1000.3	1899.2	0.200807	0.0688657	2.91592	0.00354643	0.0477643
STRG.1002.1	252.901	0.387649	0.126233	3.0709	0.00213415	0.0335851
STRG.1005.1	201.679	-0.0614541	0.142479	-0.43132	0.666236	0.873823
STRG.1007.1	512.271	0.118886	0.0989262	1.20176	0.229455	0.554485
STRG.1008.1	595.083	0.259165	0.0944257	2.74464	0.00605772	0.0687707
STRG.1009.1	629.627	0.113404	0.0977284	1.1604	0.245885	0.57271
STRG.1010.1	3531.73	0.197483	0.072289	2.73185	0.00629799	0.0705886
STRG.1010.2	2037.55	0.202615	0.0759877	2.66641	0.00766656	0.0802745
STRG.1010.3	1666.85	0.19994	0.0811769	2.46301	0.0137776	0.117245
STRG.1013.1	6.25565	-0.60153	0.730744	-0.823175	0.410409	NA
STRG.1017.1	5.50791	0.20647	0.778201	0.265317	0.790765	NA
STRG.1018.1	714.28	0.103784	0.0862203	1.20371	0.228701	0.553387
STRG.1019.1	24.3785	1.0714	0.383885	2.79094	0.00525556	0.0623252
STRG.1020.1	5.22157	1.9141	0.894483	2.13989	0.0323636	NA
STRG.1023.1	20.7284	-0.268654	0.39539	-0.679465	0.496843	0.781118
STRG.1024.1	3.162	1.34698	1.09041	1.2353	0.216721	NA
STRG.1025.1	82.2955	-0.215966	0.203934	-1.059	0.289599	0.617477
STRG.1025.2	2.01715	-1.33572	1.37909	-0.968549	0.33277	NA
STRG.1027.1	5.76952	0.925659	0.777518	1.19053	0.233838	NA
STRG.1029.1	45.1519	0.190067	0.278966	0.681328	0.495664	0.780249
STRG.1030.1	4.48665	0.277562	0.859577	0.322906	0.746767	NA
STRG.1032.1	4.32772	-0.360017	0.855597	-0.420779	0.673917	NA
STRG.1035.1	3.31754	0.102323	1.04577	0.0978446	0.922056	NA
STRG.1036.1	6.79453	0.543886	0.67779	0.802441	0.422298	NA
STRG.1037.1	5.63688	-0.168549	0.744711	-0.226328	0.820947	NA
STRG.1038.1	6.59735	0.637654	0.689165	0.925257	0.354832	NA
STRG.1039.1	353.025	-0.0478979	0.114292	-0.419083	0.675155	0.87855
STRG.1040.1	275.817	-0.303962	0.130806	-2.32375	0.0201387	0.147685
STRG.1041.1	179.336	-0.37796	0.146036	-2.58814	0.00964955	0.0933106
STRG.1042.1	10.94	-0.328928	0.54369	-0.604992	0.545184	NA
STRG.1043.1	3.1595	0.565252	1.03257	0.547423	0.584088	NA
STRG.1044.1	875.481	-0.164061	0.0784835	-2.09039	0.036583	0.212127
STRG.1047.1	1.81827	-0.310972	1.37013	-0.226966	0.82045	NA
STRG.1049.1	6.21597	0.0849241	0.712672	0.119163	0.905146	NA
STRG.1050.1	2.22021	-0.365273	1.30209	-0.280528	0.779072	NA
STRG.1052.1	748.564	0.0715058	0.0851496	0.839767	0.401039	0.713837
STRG.1053.1	525.403	0.320454	0.108414	2.95582	0.00311835	0.0436972
STRG.1054.1	486.586	0.375856	0.0996804	3.77061	0.000162848	0.00456244
STRG.1055.1	699.593	0.264435	0.0991793	2.66623	0.0076707	0.0802745
STRG.1056.1	452.185	0.0768537	0.103375	0.743443	0.457214	0.755076
STRG.1058.1	3473	0.192587	0.068405	2.8154	0.00487165	0.0593541
STRG.1058.2	3473	0.192587	0.068405	2.8154	0.00487165	0.0593541
STRG.1059.1	64.7609	-0.26002	0.226013	-1.15047	0.249952	0.576821
STRG.1059.2	64.4228	-0.246643	0.226627	-1.08832	0.276453	0.60411
STRG.1060.1	6.69763	-0.773372	0.700549	-1.10395	0.269614	NA
STRG.1061.1	3.86832	0.172937	0.903128	0.191486	0.848145	NA
STRG.1062.1	25.1638	0.351683	0.365839	0.961306	0.336398	0.661054
STRG.1063.1	14.8249	0.063011	0.48179	0.130785	0.895945	NA
STRG.1064.1	12.2486	-0.288412	0.505986	-0.57	0.568677	NA
STRG.1065.1	11.4474	-0.107576	0.519381	-0.207123	0.835914	NA
STRG.1066.1	5.49943	0.75865	0.769514	0.985882	0.324191	NA
STRG.1067.1	4.06724	1.74863	0.948098	1.84436	0.0651309	NA
STRG.1069.1	159.971	0.0913356	0.169108	0.540103	0.589126	0.834941
STRG.1069.2	159.971	0.0913356	0.169108	0.540103	0.589126	0.834941
STRG.1069.3	50.0092	0.330711	0.260113	1.27141	0.203583	0.522451
STRG.1072.1	843.46	-0.0116152	0.0871885	-0.133219	0.89402	0.96955
STRG.1073.1	10.408	-0.11783	0.568368	-0.207313	0.835765	NA
STRG.1075.1	161.71	0.156718	0.151999	1.03105	0.302519	0.630869
STRG.1076.1	2541.56	0.175173	0.06537	2.67972	0.00736836	0.0783088
STRG.1076.2	2541.56	0.175173	0.06537	2.67972	0.00736836	0.0783088
STRG.1076.3	2541.56	0.175173	0.06537	2.67972	0.00736836	0.0783088
STRG.1077.1	85.7074	0.0585254	0.20624	0.283774	0.776584	0.924861
STRG.1078.1	30.3655	0.499141	0.334318	1.49301	0.135434	0.429031
STRG.1079.1	2.29959	-0.492208	1.22941	-0.400363	0.688889	NA
STRG.1080.1	7.02396	-0.898734	0.681466	-1.31883	0.187228	NA
STRG.1082.1	195.746	0.141176	0.138074	1.02247	0.306561	0.634727
STRG.1084.1	3.3271	0.200194	1.00871	0.198465	0.842682	NA
STRG.1085.1	110.208	0.180977	0.182539	0.991442	0.32147	0.647395
STRG.1086.1	112.97	0.192652	0.179667	1.07227	0.283598	0.611812
STRG.1087.1	67.5627	-0.218913	0.227672	-0.961531	0.336285	0.660955
STRG.1089.1	108.186	0.310947	0.179698	1.73039	0.0835615	0.3369
STRG.1090.1	432.72	0.0487319	0.101592	0.479681	0.631454	0.85771
STRG.1090.2	432.72	0.0487319	0.101592	0.479681	0.631454	0.85771
STRG.1091.1	20.1534	-0.147729	0.395675	-0.373359	0.708882	0.894599
STRG.1092.1	117.594	0.00695067	0.188429	0.0368874	0.970575	0.992204
STRG.1092.2	117.932	-0.00108187	0.18821	-0.00574819	0.995414	0.999029
STRG.1092.3	116.82	0.0106834	0.191304	0.0558449	0.955465	0.987642
STRG.1094.1	2.43667	1.04205	1.15555	0.901778	0.367175	NA
STRG.1096.1	14.7647	-0.115162	0.460465	-0.2501	0.80251	NA
STRG.1099.1	4.41532	0.66695	0.840557	0.793462	0.427509	NA
STRG.1101.1	31.3251	-0.264047	0.319304	-0.826947	0.408267	0.719509
STRG.1102.1	103.525	-0.173846	0.185718	-0.936072	0.349236	0.672741
STRG.1103.1	115.911	-0.0816098	0.186013	-0.438732	0.660856	0.871116
STRG.1104.1	101.656	0.017418	0.183996	0.0946647	0.924581	0.979509
STRG.1105.1	4.30421	1.07019	0.890203	1.20219	0.229291	NA
STRG.1106.1	257.993	0.156689	0.154434	1.0146	0.310295	0.63771
STRG.1107.1	90.2999	-0.0528885	0.192211	-0.275158	0.783195	0.927976
STRG.1108.1	164.523	0.140212	0.150689	0.930469	0.352128	0.675421
STRG.1109.1	1358.46	0.0759639	0.0735073	1.03342	0.301408	0.629782
STRG.1109.2	1343.05	0.0813184	0.0736945	1.10345	0.269831	0.597821
STRG.1110.1	4.22855	1.41501	0.912774	1.55023	0.121086	NA
STRG.1111.1	81.4955	-0.0250497	0.200659	-0.124837	0.900652	0.971689
STRG.1112.1	309.618	0.0533899	0.121726	0.438607	0.660946	0.871158
STRG.1113.1	118.711	-0.392576	0.171882	-2.28399	0.022372	0.157191
STRG.1114.1	229.065	-0.0887233	0.129411	-0.685596	0.492968	0.778238
STRG.1115.1	1507.65	-0.0489383	0.0682118	-0.717447	0.473098	0.764645
STRG.1116.1	160.103	-0.034144	0.152222	-0.224304	0.82252	0.943108
STRG.1117.1	51.8123	-0.0741391	0.271848	-0.272723	0.785066	0.928556
STRG.1121.1	166.574	0.06852	0.146141	0.468862	0.639168	0.861098
STRG.1123.1	936.651	0.366321	0.0917286	3.99353	6.50959e-05	0.00208174
STRG.1125.1	912.286	0.288825	0.0785556	3.67669	0.000236282	0.0062084
STRG.1126.1	5.26217	0.707369	0.785537	0.900491	0.367859	NA
STRG.1127.1	2.57872	0.366907	1.15799	0.316848	0.751359	NA
STRG.1128.1	2.08121	-3.30388	1.55835	-2.12011	0.0339966	NA
STRG.1130.1	899.046	0.149597	0.0774141	1.93243	0.0533065	0.263183
STRG.1131.1	739.927	-0.0461396	0.0888697	-0.519182	0.603634	0.842618
STRG.1132.1	640.06	0.0201461	0.105048	0.19178	0.847914	0.952524
STRG.1133.1	1066.79	0.162179	0.0794094	2.04232	0.04112	0.226476
STRG.1136.1	2.27302	2.73587	1.44982	1.88705	0.0591542	NA
STRG.1137.1	3366.82	0.00435343	0.0684087	0.0636385	0.949258	0.985928
STRG.1138.1	182.839	-0.397889	0.141873	-2.80454	0.00503886	0.060709
STRG.1139.1	371.494	0.174316	0.110498	1.57755	0.114668	0.397215
STRG.1140.1	1619.36	0.0732676	0.0886215	0.826747	0.40838	0.719529
STRG.1141.1	775.497	-0.0227908	0.0950632	-0.239743	0.810529	0.938712
STRG.1142.1	1321.67	0.194601	0.08837	2.20211	0.0276574	0.178559
STRG.1143.1	1299.96	0.140957	0.0918406	1.5348	0.124832	0.412175
STRG.1144.1	703.55	0.115707	0.0969738	1.19318	0.232798	0.558315
STRG.1145.1	822.304	0.151545	0.0909261	1.66669	0.095577	0.360886
STRG.1146.1	10143.9	0.0981418	0.0729112	1.34605	0.178288	0.487801
STRG.1146.2	10166.1	0.098005	0.0727991	1.34624	0.178226	0.487766
STRG.1147.1	1026.75	0.100624	0.0900128	1.11788	0.263618	0.591408
STRG.1150.1	136.025	-0.0356381	0.160348	-0.222255	0.824115	0.943462
STRG.1152.1	38.0616	-0.341477	0.322539	-1.05872	0.28973	0.617477
STRG.1156.1	38.1117	-0.698442	0.304715	-2.29212	0.0218988	0.155156
STRG.1157.1	35.8227	0.3087	0.316957	0.973948	0.330082	0.655498
STRG.1158.1	12.6399	0.212388	0.509537	0.416825	0.676807	NA
STRG.1159.1	5.09634	0.630993	0.794327	0.794375	0.426977	NA
STRG.1160.1	2.03295	-0.233199	1.29154	-0.18056	0.856713	NA
STRG.1161.1	7.36981	-0.308574	0.653874	-0.471916	0.636987	NA
STRG.1162.1	15.0264	0.312708	0.523942	0.596837	0.550616	NA
STRG.1163.1	2.62511	2.24731	1.27884	1.75731	0.078865	NA
STRG.1165.1	3.16227	0.552053	1.01734	0.542643	0.587376	NA
STRG.1166.1	4.61938	0.138004	0.832456	0.165779	0.868331	NA
STRG.1167.1	4.42565	0.625173	0.846487	0.73855	0.46018	NA
STRG.1168.1	7.13627	-0.216097	0.660646	-0.3271	0.743592	NA
STRG.1169.1	3.09118	-0.202708	1.0307	-0.19667	0.844086	NA
STRG.1170.1	5.03772	0.0870322	0.815653	0.106702	0.915025	NA
STRG.1171.1	3.90038	-0.303909	0.888955	-0.341872	0.732447	NA
STRG.1172.1	4.32819	-0.46118	0.88241	-0.522636	0.601227	NA
STRG.1173.1	2.08807	0.67624	1.24263	0.544199	0.586304	NA
STRG.1174.1	163.875	0.0871649	0.146591	0.594614	0.552102	0.814896
STRG.1177.1	2171.69	0.0464676	0.0725129	0.640819	0.52164	0.797457
STRG.1178.1	48.4666	-0.0154717	0.277012	-0.055852	0.95546	0.987642
STRG.1180.1	19.1757	-0.107203	0.425221	-0.252112	0.800955	0.934753
STRG.1183.1	83.636	0.144886	0.210401	0.688619	0.491063	0.776799
STRG.1184.1	1146.91	0.0703097	0.0845274	0.831797	0.405523	0.71711
STRG.1185.1	220.757	-0.00241695	0.130181	-0.0185661	0.985187	0.996285
STRG.1185.2	133.284	0.0607458	0.162908	0.372883	0.709235	0.894707
STRG.1186.1	334.66	-0.11842	0.112218	-1.05526	0.291305	0.619088
STRG.1187.1	125.471	0.196659	0.166846	1.17868	0.238525	0.565189
STRG.1188.1	2.57874	-1.01352	1.16631	-0.869	0.384847	NA
STRG.1189.1	13.5204	-0.181292	0.499658	-0.362831	0.716731	NA
STRG.1190.1	23.6588	-0.0845973	0.39876	-0.212151	0.83199	0.946854
STRG.1191.1	13.5092	-0.747034	0.494634	-1.51028	0.130973	NA
STRG.1192.1	9.08069	-0.228407	0.591065	-0.386434	0.699175	NA
STRG.1197.1	133.008	-0.00278345	0.176241	-0.0157935	0.987399	0.996878
STRG.1203.1	4.43892	-0.300586	0.881403	-0.341031	0.73308	NA
STRG.1206.1	865.065	0.086467	0.0841057	1.02808	0.303915	0.632407
STRG.1206.2	862.964	0.0892057	0.0848406	1.05145	0.293051	0.621016
STRG.1207.1	182.206	-0.403779	0.143833	-2.80727	0.0049963	0.0603166
STRG.1208.1	345.357	-0.329727	0.1157	-2.84984	0.00437411	0.0552894
STRG.1211.1	203.856	-0.234416	0.148392	-1.57971	0.114174	0.396309
STRG.1212.1	3.41769	-1.15111	1.00071	-1.15029	0.250023	NA
STRG.1213.1	4.48487	1.02047	0.856424	1.19155	0.233439	NA
STRG.1214.1	94.7815	0.00818847	0.19925	0.0410965	0.967219	0.991156
STRG.1215.1	38.3754	-0.166701	0.296737	-0.561781	0.574265	0.826761
STRG.1216.1	94.7815	0.00818847	0.19925	0.0410965	0.967219	0.991156
STRG.1217.1	952.923	0.190343	0.101711	1.87142	0.0612869	0.284728
STRG.1218.1	4.26003	-0.724347	0.88263	-0.820669	0.411835	NA
STRG.1219.1	89.44	-0.0544658	0.211543	-0.257469	0.796817	0.933343
STRG.1220.1	1453.33	0.0997396	0.0828384	1.20403	0.228579	0.553283
STRG.1222.1	857.273	0.355188	0.0905389	3.92304	8.74396e-05	0.0026885
STRG.1222.2	857.273	0.355188	0.0905389	3.92304	8.74396e-05	0.0026885
STRG.1222.3	844.27	0.350547	0.0913868	3.83586	0.000125124	0.00366842
STRG.1223.1	630.649	0.384306	0.109401	3.51281	0.000443391	0.0101711
STRG.1224.1	2512.84	0.259739	0.0718984	3.61259	0.000303156	0.00752144
STRG.1224.2	2512.84	0.259739	0.0718984	3.61259	0.000303156	0.00752144
STRG.1224.3	962.227	0.338819	0.0999861	3.38866	0.000702352	0.0145484
STRG.1224.4	962.227	0.338819	0.0999861	3.38866	0.000702352	0.0145484
STRG.1224.5	962.227	0.338819	0.0999861	3.38866	0.000702352	0.0145484
STRG.1224.6	1594.12	0.208519	0.0703765	2.96291	0.00304749	0.0429889
STRG.1225.1	513.626	0.355141	0.105549	3.36469	0.000766284	0.0155676
STRG.1227.1	2.24578	-0.151215	1.299	-0.116409	0.907329	NA
STRG.1229.1	123.683	0.231541	0.166623	1.38961	0.164646	0.469826
STRG.1230.1	958.804	0.125883	0.0769302	1.63633	0.101771	0.372451
STRG.1230.2	782.901	0.116175	0.0840443	1.38231	0.166876	0.472338
STRG.1230.3	894.81	0.126595	0.0790536	1.60138	0.109292	0.386205
STRG.1231.1	95.309	-0.0128903	0.195292	-0.0660052	0.947374	0.985171
STRG.1232.1	8.80784	-1.21083	0.632538	-1.91424	0.0555894	NA
STRG.1233.1	753.463	0.137984	0.0846107	1.6308	0.102932	0.374883
STRG.1233.2	890.071	0.143661	0.079586	1.8051	0.0710594	0.309553
STRG.1233.3	888.499	0.14286	0.0797626	1.79107	0.0732827	0.315143
STRG.1235.1	147.502	0.0942306	0.160744	0.586215	0.557731	0.81759
STRG.1237.1	2.83678	1.53385	1.20888	1.26881	0.204507	NA
STRG.1238.1	505.39	0.0155762	0.110587	0.14085	0.887988	0.966887
STRG.1239.1	2664.76	0.154855	0.0648128	2.38926	0.0168824	0.132837
STRG.1240.1	4.15962	0.810733	0.883869	0.917255	0.359009	NA
STRG.1241.1	1349.37	0.264515	0.0761061	3.47561	0.000509684	0.0113829
STRG.1243.1	7.43331	0.154448	0.655892	0.235478	0.813838	NA
STRG.1246.1	8.16566	-0.386709	0.630202	-0.613627	0.539462	NA
STRG.1247.1	5.38468	-0.059779	0.78832	-0.0758309	0.939554	NA
STRG.1248.1	91.3739	0.46621	0.209825	2.2219	0.0262901	0.173078
STRG.1249.1	1417.23	0.1308	0.0709797	1.84278	0.0653609	0.295916
STRG.1249.2	1418.02	0.13063	0.0709772	1.84044	0.065703	0.296988
STRG.1249.3	1417.23	0.1308	0.0709797	1.84278	0.0653609	0.295916
STRG.1251.1	8.36099	0.315538	0.605192	0.521386	0.602098	NA
STRG.1252.1	104.563	-0.235093	0.178576	-1.31648	0.188012	0.500762
STRG.1253.1	743.077	0.0480179	0.0936426	0.512779	0.608106	0.845271
STRG.1254.1	659.671	-0.0264261	0.102661	-0.257412	0.796861	0.933343
STRG.1255.1	646.188	0.177286	0.102972	1.72168	0.0851268	0.340194
STRG.1256.1	3268.28	0.0388631	0.077166	0.503629	0.614522	0.848913
STRG.1256.2	3178.75	0.0478759	0.0776817	0.616308	0.537691	0.807199
STRG.1256.3	3178.75	0.0478759	0.0776817	0.616308	0.537691	0.807199
STRG.1256.4	3178.75	0.0478759	0.0776817	0.616308	0.537691	0.807199
STRG.1257.1	320.435	0.100556	0.12005	0.837618	0.402245	0.714466
STRG.1258.1	261.938	0.150743	0.123221	1.22336	0.221195	0.54364
STRG.1259.1	2426.27	0.245426	0.0743869	3.29932	0.000969183	0.0187611
STRG.1260.1	324.304	0.209368	0.115934	1.80593	0.0709293	0.309392
STRG.1262.1	5.81197	-0.822493	0.745286	-1.10359	0.269769	NA
STRG.1263.1	382.039	-0.24533	0.139011	-1.76483	0.0775923	0.32416
STRG.1264.1	778.45	-0.182194	0.113014	-1.61213	0.106933	0.382213
STRG.1265.1	141.866	0.0757858	0.154785	0.489621	0.624402	0.853894
STRG.1266.1	433.877	-0.05795	0.101776	-0.569386	0.569094	0.824185
STRG.1266.2	474.838	-0.0054342	0.098517	-0.05516	0.956011	0.987739
STRG.1267.1	1070.48	-0.1715	0.107475	-1.59572	0.110552	0.388454
STRG.1267.2	384.893	-0.245752	0.137648	-1.78537	0.0742016	0.317095
STRG.1267.3	1070.48	-0.1715	0.107475	-1.59572	0.110552	0.388454
STRG.1268.1	6.62537	-1.45702	0.727636	-2.0024	0.045242	NA
STRG.1269.1	470.264	0.0363284	0.104344	0.348161	0.727719	0.903849
STRG.1270.1	34.6261	0.384437	0.3157	1.21773	0.223327	0.546325
STRG.1271.1	78.0782	0.213206	0.211144	1.00976	0.312609	0.639841
STRG.1272.1	75.2099	0.187034	0.215074	0.869625	0.384505	0.700867
STRG.1273.1	10.4132	-0.263357	0.55529	-0.474269	0.635308	NA
STRG.1274.1	841.584	0.191313	0.0814487	2.34888	0.01883	0.14172
STRG.1274.2	841.387	0.191994	0.0814556	2.35703	0.0184216	0.140052
STRG.1275.1	109.229	-0.221309	0.193415	-1.14422	0.252531	0.579343
STRG.1276.1	146.628	-0.178334	0.164898	-1.08148	0.279482	0.607194
STRG.1276.2	6.06331	-0.499624	0.72691	-0.687325	0.491878	NA
STRG.1277.1	46.9702	-0.174169	0.273045	-0.637876	0.523555	0.798987
STRG.1278.1	427.631	0.207206	0.104903	1.97522	0.0482436	0.248297
STRG.1278.2	337.446	0.205197	0.116598	1.75987	0.0784304	0.325956
STRG.1279.1	2.3977	1.34375	1.27294	1.05563	0.291137	NA
STRG.1281.1	2.14684	1.87363	1.31586	1.42388	0.154482	NA
STRG.1282.1	3.15982	1.64878	1.10712	1.48925	0.136421	NA
STRG.1283.1	3.96513	0.340326	0.915042	0.371924	0.70995	NA
STRG.1284.1	1.93786	0.225319	1.24743	0.180626	0.856661	NA
STRG.1285.1	2.48842	-0.496712	1.12417	-0.441848	0.6586	NA
STRG.1288.1	401.309	0.380515	0.113491	3.35283	0.00079991	0.0161037
STRG.1288.2	396.185	0.382259	0.116879	3.27055	0.00107338	0.0202948
STRG.1288.3	400.955	0.378286	0.113662	3.32816	0.000874227	0.0173113
STRG.1289.1	2709.15	0.181698	0.0727993	2.49587	0.0125648	0.110442
STRG.1289.2	2300.64	0.133802	0.0735121	1.82014	0.068738	0.303915
STRG.1289.3	1105.15	0.308529	0.0961145	3.21002	0.00132727	0.0238372
STRG.1290.1	1708.21	0.195933	0.0830268	2.35988	0.018281	0.139588
STRG.1291.1	555.426	0.285225	0.102725	2.77658	0.00549335	0.0644759
STRG.1292.1	689.518	0.0694782	0.0937121	0.7414	0.458451	0.755795
STRG.1293.1	705.632	0.176384	0.0890657	1.98038	0.047661	0.246539
STRG.1294.1	429.657	0.0504888	0.109323	0.461833	0.644201	0.864132
STRG.1295.1	4802.9	0.183001	0.0694034	2.63677	0.00836984	0.0849788
STRG.1295.2	6813.79	0.187591	0.0633176	2.9627	0.0030495	0.0429889
STRG.1295.3	6813.79	0.187591	0.0633176	2.9627	0.0030495	0.0429889
STRG.1297.1	13.475	0.478913	0.535671	0.894043	0.371299	NA
STRG.1298.1	5.27612	-0.487807	0.79682	-0.612191	0.540411	NA
STRG.1300.1	70.3699	4.62966	0.392957	11.7816	4.85585e-32	6.41533e-30
STRG.1301.1	281.396	4.6828	0.357696	13.0916	3.67999e-39	5.55639e-37
STRG.1302.1	3.86492	-0.318455	0.902683	-0.352788	0.724248	NA
STRG.1303.1	81.7381	4.60932	0.368955	12.4929	8.15969e-36	1.16543e-33
STRG.1304.1	735.067	-0.0307955	0.0870023	-0.353962	0.723367	0.901547
STRG.1304.2	735.067	-0.0307955	0.0870023	-0.353962	0.723367	0.901547
STRG.1305.1	664.742	0.00650896	0.0927505	0.0701771	0.944053	0.984181
STRG.1306.1	309.348	-0.0411501	0.138608	-0.296882	0.766556	0.921212
STRG.1307.1	3457.68	-0.000775477	0.070684	-0.010971	0.991247	0.997992
STRG.1307.2	3457.2	-0.000938185	0.070666	-0.0132763	0.989407	0.997324
STRG.1308.1	4.60177	-0.631178	0.834898	-0.755994	0.449653	NA
STRG.1310.1	4.60177	-0.631178	0.834898	-0.755994	0.449653	NA
STRG.1314.1	329.562	-0.127566	0.119395	-1.06844	0.285323	0.613528
STRG.1315.1	445.856	-0.0178876	0.100596	-0.177816	0.858867	0.956592
STRG.1316.1	10.0683	0.0938759	0.564984	0.166157	0.868034	NA
STRG.1317.1	2.90078	0.335594	1.08519	0.309249	0.757132	NA
STRG.1319.1	2.05542	-0.082048	1.33107	-0.0616407	0.950849	NA
STRG.1320.1	328.866	-0.194603	0.11243	-1.73088	0.0834724	0.336701
STRG.1321.1	330.904	-0.166512	0.112777	-1.47647	0.139817	0.435328
STRG.1322.1	422.459	0.274172	0.10994	2.49384	0.0126371	0.110842
STRG.1323.1	2719.39	0.0672279	0.0677048	0.992956	0.320731	0.646987
STRG.1323.2	2719.98	0.0672443	0.0677198	0.992979	0.32072	0.646987
STRG.1323.3	2719.12	0.0675279	0.067685	0.997678	0.318435	0.645238
STRG.1324.1	42.9778	-0.262834	0.306135	-0.858555	0.390586	0.705259
STRG.1325.1	6.82381	0.78694	0.686188	1.14683	0.251453	NA
STRG.1327.1	4.69389	-0.0333707	0.820052	-0.0406934	0.96754	NA
STRG.1329.1	2.54152	-0.0217453	1.11311	-0.0195357	0.984414	NA
STRG.1331.1	1974.65	0.00967181	0.0656344	0.147359	0.882849	0.965528
STRG.1332.1	194.865	0.175171	0.141768	1.23562	0.216601	0.538503
STRG.1333.1	58.9037	-0.283451	0.243164	-1.16567	0.243746	0.570748
STRG.1334.1	2386.08	0.191689	0.0729466	2.62779	0.00859412	0.0865905
STRG.1335.1	80.5288	-0.00586237	0.212806	-0.027548	0.978023	0.993843
STRG.1336.1	1612.5	-0.0256648	0.076068	-0.337393	0.73582	0.907378
STRG.1337.1	278.94	0.0990489	0.126802	0.781128	0.434727	0.739041
STRG.1338.1	386.929	0.171473	0.120351	1.42478	0.154222	0.455405
STRG.1339.1	470.147	0.133421	0.114914	1.16105	0.245622	0.572295
STRG.1340.1	374.385	-0.101375	0.115048	-0.881152	0.378236	0.696033
STRG.1341.1	3006.37	0.0333608	0.0712482	0.468233	0.639618	0.861461
STRG.1342.1	478.622	0.263017	0.112611	2.33563	0.0195107	0.144787
STRG.1343.1	1613.34	0.270224	0.0728933	3.70712	0.000209628	0.00563768
STRG.1345.1	165.931	0.33416	0.150876	2.2148	0.026774	0.174923
STRG.1347.1	436.904	-0.228464	0.105456	-2.16644	0.0302772	0.189139
STRG.1348.1	413.042	-0.231538	0.107961	-2.14465	0.0319808	0.195158
STRG.1349.1	6.10855	0.491208	0.719308	0.682889	0.494677	NA
STRG.1350.1	375.254	-0.176705	0.12445	-1.41989	0.155639	0.457259
STRG.1351.1	1330.87	-0.00865795	0.0788993	-0.109734	0.91262	0.975754
STRG.1352.1	628.314	-0.212949	0.0925219	-2.30161	0.0213572	0.152861
STRG.1353.1	58.91	0.0133808	0.262256	0.0510218	0.959308	0.988718
STRG.1354.1	1343.82	0.0165006	0.0787226	0.209604	0.833976	0.94779
STRG.1355.1	98.8004	-0.127564	0.191731	-0.66533	0.505839	0.787503
STRG.1356.1	133.135	0.0368115	0.167433	0.219858	0.825982	0.944091
STRG.1357.1	105.343	-0.113689	0.18426	-0.617004	0.537232	0.806994
STRG.1358.1	1201.34	-0.0464278	0.075939	-0.611382	0.540947	0.809084
STRG.1359.1	15.8881	-0.404227	0.457228	-0.884082	0.376652	NA
STRG.1360.1	5.93449	0.068779	0.735365	0.0935304	0.925482	NA
STRG.1361.1	137.664	-0.00627167	0.163749	-0.0383004	0.969448	0.99178
STRG.1361.2	137.286	-0.00627491	0.163928	-0.0382784	0.969466	0.99178
STRG.1361.3	136.311	-0.0150568	0.16445	-0.0915584	0.927049	0.980054
STRG.1363.1	2.38646	-1.86113	1.26956	-1.46597	0.142658	NA
STRG.1364.1	189.775	-0.306929	0.156292	-1.96381	0.0495519	0.25214
STRG.1365.1	2360.77	-0.0466318	0.0732593	-0.636531	0.524431	0.79944
STRG.1367.1	1096.17	-0.00439891	0.085308	-0.0515651	0.958875	0.988548
STRG.1368.1	2.11026	0.851204	1.23907	0.686972	0.4921	NA
STRG.1370.1	4.59083	0.21404	0.810387	0.26412	0.791687	NA
STRG.1372.1	8.07678	0.349849	0.626769	0.558178	0.576723	NA
STRG.1373.1	1481.1	0.161329	0.0732299	2.20304	0.0275918	0.178336
STRG.1374.1	3126.35	0.045562	0.0654265	0.696384	0.486189	0.773398
STRG.1375.1	60.3062	-0.149183	0.233201	-0.639718	0.522356	0.797992
STRG.1376.1	803.438	-0.0589426	0.0800488	-0.736333	0.461528	0.757509
STRG.1377.1	501.006	-0.0444042	0.105247	-0.421906	0.673093	0.877552
STRG.1378.1	5645.37	0.0665839	0.0586779	1.13474	0.256486	0.584175
STRG.1378.2	5640.77	0.0678268	0.0585882	1.15769	0.246992	0.574023
STRG.1378.3	5640.77	0.0678268	0.0585882	1.15769	0.246992	0.574023
STRG.1379.1	15.9941	0.332599	0.442106	0.752307	0.451866	NA
STRG.1380.1	553.137	-0.101719	0.0949228	-1.0716	0.283901	0.612194
STRG.1382.1	441.786	-0.0397908	0.101536	-0.391888	0.695141	0.887908
STRG.1385.1	2.61889	-1.48208	1.17139	-1.26523	0.205788	NA
STRG.1387.1	279.366	0.0489144	0.121005	0.404236	0.686039	0.883896
STRG.1391.1	2530.82	-0.0632852	0.0708263	-0.893527	0.371575	0.690123
STRG.1391.2	2530.28	-0.0639159	0.0708537	-0.902082	0.367013	0.68695
STRG.1391.3	2762.85	-0.0800623	0.0688842	-1.16227	0.245124	0.571758
STRG.1392.1	2100.58	0.0269795	0.0731065	0.369044	0.712095	0.896013
STRG.1392.2	2095.14	0.0272522	0.0735982	0.370283	0.711171	0.895621
STRG.1393.1	24.1779	0.239115	0.37798	0.632612	0.526987	0.800541
STRG.1394.1	575.206	0.283656	0.103605	2.73787	0.00618393	0.0696928
STRG.1395.1	264.487	0.0864903	0.119151	0.725886	0.467909	0.761854
STRG.1396.1	2.50678	0.280837	1.13241	0.247999	0.804135	NA
STRG.1397.1	102.031	-0.130336	0.18188	-0.716604	0.473619	0.764883
STRG.1398.1	87.4832	0.00695058	0.197166	0.0352525	0.971878	0.992283
STRG.1399.1	100.275	0.212231	0.204261	1.03902	0.298796	0.626867
STRG.1400.1	96.0589	0.073245	0.210453	0.348035	0.727814	0.90385
STRG.1401.1	43.2583	-0.148321	0.273711	-0.54189	0.587894	0.834111
STRG.1402.1	19.0017	0.0558773	0.409191	0.136556	0.891382	0.968392
STRG.1403.1	17.9775	-0.602142	0.423744	-1.42101	0.155315	0.456821
STRG.1404.1	1008.43	-0.112205	0.0827876	-1.35534	0.17531	0.483786
STRG.1405.1	378.158	0.0310211	0.105439	0.294208	0.768599	0.921841
STRG.1405.2	206.405	0.0650439	0.145059	0.448397	0.653867	0.868362
STRG.1406.1	44.4958	0.202039	0.305247	0.661889	0.508042	0.788736
STRG.1407.1	3.28264	0.494711	0.966632	0.511789	0.608799	NA
STRG.1408.1	112.06	-0.475103	0.18098	-2.62516	0.00866084	0.0869932
STRG.1409.1	320.11	0.0439587	0.114037	0.385476	0.699885	0.890145
STRG.1410.1	113.813	-0.0686511	0.173903	-0.394766	0.693015	0.887067
STRG.1411.1	154.335	-0.130938	0.150459	-0.870256	0.384161	0.700594
STRG.1413.1	308.426	-0.039397	0.114097	-0.345295	0.729873	0.904516
STRG.1414.1	278.02	0.0283403	0.121145	0.233936	0.815035	0.940086
STRG.1415.1	268.734	0.101245	0.121286	0.834764	0.40385	0.715664
STRG.1416.1	279.122	0.305482	0.136165	2.24347	0.0248664	0.168016
STRG.1417.1	285.969	0.255855	0.139872	1.82921	0.0673676	0.300877
STRG.1418.1	2115.86	-0.0285871	0.0659545	-0.433436	0.664698	0.873083
STRG.1419.1	2134.24	-0.0472823	0.0626981	-0.754126	0.450773	0.750466
STRG.1420.1	2736.68	-0.0147576	0.0607569	-0.242896	0.808086	0.937625
STRG.1421.1	107.686	-0.195557	0.179777	-1.08777	0.276695	0.604226
STRG.1422.1	2.37586	-0.340897	1.20323	-0.283318	0.776933	NA
STRG.1423.1	1.81464	-1.12595	1.4359	-0.784141	0.432957	NA
STRG.1424.1	315.248	0.099752	0.116516	0.856122	0.39193	0.706432
STRG.1424.2	317.589	0.0930616	0.116087	0.801651	0.422755	0.730128
STRG.1425.1	16.0603	0.0342982	0.439327	0.0780698	0.937773	NA
STRG.1426.1	3651.86	-0.196261	0.0684677	-2.86647	0.0041508	0.0534444
STRG.1427.1	2683.13	-0.0979563	0.0645245	-1.51813	0.128983	0.418773
STRG.1428.1	884.209	-0.221989	0.0795925	-2.78907	0.00528596	0.0625454
STRG.1429.1	19208.3	-0.0250764	0.0597884	-0.419419	0.67491	0.878431
STRG.1429.2	19214.7	-0.0247637	0.0598248	-0.413938	0.67892	0.880566
STRG.1429.3	10692.1	-0.0115963	0.0557514	-0.208	0.835229	0.948476
STRG.1430.1	926.671	-0.253952	0.0797711	-3.18351	0.001455	0.0255559
STRG.1431.1	108.635	0.320982	0.179079	1.79241	0.0730681	0.314381
STRG.1432.1	62.5011	0.201162	0.245263	0.820188	0.412109	0.722065
STRG.1433.1	7.045	0.588574	0.69461	0.847345	0.396803	NA
STRG.1434.1	5.18361	-0.295653	0.794969	-0.371905	0.709964	NA
STRG.1435.1	19.8934	-0.130911	0.393528	-0.33266	0.739391	0.90895
STRG.1438.1	982.679	0.0780637	0.0784412	0.995187	0.319645	0.646091
STRG.1438.2	981.635	0.0792814	0.0782989	1.01255	0.311276	0.638671
STRG.1439.1	19208.4	-0.0250966	0.0597882	-0.419758	0.674662	0.878335
STRG.1438.3	980.129	0.0766328	0.0783867	0.977626	0.32826	0.653896
STRG.1439.2	19230.6	-0.0258083	0.059796	-0.431606	0.666028	0.873772
STRG.1440.1	7071.84	-0.157488	0.0585947	-2.68775	0.00719344	0.0770544
STRG.1441.1	508.806	-0.0475475	0.0963392	-0.493543	0.621629	0.85221
STRG.1442.1	941.426	-0.0969317	0.0759472	-1.2763	0.201848	0.520084
STRG.1443.1	1652.16	0.186222	0.091743	2.02982	0.0423745	0.229976
STRG.1444.1	244.253	0.340406	0.274691	1.23924	0.215258	0.537299
STRG.1443.2	1652.3	0.185956	0.0917314	2.02718	0.0426441	0.230963
STRG.1441.2	5536.37	-0.00608549	0.0579296	-0.10505	0.916336	0.976788
STRG.1445.1	14.6449	0.320602	0.497309	0.644673	0.519139	NA
STRG.1441.3	5538.04	-0.00644236	0.0579293	-0.111211	0.911449	0.975452
STRG.1444.2	167.357	0.30947	0.185223	1.6708	0.0947606	0.358991
STRG.1446.1	213.066	-0.202742	0.135145	-1.50018	0.133568	0.425856
STRG.1447.1	3.6143	-0.862888	0.994805	-0.867394	0.385726	NA
STRG.1448.1	924.754	-0.255385	0.0798447	-3.19853	0.00138132	0.024599
STRG.1449.1	86.6172	-0.0607391	0.210721	-0.288244	0.77316	0.923724
STRG.1450.1	548.633	-0.01228	0.0944711	-0.129986	0.896577	0.970451
STRG.1450.2	547.523	-0.0133641	0.0944546	-0.141487	0.887486	0.966667
STRG.1450.3	547.523	-0.0133641	0.0944546	-0.141487	0.887486	0.966667
STRG.1449.2	91.2144	-0.0347692	0.206826	-0.168108	0.866498	0.959505
STRG.1451.1	21.0244	0.115132	0.397706	0.289491	0.772206	0.923252
STRG.1443.3	478.016	0.309855	0.124373	2.49134	0.0127264	0.111348
STRG.1450.4	545.768	-0.0139695	0.0944042	-0.147976	0.882362	0.965165
STRG.1452.1	2.40341	-1.19877	1.24505	-0.962826	0.335635	NA
STRG.1453.1	10.0327	0.266241	0.581156	0.458122	0.646864	NA
STRG.1456.1	10.0327	0.266241	0.581156	0.458122	0.646864	NA
STRG.1457.1	448.017	0.18092	0.0970251	1.86467	0.0622274	0.287361
STRG.1459.1	352.633	0.0641721	0.11094	0.57844	0.562967	0.820959
STRG.1462.1	1.84643	1.66831	1.4305	1.16624	0.243515	NA
STRG.1463.1	69.2299	0.133737	0.226896	0.589421	0.555579	0.816731
STRG.1464.1	5.63853	-0.466508	0.762028	-0.612193	0.54041	NA
STRG.1465.1	316.277	0.0186309	0.116864	0.159424	0.873335	0.96165
STRG.1466.1	4.89608	0.395841	0.786978	0.502989	0.614972	NA
STRG.1467.1	3.28837	-0.356526	1.01521	-0.351185	0.72545	NA
STRG.1468.1	13.4165	0.393273	0.526387	0.747117	0.454993	NA
STRG.1470.1	3.18152	0.267306	1.00451	0.266106	0.790157	NA
STRG.1471.1	3.83819	-0.064824	0.913799	-0.070939	0.943446	NA
STRG.1473.1	3.66926	-0.72986	0.953229	-0.765671	0.443872	NA
STRG.1474.1	4.31654	0.213382	0.915235	0.233145	0.815649	NA
STRG.1475.1	276.37	-0.122895	0.123449	-0.995511	0.319488	0.646053
STRG.1476.1	112.371	0.00219825	0.193544	0.0113579	0.990938	0.997955
STRG.1477.1	6.50186	-0.319938	0.700236	-0.4569	0.647743	NA
STRG.1478.1	5.24196	-0.214277	0.783929	-0.273337	0.784595	NA
STRG.1479.1	10.0215	0.231178	0.566238	0.40827	0.683076	NA
STRG.1480.1	500.612	-0.0334562	0.106486	-0.314184	0.753381	0.915513
STRG.1480.2	394.699	0.0236197	0.114568	0.206164	0.836663	0.948834
STRG.1481.1	148.836	-0.184103	0.165644	-1.11143	0.266382	0.594262
STRG.1482.1	542.175	0.254422	0.209	1.21733	0.223479	0.546601
STRG.1483.1	658.486	-0.0578496	0.104872	-0.551622	0.581207	0.830855
STRG.1484.1	533.827	-0.0818361	0.107419	-0.761837	0.446157	0.747251
STRG.1485.1	2079.72	0.0110697	0.0890757	0.124272	0.9011	0.97186
STRG.1485.2	2079.72	0.0110697	0.0890757	0.124272	0.9011	0.97186
STRG.1489.1	2.12409	-0.908771	1.25925	-0.721678	0.470492	NA
STRG.1491.1	407.971	-0.0595031	0.103071	-0.577299	0.563737	0.821211
STRG.1492.1	171.543	-0.776943	0.157096	-4.94567	7.5881e-07	3.82362e-05
STRG.1493.1	6182.79	-0.0240773	0.0630255	-0.382024	0.702443	0.89157
STRG.1493.2	6129.93	-0.0271752	0.0626966	-0.43344	0.664695	0.873083
STRG.1494.1	3438.05	0.0056738	0.0630977	0.0899208	0.92835	0.980147
STRG.1494.2	3427.54	0.00506016	0.0634051	0.0798069	0.936391	0.981821
STRG.1497.1	1238.19	-0.215817	0.0827455	-2.6082	0.00910197	0.0899495
STRG.1498.1	134.359	-0.0156453	0.159102	-0.0983351	0.921666	0.978658
STRG.1498.2	134.359	-0.0156453	0.159102	-0.0983351	0.921666	0.978658
STRG.1499.1	12.6901	0.221494	0.523082	0.42344	0.671974	NA
STRG.1500.1	5.23752	0.0769544	0.777705	0.0989507	0.921177	NA
STRG.1501.1	4.04084	-0.351032	0.89416	-0.392582	0.694628	NA
STRG.1502.1	252.622	-0.26464	0.133951	-1.97565	0.0481948	0.248229
STRG.1503.1	642.853	0.0231791	0.0869423	0.266603	0.789775	0.930998
STRG.1504.1	429.276	-0.0291902	0.121705	-0.239844	0.810452	0.938668
STRG.1505.1	667.195	0.195526	0.0949078	2.06017	0.0393821	0.220535
STRG.1506.1	1763.21	0.202619	0.0766915	2.642	0.00824192	0.0842262
STRG.1507.1	191.688	-0.187171	0.141095	-1.32657	0.184652	0.496126
STRG.1508.1	2468.69	0.168341	0.0678434	2.48132	0.0130897	0.113223
STRG.1512.1	7.84737	0.0158149	0.655348	0.0241321	0.980747	NA
STRG.1513.1	4.69123	-0.199301	0.854578	-0.233215	0.815594	NA
STRG.1514.1	6.99815	-0.225424	0.683672	-0.329725	0.741608	NA
STRG.1515.1	1.80731	-1.35122	1.3966	-0.967511	0.333289	NA
STRG.1516.1	677.398	-0.0362429	0.101286	-0.357827	0.720472	0.900454
STRG.1517.1	4672.27	0.147364	0.0690976	2.1327	0.0329494	0.198744
STRG.1517.2	4524.4	0.149825	0.0701605	2.13546	0.0327236	0.197882
STRG.1518.1	4924.7	0.121122	0.0685977	1.76568	0.0774492	0.323902
STRG.1518.2	4776.82	0.12264	0.0695019	1.76456	0.0776373	0.32416
STRG.1518.3	4842.39	0.119238	0.068682	1.73609	0.0825479	0.334921
STRG.1518.4	5186.52	0.109298	0.0681572	1.60362	0.108799	0.385206
STRG.1518.5	5274.8	0.111847	0.0678156	1.64929	0.0990892	0.367377
STRG.1519.1	1.85932	1.57151	1.38076	1.13815	0.255058	NA
STRG.1520.1	583.873	-0.151265	0.102447	-1.47652	0.139804	0.435328
STRG.1520.2	590.932	-0.148496	0.100946	-1.47104	0.14128	0.437704
STRG.1520.3	590.932	-0.148496	0.100946	-1.47104	0.14128	0.437704
STRG.1521.1	126.193	-0.254563	0.173935	-1.46355	0.143316	0.440568
STRG.1522.1	5.45508	-0.537129	0.770119	-0.697463	0.485513	NA
STRG.1524.1	60.7192	-0.139544	0.245354	-0.568745	0.569529	0.824276
STRG.1526.1	19.8535	-0.61965	0.431524	-1.43596	0.151014	0.451324
STRG.1527.1	5.74882	0.884558	0.74024	1.19496	0.232103	NA
STRG.1530.1	10.6977	3.39215	0.75378	4.50018	6.78958e-06	NA
STRG.1531.1	177.738	0.582689	0.147731	3.94427	8.00447e-05	0.00250299
STRG.1532.1	117.468	0.136377	0.171775	0.793932	0.427235	0.733829
STRG.1534.1	22.5352	-0.0311242	0.420756	-0.0739721	0.941033	0.983044
STRG.1535.1	657.386	0.325326	0.0889064	3.65919	0.00025301	0.00655021
STRG.1536.1	166.933	0.0471574	0.156427	0.301466	0.763059	0.919892
STRG.1537.1	719.918	0.0178865	0.0845875	0.211456	0.832532	0.947092
STRG.1538.1	165.711	-0.0454334	0.147103	-0.308855	0.757432	0.917088
STRG.1539.1	319.885	0.0642267	0.127761	0.50271	0.615168	0.849501
STRG.1540.1	286.354	0.118891	0.120555	0.986197	0.324036	0.649594
STRG.1541.1	184.321	-0.14044	0.154438	-0.909359	0.36316	0.683251
STRG.1542.1	260.646	0.0869608	0.145002	0.599722	0.548691	0.813275
STRG.1543.1	713.271	0.0310591	0.0871902	0.356223	0.721674	0.900983
STRG.1544.1	247.638	-0.168764	0.152611	-1.10584	0.268794	0.596838
STRG.1545.1	1050	0.0661545	0.084671	0.781313	0.434618	0.738945
STRG.1546.1	316.507	-0.0714057	0.126759	-0.563318	0.573218	0.826512
STRG.1547.1	1500.49	-0.0450139	0.086362	-0.521224	0.602211	0.842004
STRG.1548.1	510.507	-0.212509	0.101158	-2.10076	0.0356617	0.208617
STRG.1549.1	338.798	-0.0697093	0.111769	-0.623689	0.532832	0.804341
STRG.1550.1	425.877	-0.06061	0.106545	-0.568866	0.569447	0.824276
STRG.1551.1	10338.3	-0.025543	0.0670893	-0.380731	0.703403	0.891981
STRG.1551.2	10342.2	-0.0250257	0.0670256	-0.373375	0.708869	0.894599
STRG.1551.3	10337.9	-0.0256496	0.0670874	-0.382332	0.702215	0.891465
STRG.1552.1	1324.84	-0.225681	0.0847836	-2.66185	0.00777123	0.081022
STRG.1554.1	7.15853	-0.316988	0.670279	-0.472919	0.636271	NA
STRG.1555.1	102.478	-0.0311872	0.192872	-0.161699	0.871543	0.961313
STRG.1556.1	206.88	0.218389	0.141368	1.54483	0.122388	0.409498
STRG.1557.1	142.753	0.0847983	0.15882	0.533927	0.593392	0.837121
STRG.1558.1	262.606	-0.0714977	0.12088	-0.591478	0.5542	0.816185
STRG.1559.1	126.025	-0.0723599	0.167181	-0.432823	0.665144	0.873146
STRG.1560.1	763.745	0.0320824	0.0855209	0.375141	0.707556	0.893954
STRG.1561.1	19.1235	-0.548123	0.429883	-1.27505	0.20229	0.52081
STRG.1562.1	82.6344	0.338941	0.219066	1.54721	0.121813	0.408623
STRG.1563.1	46.2184	0.0830166	0.266976	0.310952	0.755837	0.916338
STRG.1566.1	52.5062	0.111894	0.253871	0.440751	0.659393	0.870645
STRG.1570.1	1070.03	0.107112	0.0753063	1.42236	0.154923	0.456326
STRG.1570.2	1070.03	0.107112	0.0753063	1.42236	0.154923	0.456326
STRG.1571.1	206.224	-0.111589	0.137969	-0.808799	0.418631	0.726388
STRG.1572.1	20.1713	0.294211	0.397161	0.740785	0.458824	0.755985
STRG.1573.1	2928.85	-0.00754125	0.0661755	-0.113958	0.909271	0.974584
STRG.1573.2	2928.85	-0.00754125	0.0661755	-0.113958	0.909271	0.974584
STRG.1573.3	2926.96	-0.00772012	0.0662459	-0.116537	0.907227	0.973965
STRG.1576.1	76.9225	0.1773	0.222249	0.797755	0.425013	0.731951
STRG.1578.1	498.403	-0.151078	0.0971971	-1.55435	0.120102	0.405943
STRG.1579.1	227.878	0.00052874	0.134457	0.0039324	0.996862	0.999267
STRG.1581.1	1875.93	0.0602218	0.0699737	0.860635	0.389439	0.704467
STRG.1581.2	1875.57	0.0602818	0.0699653	0.861596	0.38891	0.704051
STRG.1581.3	2176.99	0.0790601	0.0669758	1.18043	0.23783	0.564524
STRG.1581.4	1874.71	0.0596623	0.0699488	0.852942	0.393691	0.707958
STRG.1581.5	1874.35	0.0597222	0.0699407	0.853897	0.393162	0.707307
STRG.1582.1	335.01	0.0188025	0.116743	0.161059	0.872047	0.961416
STRG.1583.1	4.73619	0.733639	0.880712	0.833007	0.404841	NA
STRG.1584.1	31.5417	-0.272324	0.316397	-0.860705	0.389401	0.704467
STRG.1586.1	3.0984	-1.31427	1.06014	-1.23972	0.215081	NA
STRG.1587.1	1.97048	-3.23368	1.57732	-2.05011	0.0403535	NA
STRG.1589.1	8.54307	-0.0152403	0.628439	-0.024251	0.980652	NA
STRG.1590.1	4.8435	-0.362837	0.821232	-0.44182	0.658619	NA
STRG.1591.1	3.87759	0.529338	0.904873	0.584986	0.558557	NA
STRG.1592.1	3.92716	0.230758	0.890611	0.259101	0.795557	NA
STRG.1593.1	2.75498	-0.61109	1.10311	-0.553972	0.579598	NA
STRG.1594.1	371.357	0.422987	0.111076	3.80809	0.000140044	0.00402492
STRG.1595.1	272.974	0.262404	0.127027	2.06573	0.0388538	0.219067
STRG.1596.1	63.8823	1.10637	0.248586	4.45066	8.56073e-06	0.00035138
STRG.1597.1	603.611	0.329389	0.0923391	3.56716	0.000360867	0.00861943
STRG.1597.2	623.203	0.300763	0.090839	3.31095	0.000929805	0.0181233
STRG.1598.1	524.275	-0.0459636	0.11537	-0.398402	0.690334	0.88585
STRG.1600.1	418.495	-0.155824	0.134506	-1.15849	0.246663	0.573702
STRG.1601.1	712.254	0.00670428	0.195659	0.0342651	0.972666	0.99232
STRG.1602.1	5092.42	-0.0698748	0.0894879	-0.78083	0.434902	0.739041
STRG.1602.2	5084.94	-0.0705197	0.0895793	-0.787233	0.431146	0.736437
STRG.1602.3	457.443	-0.0610725	0.118378	-0.515908	0.605918	0.844148
STRG.1603.1	221.654	-0.110593	0.145787	-0.758594	0.448096	0.748366
STRG.1606.1	11.2811	-0.612598	0.541472	-1.13136	0.257905	NA
STRG.1607.1	64.7798	-0.214777	0.23236	-0.924328	0.355316	0.677559
STRG.1609.1	2.09992	-0.3961	1.22913	-0.322261	0.747255	NA
STRG.1611.1	65.4285	-0.212614	0.230412	-0.922756	0.356134	0.677901
STRG.1612.1	116.65	-0.224337	0.175819	-1.27596	0.20197	0.520303
STRG.1613.1	146.515	0.0151638	0.15985	0.0948627	0.924424	0.979509
STRG.1614.1	266.799	0.116786	0.12194	0.957732	0.338198	0.662445
STRG.1615.1	754.555	0.0872003	0.0836764	1.04211	0.297359	0.625476
STRG.1616.1	11.7248	-0.958065	0.544802	-1.75856	0.0786531	NA
STRG.1617.1	69.1681	0.0983417	0.230629	0.426407	0.669812	0.876124
STRG.1618.1	11.7248	-0.958065	0.544802	-1.75856	0.0786531	NA
STRG.1619.1	2.41589	1.10491	1.16979	0.944539	0.344894	NA
STRG.1621.1	38.3229	0.122956	0.288872	0.425643	0.670368	0.876296
STRG.1622.1	75.296	-0.179651	0.213039	-0.843277	0.399074	0.712274
STRG.1623.1	65.5647	-0.321418	0.235493	-1.36487	0.172293	0.479661
STRG.1624.1	295.404	-0.0308525	0.119298	-0.258618	0.79593	0.933128
STRG.1626.1	906.747	0.172522	0.0841026	2.05133	0.0402346	0.223596
STRG.1626.2	636.112	0.129457	0.0916157	1.41304	0.157643	0.460459
STRG.1627.1	200.657	0.241868	0.141378	1.71079	0.0871202	0.343837
STRG.1628.1	959.202	0.168463	0.0820323	2.05362	0.0400121	0.222916
STRG.1629.1	206.041	-0.14461	0.131865	-1.09666	0.272791	0.600465
STRG.1630.1	3.91147	-0.0137459	0.929055	-0.0147956	0.988195	NA
STRG.1631.1	1262.93	0.120404	0.0768124	1.56751	0.116995	0.400469
STRG.1632.1	10.0618	0.451689	0.605983	0.745382	0.456041	NA
STRG.1633.1	38.787	-0.591492	0.29001	-2.03956	0.0413946	0.227042
STRG.1635.1	18.9513	-0.749319	0.420494	-1.782	0.0747495	0.318439
STRG.1637.1	345.257	0.0676799	0.112205	0.603183	0.546387	0.812023
STRG.1638.1	2490.16	0.101985	0.0703654	1.44936	0.147236	0.446169
STRG.1638.2	2488.87	0.101981	0.0705009	1.44653	0.148029	0.447487
STRG.1638.3	2490.16	0.101985	0.0703654	1.44936	0.147236	0.446169
STRG.1638.4	2489.25	0.102646	0.0702385	1.46139	0.143908	0.441349
STRG.1640.1	2.76608	-0.17658	1.09425	-0.161371	0.871801	NA
STRG.1641.1	3.1401	-0.378897	1.0526	-0.359963	0.718875	NA
STRG.1642.1	482.347	0.220778	0.115139	1.91748	0.0551768	0.268066
STRG.1643.1	3.81579	0.0176289	0.933883	0.018877	0.984939	NA
STRG.1644.1	4.9178	-0.338031	0.839521	-0.402647	0.687208	NA
STRG.1645.1	20.2965	0.19089	0.403592	0.472977	0.63623	0.859374
STRG.1646.1	20.2965	0.19089	0.403592	0.472977	0.63623	0.859374
STRG.1647.1	31.6834	0.0746911	0.321429	0.232372	0.816249	0.94039
STRG.1648.1	76.5738	0.126313	0.218758	0.577409	0.563663	0.821211
STRG.1649.1	652.811	-0.0196594	0.0868633	-0.226326	0.820948	0.942554
STRG.1650.1	714.547	0.181356	0.0892814	2.03128	0.0422262	0.229431
STRG.1651.1	1764.65	0.0836494	0.0677747	1.23423	0.217118	0.539309
STRG.1652.1	177.75	0.0237667	0.147059	0.161614	0.87161	0.961313
STRG.1653.1	362.795	0.0088556	0.110915	0.0798415	0.936363	0.981821
STRG.1654.1	1619.87	0.0623904	0.0714596	0.873087	0.382615	0.699254
STRG.1654.2	1616.47	0.0626354	0.0714572	0.876545	0.380734	0.697649
STRG.1654.3	1617.93	0.0630009	0.0714383	0.881892	0.377835	0.69572
STRG.1655.1	10.5838	-0.556326	0.627721	-0.886263	0.375476	NA
STRG.1656.1	3.53994	-0.012926	0.957642	-0.0134977	0.989231	NA
STRG.1658.1	1.99943	0.175899	1.22881	0.143147	0.886174	NA
STRG.1659.1	1913.62	0.0464072	0.0651497	0.712316	0.476269	0.766604
STRG.1659.2	1913.62	0.0464072	0.0651497	0.712316	0.476269	0.766604
STRG.1660.1	49.9449	-0.275144	0.264411	-1.04059	0.298065	0.626182
STRG.1661.1	794.062	0.147136	0.0843451	1.74446	0.0810796	0.331862
STRG.1662.1	389.806	0.0460966	0.104193	0.442417	0.658188	0.870355
STRG.1663.1	1945.41	0.111082	0.063719	1.74331	0.0812786	0.332162
STRG.1664.1	26.8575	0.0326022	0.354632	0.0919326	0.926752	0.980054
STRG.1666.1	465.779	0.0170858	0.0981834	0.174019	0.86185	0.957518
STRG.1666.2	465.779	0.0170858	0.0981834	0.174019	0.86185	0.957518
STRG.1666.3	465.463	0.0168599	0.0981312	0.17181	0.863587	0.95825
STRG.1667.1	14.5218	-0.600104	0.47833	-1.25458	0.20963	NA
STRG.1668.1	318.23	-0.108199	0.11813	-0.915936	0.359701	0.680496
STRG.1668.2	241.756	0.0320458	0.134623	0.238042	0.811849	0.939121
STRG.1669.1	734.765	0.0781194	0.0894639	0.873194	0.382557	0.699224
STRG.1672.1	3.80195	0.228619	0.926975	0.246629	0.805195	NA
STRG.1673.1	2.06729	0.748771	1.25833	0.595052	0.551809	NA
STRG.1676.1	98.2539	0.0385499	0.187414	0.205694	0.83703	0.949094
STRG.1676.2	103.754	0.0491577	0.18179	0.270409	0.786846	0.929281
STRG.1677.1	18.3742	-0.314928	0.413993	-0.760709	0.446831	0.74779
STRG.1678.1	42.6464	0.0689998	0.281984	0.244694	0.806693	0.937145
STRG.1680.1	7.04917	0.143462	0.706375	0.203096	0.83906	NA
STRG.1681.1	1.78063	-0.507591	1.36007	-0.37321	0.708992	NA
STRG.1682.1	156.448	0.138953	0.163704	0.848808	0.395988	0.709613
STRG.1683.1	767.204	-0.0263801	0.0951696	-0.27719	0.781634	0.92688
STRG.1683.2	767.204	-0.0263801	0.0951696	-0.27719	0.781634	0.92688
STRG.1683.3	768.171	-0.0248099	0.0951702	-0.26069	0.794331	0.932159
STRG.1685.1	179.798	0.0258859	0.146691	0.176466	0.859928	0.956866
STRG.1686.1	2914.04	0.180351	0.0633685	2.84607	0.00442627	0.0556767
STRG.1688.1	16.1991	0.0947184	0.441581	0.214498	0.830159	NA
STRG.1689.1	376.261	0.219473	0.106523	2.06033	0.0393674	0.220535
STRG.1690.1	23.8241	-0.281597	0.370133	-0.760798	0.446778	0.74776
STRG.1691.1	2.21385	0.425987	1.34049	0.317786	0.750647	NA
STRG.1692.1	2.67833	-1.0103	1.1365	-0.888955	0.374028	NA
STRG.1694.1	2.14183	0.456152	1.18828	0.383876	0.70107	NA
STRG.1696.1	2.56876	0.273652	1.12822	0.242551	0.808353	NA
STRG.1698.1	14.2618	-0.40059	0.479811	-0.834891	0.403779	NA
STRG.1699.1	465.999	0.192849	0.107887	1.78751	0.0738545	0.316323
STRG.1700.1	341.625	0.130988	0.127795	1.02499	0.305369	0.633997
STRG.1701.1	366.614	-0.00889449	0.105642	-0.0841947	0.932902	0.981384
STRG.1702.1	2739.62	0.00806616	0.0738605	0.109208	0.913037	0.975754
STRG.1703.1	9.38391	-0.488749	0.582273	-0.839381	0.401256	NA
STRG.1703.2	8.8702	-0.468783	0.604033	-0.776089	0.437697	NA
STRG.1704.1	522.216	-0.0443939	0.109554	-0.405222	0.685314	0.883457
STRG.1705.1	553.4	-0.288586	0.0975873	-2.95721	0.00310435	0.0435588
STRG.1706.1	794.176	-0.257215	0.0872129	-2.94928	0.00318518	0.0444261
STRG.1707.1	852.047	-0.151832	0.0825387	-1.83952	0.0658388	0.297184
STRG.1708.1	4852.36	-0.200089	0.0733362	-2.72838	0.00636467	0.0710721
STRG.1709.1	154.624	-0.244672	0.150941	-1.62097	0.105024	0.378674
STRG.1709.2	154.624	-0.244672	0.150941	-1.62097	0.105024	0.378674
STRG.1710.1	74.3841	-0.042012	0.230296	-0.182426	0.855248	0.955002
STRG.1710.2	74.3841	-0.042012	0.230296	-0.182426	0.855248	0.955002
STRG.1712.1	2.28437	-0.688651	1.19967	-0.574032	0.565946	NA
STRG.1713.1	524.094	-0.168999	0.100903	-1.67487	0.09396	0.357225
STRG.1716.1	285.123	0.207449	0.124648	1.66428	0.0960569	0.36173
STRG.1717.1	300.84	-0.0343474	0.120819	-0.284288	0.77619	0.924704
STRG.1717.2	300.184	-0.035249	0.121091	-0.291096	0.770978	0.922629
STRG.1718.1	38.998	-0.446691	0.298886	-1.49452	0.13504	0.428449
STRG.1719.1	1219.6	0.141864	0.073787	1.92262	0.0545284	0.266262
STRG.1720.1	2838.3	0.0474055	0.0700015	0.677207	0.498275	0.781944
STRG.1721.1	7.82617	-0.308184	0.681075	-0.452497	0.650911	NA
STRG.1722.1	738.929	0.0451765	0.0948115	0.476488	0.633727	0.858858
STRG.1723.1	87.8678	0.108635	0.212515	0.511185	0.609222	0.845795
STRG.1724.1	1365.24	0.158978	0.0713183	2.22913	0.0258053	0.17136
STRG.1724.2	1365.24	0.158978	0.0713183	2.22913	0.0258053	0.17136
STRG.1724.3	1363.69	0.158667	0.0712483	2.22696	0.0259501	0.171951
STRG.1724.4	1364.24	0.157563	0.0712947	2.21003	0.027103	0.176363
STRG.1724.5	1363.69	0.158667	0.0712483	2.22696	0.0259501	0.171951
STRG.1724.6	1364.24	0.157563	0.0712947	2.21003	0.027103	0.176363
STRG.1724.7	1362.69	0.157251	0.0712247	2.20781	0.0272572	0.17705
STRG.1725.1	1.726	-0.0594917	1.3382	-0.0444565	0.964541	NA
STRG.1726.1	11.6436	0.811271	0.52718	1.53889	0.123832	NA
STRG.1727.1	243.794	-0.0475311	0.124895	-0.380569	0.703523	0.891988
STRG.1728.1	4803.73	-0.199948	0.0742517	-2.69284	0.00708453	0.0762505
STRG.1728.2	4805.01	-0.199863	0.0742733	-2.69091	0.00712571	0.0765575
STRG.1729.1	11.7773	-0.956424	0.536072	-1.78414	0.0744017	NA
STRG.1731.1	2.36036	-0.411974	1.1475	-0.359018	0.719581	NA
STRG.1732.1	8.10726	0.283954	0.648242	0.438037	0.66136	NA
STRG.1733.1	2.9014	0.0412688	1.04976	0.0393126	0.968641	NA
STRG.1734.1	3.56257	0.770856	0.985286	0.782368	0.433998	NA
STRG.1735.1	16.939	0.63429	0.431957	1.46841	0.141993	0.43885
STRG.1736.1	4.86829	0.942427	0.809759	1.16384	0.24449	NA
STRG.1737.1	1058.9	0.0150191	0.0847171	0.177285	0.859285	0.956747
STRG.1738.1	4660.23	-0.216143	0.0764062	-2.82886	0.00467139	0.0577463
STRG.1739.1	443.469	-0.0222368	0.100269	-0.221772	0.824491	0.943621
STRG.1738.2	4661.51	-0.21605	0.0764269	-2.82689	0.00470032	0.0578518
STRG.1739.2	441.406	-0.0222619	0.100028	-0.222557	0.82388	0.943429
STRG.1740.1	229.796	0.138145	0.128077	1.0786	0.280765	0.608525
STRG.1741.1	258.725	0.19992	0.123753	1.61548	0.106206	0.380742
STRG.1742.1	300.039	0.146159	0.1173	1.24603	0.212753	0.533866
STRG.1743.1	142.867	-0.0408192	0.163631	-0.24946	0.803005	0.935874
STRG.1744.1	1495.77	0.137973	0.070569	1.95514	0.0505662	0.25531
STRG.1745.1	5.40141	0.316702	0.766139	0.413374	0.679333	NA
STRG.1746.1	427.914	0.164957	0.0993382	1.66056	0.0968022	0.363041
STRG.1747.1	213.856	-0.0258578	0.142294	-0.18172	0.855802	0.955225
STRG.1748.1	1460.88	0.0370032	0.0743543	0.49766	0.618723	0.851067
STRG.1748.2	1459.89	0.0369292	0.074282	0.497148	0.619084	0.851274
STRG.1748.3	1458.86	0.0375713	0.0743091	0.505608	0.613132	0.847852
STRG.1749.1	76.3223	-0.288411	0.214452	-1.34488	0.178665	0.488105
STRG.1750.1	226.476	0.170346	0.133115	1.27969	0.200656	0.518085
STRG.1751.1	29.0477	-0.125064	0.359798	-0.347595	0.728144	0.904101
STRG.1753.1	223.681	0.0406042	0.140604	0.288784	0.772747	0.923567
STRG.1754.1	15.61	0.760734	0.467185	1.62834	0.103454	NA
STRG.1757.1	4125.18	-0.0149752	0.0591178	-0.253311	0.800028	0.934357
STRG.1758.1	4119.24	-0.014441	0.0593119	-0.243475	0.807637	0.937444
STRG.1760.1	827.341	0.0262342	0.113894	0.230339	0.817828	0.94111
STRG.1761.1	1938.35	-0.00513984	0.0812396	-0.0632676	0.949553	0.985974
STRG.1763.1	898.866	0.0547641	0.0844594	0.648407	0.516722	0.794704
STRG.1764.1	179.286	0.0581999	0.14598	0.398685	0.690126	0.885841
STRG.1764.2	181.012	0.0758992	0.145308	0.522333	0.601438	0.84141
STRG.1764.3	122.068	0.122382	0.171801	0.712347	0.47625	0.766604
STRG.1765.1	7.42974	-0.449005	0.682354	-0.658023	0.510523	NA
STRG.1767.1	28.3212	0.2203	0.359605	0.612617	0.540129	0.808664
STRG.1768.1	490.869	0.0640175	0.109853	0.582755	0.560058	0.819123
STRG.1769.1	2.56786	0.317947	1.13634	0.279799	0.779632	NA
STRG.1772.1	18.4939	0.279873	0.432748	0.646734	0.517804	0.795395
STRG.1773.1	12.8946	0.142315	0.507925	0.280189	0.779333	NA
STRG.1774.1	14.7367	-0.0252581	0.517335	-0.0488235	0.96106	NA
STRG.1778.1	50.4475	0.0880196	0.271051	0.324734	0.745382	0.911794
STRG.1779.1	138.618	0.51908	0.168757	3.0759	0.00209866	0.0331558
STRG.1780.1	304.353	0.381058	0.132707	2.87143	0.00408624	0.052862
STRG.1782.1	518.519	0.053014	0.0964798	0.549482	0.582674	0.831682
STRG.1783.1	427.106	-0.0190695	0.101017	-0.188776	0.850268	0.95342
STRG.1784.1	535.562	-0.215431	0.100605	-2.14136	0.0322446	0.195865
STRG.1785.1	2504.6	-0.0866594	0.0639816	-1.35444	0.175595	0.484052
STRG.1788.1	7.77165	0.244228	0.661937	0.36896	0.712158	NA
STRG.1790.1	4.41438	0.193299	0.861457	0.224387	0.822456	NA
STRG.1791.1	16.0683	-0.144044	0.475318	-0.303048	0.761853	NA
STRG.1792.1	378.091	-0.0900866	0.109834	-0.82021	0.412097	0.722065
STRG.1793.1	69.1635	-0.19178	0.218067	-0.879454	0.379155	0.696635
STRG.1794.1	136.004	0.0429798	0.162657	0.264236	0.791598	0.931247
STRG.1795.1	167.7	0.100269	0.147214	0.681109	0.495802	0.780323
STRG.1796.1	549.382	0.0250467	0.0943876	0.26536	0.790732	0.931105
STRG.1797.1	18.472	-0.0908661	0.42472	-0.213944	0.830591	0.94632
STRG.1798.1	2.95222	0.903907	1.16757	0.774177	0.438826	NA
STRG.1799.1	2.93855	0.207639	1.01138	0.205303	0.837335	NA
STRG.1800.1	224.776	0.135352	0.128765	1.05115	0.293188	0.621016
STRG.1801.1	978.041	0.0268084	0.0776124	0.345414	0.729783	0.904483
STRG.1802.1	97.4597	-0.251089	0.19593	-1.28152	0.20001	0.517111
STRG.1802.2	112.203	-0.144996	0.174395	-0.831423	0.405735	0.717259
STRG.1802.3	18.9919	0.220989	0.431201	0.512496	0.608304	0.84539
STRG.1803.1	10.1794	3.08523	0.723382	4.265	1.999e-05	NA
STRG.1804.1	17.3713	2.19017	0.48192	4.54468	5.50192e-06	0.000234929
STRG.1806.1	233.494	2.87536	0.154795	18.5752	5.09807e-77	1.38161e-74
STRG.1807.1	98.8104	2.58958	0.229901	11.2639	1.97893e-29	2.47525e-27
STRG.1808.1	333.821	2.89121	0.13907	20.7896	5.38001e-96	1.67243e-93
STRG.1808.2	276.284	3.03807	0.148367	20.4767	3.47356e-93	1.05649e-90
STRG.1809.1	98.8416	2.66311	0.228671	11.6461	2.40309e-31	3.14537e-29
STRG.1808.3	110.672	3.20091	0.231991	13.7975	2.63748e-43	4.17621e-41
STRG.1806.2	415.442	3.12812	0.134389	23.2766	7.65567e-120	2.81442e-117
STRG.1810.1	399.542	2.63218	0.118399	22.2314	1.70556e-109	5.5466e-107
STRG.1809.2	46.4852	2.20375	0.31389	7.02078	2.20639e-12	1.72103e-10
STRG.1811.1	143.838	2.62656	0.188881	13.9059	5.8327e-44	9.3405e-42
STRG.1811.2	141.446	2.87007	0.196062	14.6386	1.59376e-48	2.89182e-46
STRG.1812.1	21.683	1.92434	0.435228	4.42145	9.80417e-06	0.000397784
STRG.1813.1	813.27	2.98501	0.108957	27.3962	3.04446e-165	1.86537e-162
STRG.1813.2	599.068	2.74906	0.109882	25.0184	3.85565e-138	1.71584e-135
STRG.1813.3	527.696	2.7066	0.107538	25.1687	8.82185e-140	3.96767e-137
STRG.1813.4	661.582	2.86388	0.102021	28.0716	2.18016e-173	1.37568e-170
STRG.1813.5	867.227	2.65281	0.0927473	28.6026	6.24487e-180	4.1907e-177
STRG.1813.6	672.519	2.85472	0.101316	28.1763	1.14226e-174	7.31685e-172
STRG.1813.7	572.034	2.68619	0.104387	25.733	4.9956e-146	2.4847e-143
STRG.1813.8	272.325	2.3716	0.140381	16.8941	4.97293e-64	1.17453e-61
STRG.1813.9	699.632	2.98653	0.113187	26.3858	1.99372e-153	1.06694e-150
STRG.1813.10	418.905	2.89728	0.126963	22.82	2.90457e-115	1.00653e-112
STRG.1813.11	334.888	2.70562	0.134312	20.1443	3.01969e-90	9.05414e-88
STRG.1813.12	167.253	2.69589	0.183639	14.6804	8.60921e-49	1.58248e-46
STRG.1813.13	258.552	2.67244	0.147509	18.1171	2.33648e-73	6.09748e-71
STRG.1813.14	603.634	2.75496	0.115303	23.8931	3.61155e-126	1.44043e-123
STRG.1813.15	254.891	2.66161	0.147519	18.0425	9.04264e-73	2.33107e-70
STRG.1813.16	588.169	2.90322	0.125344	23.162	1.10145e-118	3.94627e-116
STRG.1813.17	319.303	2.73615	0.138972	19.6885	2.70682e-86	7.78478e-84
STRG.1813.18	216.026	2.7653	0.165055	16.7538	5.31588e-63	1.22809e-60
STRG.1813.19	259.805	2.71961	0.149606	18.1785	7.64165e-74	2.03186e-71
STRG.1813.20	109.789	2.7597	0.228163	12.0953	1.11861e-33	1.52553e-31
STRG.1813.21	128.537	2.68138	0.211402	12.6838	7.27451e-37	1.06786e-34
STRG.1813.22	340.817	2.34396	0.134397	17.4406	4.05591e-68	9.96929e-66
STRG.1813.23	161.436	2.61315	0.180388	14.4863	1.47914e-47	2.63855e-45
STRG.1813.24	169.451	2.56189	0.175787	14.5738	4.1234e-48	7.44978e-46
STRG.1813.25	453.939	2.88959	0.131467	21.9797	4.50813e-107	1.43301e-104
STRG.1813.26	213.748	2.48193	0.156341	15.8751	9.42065e-57	1.98148e-54
STRG.1813.27	65.6699	2.41395	0.275521	8.76141	1.92829e-18	1.91367e-16
STRG.1813.28	48.7781	2.29215	0.302877	7.56794	3.79177e-14	3.16183e-12
STRG.1813.29	189.371	3.18415	0.181306	17.5623	4.79265e-69	1.18491e-66
STRG.1813.30	185.112	2.40276	0.16799	14.303	2.09584e-46	3.61657e-44
STRG.1813.31	55.92	2.2275	0.28629	7.78059	7.21887e-15	6.12836e-13
STRG.1813.32	170.713	3.29714	0.195329	16.8799	6.3237e-64	1.48526e-61
STRG.1813.33	104.032	3.23661	0.239539	13.5118	1.33203e-41	2.07801e-39
STRG.1813.34	187.922	3.25639	0.183804	17.7166	3.11987e-70	7.80467e-68
STRG.1813.35	200.653	3.18371	0.174791	18.2144	3.96723e-74	1.06153e-71
STRG.1813.36	13.225	4.00256	0.762092	5.25207	1.504e-07	NA
STRG.1813.37	49.6681	3.92286	0.389656	10.0675	7.69115e-24	8.60208e-22
STRG.1814.1	4.88249	5.81974	1.36398	4.26674	1.98352e-05	NA
STRG.1815.1	233.207	-0.0720528	0.130085	-0.55389	0.579654	0.830066
STRG.1818.1	13.768	0.273791	0.489637	0.559172	0.576044	NA
STRG.1819.1	31.2703	2.11581	0.364508	5.80455	6.45399e-09	4.12792e-07
STRG.1823.1	230.586	2.64351	0.15835	16.6941	1.44684e-62	3.27101e-60
STRG.1824.1	2328.31	2.87842	0.0721201	39.9115	0	0
STRG.1825.1	2758.29	2.84112	0.0688278	41.2786	0	0
STRG.1826.1	882.845	2.81164	0.0898593	31.2894	6.5041e-215	5.28796e-212
STRG.1827.1	788.82	2.87197	0.105057	27.3373	1.52922e-164	9.2358e-162
STRG.1827.2	993.288	2.93999	0.0983907	29.8807	3.50169e-196	2.55243e-193
STRG.1828.1	2340.8	2.88388	0.0776439	37.1423	5.82922e-302	9.47854e-299
STRG.1828.2	2341	2.88401	0.0776251	37.1531	3.91099e-302	6.61379e-299
STRG.1829.1	6.11583	5.13811	1.32562	3.876	0.000106186	NA
STRG.1830.1	19.4423	-0.081515	0.406961	-0.200302	0.841245	0.950592
STRG.1831.1	658.875	2.73399	0.107432	25.4486	7.3204e-143	3.36396e-140
STRG.1832.1	162.881	-0.268672	0.147167	-1.82563	0.0679058	0.302041
STRG.1833.1	1523.08	-0.0578958	0.0713378	-0.811572	0.417037	0.725336
STRG.1834.1	35.6408	-0.0402154	0.306214	-0.131331	0.895514	0.970158
STRG.1836.1	99.0766	-0.413546	0.186182	-2.22119	0.026338	0.173171
STRG.1837.1	7.14333	0.00649003	0.687778	0.00943623	0.992471	NA
STRG.1838.1	145.59	0.3053	0.164886	1.85158	0.0640856	0.292448
STRG.1838.2	145.725	0.302159	0.164409	1.83785	0.066084	0.297516
STRG.1838.3	145.725	0.302159	0.164409	1.83785	0.066084	0.297516
STRG.1839.1	551.807	0.174402	0.0952203	1.83156	0.0670168	0.300065
STRG.1840.1	682.291	0.119434	0.0860939	1.38726	0.165363	0.47073
STRG.1841.1	58.9368	-0.179868	0.237383	-0.757715	0.448622	0.748801
STRG.1841.2	61.5105	-0.116467	0.233314	-0.499185	0.617649	0.850787
STRG.1843.1	8.28518	-0.113836	0.614323	-0.185304	0.852991	NA
STRG.1844.1	144.33	0.0260928	0.153811	0.169642	0.865292	0.95892
STRG.1845.1	436.871	0.0886383	0.0985189	0.899709	0.368275	0.687108
STRG.1845.2	434.813	0.089131	0.0988422	0.90175	0.36719	0.68695
STRG.1845.3	414.128	0.0857972	0.100543	0.853339	0.393471	0.707696
STRG.1846.1	189.082	0.230784	0.160498	1.43792	0.150456	0.450801
STRG.1847.1	580.624	0.0478965	0.101031	0.474079	0.635444	0.8592
STRG.1847.2	579.531	0.0481639	0.101319	0.475368	0.634525	0.858858
STRG.1849.1	107.109	-0.217767	0.179245	-1.21491	0.224399	0.547618
STRG.1851.1	197.685	0.570349	0.146808	3.88499	0.000102336	0.00306748
STRG.1852.1	178.861	0.417885	0.142404	2.93451	0.00334079	0.0457972
STRG.1853.1	188.716	0.476973	0.139327	3.4234	0.000618439	0.0131495
STRG.1854.1	287.089	0.463216	0.121316	3.81826	0.000134398	0.00388907
STRG.1855.1	169.479	0.290949	0.147163	1.97705	0.0480358	0.24775
STRG.1857.1	2826.18	0.404346	0.0735661	5.49637	3.87698e-08	2.28601e-06
STRG.1858.1	24.8455	0.0477018	0.360142	0.132453	0.894626	0.969691
STRG.1859.1	14.3624	-0.0110629	0.47596	-0.0232433	0.981456	NA
STRG.1860.1	10.8406	0.292375	0.556561	0.525324	0.599358	NA
STRG.1861.1	95.3649	0.349658	0.220141	1.58834	0.11221	0.391916
STRG.1862.1	594.578	0.0968213	0.0946592	1.02284	0.306383	0.634608
STRG.1862.2	155.737	-0.0760488	0.156292	-0.486581	0.626555	0.854848
STRG.1863.1	132.477	0.115527	0.166987	0.691833	0.489042	0.77562
STRG.1864.1	188.071	0.0416992	0.152767	0.272959	0.784885	0.928521
STRG.1865.1	412.531	-0.0368273	0.107345	-0.343076	0.731541	0.905428
STRG.1866.1	690.165	-0.0896434	0.106095	-0.844937	0.398146	0.711372
STRG.1867.1	27151.2	0.171781	0.0570354	3.01184	0.0025967	0.0383849
STRG.1870.1	3129.93	0.0198169	0.0800798	0.247464	0.804549	0.936468
STRG.1871.1	73.6049	-0.741867	0.221631	-3.34731	0.000815993	0.0163372
STRG.1872.1	3504.43	-0.0123465	0.0608081	-0.20304	0.839104	0.949801
STRG.1873.1	989.935	-0.066449	0.0902116	-0.73659	0.461371	0.757509
STRG.1873.2	989.935	-0.066449	0.0902116	-0.73659	0.461371	0.757509
STRG.1873.3	76.1612	0.187107	0.208955	0.895441	0.370551	0.689366
STRG.1874.1	7.20325	-0.262482	0.660308	-0.397515	0.690988	NA
STRG.1875.1	10.3281	0.146493	0.596809	0.24546	0.806101	NA
STRG.1876.1	8.98823	-0.158652	0.597867	-0.265364	0.790729	NA
STRG.1877.1	3.38425	0.393995	0.99071	0.39769	0.690859	NA
STRG.1878.1	451.198	-0.00497004	0.100757	-0.0493272	0.960659	0.989221
STRG.1879.1	471.951	-0.0806145	0.0994375	-0.810705	0.417535	0.725738
STRG.1880.1	341.122	-0.0339721	0.114723	-0.296122	0.767137	0.92124
STRG.1881.1	568.561	-0.016232	0.0955192	-0.169935	0.865061	0.958768
STRG.1882.1	51.6072	-0.45511	0.268071	-1.69772	0.0895607	0.348877
STRG.1883.1	61.2924	-0.415984	0.238961	-1.7408	0.0817179	0.333191
STRG.1884.1	405.359	0.100654	0.106953	0.941107	0.34665	0.670295
STRG.1886.1	60.6418	0.0648209	0.229664	0.282242	0.777758	0.92541
STRG.1887.1	49.8935	0.000162141	0.25883	0.00062644	0.9995	0.99989
STRG.1888.1	74.3381	0.0969295	0.230855	0.419873	0.674579	0.878269
STRG.1889.1	63.2895	-0.245923	0.229693	-1.07066	0.284324	0.612783
STRG.1890.1	58.6584	-0.347705	0.242709	-1.4326	0.151973	0.452545
STRG.1891.1	28.7605	-0.039352	0.333777	-0.117899	0.906148	0.973689
STRG.1892.1	7.56934	-0.759672	0.657561	-1.15529	0.247973	NA
STRG.1893.1	283.356	-0.00247693	0.135375	-0.0182968	0.985402	0.99629
STRG.1894.1	708.942	0.285445	0.0941852	3.03068	0.00244002	0.0367237
STRG.1895.1	646.624	-0.0337536	0.0923196	-0.365616	0.714651	0.897628
STRG.1896.1	12652.9	0.128225	0.0558272	2.29682	0.0216291	0.153995
STRG.1897.1	575.655	0.0937353	0.0985118	0.951513	0.341344	0.665207
STRG.1898.1	1231.29	0.0377582	0.0761553	0.495805	0.620032	0.851681
STRG.1899.1	317.528	-0.137759	0.111115	-1.23979	0.215054	0.537057
STRG.1900.1	920.726	0.0960549	0.0833386	1.15259	0.24908	0.576066
STRG.1900.2	827.68	0.0868476	0.0861425	1.00819	0.313365	0.640564
STRG.1901.1	678.456	0.127014	0.0865715	1.46716	0.142332	0.439257
STRG.1902.1	712.645	-0.0885622	0.102851	-0.861073	0.389198	0.70422
STRG.1903.1	620.637	-0.271171	0.116242	-2.33281	0.019658	0.14532
STRG.1904.1	11.4054	0.0225923	0.534976	0.0422306	0.966315	NA
STRG.1905.1	1360.98	0.00857272	0.0756859	0.113267	0.909819	0.974755
STRG.1906.1	51.6072	-0.45511	0.268071	-1.69772	0.0895607	0.348877
STRG.1907.1	940.124	-0.0171595	0.0864925	-0.198393	0.842738	0.951157
STRG.1908.1	524.247	-0.10201	0.102573	-0.994508	0.319976	0.646481
STRG.1909.1	22.1544	0.120449	0.377719	0.318885	0.749814	0.913804
STRG.1911.1	8.24606	0.233259	0.645713	0.361242	0.717918	NA
STRG.1912.1	5.4479	-0.731888	0.787729	-0.929112	0.352831	NA
STRG.1913.1	14.3666	-0.0936588	0.465339	-0.20127	0.840487	NA
STRG.1914.1	77.2247	0.168765	0.207266	0.814244	0.415505	0.724414
STRG.1915.1	15.7377	0.0694658	0.445508	0.155925	0.876092	NA
STRG.1916.1	21.0718	0.236151	0.439809	0.536939	0.59131	0.836052
STRG.1917.1	22.0893	-0.0586945	0.381051	-0.154033	0.877584	0.963264
STRG.1919.1	112.974	-0.0522058	0.180292	-0.289562	0.772151	0.923252
STRG.1920.1	29.9732	0.227656	0.329733	0.690424	0.489927	0.776067
STRG.1921.1	139.913	-0.0530882	0.168669	-0.314748	0.752953	0.915308
STRG.1923.1	68.8624	0.156844	0.222646	0.704454	0.48115	0.769805
STRG.1926.1	5.75093	1.15009	0.802043	1.43395	0.151586	NA
STRG.1927.1	2.48023	-0.0952336	1.27537	-0.0746713	0.940476	NA
STRG.1928.1	1.82567	-0.193123	1.3602	-0.141981	0.887095	NA
STRG.1929.1	2.10719	0.0127086	1.22153	0.0104039	0.991699	NA
STRG.1930.1	166.823	0.236036	0.153209	1.54061	0.123411	0.410531
STRG.1931.1	78.9323	0.229337	0.22453	1.02141	0.307062	0.635127
STRG.1934.1	69.1	0.353032	0.231411	1.52556	0.127118	0.415669
STRG.1936.1	2.29372	-0.204164	1.14042	-0.179026	0.857918	NA
STRG.1938.1	8.42671	0.134045	0.623069	0.215137	0.82966	NA
STRG.1939.1	10.5756	0.176561	0.542549	0.325429	0.744856	NA
STRG.1940.1	1468.22	0.277028	0.0848392	3.26532	0.00109339	0.0205994
STRG.1940.2	1466.1	0.275983	0.0850327	3.24561	0.00117199	0.0217699
STRG.1941.1	29.7588	-0.208238	0.329428	-0.632121	0.527308	0.800583
STRG.1942.1	458.536	-0.123654	0.0968533	-1.27671	0.201705	0.519904
STRG.1943.1	4.9282	0.116876	0.822526	0.142094	0.887006	NA
STRG.1944.1	258.215	0.0683475	0.121284	0.563533	0.573072	0.826512
STRG.1945.1	295.082	0.00680785	0.115874	0.0587522	0.953149	0.986905
STRG.1946.1	4331.81	0.0511348	0.0734927	0.695781	0.486566	0.773737
STRG.1947.1	1885.3	0.215216	0.0719792	2.98998	0.00278997	0.040422
STRG.1948.1	100.867	0.142992	0.189741	0.753616	0.45108	0.750739
STRG.1948.2	97.6972	0.12672	0.192963	0.656709	0.511368	0.790924
STRG.1948.3	98.2143	0.141288	0.192163	0.735252	0.462186	0.7582
STRG.1948.4	98.9006	0.143407	0.19201	0.746874	0.45514	0.75364
STRG.1949.1	525.532	0.155708	0.0933163	1.66861	0.0951954	0.359992
STRG.1952.1	13.2808	0.043791	0.50865	0.0860927	0.931393	NA
STRG.1953.1	278.833	-0.00761896	0.11901	-0.0640194	0.948955	0.985842
STRG.1953.2	292.609	-0.0193342	0.116427	-0.166063	0.868107	0.960102
STRG.1954.1	66.1232	0.0242292	0.221962	0.109159	0.913076	0.975754
STRG.1955.1	38.7381	0.176935	0.286348	0.617902	0.53664	0.806524
STRG.1956.1	76.3952	-0.0585085	0.214194	-0.273157	0.784733	0.928482
STRG.1957.1	6.48262	0.259931	0.708613	0.366817	0.713756	NA
STRG.1958.1	2399.55	0.032621	0.0604773	0.539393	0.589616	0.835129
STRG.1959.1	47.3901	0.134292	0.259755	0.516995	0.60516	0.843734
STRG.1960.1	103.609	0.214646	0.180707	1.18781	0.234906	0.560896
STRG.1961.1	89.5625	0.41119	0.195203	2.10647	0.0351632	0.206907
STRG.1962.1	174.89	-0.0733731	0.153832	-0.476968	0.633385	0.858858
STRG.1963.1	14.3686	0.190146	0.490955	0.387299	0.698535	NA
STRG.1964.1	1397.34	0.133629	0.0812805	1.64404	0.100168	0.369431
STRG.1965.1	124.966	0.521178	0.173156	3.00987	0.0026136	0.0385942
STRG.1968.1	8963.57	0.296319	0.0551202	5.37588	7.62115e-08	4.31903e-06
STRG.1969.1	8907.73	0.296725	0.055286	5.36709	8.00168e-08	4.51049e-06
STRG.1969.2	8907.73	0.296725	0.055286	5.36709	8.00168e-08	4.51049e-06
STRG.1969.3	8909.38	0.296395	0.0552943	5.36031	8.30783e-08	4.66441e-06
STRG.1970.1	2.52291	-0.995139	1.17283	-0.848492	0.396164	NA
STRG.1971.1	190.574	-0.0764928	0.147129	-0.519904	0.60313	0.8423
STRG.1972.1	66.1953	-0.419122	0.229587	-1.82555	0.0679184	0.30206
STRG.1973.1	3.93417	1.07968	0.906988	1.1904	0.233888	NA
STRG.1974.1	980.207	0.000346883	0.0839981	0.00412965	0.996705	0.999234
STRG.1974.2	979.978	0.000149759	0.0839207	0.00178453	0.998576	0.99983
STRG.1974.3	980.515	-0.000247929	0.083784	-0.00295914	0.997639	0.999497
STRG.1975.1	1125.57	0.273972	0.0761373	3.59839	0.000320193	0.00787482
STRG.1977.1	1053.69	0.283845	0.0780088	3.63863	0.000274087	0.00696653
STRG.1979.1	2.37672	-0.938564	1.21685	-0.771309	0.440524	NA
STRG.1982.1	936.435	0.113049	0.105923	1.06727	0.285849	0.614005
STRG.1983.1	3577.98	0.116368	0.0744325	1.56341	0.117957	0.402038
STRG.1983.2	337.507	0.0292964	0.111517	0.262708	0.792775	0.93167
STRG.1984.1	1.81852	-0.0927739	1.2802	-0.0724686	0.942229	NA
STRG.1985.1	1.9905	2.37607	1.54534	1.53757	0.124154	NA
STRG.1986.1	17.4518	0.191206	0.431295	0.443329	0.657528	0.86994
STRG.1987.1	2.75739	-0.110083	1.14519	-0.0961266	0.92342	NA
STRG.1989.1	4251.63	0.120441	0.0752394	1.60077	0.109428	0.386556
STRG.1989.2	4250.79	0.120611	0.0751743	1.60441	0.108623	0.385095
STRG.1990.1	3.11127	0.683974	1.04105	0.657007	0.511177	NA
STRG.1992.1	213.276	0.377197	0.135514	2.78346	0.00537824	0.0634505
STRG.1993.1	34.0535	-0.194023	0.307188	-0.63161	0.527642	0.800686
STRG.1994.1	558.312	-0.0258493	0.0908852	-0.284418	0.77609	0.924704
STRG.1996.1	402.608	0.24955	0.106444	2.34442	0.0190568	0.142614
STRG.1997.1	1913.46	0.217032	0.0758685	2.86064	0.00422787	0.0539353
STRG.1998.1	5828.15	0.211349	0.0739143	2.85937	0.0042448	0.0541186
STRG.1998.2	5831.75	0.211814	0.0739574	2.864	0.00418328	0.0536957
STRG.1998.3	5799.92	0.210518	0.0737249	2.85545	0.00429754	0.0545443
STRG.1999.1	30.5045	0.227164	0.349892	0.649241	0.516182	0.794302
STRG.2000.1	3.47434	-1.1789	0.993007	-1.1872	0.23515	NA
STRG.2001.1	5.25497	-0.941802	0.788042	-1.19512	0.232042	NA
STRG.2002.1	5.11721	0.595762	0.811331	0.734301	0.462765	NA
STRG.2003.1	2801.66	0.168197	0.0825251	2.03813	0.041537	0.227485
STRG.2003.2	2794.22	0.168866	0.0825579	2.04543	0.0408129	0.225313
STRG.2004.1	762.913	-0.0855406	0.0822501	-1.04001	0.298338	0.62635
STRG.2004.2	888.906	0.0493999	0.0854751	0.577944	0.563302	0.821012
STRG.2005.1	222.446	0.0733565	0.130799	0.560833	0.574911	0.82714
STRG.2008.1	2.82494	-0.0285861	1.10137	-0.025955	0.979293	NA
STRG.2009.1	28.1203	-0.477033	0.351106	-1.35866	0.174255	0.482375
STRG.2010.1	3.90063	-0.201785	0.896655	-0.225042	0.821946	NA
STRG.2011.1	21.5702	-0.318662	0.386075	-0.825388	0.409151	0.720192
STRG.2012.1	2.57678	0.024485	1.17843	0.0207776	0.983423	NA
STRG.2013.1	2.42726	-0.452747	1.14422	-0.395683	0.692339	NA
STRG.2014.1	1433.75	-0.129705	0.0803365	-1.61452	0.106414	0.381196
STRG.2014.2	1433.75	-0.129705	0.0803365	-1.61452	0.106414	0.381196
STRG.2015.1	2.53982	-0.600792	1.13593	-0.528901	0.596874	NA
STRG.2016.1	503.882	0.0848773	0.107314	0.790924	0.428988	0.73496
STRG.2016.2	495.376	0.0913694	0.108381	0.843037	0.399208	0.712347
STRG.2016.3	516.299	0.0823526	0.105495	0.780631	0.43502	0.73906
STRG.2016.4	208.791	-0.019115	0.15229	-0.125517	0.900114	0.971689
STRG.2017.1	62.0664	-0.146907	0.22943	-0.640313	0.521969	0.797661
STRG.2018.1	347.847	0.0880644	0.110573	0.79644	0.425776	0.732687
STRG.2019.1	117.986	-0.0438491	0.173482	-0.252758	0.800455	0.934468
STRG.2020.1	346.129	-0.0121122	0.110427	-0.109686	0.912659	0.975754
STRG.2021.1	8.64416	-0.366049	0.64362	-0.568735	0.569536	NA
STRG.2022.1	77.2761	-0.334839	0.216768	-1.54469	0.122422	0.409498
STRG.2023.1	1428.96	0.123431	0.0734264	1.68101	0.0927606	0.354595
STRG.2023.2	1452.27	0.112789	0.0723063	1.55988	0.118788	0.403536
STRG.2023.3	1391.21	0.129666	0.0728453	1.78002	0.0750724	0.319235
STRG.2023.4	1391.21	0.129666	0.0728453	1.78002	0.0750724	0.319235
STRG.2023.5	1483.37	0.127726	0.0729254	1.75147	0.0798656	0.328882
STRG.2023.6	490.213	-0.0383447	0.0995533	-0.385168	0.700113	0.890145
STRG.2024.1	337.602	0.11896	0.10973	1.08412	0.278312	0.605755
STRG.2025.1	475.839	0.244077	0.0950237	2.56859	0.0102114	0.0964275
STRG.2026.1	402.307	0.384222	0.108479	3.54191	0.000397239	0.00928877
STRG.2026.2	372.104	0.385119	0.112383	3.42684	0.000610643	0.0130649
STRG.2027.1	945.946	0.246936	0.0785667	3.14301	0.00167218	0.028199
STRG.2028.1	311.549	0.277046	0.11245	2.46374	0.0137497	0.117102
STRG.2029.1	206.652	0.210904	0.137356	1.53546	0.124672	0.411777
STRG.2030.1	4257.48	0.22594	0.0578809	3.90353	9.47982e-05	0.00288537
STRG.2030.2	4258.09	0.22595	0.0579056	3.90204	9.53873e-05	0.00290122
STRG.2030.3	4257.95	0.225789	0.0579451	3.8966	9.75533e-05	0.00295434
STRG.2030.4	4257.14	0.225921	0.0579109	3.90118	9.57263e-05	0.00290943
STRG.2030.5	4257.75	0.225931	0.0579358	3.89967	9.63233e-05	0.00292347
STRG.2030.6	4256.89	0.224674	0.0578044	3.88679	0.000101578	0.00305434
STRG.2031.1	300.276	0.105632	0.11899	0.887745	0.374678	0.692877
STRG.2032.1	303.418	0.102147	0.118073	0.865116	0.386975	0.703104
STRG.2033.1	176.891	0.0975155	0.142421	0.684699	0.493534	0.778501
STRG.2033.2	176.891	0.0975155	0.142421	0.684699	0.493534	0.778501
STRG.2033.3	175.764	0.0909191	0.142465	0.638187	0.523352	0.798799
STRG.2034.1	6.7453	0.0767436	0.736496	0.104201	0.91701	NA
STRG.2038.1	89.4423	0.205032	0.200609	1.02205	0.306758	0.634854
STRG.2039.1	909.997	0.156237	0.0815919	1.91486	0.0555108	0.268761
STRG.2040.1	4.19644	0.687183	0.92687	0.741402	0.45845	NA
STRG.2041.1	103.984	0.275858	0.189991	1.45196	0.146514	0.445414
STRG.2043.1	293.223	0.389381	0.117155	3.32365	0.000888482	0.0175443
STRG.2044.1	208.11	0.274472	0.140747	1.95011	0.0511624	0.256627
STRG.2045.1	307.388	0.384809	0.11363	3.3865	0.000707897	0.0146203
STRG.2046.1	285.834	0.19275	0.119244	1.61644	0.106	0.380221
STRG.2047.1	383.187	0.471607	0.12046	3.91507	9.03787e-05	0.00276679
STRG.2048.1	273.562	0.253843	0.142223	1.78482	0.0742906	0.317347
STRG.2049.1	2171.99	0.336567	0.0703697	4.78284	1.72836e-06	8.19168e-05
STRG.2052.1	148.293	-0.00620347	0.170697	-0.036342	0.97101	0.992204
STRG.2053.1	22.0764	0.357051	0.394403	0.905295	0.365309	0.685098
STRG.2059.1	2.05512	-0.973206	1.24362	-0.782562	0.433885	NA
STRG.2061.1	108.22	-0.50963	0.182206	-2.797	0.00515796	0.0615302
STRG.2063.1	64.2993	-0.117366	0.259956	-0.451485	0.65164	0.867724
STRG.2064.1	65.133	-0.0904974	0.257247	-0.351792	0.724994	0.902459
STRG.2067.1	4.35398	-0.100734	0.84149	-0.119708	0.904714	NA
STRG.2068.1	61.6439	0.223964	0.257424	0.870019	0.38429	0.700678
STRG.2068.2	69.1161	0.273754	0.245085	1.11698	0.264004	0.591725
STRG.2069.1	7.7618	0.0134576	0.658088	0.0204495	0.983685	NA
STRG.2072.1	311.698	0.0446826	0.115625	0.386443	0.699169	0.889683
STRG.2072.2	305.714	0.0396772	0.115998	0.342051	0.732313	0.905925
STRG.2073.1	226.287	-0.0715119	0.129612	-0.551737	0.581129	0.830855
STRG.2074.1	101.6	0.0637611	0.188542	0.338179	0.735228	0.907159
STRG.2076.1	7.7471	-0.162133	0.648572	-0.249984	0.8026	NA
STRG.2077.1	1728.29	-0.0763578	0.0759028	-1.00599	0.314419	0.641258
STRG.2078.1	556.326	-0.162112	0.0947929	-1.71017	0.0872352	0.344002
STRG.2079.1	507.369	-0.176305	0.10793	-1.63351	0.102362	0.373805
STRG.2080.1	40.7793	0.205088	0.291368	0.703878	0.481509	0.76995
STRG.2081.1	3.47524	0.140882	0.983722	0.143213	0.886122	NA
STRG.2082.1	6.71905	-0.0887613	0.691357	-0.128387	0.897843	NA
STRG.2083.1	69.1664	-0.113035	0.225118	-0.502116	0.615586	0.849702
STRG.2084.1	438.296	0.0243157	0.101703	0.239086	0.811039	0.938942
STRG.2085.1	776.718	-0.0161333	0.0873224	-0.184756	0.85342	0.954322
STRG.2086.1	654.445	0.142657	0.106184	1.34348	0.179115	0.48864
STRG.2087.1	484.141	0.00465876	0.0970548	0.0480014	0.961715	0.989449
STRG.2088.1	3801.48	-0.0445227	0.058868	-0.756313	0.449462	0.749364
STRG.2089.1	15.2997	-0.544908	0.476686	-1.14312	0.25299	NA
STRG.2090.1	73.8622	-0.503124	0.220733	-2.27933	0.0226472	0.158179
STRG.2092.1	18.8669	0.00197689	0.452905	0.00436492	0.996517	0.999216
STRG.2093.1	18.5563	-0.0474799	0.460749	-0.103049	0.917924	0.977385
STRG.2095.1	8.67261	-0.0949613	0.634925	-0.149563	0.881109	NA
STRG.2096.1	4.09621	0.202855	0.897994	0.225898	0.82128	NA
STRG.2097.1	2602.13	0.0922136	0.0740568	1.24517	0.213068	0.534053
STRG.2098.1	1175.15	0.174115	0.0770767	2.25898	0.0238848	0.163913
STRG.2099.1	352.27	-0.00129913	0.109241	-0.0118923	0.990512	0.997805
STRG.2100.1	343.975	0.245791	0.114162	2.153	0.031319	0.193183
STRG.2102.1	4455.65	0.117667	0.0685818	1.71572	0.086213	0.342269
STRG.2104.1	587.36	0.0154659	0.0915068	0.169013	0.865786	0.959153
STRG.2105.1	944.006	0.822803	0.104263	7.89162	2.98286e-15	2.56836e-13
STRG.2108.1	1108.37	0.825893	0.10057	8.21209	2.17371e-16	1.96363e-14
STRG.2109.1	1466.28	0.148736	0.0693561	2.14453	0.0319902	0.195173
STRG.2110.1	134.71	-0.162327	0.159281	-1.01912	0.308144	0.635741
STRG.2110.2	133.196	-0.160623	0.159919	-1.0044	0.315187	0.642083
STRG.2111.1	208.745	-0.16262	0.141387	-1.15017	0.250072	0.576839
STRG.2112.1	6.98514	-0.48465	0.683871	-0.708686	0.478519	NA
STRG.2117.1	3.46839	0.674615	0.953001	0.707885	0.479016	NA
STRG.2118.1	2.13296	-1.6118	1.32604	-1.2155	0.224176	NA
STRG.2121.1	3.74341	-1.34899	0.960127	-1.40501	0.160017	NA
STRG.2122.1	146.612	-0.0942701	0.161851	-0.58245	0.560264	0.819282
STRG.2123.1	555.64	0.0962178	0.0981066	0.980747	0.326717	0.65254
STRG.2124.1	565.833	0.0448044	0.0953379	0.469954	0.638388	0.860509
STRG.2125.1	628.473	0.155726	0.0961487	1.61964	0.105311	0.379247
STRG.2126.1	698.451	0.0330318	0.0856809	0.385521	0.699851	0.890145
STRG.2128.1	283.32	0.0546309	0.130166	0.419703	0.674702	0.878335
STRG.2130.1	4.65919	-0.146334	0.859567	-0.170242	0.86482	NA
STRG.2131.1	2025.85	0.147533	0.0690888	2.13542	0.0327268	0.197882
STRG.2131.2	2047.74	0.153274	0.0689781	2.22207	0.0262783	0.173078
STRG.2131.3	2047.74	0.153274	0.0689781	2.22207	0.0262783	0.173078
STRG.2131.4	2047.74	0.153274	0.0689781	2.22207	0.0262783	0.173078
STRG.2131.5	2047.74	0.153274	0.0689781	2.22207	0.0262783	0.173078
STRG.2132.1	8.87992	0.44208	0.60229	0.733999	0.462949	NA
STRG.2132.2	8.87992	0.44208	0.60229	0.733999	0.462949	NA
[truncated: 53,096 more rows]
