# Supplementary material for: Transcriptional dynamics of transposable elements in the type I IFN response in Myotis lucifugus cells
Source: Mob DNA. 2022 Sep 6;13:22. doi: 10.1186/s13100-022-00277-z (PMC9446614; doi:10.1186/s13100-022-00277-z)
Supplement: Supplementary file 12 — Additional file 12: Table S8. M. lucifugus embryonic fibroblast H3K27ac CUT&RUN DESeq2 results. [file 13100_2022_277_MOESM12_ESM.xlsx]

## Sheet: Description
Supplementary Table S8
M. lucifugus embryonic fibroblast H3K27ac CUT&RUN DESeq2 results
Sheets
H3K27ac IFNa 4h vs UT	DESeq2 output for H3K27ac-marked regions

## Sheet: H3K27ac IFNa 4h vs UT
Chromosome	Start	End	Peak ID	Log2(FoldChange)	p-value	padj	UT R1	UT R2	IFNa R1	IFNa R2
HiC_scaffold_1	383471	384257	region2	0.129629	0.801616	0.999998	31.6336	24.4334	27.6999	33.5488
HiC_scaffold_1	397225	397515	region3	0.552724	0.666553	0.999998	4.51909	4.07224	11.6161	0.931912
HiC_scaffold_1	411320	411729	region4	2.2651	0.110505	0.999998	1.12977	2.03612	12.5096	2.79574
HiC_scaffold_1	458016	458804	region6	0.632882	0.347916	0.999998	11.2977	19.3431	16.0838	31.685
HiC_scaffold_1	492143	492851	region7	-0.88832	0.283211	0.999998	21.4657	12.2167	12.5096	5.59147
HiC_scaffold_1	515648	516173	region8	-1.68677	0.210629	0.999998	2.25955	12.2167	3.57418	0.931912
HiC_scaffold_1	602167	602976	region10	-0.0935899	0.81259	0.999998	58.7482	44.7946	43.7837	53.119
HiC_scaffold_1	687076	687462	region11	-1.18858	0.363134	0.999998	2.25955	10.1806	1.78709	3.72765
HiC_scaffold_1	710292	711929	region12	-0.214807	0.378289	0.999998	137.832	160.853	146.541	110.898
HiC_scaffold_1	782180	782496	region14	2.22456	0.0678048	0.999998	2.25955	2.03612	10.7225	9.31912
HiC_scaffold_1	802226	803373	region15	1.10364	0.0203763	0.999998	19.2061	32.5779	41.9966	69.8934
HiC_scaffold_1	823784	824343	region16	0.925563	0.25566	0.999998	6.77864	12.2167	25.0193	11.1829
HiC_scaffold_1	834517	835621	region17	0.069606	0.829702	0.999998	62.1375	83.4809	80.419	72.6892
HiC_scaffold_1	864909	866143	region20	-0.423048	0.532603	0.999998	15.8168	24.4334	15.1903	14.9106
HiC_scaffold_1	959597	960525	region22	0.552074	0.256541	0.999998	23.7252	32.5779	49.145	33.5488
HiC_scaffold_1	991019	992014	region23	0.0103516	0.967832	0.999998	109.588	116.059	107.225	120.217
HiC_scaffold_1	994945	996279	region24	-0.219256	0.222355	0.999998	255.329	311.526	260.915	226.455
HiC_scaffold_1	1014191	1014609	region25	-2.77927	0.0802845	0.999998	2.25955	10.1806	0.893545	0.931912
HiC_scaffold_1	1020020	1020737	region26	0.498461	0.379023	0.999998	21.4657	19.3431	25.0193	32.6169
HiC_scaffold_1	1040150	1040841	region27	0.497178	0.582756	0.999998	9.03819	7.12642	12.5096	10.251
HiC_scaffold_1	1047375	1047665	region28	0.579932	0.621972	0.999998	7.90841	2.03612	3.57418	11.1829
HiC_scaffold_1	1050745	1051291	region29	1.84262	0.0552657	0.999998	6.77864	3.05418	8.93545	26.0935
HiC_scaffold_1	1053374	1054211	region30	0.344271	0.600062	0.999998	23.7252	12.2167	28.5934	16.7744
HiC_scaffold_1	1060247	1060539	region31	-2.18759	0.106308	0.999998	2.25955	14.2528	1.78709	1.86382
HiC_scaffold_1	1060806	1061577	region32	-0.860731	0.247113	0.999998	29.3741	12.2167	11.6161	11.1829
HiC_scaffold_1	1124683	1125540	region33	-0.193799	0.564009	0.999998	64.3971	78.3906	61.6546	63.37
HiC_scaffold_1	1135347	1135787	region34	-2.62489	0.0104812	0.999998	12.4275	21.3793	1.78709	3.72765
HiC_scaffold_1	1144088	1144409	region35	1.10924	0.313599	0.999998	4.51909	5.0903	16.9773	3.72765
HiC_scaffold_1	1145615	1146152	region36	0.612522	0.452474	0.999998	22.5955	4.07224	12.5096	27.9574
HiC_scaffold_1	1159109	1159464	region37	-0.321275	0.677122	0.999998	13.5573	17.307	8.93545	15.8425
HiC_scaffold_1	1160608	1160956	region38	0.0593088	0.946627	0.999998	15.8168	6.10836	14.2967	8.38721
HiC_scaffold_1	1166038	1166812	region39	-0.663505	0.333636	0.999998	23.7252	18.3251	11.6161	14.9106
HiC_scaffold_1	1179320	1179831	region40	0.00528431	0.996335	0.999998	6.77864	6.10836	1.78709	11.1829
HiC_scaffold_1	1185250	1185663	region41	-1.17449	0.344729	0.999998	14.6871	2.03612	1.78709	5.59147
HiC_scaffold_1	1216580	1216871	region42	0.32735	0.78147	0.999998	2.25955	7.12642	5.36127	6.52339
HiC_scaffold_1	1224887	1226099	region43	0.407616	0.0281997	0.999998	187.542	247.388	298.444	279.574
HiC_scaffold_1	1227260	1227870	region44	0.521905	0.0279752	0.999998	103.939	121.149	169.773	153.766
HiC_scaffold_1	1228428	1228726	region45	0.0728203	0.861049	0.999998	39.5421	55.9933	39.316	61.5062
HiC_scaffold_1	1239059	1240140	region46	0.433222	0.206936	0.999998	59.878	51.921	67.9094	82.9402
HiC_scaffold_1	1255462	1255944	region47	0.0694339	0.925401	0.999998	12.4275	16.289	12.5096	17.7063
HiC_scaffold_1	1270475	1270959	region48	0.860916	0.418791	0.999998	7.90841	4.07224	17.8709	3.72765
HiC_scaffold_1	1272383	1272863	region49	2.53085	0.017545	0.999998	3.38932	2.03612	12.5096	18.6382
HiC_scaffold_1	1300843	1301544	region50	0.136146	0.84167	0.999998	18.0764	21.3793	33.0612	10.251
HiC_scaffold_1	1321737	1322400	region51	-2.57961	0.0238128	0.999998	9.03819	18.3251	0.893545	3.72765
HiC_scaffold_1	1407912	1408594	region52	-0.129817	0.844204	0.999998	25.9848	15.2709	13.4032	24.2297
HiC_scaffold_1	1465810	1466129	region53	-0.327132	0.723273	0.999998	19.2061	5.0903	7.14836	12.1149
HiC_scaffold_1	1466897	1467243	region54	-0.0767832	0.924091	0.999998	16.9466	9.16254	11.6161	13.0468
HiC_scaffold_1	1488473	1488763	region55	0.0860085	0.945636	0.999998	1.12977	9.16254	2.68063	8.38721
HiC_scaffold_1	1505531	1506239	region56	0.0716595	0.883009	0.999998	25.9848	39.7043	37.5289	31.685
HiC_scaffold_1	1519789	1520083	region57	-0.361174	0.746359	0.999998	6.77864	6.10836	5.36127	4.65956
HiC_scaffold_1	1535925	1536751	region58	0.761517	0.59373	0.999998	6.77864	18.3251	4.46772	38.2084
HiC_scaffold_1	1563541	1564086	region59	-1.54889	0.113667	0.999998	16.9466	12.2167	8.0419	1.86382
HiC_scaffold_1	1590987	1592077	region60	0.137019	0.864391	0.999998	19.2061	8.14448	20.5515	9.31912
HiC_scaffold_1	1620233	1620527	region61	-0.273217	0.848431	0.999998	5.64887	1.01806	3.57418	1.86382
HiC_scaffold_1	1654195	1654520	region62	-2.17927	0.0699002	0.999998	12.4275	8.14448	3.57418	0.931912
HiC_scaffold_1	1679306	1680333	region63	-0.27582	0.449794	0.999998	83.6032	53.9572	50.932	62.4381
HiC_scaffold_1	1685763	1686226	region64	-0.0941587	0.862993	0.999998	28.2443	25.4515	22.3386	27.9574
HiC_scaffold_1	1693746	1696414	region65	0.0137141	0.885259	0.999998	929.803	892.838	939.115	900.227
HiC_scaffold_1	1706266	1707260	region66	0.0842418	0.694697	0.999998	149.13	185.287	171.561	183.587
HiC_scaffold_1	1707388	1708011	region67	0.211729	0.333919	0.999998	146.871	142.528	159.944	175.2
HiC_scaffold_1	1739135	1739425	region68	0.957777	0.34117	0.999998	6.77864	4.07224	10.7225	10.251
HiC_scaffold_1	1740088	1740454	region69	-1.43276	0.174991	0.999998	6.77864	15.2709	4.46772	3.72765
HiC_scaffold_1	1780466	1780760	region70	-1.26036	0.379068	0.999998	6.77864	2.03612	1.78709	1.86382
HiC_scaffold_1	1796337	1796660	region71	-0.412474	0.684151	0.999998	6.77864	10.1806	6.25481	6.52339
HiC_scaffold_1	1809276	1809567	region72	-0.218255	0.805746	0.999998	7.90841	14.2528	10.7225	8.38721
HiC_scaffold_1	1814843	1816043	region73	-0.023167	0.875076	0.999998	345.711	362.429	345.802	351.331
HiC_scaffold_1	1818922	1819645	region74	-0.240336	0.164782	0.999998	273.405	277.93	243.938	222.727
HiC_scaffold_1	1826609	1827716	region75	0.638043	0.0488057	0.999998	61.0078	75.3364	81.3126	131.4
HiC_scaffold_1	1832095	1833175	region76	0.125666	0.707848	0.999998	84.733	55.9933	82.2061	70.8253
HiC_scaffold_1	1839837	1840512	region77	0.637305	0.334845	0.999998	9.03819	22.3973	25.9128	23.2978
HiC_scaffold_1	1842382	1842672	region78	0.148894	0.901251	0.999998	7.90841	2.03612	6.25481	4.65956
HiC_scaffold_1	1878940	1879397	region79	0.00327235	0.997249	0.999998	15.8168	5.0903	15.1903	5.59147
HiC_scaffold_1	1906658	1906998	region80	0.415037	0.375878	0.999998	24.855	38.6863	37.5289	47.5275
HiC_scaffold_1	1928798	1929992	region81	-0.164916	0.563509	0.999998	99.42	96.7157	95.6093	79.2126
HiC_scaffold_1	1946006	1947168	region82	0.320511	0.24294	0.999998	80.2139	104.86	119.735	111.829
HiC_scaffold_1	1958642	1960058	region83	-0.071089	0.830337	0.999998	65.5268	76.3545	61.6546	73.6211
HiC_scaffold_1	1973342	1974004	region84	-0.832216	0.337853	0.999998	11.2977	16.289	7.14836	8.38721
HiC_scaffold_1	2018773	2019306	region85	-0.0627776	0.950638	0.999998	6.77864	10.1806	12.5096	3.72765
HiC_scaffold_1	2078236	2078915	region88	0.234508	0.89739	0.999998	16.9466	2.03612	1.78709	20.5021
HiC_scaffold_1	2130276	2130570	region91	-1.07231	0.422697	0.999998	4.51909	5.0903	1.78709	2.79574
HiC_scaffold_1	2133900	2134275	region92	-0.398928	0.688596	0.999998	11.2977	8.14448	3.57418	11.1829
HiC_scaffold_1	2146310	2146682	region93	0.421942	0.712872	0.999998	9.03819	2.03612	4.46772	10.251
HiC_scaffold_1	2250913	2251411	region94	1.4148	0.0752289	0.999998	9.03819	6.10836	17.8709	22.3659
HiC_scaffold_1	2286779	2287080	region95	0.521464	0.683046	0.999998	4.51909	3.05418	8.93545	1.86382
HiC_scaffold_1	2305264	2306718	region96	0.079226	0.619059	0.999998	380.734	393.989	348.482	470.616
HiC_scaffold_1	2339220	2339701	region97	0.326689	0.27377	0.999998	72.3055	83.4809	86.6738	109.034
HiC_scaffold_1	2339911	2340959	region98	0.169028	0.367716	0.999998	229.344	192.413	235.002	238.57
HiC_scaffold_1	2360015	2360733	region99	0.0372503	0.930019	0.999998	38.4123	45.8127	47.3579	39.1403
HiC_scaffold_1	2362022	2362894	region100	0.305672	0.436035	0.999998	50.8398	42.7585	67.9094	47.5275
HiC_scaffold_1	2367954	2369166	region101	0.142653	0.466987	0.999998	185.283	218.883	205.515	241.365
HiC_scaffold_1	2371751	2372804	region102	0.0679117	0.741927	0.999998	195.451	170.016	206.409	176.131
HiC_scaffold_1	2396970	2398291	region103	-0.278579	0.219195	0.999998	162.687	160.853	123.309	143.515
HiC_scaffold_1	2405550	2406156	region104	-1.03087	0.247474	0.999998	15.8168	14.2528	3.57418	11.1829
HiC_scaffold_1	2444044	2444338	region105	-0.253314	0.836761	0.999998	6.77864	3.05418	4.46772	3.72765
HiC_scaffold_1	2560441	2560866	region107	-0.0944114	0.873726	0.999998	28.2443	20.3612	28.5934	16.7744
HiC_scaffold_1	2568549	2568955	region108	0.318542	0.779889	0.999998	9.03819	2.03612	7.14836	6.52339
HiC_scaffold_1	2580702	2582393	region110	0.499526	0.0239196	0.999998	132.183	136.42	208.196	171.472
HiC_scaffold_1	2617030	2617648	region113	-0.925846	0.322782	0.999998	5.64887	28.5057	14.2967	3.72765
HiC_scaffold_1	2622950	2623324	region114	-1.26709	0.351846	0.999998	7.90841	3.05418	3.57418	0.931912
HiC_scaffold_1	2687472	2688198	region116	0.595791	0.264604	0.999998	24.855	20.3612	40.2095	27.9574
HiC_scaffold_1	2833809	2834292	region117	0.449147	0.266199	0.999998	67.7864	34.614	54.5062	84.804
HiC_scaffold_1	2835016	2835947	region118	0.386977	0.124771	0.999998	94.9009	121.149	134.032	149.106
HiC_scaffold_1	2909474	2909774	region119	1.21598	0.378405	0.999998	2.25955	2.03612	7.14836	2.79574
HiC_scaffold_1	3013030	3014139	region122	0.0195717	0.967691	0.999998	29.3741	50.903	27.6999	54.0509
HiC_scaffold_1	3020787	3021367	region123	-0.514572	0.508725	0.999998	18.0764	13.2348	11.6161	10.251
HiC_scaffold_1	3022556	3022847	region125	-0.753932	0.527034	0.999998	4.51909	9.16254	6.25481	1.86382
HiC_scaffold_1	3078235	3078525	region128	-0.291444	0.784944	0.999998	5.64887	11.1987	2.68063	11.1829
HiC_scaffold_1	3107083	3108051	region129	0.472171	0.359492	0.999998	20.3359	32.5779	43.7837	29.8212
HiC_scaffold_1	3158780	3159181	region130	-0.642052	0.633653	0.999998	9.03819	1.01806	3.57418	2.79574
HiC_scaffold_1	3166698	3168091	region131	0.0622611	0.776306	0.999998	163.817	145.583	167.986	154.697
HiC_scaffold_1	3191444	3192217	region132	0.024196	0.974199	0.999998	11.2977	17.307	15.1903	13.9787
HiC_scaffold_1	3192567	3193005	region133	0.556575	0.539971	0.999998	12.4275	6.10836	20.5515	6.52339
HiC_scaffold_1	3194287	3195132	region134	-0.0959241	0.864186	0.999998	38.4123	18.3251	28.5934	24.2297
HiC_scaffold_1	3219136	3219979	region135	0.352476	0.47915	0.999998	20.3359	40.7224	42.8901	35.4127
HiC_scaffold_1	3222797	3223908	region136	-0.0232837	0.949372	0.999998	71.1757	60.0655	81.3126	47.5275
HiC_scaffold_1	3225463	3225753	region137	-0.0307323	0.966652	0.999998	14.6871	20.3612	25.9128	8.38721
HiC_scaffold_1	3248989	3249279	region138	-0.204992	0.86598	0.999998	5.64887	7.12642	0.893545	10.251
HiC_scaffold_1	3255058	3255348	region139	1.19961	0.306554	0.999998	3.38932	4.07224	13.4032	3.72765
HiC_scaffold_1	3262404	3262816	region140	0.0766075	0.941459	0.999998	3.38932	11.1987	8.0419	7.4553
HiC_scaffold_1	3293698	3295386	region141	-0.0681608	0.809682	0.999998	93.7712	96.7157	84.8867	96.9189
HiC_scaffold_1	3318327	3319549	region142	-0.190016	0.827509	0.999998	22.5955	55.9933	19.658	49.3914
HiC_scaffold_1	3325853	3326144	region143	-1.20506	0.355133	0.999998	2.25955	12.2167	5.36127	0.931912
HiC_scaffold_1	3339593	3339967	region145	0.58477	0.539361	0.999998	9.03819	6.10836	16.0838	6.52339
HiC_scaffold_1	3364984	3365631	region146	-0.215366	0.567625	0.999998	68.9162	49.8849	53.6127	48.4594
HiC_scaffold_1	3424191	3424612	region147	-0.72995	0.253351	0.999998	29.3741	22.3973	10.7225	20.5021
HiC_scaffold_1	3680165	3680476	region150	0.527653	0.570638	0.999998	5.64887	10.1806	8.0419	14.9106
HiC_scaffold_1	3697630	3698178	region151	-0.00195722	0.996857	0.999998	28.2443	54.9752	57.1869	26.0935
HiC_scaffold_1	3701924	3702214	region152	1.32234	0.0819091	0.999998	7.90841	10.1806	30.3805	14.9106
HiC_scaffold_1	3704815	3705952	region153	0.155776	0.661134	0.999998	55.3589	55.9933	62.5481	61.5062
HiC_scaffold_1	3742534	3743726	region154	-0.300826	0.30735	0.999998	88.1223	113.005	74.1642	89.4636
HiC_scaffold_1	3757857	3759203	region155	0.471407	0.40624	0.999998	16.9466	24.4334	26.8063	30.7531
HiC_scaffold_1	3772269	3772559	region156	0.425232	0.449415	0.999998	18.0764	27.4876	23.2322	38.2084
HiC_scaffold_1	3775674	3777389	region157	0.196678	0.31664	0.999998	178.504	234.154	226.96	246.957
HiC_scaffold_1	3989142	3989489	region160	-0.0157899	0.97847	0.999998	38.4123	15.2709	29.487	23.2978
HiC_scaffold_1	3992662	3993521	region161	-0.113677	0.761349	0.999998	53.0993	61.0836	58.9739	46.5956
HiC_scaffold_1	4007039	4008147	region162	-0.436409	0.486317	0.999998	15.8168	34.614	17.8709	19.5702
HiC_scaffold_1	4017716	4018733	region163	-0.285261	0.661686	0.999998	19.2061	25.4515	11.6161	25.1616
HiC_scaffold_1	4121533	4122187	region165	-0.658883	0.487773	0.999998	12.4275	9.16254	8.0419	5.59147
HiC_scaffold_1	4160434	4160768	region166	0.30362	0.798033	0.999998	5.64887	4.07224	2.68063	9.31912
HiC_scaffold_1	4174720	4175170	region167	-0.161108	0.815129	0.999998	24.855	14.2528	11.6161	23.2978
HiC_scaffold_1	4210953	4211380	region169	-2.21827	0.0219456	0.999998	15.8168	18.3251	1.78709	5.59147
HiC_scaffold_1	4327880	4328246	region170	-0.827087	0.382984	0.999998	13.5573	9.16254	6.25481	6.52339
HiC_scaffold_1	4426919	4427513	region174	-0.52927	0.415509	0.999998	15.8168	32.5779	19.658	13.9787
HiC_scaffold_1	4452155	4452520	region175	-1.95399	0.0278629	0.999998	12.4275	26.4695	3.57418	6.52339
HiC_scaffold_1	4457117	4457471	region176	-0.0219903	0.97831	0.999998	16.9466	10.1806	8.0419	18.6382
HiC_scaffold_1	4496452	4497389	region179	-0.017486	0.979786	0.999998	16.9466	16.289	16.9773	15.8425
HiC_scaffold_1	4522334	4523001	region180	-0.70387	0.28481	0.999998	24.855	21.3793	11.6161	16.7744
HiC_scaffold_1	5557549	5558721	region182	-0.337524	0.50772	0.999998	40.6718	27.4876	27.6999	26.0935
HiC_scaffold_1	5573276	5574197	region183	-0.148	0.791426	0.999998	22.5955	34.614	33.0612	18.6382
HiC_scaffold_1	5632359	5632783	region185	2.46188	0.00435441	0.999998	4.51909	4.07224	28.5934	18.6382
HiC_scaffold_1	5661062	5662220	region186	-0.0853122	0.815575	0.999998	51.9696	73.3003	67.0159	51.2552
HiC_scaffold_1	5674976	5675753	region187	0.308974	0.588662	0.999998	30.5039	26.4695	53.6127	16.7744
HiC_scaffold_1	5761470	5761915	region188	1.21955	0.200376	0.999998	5.64887	7.12642	23.2322	6.52339
HiC_scaffold_1	5780394	5780684	region190	0.577284	0.60502	0.999998	6.77864	3.05418	8.0419	6.52339
HiC_scaffold_1	5868737	5869027	region191	1.34803	0.262215	0.999998	4.51909	2.03612	4.46772	12.1149
HiC_scaffold_1	6167137	6168929	region193	-0.153775	0.477032	0.999998	167.206	184.269	171.561	144.446
HiC_scaffold_1	6322511	6322801	region194	-0.433236	0.701958	0.999998	6.77864	8.14448	1.78709	9.31912
HiC_scaffold_1	6331796	6332270	region195	0.851309	0.396909	0.999998	9.03819	4.07224	17.8709	5.59147
HiC_scaffold_1	6367434	6367983	region196	-0.319134	0.437831	0.999998	54.2291	60.0655	32.1676	59.6424
HiC_scaffold_1	6380842	6382194	region197	0.22374	0.342533	0.999998	134.443	123.185	163.519	136.991
HiC_scaffold_1	6383167	6383709	region198	0.37529	0.372814	0.999998	33.8932	42.7585	44.6772	54.9828
HiC_scaffold_1	6413183	6413649	region199	-0.548859	0.559535	0.999998	5.64887	18.3251	6.25481	10.251
HiC_scaffold_1	6423344	6424186	region200	0.718951	0.351872	0.999998	12.4275	10.1806	25.9128	11.1829
HiC_scaffold_1	6424295	6424690	region201	0.613903	0.485106	0.999998	4.51909	13.2348	13.4032	13.9787
HiC_scaffold_1	6429116	6429407	region202	-0.396696	0.593791	0.999998	11.2977	23.4154	12.5096	13.9787
HiC_scaffold_1	6430109	6430446	region203	0.0838519	0.905091	0.999998	14.6871	16.289	16.0838	16.7744
HiC_scaffold_1	6443347	6444394	region204	-0.281151	0.713541	0.999998	13.5573	17.307	16.0838	9.31912
HiC_scaffold_1	6466549	6466839	region205	0.519442	0.588503	0.999998	7.90841	6.10836	10.7225	9.31912
HiC_scaffold_1	6505927	6506984	region207	0.0500461	0.908634	0.999998	38.4123	40.7224	45.5708	36.3446
HiC_scaffold_1	6586085	6586641	region208	-0.156212	0.780383	0.999998	30.5039	22.3973	25.9128	21.434
HiC_scaffold_1	6606497	6606791	region209	-0.402416	0.427677	0.999998	49.71	27.4876	34.8482	23.2978
HiC_scaffold_1	6608962	6610109	region210	0.0608077	0.80957	0.999998	118.626	108.932	118.841	118.353
HiC_scaffold_1	6672942	6674858	region211	-0.275609	0.360866	0.999998	88.1223	90.6073	77.7384	69.8934
HiC_scaffold_1	6815157	6815710	region212	-0.00441895	0.99553	0.999998	9.03819	19.3431	9.82899	18.6382
HiC_scaffold_1	6816636	6817401	region213	-0.165094	0.770022	0.999998	37.2825	19.3431	21.4451	28.8893
HiC_scaffold_1	6845027	6845980	region214	0.34225	0.183948	0.999998	98.2903	151.691	176.028	141.651
HiC_scaffold_1	6856355	6856754	region215	0.234184	0.781329	0.999998	13.5573	8.14448	16.0838	9.31912
HiC_scaffold_1	6892631	6894043	region218	-0.0508677	0.89665	0.999998	68.9162	49.8849	72.3771	41.9361
HiC_scaffold_1	6909698	6910595	region219	-0.37128	0.597309	0.999998	13.5573	28.5057	22.3386	10.251
HiC_scaffold_1	6994544	6995932	region222	0.39109	0.315877	0.999998	36.1527	55.9933	63.4417	57.7786
HiC_scaffold_1	7004005	7005059	region223	0.266867	0.651064	0.999998	16.9466	32.5779	41.1031	18.6382
HiC_scaffold_1	7038230	7039222	region224	0.186552	0.699453	0.999998	36.1527	26.4695	37.5289	33.5488
HiC_scaffold_1	7050303	7052374	region225	0.28573	0.305383	0.999998	79.0841	101.806	105.438	115.557
HiC_scaffold_1	7061001	7061427	region226	-1.26597	0.240716	0.999998	6.77864	15.2709	1.78709	7.4553
HiC_scaffold_1	7069719	7070646	region227	0.364594	0.134862	0.999998	105.069	117.077	149.222	136.991
HiC_scaffold_1	7073835	7074639	region228	0.066624	0.785287	0.999998	114.107	164.926	143.861	149.106
HiC_scaffold_1	7082893	7083183	region229	0.352516	0.711519	0.999998	7.90841	7.12642	8.93545	10.251
HiC_scaffold_1	7088994	7089506	region231	0.372942	0.702667	0.999998	4.51909	10.1806	9.82899	9.31912
HiC_scaffold_1	7128641	7129086	region232	0.563176	0.315937	0.999998	22.5955	18.3251	25.9128	34.4808
HiC_scaffold_1	7175177	7175797	region233	0.824187	0.265536	0.999998	15.8168	8.14448	14.2967	27.9574
HiC_scaffold_1	7198783	7199276	region234	-2.51476	0.026912	0.999998	18.0764	8.14448	1.78709	2.79574
HiC_scaffold_1	7206428	7206880	region235	0.382803	0.604187	0.999998	15.8168	10.1806	16.0838	17.7063
HiC_scaffold_1	7295462	7296654	region237	-0.000462052	0.998714	0.999998	89.2521	89.5892	90.248	88.5317
HiC_scaffold_1	7297035	7297382	region238	-0.948771	0.141879	0.999998	38.4123	18.3251	11.6161	17.7063
HiC_scaffold_1	7297532	7297991	region239	0.648217	0.264814	0.999998	16.9466	20.3612	24.1257	34.4808
HiC_scaffold_1	7318620	7319098	region240	-1.1901	0.151603	0.999998	18.0764	15.2709	7.14836	7.4553
HiC_scaffold_1	7342835	7343235	region241	1.56059	0.249528	0.999998	2.25955	2.03612	9.82899	2.79574
HiC_scaffold_1	7363621	7364139	region242	0.108213	0.892837	0.999998	7.90841	17.307	15.1903	12.1149
HiC_scaffold_1	7364309	7364599	region243	1.86602	0.186813	0.999998	2.25955	1.01806	7.14836	4.65956
HiC_scaffold_1	7389773	7390839	region245	0.113151	0.790475	0.999998	46.3207	36.6501	39.316	50.3233
HiC_scaffold_1	7426772	7427662	region247	1.44288	0.0740748	0.999998	7.90841	7.12642	26.8063	13.9787
HiC_scaffold_1	7481113	7481899	region249	0.451245	0.590628	0.999998	12.4275	13.2348	5.36127	29.8212
HiC_scaffold_1	7577184	7577619	region250	-1.44936	0.169649	0.999998	5.64887	21.3793	8.0419	1.86382
HiC_scaffold_1	7594595	7595143	region251	0.280979	0.723192	0.999998	20.3359	6.10836	16.9773	14.9106
HiC_scaffold_1	7704907	7706128	region252	0.194706	0.384376	0.999998	157.038	135.402	154.583	179.859
HiC_scaffold_1	7715945	7716936	region253	1.21718	0.0930871	0.999998	9.03819	10.1806	21.4451	23.2978
HiC_scaffold_1	7738224	7738744	region254	-0.107308	0.8939	0.999998	11.2977	14.2528	10.7225	13.0468
HiC_scaffold_1	7876796	7877233	region256	0.0079245	0.986804	0.999998	28.2443	39.7043	32.1676	36.3446
HiC_scaffold_1	7891617	7891908	region257	-0.150347	0.857236	0.999998	7.90841	17.307	10.7225	12.1149
HiC_scaffold_1	7902126	7902805	region258	-0.877783	0.139327	0.999998	28.2443	30.5418	13.4032	18.6382
HiC_scaffold_1	7909899	7910298	region259	-2.24959	0.0386807	0.999998	15.8168	10.1806	3.57418	1.86382
HiC_scaffold_1	7936086	7936376	region261	0.787184	0.169439	0.999998	19.2061	16.289	29.487	31.685
HiC_scaffold_1	7936788	7937535	region262	-0.431906	0.244099	0.999998	57.6184	71.2642	51.8256	43.7999
HiC_scaffold_1	7947924	7949384	region263	-0.316764	0.495626	0.999998	36.1527	51.921	44.6772	26.0935
HiC_scaffold_1	7979505	7980139	region264	1.13915	0.150877	0.999998	6.77864	10.1806	16.0838	21.434
HiC_scaffold_1	8004245	8005732	region265	0.302846	0.391608	0.999998	50.8398	63.1197	60.761	80.1445
HiC_scaffold_1	8071641	8073403	region266	-0.158033	0.616074	0.999998	83.6032	74.3183	70.59	70.8253
HiC_scaffold_1	8093254	8093853	region267	0.439738	0.5229	0.999998	13.5573	15.2709	22.3386	16.7744
HiC_scaffold_1	8099746	8101223	region268	0.304485	0.191835	0.999998	129.924	135.402	184.07	143.515
HiC_scaffold_1	8113961	8114310	region269	0.290877	0.675251	0.999998	13.5573	16.289	16.0838	20.5021
HiC_scaffold_1	8132735	8133461	region270	-0.409951	0.482224	0.999998	22.5955	30.5418	22.3386	17.7063
HiC_scaffold_1	8150610	8151000	region271	-0.604119	0.567918	0.999998	20.3359	2.03612	7.14836	7.4553
HiC_scaffold_1	8174730	8175021	region272	-0.515215	0.582549	0.999998	6.77864	15.2709	8.0419	7.4553
HiC_scaffold_1	8175201	8176150	region273	1.23098	0.00666854	0.999998	21.4657	25.4515	57.1869	53.119
HiC_scaffold_1	8177308	8177748	region274	0.519672	0.365777	0.999998	29.3741	14.2528	25.9128	36.3446
HiC_scaffold_1	8187993	8188284	region275	-0.0602267	0.913686	0.999998	28.2443	28.5057	36.6353	17.7063
HiC_scaffold_1	8200774	8201725	region276	0.0274858	0.936403	0.999998	65.5268	59.0475	61.6546	65.2339
HiC_scaffold_1	8202467	8202864	region277	0.978507	0.181322	0.999998	12.4275	13.2348	39.316	11.1829
HiC_scaffold_1	8306093	8306383	region279	0.674641	0.544956	0.999998	6.77864	3.05418	5.36127	10.251
HiC_scaffold_1	8368329	8368764	region280	-0.631606	0.501293	0.999998	11.2977	11.1987	9.82899	4.65956
HiC_scaffold_1	8389309	8390663	region281	-0.0693909	0.846208	0.999998	70.0459	90.6073	101.864	51.2552
HiC_scaffold_1	8401703	8402530	region282	-0.899282	0.105251	0.999998	33.8932	32.5779	16.0838	19.5702
HiC_scaffold_1	8427539	8429085	region283	-0.134452	0.517763	0.999998	212.397	178.16	191.219	164.017
HiC_scaffold_1	8487857	8489566	region284	0.30873	0.126916	0.999998	166.077	164.926	194.793	215.272
HiC_scaffold_1	8491906	8492589	region285	0.410442	0.232268	0.999998	57.6184	60.0655	92.0351	64.302
HiC_scaffold_1	8551721	8552147	region287	0.702178	0.497012	0.999998	13.5573	3.05418	3.57418	23.2978
HiC_scaffold_1	8593877	8594737	region288	0.130873	0.73916	0.999998	40.6718	54.9752	50.932	54.0509
HiC_scaffold_1	8602541	8603266	region289	-0.14318	0.907617	0.999998	47.4505	6.10836	23.2322	25.1616
HiC_scaffold_1	8636316	8636925	region290	0.208626	0.816204	0.999998	9.03819	9.16254	8.93545	12.1149
HiC_scaffold_1	8687498	8688789	region291	0.193329	0.227173	0.999998	279.054	321.707	324.357	363.446
HiC_scaffold_1	8735862	8736876	region292	-0.22862	0.486856	0.999998	90.3819	101.806	57.1869	107.17
HiC_scaffold_1	8757327	8758140	region293	-0.165352	0.826437	0.999998	9.03819	24.4334	17.8709	12.1149
HiC_scaffold_1	8763072	8763362	region294	0.52677	0.643805	0.999998	4.51909	6.10836	12.5096	2.79574
HiC_scaffold_1	8764721	8765273	region295	0.00872622	0.992959	0.999998	11.2977	5.0903	8.93545	7.4553
HiC_scaffold_1	8775270	8775560	region296	0.713212	0.525725	0.999998	2.25955	7.12642	7.14836	8.38721
HiC_scaffold_1	8781737	8782974	region297	0.0272227	0.876416	0.999998	236.123	260.623	245.725	260.935
HiC_scaffold_1	8797819	8798657	region298	-0.0467993	0.865866	0.999998	92.6414	109.95	91.1416	105.306
HiC_scaffold_1	8804949	8805819	region299	-0.29466	0.511887	0.999998	39.5421	54.9752	49.145	27.9574
HiC_scaffold_1	8814216	8814562	region300	0.388642	0.693477	0.999998	7.90841	6.10836	7.14836	11.1829
HiC_scaffold_1	8824751	8825126	region301	0.748048	0.540047	0.999998	4.51909	4.07224	12.5096	1.86382
HiC_scaffold_1	8847726	8848027	region302	1.05206	0.311277	0.999998	9.03819	2.03612	14.2967	8.38721
HiC_scaffold_1	8859379	8859713	region303	-1.7253	0.11781	0.999998	21.4657	6.10836	0.893545	7.4553
HiC_scaffold_1	8859840	8860717	region304	1.38119	0.0232571	0.999998	10.168	15.2709	34.8482	31.685
HiC_scaffold_1	8871964	8872328	region305	1.12785	0.382933	0.999998	3.38932	2.03612	8.0419	3.72765
HiC_scaffold_1	8890469	8890760	region306	-1.72272	0.111014	0.999998	5.64887	18.3251	3.57418	3.72765
HiC_scaffold_1	8960267	8961044	region308	-0.218997	0.699438	0.999998	20.3359	40.7224	33.9547	18.6382
HiC_scaffold_1	8982214	8982504	region309	0.654937	0.641609	0.999998	1.12977	4.07224	1.78709	6.52339
HiC_scaffold_1	9163773	9164063	region311	1.53371	0.204591	0.999998	2.25955	4.07224	3.57418	14.9106
HiC_scaffold_1	9272361	9272651	region312	0.602093	0.585045	0.999998	4.51909	5.0903	7.14836	7.4553
HiC_scaffold_1	9293399	9293848	region313	-0.210507	0.822972	0.999998	7.90841	12.2167	5.36127	12.1149
HiC_scaffold_1	9385427	9386217	region314	0.417669	0.42303	0.999998	24.855	24.4334	28.5934	37.2765
HiC_scaffold_1	9508213	9508588	region316	-0.424155	0.73224	0.999998	3.38932	10.1806	0.893545	9.31912
HiC_scaffold_1	9508976	9509687	region317	0.135496	0.850395	0.999998	21.4657	10.1806	19.658	14.9106
HiC_scaffold_1	9534363	9534978	region318	0.0356601	0.968296	0.999998	10.168	10.1806	14.2967	6.52339
HiC_scaffold_1	9551581	9551888	region319	0.457764	0.678788	0.999998	12.4275	1.01806	8.93545	9.31912
HiC_scaffold_1	9554213	9554905	region320	-0.413287	0.599761	0.999998	23.7252	9.16254	14.2967	10.251
HiC_scaffold_1	9591073	9591688	region321	-1.90408	0.0680547	0.999998	18.0764	9.16254	5.36127	1.86382
HiC_scaffold_1	9633356	9634190	region322	-0.203279	0.744784	0.999998	19.2061	34.614	12.5096	34.4808
HiC_scaffold_1	9683150	9683669	region323	1.00574	0.342156	0.999998	2.25955	8.14448	7.14836	13.9787
HiC_scaffold_1	9783625	9784244	region325	0.246314	0.833384	0.999998	4.51909	7.12642	1.78709	12.1149
HiC_scaffold_1	9898652	9899248	region326	-0.0741659	0.935792	0.999998	5.64887	15.2709	12.5096	7.4553
HiC_scaffold_1	9917314	9918507	region327	0.38156	0.458926	0.999998	22.5955	28.5057	30.3805	36.3446
HiC_scaffold_1	10030302	10030801	region330	-1.62473	0.17746	0.999998	4.51909	15.2709	0.893545	5.59147
HiC_scaffold_1	10030929	10031293	region331	0.85556	0.442522	0.999998	4.51909	4.07224	7.14836	8.38721
HiC_scaffold_1	10339742	10340516	region334	-1.35696	0.180721	0.999998	15.8168	10.1806	1.78709	8.38721
HiC_scaffold_1	10354096	10354387	region335	-0.193604	0.881293	0.999998	1.12977	8.14448	4.46772	3.72765
HiC_scaffold_1	10398006	10398421	region336	0.622879	0.300425	0.999998	18.0764	16.289	27.6999	25.1616
HiC_scaffold_1	10447680	10448175	region337	-1.42538	0.235333	0.999998	6.77864	10.1806	5.36127	0.931912
HiC_scaffold_1	10457226	10458055	region338	-0.217085	0.758442	0.999998	15.8168	20.3612	10.7225	20.5021
HiC_scaffold_1	10521105	10521886	region340	0.0998326	0.790504	0.999998	82.4734	43.7766	75.0578	59.6424
HiC_scaffold_1	10542559	10543194	region341	1.16575	0.142277	0.999998	4.51909	13.2348	18.7644	21.434
HiC_scaffold_1	10552426	10552799	region343	-0.785669	0.455432	0.999998	5.64887	13.2348	3.57418	7.4553
HiC_scaffold_1	10695616	10697143	region345	-0.365363	0.268497	0.999998	67.7864	116.059	74.1642	68.9615
HiC_scaffold_1	10709467	10710716	region346	-0.787893	0.0813024	0.999998	44.0612	79.4086	47.3579	24.2297
HiC_scaffold_1	10714738	10715617	region347	-0.293031	0.50216	0.999998	38.4123	50.903	34.8482	38.2084
HiC_scaffold_1	10784044	10785566	region349	0.247671	0.126211	0.999998	274.535	358.357	373.502	379.288
HiC_scaffold_1	10909362	10910248	region351	0.0288022	0.920878	0.999998	83.6032	90.6073	91.1416	86.6678
HiC_scaffold_1	10927623	10928461	region352	-0.235562	0.593626	0.999998	35.023	53.9572	35.7418	40.0722
HiC_scaffold_1	10930356	10931265	region353	0.0362607	0.904934	0.999998	76.8246	82.4628	77.7384	85.7359
HiC_scaffold_1	10934276	10935617	region354	-0.271599	0.423814	0.999998	67.7864	74.3183	55.3998	62.4381
HiC_scaffold_1	10944542	10946126	region355	-0.224276	0.431972	0.999998	126.535	107.914	78.6319	122.081
HiC_scaffold_1	10950270	10951623	region356	-0.0324264	0.917381	0.999998	90.3819	70.2461	83.0997	73.6211
HiC_scaffold_1	10960951	10961871	region357	0.47004	0.266718	0.999998	50.8398	28.5057	56.2933	53.119
HiC_scaffold_1	10981895	10983346	region358	-0.193957	0.496908	0.999998	128.794	89.5892	101.864	88.5317
HiC_scaffold_1	10990011	10990480	region359	-0.0445259	0.94996	0.999998	12.4275	20.3612	16.9773	14.9106
HiC_scaffold_1	11111163	11111540	region361	2.30579	0.0400582	0.999998	3.38932	2.03612	8.0419	18.6382
HiC_scaffold_1	11111723	11112014	region362	-0.730688	0.54987	0.999998	1.12977	15.2709	7.14836	2.79574
HiC_scaffold_1	11122960	11123410	region364	-1.83796	0.170567	0.999998	9.03819	4.07224	1.78709	1.86382
HiC_scaffold_1	11171300	11171727	region365	-0.167855	0.85724	0.999998	11.2977	8.14448	10.7225	6.52339
HiC_scaffold_1	11211367	11211657	region367	-0.387807	0.425853	0.999998	37.2825	35.6321	25.9128	29.8212
HiC_scaffold_1	11332971	11334358	region369	0.0821707	0.85535	0.999998	29.3741	54.9752	37.5289	52.1871
HiC_scaffold_1	11355408	11356212	region370	0.503792	0.435195	0.999998	18.0764	14.2528	18.7644	27.0255
HiC_scaffold_1	11857682	11857976	region375	-1.84473	0.218028	0.999998	7.90841	2.03612	0.893545	1.86382
HiC_scaffold_1	14129068	14129864	region379	-0.820319	0.255155	0.999998	11.2977	36.6501	16.0838	11.1829
HiC_scaffold_1	14149564	14150576	region380	-0.711845	0.263505	0.999998	19.2061	31.5598	13.4032	17.7063
HiC_scaffold_1	14305166	14306355	region382	-0.36273	0.590174	0.999998	13.5573	28.5057	16.0838	16.7744
HiC_scaffold_1	15600853	15601514	region390	0.170083	0.820067	0.999998	10.168	17.307	15.1903	15.8425
HiC_scaffold_1	15614176	15615008	region391	-0.593271	0.366496	0.999998	27.1146	18.3251	16.9773	13.0468
HiC_scaffold_1	15670894	15671185	region392	-0.646368	0.612868	0.999998	2.25955	9.16254	1.78709	5.59147
HiC_scaffold_1	15679512	15680949	region393	-0.262967	0.559473	0.999998	37.2825	44.7946	32.1676	36.3446
HiC_scaffold_1	15771768	15772151	region394	0.709753	0.45028	0.999998	9.03819	10.1806	3.57418	27.9574
HiC_scaffold_1	15786480	15786835	region395	-0.0981843	0.90662	0.999998	10.168	13.2348	10.7225	11.1829
HiC_scaffold_1	15789329	15790362	region396	-0.068023	0.907825	0.999998	31.6336	17.307	24.1257	22.3659
HiC_scaffold_1	15810572	15811109	region398	0.428385	0.683046	0.999998	9.03819	6.10836	2.68063	17.7063
HiC_scaffold_1	15820430	15820721	region400	-1.81894	0.170607	0.999998	6.77864	6.10836	1.78709	1.86382
HiC_scaffold_1	15934011	15935027	region403	0.920609	0.055255	0.999998	22.5955	25.4515	50.932	40.0722
HiC_scaffold_1	15945289	15945656	region404	-0.0139772	0.987368	0.999998	9.03819	12.2167	7.14836	13.9787
HiC_scaffold_1	15976695	15978478	region405	-0.0886564	0.769869	0.999998	124.275	75.3364	90.248	96.9189
HiC_scaffold_1	16067322	16068282	region407	0.0822172	0.850357	0.999998	51.9696	47.8488	32.1676	73.6211
HiC_scaffold_1	16102896	16104392	region409	-0.0397576	0.858101	0.999998	184.153	175.106	203.728	145.378
HiC_scaffold_1	16186960	16187872	region410	0.891864	0.0657753	0.999998	23.7252	23.4154	47.3579	40.0722
HiC_scaffold_1	16191870	16192174	region411	-0.413579	0.608852	0.999998	14.6871	13.2348	11.6161	9.31912
HiC_scaffold_1	16196611	16196933	region412	0.105058	0.915309	0.999998	10.168	6.10836	5.36127	12.1149
HiC_scaffold_1	16205355	16205958	region413	-0.715395	0.153902	0.999998	36.1527	45.8127	31.2741	18.6382
HiC_scaffold_1	16229623	16230101	region414	-1.44792	0.110087	0.999998	13.5573	16.289	5.36127	5.59147
HiC_scaffold_1	16241940	16242956	region415	0.294481	0.56814	0.999998	30.5039	22.3973	33.9547	30.7531
HiC_scaffold_1	16253592	16254608	region416	-0.355238	0.25094	0.999998	94.9009	93.6615	86.6738	60.5743
HiC_scaffold_1	16282652	16284114	region417	-0.127834	0.710692	0.999998	97.1605	57.0113	66.1223	74.553
HiC_scaffold_1	16290507	16290797	region418	1.10825	0.3623	0.999998	2.25955	4.07224	5.36127	8.38721
HiC_scaffold_1	16296778	16297113	region419	0.0470909	0.977705	0.999998	10.168	13.2348	23.2322	0.931912
HiC_scaffold_1	16314632	16315147	region420	0.445859	0.599838	0.999998	14.6871	6.10836	17.8709	10.251
HiC_scaffold_1	16320819	16324504	region421	0.0023878	0.988276	0.999998	277.924	320.689	302.912	297.28
HiC_scaffold_1	16344539	16345586	region422	0.249367	0.534034	0.999998	35.023	59.0475	55.3998	56.8467
HiC_scaffold_1	16350273	16352185	region423	-0.184219	0.547729	0.999998	102.809	133.366	73.2707	135.127
HiC_scaffold_1	16365849	16366633	region424	0.266814	0.380395	0.999998	84.733	74.3183	80.419	110.898
HiC_scaffold_1	16377592	16379381	region425	0.32586	0.313165	0.999998	74.565	58.0294	88.4609	77.3487
HiC_scaffold_1	16400506	16400982	region426	-0.480111	0.380759	0.999998	28.2443	31.5598	20.5515	22.3659
HiC_scaffold_1	16417314	16418126	region427	0.585585	0.48468	0.999998	14.6871	7.12642	24.1257	8.38721
HiC_scaffold_1	16534033	16534571	region429	0.22232	0.816586	0.999998	12.4275	12.2167	26.8063	1.86382
HiC_scaffold_1	16534732	16535047	region430	-0.996659	0.293889	0.999998	13.5573	10.1806	5.36127	6.52339
HiC_scaffold_1	16619542	16620417	region431	-0.109202	0.867026	0.999998	22.5955	21.3793	29.487	11.1829
HiC_scaffold_1	16654204	16654498	region432	-1.26036	0.379068	0.999998	6.77864	2.03612	1.78709	1.86382
HiC_scaffold_1	16670134	16670532	region433	-0.84246	0.530035	0.999998	7.90841	2.03612	1.78709	3.72765
HiC_scaffold_1	16703908	16704202	region434	-0.278337	0.830206	0.999998	9.03819	1.01806	4.46772	3.72765
HiC_scaffold_1	16709979	16711029	region435	0.740057	0.122595	0.999998	20.3359	33.596	41.1031	49.3914
HiC_scaffold_1	16965184	16965484	region436	-0.548315	0.311389	0.999998	47.4505	23.4154	26.8063	21.434
HiC_scaffold_1	16974205	16974508	region437	0.539605	0.491606	0.999998	6.77864	18.3251	11.6161	25.1616
HiC_scaffold_1	16976448	16976776	region438	0.074499	0.890335	0.999998	33.8932	26.4695	43.7837	19.5702
HiC_scaffold_1	16977267	16977901	region439	0.249454	0.513244	0.999998	54.2291	42.7585	53.6127	61.5062
HiC_scaffold_1	17006853	17007292	region440	-0.490846	0.444897	0.999998	38.4123	17.307	11.6161	27.9574
HiC_scaffold_1	17019664	17020908	region441	-0.387059	0.26715	0.999998	73.4353	66.1739	55.3998	51.2552
HiC_scaffold_1	17127162	17127606	region443	0.53535	0.521085	0.999998	12.4275	7.12642	16.0838	12.1149
HiC_scaffold_1	17127821	17128380	region444	1.21452	0.0534182	0.999998	11.2977	14.2528	25.9128	33.5488
HiC_scaffold_1	17128504	17129226	region445	-0.539478	0.366501	0.999998	21.4657	35.6321	14.2967	25.1616
HiC_scaffold_1	17137888	17138830	region446	-0.440077	0.374065	0.999998	40.6718	32.5779	24.1257	29.8212
HiC_scaffold_1	17146179	17146534	region447	-0.660466	0.576336	0.999998	9.03819	4.07224	2.68063	5.59147
HiC_scaffold_1	17162154	17162706	region448	-0.350735	0.633625	0.999998	21.4657	17.307	7.14836	23.2978
HiC_scaffold_1	17170723	17171065	region449	-2.0856	0.0797154	0.999998	11.2977	8.14448	1.78709	2.79574
HiC_scaffold_1	17179141	17179957	region451	-0.279641	0.705031	0.999998	15.8168	19.3431	20.5515	8.38721
HiC_scaffold_1	17221488	17222859	region453	-0.0155556	0.959046	0.999998	86.9925	76.3545	82.2061	79.2126
HiC_scaffold_1	17225472	17225781	region454	0.275667	0.828196	0.999998	5.64887	31.5598	33.9547	11.1829
HiC_scaffold_1	17258438	17260054	region455	0.122814	0.565459	0.999998	185.283	151.691	194.793	171.472
HiC_scaffold_1	17271361	17272504	region456	0.152775	0.608875	0.999998	72.3055	90.6073	94.7157	86.6678
HiC_scaffold_1	17289862	17291204	region457	0.268424	0.48049	0.999998	67.7864	52.9391	95.6093	49.3914
HiC_scaffold_1	17296868	17297710	region458	0.270829	0.648244	0.999998	31.6336	20.3612	16.0838	46.5956
HiC_scaffold_1	17318931	17320108	region459	0.538686	0.142385	0.999998	47.4505	48.8669	58.9739	81.0764
HiC_scaffold_1	17325513	17326257	region460	-0.489385	0.439088	0.999998	16.9466	31.5598	16.9773	17.7063
HiC_scaffold_1	17363134	17363549	region461	0.228931	0.758874	0.999998	12.4275	17.307	9.82899	25.1616
HiC_scaffold_1	17414069	17414363	region463	-1.97757	0.0814506	0.999998	13.5573	8.14448	1.78709	3.72765
HiC_scaffold_1	17427202	17428133	region465	-0.113372	0.861083	0.999998	15.8168	24.4334	21.4451	15.8425
HiC_scaffold_1	17438440	17438781	region466	-1.73928	0.0947915	0.999998	9.03819	15.2709	3.57418	3.72765
HiC_scaffold_1	17753136	17753764	region470	-0.21053	0.757736	0.999998	23.7252	15.2709	21.4451	12.1149
HiC_scaffold_1	17754865	17755783	region471	-0.532076	0.419761	0.999998	15.8168	43.7766	10.7225	30.7531
HiC_scaffold_1	17819942	17820702	region474	0.545694	0.245602	0.999998	41.8016	22.3973	40.2095	53.119
HiC_scaffold_1	17825224	17826138	region475	-0.113537	0.791822	0.999998	32.7634	73.3003	50.932	47.5275
HiC_scaffold_1	17837185	17838183	region476	-0.109103	0.800464	0.999998	42.9314	40.7224	39.316	38.2084
HiC_scaffold_1	17845475	17846246	region477	2.01847	0.0281863	0.999998	2.25955	7.12642	14.2967	24.2297
HiC_scaffold_1	17851667	17851958	region478	-1.89306	0.169433	0.999998	2.25955	11.1987	1.78709	1.86382
HiC_scaffold_1	17902355	17902645	region479	0.744579	0.582536	0.999998	4.51909	1.01806	3.57418	5.59147
HiC_scaffold_1	17923904	17925039	region482	0.111521	0.820173	0.999998	28.2443	39.7043	46.4643	27.0255
HiC_scaffold_1	17936526	17936911	region483	-0.314214	0.76883	0.999998	11.2977	7.12642	1.78709	13.0468
HiC_scaffold_1	17940543	17940898	region484	0.467239	0.599	0.999998	4.51909	16.289	20.5515	8.38721
HiC_scaffold_1	17945512	17946051	region485	0.135496	0.850395	0.999998	21.4657	10.1806	19.658	14.9106
HiC_scaffold_1	17965042	17966022	region486	-0.202686	0.729834	0.999998	29.3741	22.3973	16.0838	28.8893
HiC_scaffold_1	17988236	17988527	region487	-0.930722	0.483323	0.999998	2.25955	8.14448	1.78709	3.72765
HiC_scaffold_1	18329901	18330267	region490	0.836801	0.332332	0.999998	5.64887	11.1987	10.7225	19.5702
HiC_scaffold_1	18330714	18331798	region491	0.231757	0.628671	0.999998	44.0612	24.4334	45.5708	34.4808
HiC_scaffold_1	18383654	18384457	region493	-1.33039	0.0482046	0.999998	30.5039	22.3973	9.82899	11.1829
HiC_scaffold_1	18487027	18487357	region496	0.397495	0.690375	0.999998	9.03819	6.10836	15.1903	4.65956
HiC_scaffold_1	18490071	18490730	region497	0.604945	0.428984	0.999998	19.2061	6.10836	22.3386	15.8425
HiC_scaffold_1	18595543	18595885	region501	-0.241666	0.842743	0.999998	5.64887	4.07224	4.46772	3.72765
HiC_scaffold_1	18806077	18806797	region503	-1.75519	0.175515	0.999998	11.2977	4.07224	3.57418	0.931912
HiC_scaffold_1	18867358	18867649	region504	-1.55983	0.249948	0.999998	2.25955	11.1987	0.893545	3.72765
HiC_scaffold_1	18910281	18910575	region505	-2.44816	0.139794	0.999998	9.03819	1.01806	0.893545	0.931912
HiC_scaffold_1	18937122	18937999	region506	-0.107228	0.876632	0.999998	19.2061	15.2709	15.1903	16.7744
HiC_scaffold_1	18947736	18948351	region507	0.477426	0.357376	0.999998	24.855	24.4334	28.5934	40.0722
HiC_scaffold_1	18961177	18962743	region508	-0.152773	0.654844	0.999998	62.1375	78.3906	69.6965	56.8467
HiC_scaffold_1	19048166	19049398	region511	-0.0420286	0.928282	0.999998	41.8016	35.6321	27.6999	47.5275
HiC_scaffold_1	19074755	19075655	region512	0.726181	0.198555	0.999998	18.0764	19.3431	33.9547	27.9574
HiC_scaffold_1	19075869	19076159	region513	0.503142	0.661164	0.999998	2.25955	12.2167	18.7644	1.86382
HiC_scaffold_1	19130691	19130982	region516	-0.97066	0.466292	0.999998	1.12977	11.1987	4.46772	1.86382
HiC_scaffold_1	19137055	19137554	region517	1.66033	0.0299476	0.999998	6.77864	8.14448	28.5934	18.6382
HiC_scaffold_1	19143256	19144335	region518	-0.0972519	0.722723	0.999998	117.496	93.6615	98.2899	98.7827
HiC_scaffold_1	19156633	19157244	region519	2.65805	0.0157819	0.999998	4.51909	1.01806	25.9128	8.38721
HiC_scaffold_1	19157482	19157999	region520	-0.0498322	0.948787	0.999998	13.5573	17.307	22.3386	7.4553
HiC_scaffold_1	19162510	19163356	region521	0.0752716	0.895281	0.999998	15.8168	36.6501	30.3805	25.1616
HiC_scaffold_1	19176447	19177643	region523	-0.138463	0.79651	0.999998	21.4657	42.7585	23.2322	35.4127
HiC_scaffold_1	19186158	19186453	region524	0.228892	0.778927	0.999998	11.2977	11.1987	16.0838	10.251
HiC_scaffold_1	19187715	19188006	region525	-0.277901	0.767083	0.999998	5.64887	15.2709	8.0419	9.31912
HiC_scaffold_1	19227347	19228101	region526	0.470764	0.488115	0.999998	14.6871	14.2528	21.4451	18.6382
HiC_scaffold_1	19245882	19246947	region527	-0.114346	0.800446	0.999998	38.4123	43.7766	29.487	46.5956
HiC_scaffold_1	19251213	19251909	region528	0.0789976	0.863025	0.999998	44.0612	29.5237	40.2095	37.2765
HiC_scaffold_1	19693283	19693577	region534	0.126244	0.819086	0.999998	37.2825	18.3251	24.1257	36.3446
HiC_scaffold_1	19965338	19965642	region537	0.903031	0.215489	0.999998	11.2977	10.1806	20.5515	19.5702
HiC_scaffold_1	19977885	19978218	region538	-3.31819	0.0238365	0.999998	9.03819	9.16254	0.893545	0.931912
HiC_scaffold_1	20000880	20001615	region539	-0.551339	0.42959	0.999998	35.023	12.2167	11.6161	20.5021
HiC_scaffold_1	20052689	20053296	region541	-0.671093	0.399559	0.999998	21.4657	12.2167	7.14836	13.9787
HiC_scaffold_1	20112079	20113010	region542	0.263241	0.489904	0.999998	49.71	47.8488	50.0385	67.0977
HiC_scaffold_1	20143260	20143588	region544	0.875034	0.0249843	0.999998	44.0612	32.5779	79.5255	60.5743
HiC_scaffold_1	20148144	20148538	region545	-0.123694	0.880762	0.999998	10.168	18.3251	19.658	6.52339
HiC_scaffold_1	20155015	20155331	region546	-0.747741	0.508749	0.999998	11.2977	4.07224	5.36127	3.72765
HiC_scaffold_1	20207473	20207763	region548	0.891827	0.450963	0.999998	2.25955	6.10836	3.57418	12.1149
HiC_scaffold_1	20207941	20208926	region549	0.912217	0.352149	0.999998	1.12977	14.2528	11.6161	17.7063
HiC_scaffold_1	20214582	20215633	region550	0.402326	0.381742	0.999998	36.1527	34.614	60.761	32.6169
HiC_scaffold_1	20218706	20219183	region551	0.138529	0.813534	0.999998	24.855	21.3793	33.0612	17.7063
HiC_scaffold_1	20227835	20228126	region552	-0.234437	0.806889	0.999998	9.03819	9.16254	8.93545	6.52339
HiC_scaffold_1	20237140	20238538	region553	-0.324824	0.425494	0.999998	70.0459	52.9391	64.3352	33.5488
HiC_scaffold_1	20244923	20245258	region554	-0.0953254	0.805639	0.999998	67.7864	46.8307	44.6772	62.4381
HiC_scaffold_1	20306717	20307017	region555	-1.44187	0.203238	0.999998	4.51909	15.2709	2.68063	4.65956
HiC_scaffold_1	20347918	20348703	region559	-0.658459	0.648486	0.999998	6.77864	32.5779	3.57418	21.434
HiC_scaffold_1	20394127	20395248	region564	0.397988	0.486379	0.999998	27.1146	20.3612	19.658	42.868
HiC_scaffold_1	20405544	20405919	region565	1.46982	0.181179	0.999998	5.64887	2.03612	8.0419	13.0468
HiC_scaffold_1	20412370	20412900	region566	1.66608	0.0270939	0.999998	6.77864	8.14448	23.2322	24.2297
HiC_scaffold_1	20417614	20418085	region567	0.811158	0.0585296	0.999998	28.2443	33.596	50.932	57.7786
HiC_scaffold_1	20450371	20450853	region568	1.21759	0.0141631	0.999998	24.855	21.3793	35.7418	71.7573
HiC_scaffold_1	20513566	20515036	region569	-0.782904	0.0301683	0.999998	70.0459	85.517	38.4224	52.1871
HiC_scaffold_1	20524539	20525153	region570	0.0930247	0.925933	0.999998	16.9466	3.05418	5.36127	15.8425
HiC_scaffold_1	20537984	20538350	region571	-0.703858	0.325004	0.999998	10.168	38.6863	13.4032	16.7744
HiC_scaffold_1	20550271	20550627	region572	-0.258782	0.754761	0.999998	7.90841	25.4515	21.4451	6.52339
HiC_scaffold_1	20553990	20555623	region573	-0.135886	0.62656	0.999998	105.069	94.6795	87.5674	94.1231
HiC_scaffold_1	20642428	20642789	region575	-0.771416	0.506756	0.999998	11.2977	6.10836	0.893545	9.31912
HiC_scaffold_1	20651030	20651995	region576	-0.227114	0.80055	0.999998	9.03819	12.2167	10.7225	7.4553
HiC_scaffold_1	20683402	20684027	region577	-0.0774205	0.89091	0.999998	33.8932	19.3431	22.3386	27.9574
HiC_scaffold_1	20688769	20689187	region578	1.21114	0.16269	0.999998	5.64887	10.1806	8.93545	27.9574
HiC_scaffold_1	20706889	20707291	region579	1.43298	0.124261	0.999998	6.77864	4.07224	16.0838	13.0468
HiC_scaffold_1	20730750	20731533	region580	-0.78772	0.373059	0.999998	7.90841	20.3612	7.14836	9.31912
HiC_scaffold_1	20867911	20868205	region582	-1.15953	0.284441	0.999998	11.2977	7.12642	3.57418	4.65956
HiC_scaffold_1	21272004	21272330	region586	1.66271	0.210046	0.999998	2.25955	2.03612	9.82899	3.72765
HiC_scaffold_1	21399694	21400204	region588	-2.36147	0.0710986	0.999998	14.6871	4.07224	2.68063	0.931912
HiC_scaffold_1	21427202	21427496	region589	-0.468233	0.733004	0.999998	6.77864	2.03612	5.36127	0.931912
HiC_scaffold_1	21608472	21609157	region594	0.811653	0.0489901	0.999998	27.1146	42.7585	62.5481	60.5743
HiC_scaffold_1	21632431	21633168	region595	-0.797165	0.172551	0.999998	37.2825	27.4876	25.0193	12.1149
HiC_scaffold_1	21647064	21647790	region596	0.331759	0.547717	0.999998	21.4657	23.4154	29.487	27.0255
HiC_scaffold_1	22133864	22135752	region602	0.0861848	0.716936	0.999998	122.016	153.727	135.819	157.493
HiC_scaffold_1	22152248	22152649	region603	-0.645902	0.47916	0.999998	7.90841	16.289	7.14836	8.38721
HiC_scaffold_1	22165220	22167011	region604	-0.118498	0.547849	0.999998	237.252	193.431	191.219	205.021
HiC_scaffold_1	22178222	22178885	region605	-0.327697	0.665748	0.999998	16.9466	19.3431	22.3386	6.52339
HiC_scaffold_1	22276501	22276848	region608	-0.877102	0.435811	0.999998	9.03819	6.10836	3.57418	4.65956
HiC_scaffold_1	22331175	22332874	region609	-0.147763	0.671303	0.999998	55.3589	100.788	69.6965	71.7573
HiC_scaffold_1	22430006	22430447	region611	0.528448	0.358861	0.999998	15.8168	24.4334	33.0612	25.1616
HiC_scaffold_1	22430945	22431636	region612	-0.0101704	0.980238	0.999998	55.3589	38.6863	43.7837	49.3914
HiC_scaffold_1	22454650	22456536	region613	0.180018	0.413616	0.999998	149.13	164.926	198.367	157.493
HiC_scaffold_1	22459734	22460556	region614	0.12473	0.668998	0.999998	75.6948	98.7518	98.2899	92.2593
HiC_scaffold_1	22475017	22476133	region615	-0.0845082	0.840621	0.999998	47.4505	40.7224	40.2095	42.868
HiC_scaffold_1	22476275	22476900	region616	-0.0174193	0.974845	0.999998	25.9848	26.4695	31.2741	20.5021
HiC_scaffold_1	22481937	22482227	region617	0.734574	0.383028	0.999998	9.03819	9.16254	9.82899	20.5021
HiC_scaffold_1	22492996	22494473	region618	-0.0720943	0.817496	0.999998	70.0459	94.6795	75.0578	82.0083
HiC_scaffold_1	22509677	22510431	region619	0.148233	0.760514	0.999998	45.1909	24.4334	32.1676	44.7318
HiC_scaffold_1	22519647	22520074	region620	-0.800244	0.393544	0.999998	19.2061	8.14448	3.57418	12.1149
HiC_scaffold_1	22534853	22535314	region621	0.175123	0.724804	0.999998	41.8016	22.3973	33.0612	39.1403
HiC_scaffold_1	22560036	22560665	region622	-0.569469	0.466817	0.999998	11.2977	27.4876	19.658	6.52339
HiC_scaffold_1	22561798	22562092	region623	-0.698222	0.519711	0.999998	11.2977	5.0903	4.46772	5.59147
HiC_scaffold_1	22587249	22588758	region625	0.419049	0.101161	0.999998	117.496	92.6434	129.564	150.97
HiC_scaffold_1	22599198	22599800	region626	-0.346438	0.438688	0.999998	42.9314	42.7585	37.5289	29.8212
HiC_scaffold_1	22771160	22771481	region628	0.717831	0.393143	0.999998	9.03819	12.2167	7.14836	27.9574
HiC_scaffold_1	22787942	22788545	region629	1.04469	0.106419	0.999998	14.6871	12.2167	34.8482	20.5021
HiC_scaffold_1	22792737	22794299	region630	-0.226025	0.632142	0.999998	46.3207	38.6863	48.2514	24.2297
HiC_scaffold_1	22894618	22894912	region634	-1.67084	0.268561	0.999998	6.77864	2.03612	0.893545	1.86382
HiC_scaffold_1	22904478	22905589	region635	-0.357337	0.615297	0.999998	14.6871	21.3793	16.0838	12.1149
HiC_scaffold_1	22963661	22964819	region636	-0.137616	0.655319	0.999998	79.0841	143.546	114.374	88.5317
HiC_scaffold_1	23042977	23043313	region638	0.336114	0.784141	0.999998	9.03819	2.03612	1.78709	12.1149
HiC_scaffold_1	23104122	23104933	region639	-0.182939	0.803504	0.999998	15.8168	15.2709	13.4032	13.9787
HiC_scaffold_1	23111382	23111803	region640	-0.100249	0.92693	0.999998	3.38932	10.1806	7.14836	5.59147
HiC_scaffold_1	23137688	23138534	region642	0.109107	0.875544	0.999998	19.2061	19.3431	32.1676	9.31912
HiC_scaffold_1	23144271	23144808	region643	0.679026	0.412182	0.999998	9.03819	9.16254	16.0838	13.0468
HiC_scaffold_1	23146169	23146661	region644	1.44087	0.0740129	0.999998	11.2977	6.10836	35.7418	11.1829
HiC_scaffold_1	23154829	23155674	region645	-0.852804	0.321799	0.999998	21.4657	15.2709	2.68063	17.7063
HiC_scaffold_1	23252563	23253570	region648	-1.25254	0.224062	0.999998	13.5573	10.1806	8.0419	1.86382
HiC_scaffold_1	23304553	23304847	region649	-1.49928	0.337674	0.999998	6.77864	1.01806	1.78709	0.931912
HiC_scaffold_1	23336596	23336887	region650	-0.329904	0.757095	0.999998	5.64887	9.16254	7.14836	4.65956
HiC_scaffold_1	23490958	23491257	region654	0.174794	0.880248	0.999998	3.38932	7.12642	3.57418	8.38721
HiC_scaffold_1	23536808	23537853	region656	-1.05208	0.293667	0.999998	49.71	34.614	7.14836	33.5488
HiC_scaffold_1	23609737	23610163	region660	1.92022	0.148682	0.999998	2.25955	2.03612	13.4032	2.79574
HiC_scaffold_1	25811272	25812112	region668	0.0747241	0.891163	0.999998	24.855	25.4515	24.1257	28.8893
HiC_scaffold_1	26456360	26457197	region670	0.560781	0.587705	0.999998	9.03819	5.0903	16.9773	3.72765
HiC_scaffold_1	27398465	27399153	region673	0.121309	0.816092	0.999998	33.8932	22.3973	33.0612	27.9574
HiC_scaffold_1	27449573	27450716	region675	-1.4556	0.0133771	0.999998	37.2825	40.7224	8.0419	20.5021
HiC_scaffold_1	27637737	27638177	region679	-0.103993	0.934239	0.999998	4.51909	6.10836	8.93545	0.931912
HiC_scaffold_1	27676785	27677321	region680	-0.242814	0.572257	0.999998	54.2291	38.6863	42.8901	35.4127
HiC_scaffold_1	27688030	27688680	region681	0.392658	0.473905	0.999998	25.9848	19.3431	27.6999	31.685
HiC_scaffold_1	27689368	27689659	region682	-0.903468	0.255812	0.999998	11.2977	24.4334	8.93545	10.251
HiC_scaffold_1	27692487	27692838	region683	-0.174322	0.829811	0.999998	15.8168	12.2167	7.14836	17.7063
HiC_scaffold_1	27718813	27719763	region684	0.135053	0.792685	0.999998	47.4505	19.3431	37.5289	35.4127
HiC_scaffold_1	27726851	27727528	region685	2.29018	0.0386762	0.999998	3.38932	2.03612	16.0838	10.251
HiC_scaffold_1	27744727	27745017	region686	0.425563	0.700006	0.999998	6.77864	4.07224	9.82899	4.65956
HiC_scaffold_1	27747065	27747754	region687	0.00718797	0.991573	0.999998	19.2061	15.2709	19.658	14.9106
HiC_scaffold_1	27875067	27875533	region688	-0.0728762	0.938053	0.999998	10.168	8.14448	7.14836	10.251
HiC_scaffold_1	28342070	28342998	region691	0.652454	0.410105	0.999998	9.03819	11.1987	17.8709	13.9787
HiC_scaffold_1	28455502	28456574	region694	-0.425296	0.557474	0.999998	20.3359	16.289	17.8709	9.31912
HiC_scaffold_1	28525599	28526236	region696	-1.34744	0.159732	0.999998	7.90841	29.5237	1.78709	13.0468
HiC_scaffold_1	28535575	28536630	region697	-0.855081	0.215228	0.999998	18.0764	26.4695	10.7225	13.9787
HiC_scaffold_1	28554605	28555981	region698	0.416217	0.159244	0.999998	66.6566	83.4809	100.077	100.647
HiC_scaffold_1	28560866	28561407	region699	-0.0159895	0.978378	0.999998	25.9848	19.3431	21.4451	23.2978
HiC_scaffold_1	28577034	28577703	region700	0.0222677	0.978544	0.999998	9.03819	14.2528	11.6161	12.1149
HiC_scaffold_1	28594280	28594570	region701	0.407404	0.604963	0.999998	13.5573	9.16254	16.9773	13.0468
HiC_scaffold_1	28627030	28627997	region702	-0.500347	0.372512	0.999998	23.7252	36.6501	24.1257	18.6382
HiC_scaffold_1	28669042	28670127	region705	1.04827	0.105501	0.999998	29.3741	6.10836	44.6772	27.9574
HiC_scaffold_1	28677211	28678102	region706	0.0592074	0.919297	0.999998	20.3359	32.5779	38.4224	16.7744
HiC_scaffold_1	28714562	28714852	region707	0.0599077	0.956153	0.999998	10.168	3.05418	7.14836	6.52339
HiC_scaffold_1	28715012	28715380	region708	-1.45142	0.256721	0.999998	2.25955	15.2709	0.893545	5.59147
HiC_scaffold_1	28766487	28766781	region710	-0.662979	0.525935	0.999998	11.2977	6.10836	5.36127	5.59147
HiC_scaffold_1	28787736	28788604	region711	0.20597	0.751748	0.999998	11.2977	26.4695	21.4451	22.3659
HiC_scaffold_1	28812776	28813322	region712	-0.641763	0.503294	0.999998	11.2977	10.1806	4.46772	9.31912
HiC_scaffold_1	28847903	28848933	region713	0.508556	0.16118	0.999998	46.3207	50.903	76.8448	61.5062
HiC_scaffold_1	28852375	28852666	region714	-0.747771	0.219248	0.999998	33.8932	21.3793	16.9773	15.8425
HiC_scaffold_1	28860378	28860695	region715	0.141464	0.824647	0.999998	18.0764	18.3251	19.658	20.5021
HiC_scaffold_1	28875002	28875293	region716	-1.09015	0.423453	0.999998	1.12977	12.2167	5.36127	0.931912
HiC_scaffold_1	28916937	28917228	region717	-1.40701	0.275275	0.999998	2.25955	12.2167	1.78709	3.72765
HiC_scaffold_1	28921113	28921441	region718	0.0474276	0.9628	0.999998	4.51909	11.1987	10.7225	5.59147
HiC_scaffold_1	28952960	28953423	region719	0.306014	0.686631	0.999998	6.77864	23.4154	13.4032	24.2297
HiC_scaffold_1	28962112	28963588	region720	0.276962	0.289424	0.999998	90.3819	114.023	125.096	123.012
HiC_scaffold_1	28980890	28981788	region721	0.109641	0.777163	0.999998	42.9314	54.9752	52.7191	53.119
HiC_scaffold_1	28983566	28984170	region722	-0.169331	0.71973	0.999998	33.8932	40.7224	38.4224	27.9574
HiC_scaffold_1	29002949	29003869	region723	-0.0472871	0.923436	0.999998	47.4505	24.4334	36.6353	32.6169
HiC_scaffold_1	29012615	29013803	region724	0.178936	0.662187	0.999998	36.1527	52.9391	54.5062	46.5956
HiC_scaffold_1	29050665	29051364	region726	-0.0573253	0.894782	0.999998	53.0993	34.614	38.4224	45.6637
HiC_scaffold_1	29123599	29124144	region728	-0.359898	0.753288	0.999998	6.77864	7.12642	8.93545	1.86382
HiC_scaffold_1	29207048	29207342	region729	-1.48334	0.331155	0.999998	5.64887	2.03612	1.78709	0.931912
HiC_scaffold_1	29356901	29357960	region730	0.714552	0.302368	0.999998	11.2977	14.2528	19.658	22.3659
HiC_scaffold_1	29491721	29492376	region732	0.295314	0.799417	0.999998	32.7634	7.12642	35.7418	13.0468
HiC_scaffold_1	29504440	29505295	region733	-0.182671	0.586674	0.999998	75.6948	66.1739	66.1223	58.7105
HiC_scaffold_1	29548390	29549308	region735	0.067655	0.917645	0.999998	20.3359	17.307	14.2967	25.1616
HiC_scaffold_1	29611720	29612513	region736	0.677588	0.125439	0.999998	29.3741	34.614	41.9966	60.5743
HiC_scaffold_1	29620357	29621114	region737	0.089551	0.922371	0.999998	10.168	13.2348	3.57418	21.434
HiC_scaffold_1	29646832	29647372	region738	-0.448162	0.429685	0.999998	31.6336	24.4334	21.4451	19.5702
HiC_scaffold_1	29753056	29754055	region739	0.738313	0.329034	0.999998	13.5573	10.1806	11.6161	27.9574
HiC_scaffold_1	29956137	29956620	region742	-0.169663	0.884499	0.999998	2.25955	14.2528	1.78709	13.0468
HiC_scaffold_1	29977114	29977992	region744	0.326497	0.679149	0.999998	20.3359	6.10836	14.2967	18.6382
HiC_scaffold_1	30112039	30112667	region746	-0.683148	0.305062	0.999998	22.5955	21.3793	13.4032	13.9787
HiC_scaffold_1	30113785	30114277	region747	0.552452	0.558382	0.999998	12.4275	6.10836	22.3386	4.65956
HiC_scaffold_1	30151706	30152500	region748	-0.129669	0.799377	0.999998	40.6718	24.4334	29.487	29.8212
HiC_scaffold_1	30183719	30184673	region750	0.354547	0.564247	0.999998	21.4657	17.307	17.8709	31.685
HiC_scaffold_1	30196033	30197012	region751	0.70978	0.310367	0.999998	21.4657	8.14448	31.2741	16.7744
HiC_scaffold_1	30203101	30204257	region752	0.467626	0.531519	0.999998	11.2977	14.2528	23.2322	12.1149
HiC_scaffold_1	30211199	30211759	region753	0.95997	0.326946	0.999998	14.6871	1.01806	13.4032	16.7744
HiC_scaffold_1	30246158	30246448	region754	-1.3211	0.163553	0.999998	21.4657	8.14448	8.0419	3.72765
HiC_scaffold_1	30274852	30275174	region756	-0.259366	0.840659	0.999998	6.77864	2.03612	3.57418	3.72765
HiC_scaffold_1	30353739	30354325	region758	-0.326949	0.720338	0.999998	14.6871	8.14448	12.5096	5.59147
HiC_scaffold_1	30360272	30360566	region759	-1.68073	0.265972	0.999998	6.77864	2.03612	1.78709	0.931912
HiC_scaffold_1	30404810	30406503	region760	0.121005	0.76004	0.999998	70.0459	40.7224	71.4836	48.4594
HiC_scaffold_1	30429581	30430624	region761	0.0438036	0.902132	0.999998	65.5268	53.9572	67.0159	55.9147
HiC_scaffold_1	30441456	30442454	region762	-0.139876	0.795192	0.999998	20.3359	40.7224	27.6999	27.9574
HiC_scaffold_1	30450576	30451103	region764	1.14149	0.282764	0.999998	2.25955	7.12642	12.5096	8.38721
HiC_scaffold_1	30482896	30484002	region765	-1.34492	0.0617252	0.999998	29.3741	21.3793	14.2967	5.59147
HiC_scaffold_1	30507374	30508563	region766	0.12464	0.675896	0.999998	82.4734	88.5712	107.225	79.2126
HiC_scaffold_1	30520363	30520654	region767	-1.15815	0.215964	0.999998	7.90841	20.3612	8.0419	4.65956
HiC_scaffold_1	30521879	30522987	region768	0.477195	0.174572	0.999998	51.9696	93.6615	127.777	75.4849
HiC_scaffold_1	30605419	30605874	region771	-0.313962	0.74042	0.999998	9.03819	10.1806	8.93545	6.52339
HiC_scaffold_1	30638307	30639532	region772	-0.233855	0.730309	0.999998	38.4123	90.6073	67.9094	41.9361
HiC_scaffold_1	30650589	30652240	region773	0.124221	0.404678	0.999998	324.245	351.231	355.631	381.152
HiC_scaffold_1	30660093	30661556	region774	-0.0923661	0.842865	0.999998	27.1146	58.0294	41.9966	38.2084
HiC_scaffold_1	30666616	30667761	region775	0.088921	0.722456	0.999998	154.779	108.932	148.328	131.4
HiC_scaffold_1	30675041	30676917	region776	0.344254	0.272448	0.999998	63.2673	72.2822	91.1416	81.0764
HiC_scaffold_1	30685908	30686198	region777	0.948198	0.426624	0.999998	5.64887	2.03612	4.46772	10.251
HiC_scaffold_1	30730115	30731538	region779	0.208276	0.443783	0.999998	99.42	107.914	100.077	139.787
HiC_scaffold_1	30740011	30740464	region780	0.32992	0.415298	0.999998	39.5421	49.8849	44.6772	68.0296
HiC_scaffold_1	30769731	30771404	region781	0.0241751	0.921321	0.999998	115.237	136.42	132.245	123.944
HiC_scaffold_1	30780351	30780759	region782	-0.512355	0.536397	0.999998	29.3741	6.10836	9.82899	14.9106
HiC_scaffold_1	30803307	30805814	region783	0.2094	0.212934	0.999998	247.42	282.002	289.508	323.374
HiC_scaffold_1	30812226	30812532	region784	-0.879621	0.459845	0.999998	16.9466	3.05418	9.82899	0.931912
HiC_scaffold_1	30816013	30816317	region785	0.343858	0.636985	0.999998	10.168	19.3431	12.5096	25.1616
HiC_scaffold_1	30819904	30820848	region786	0.454444	0.270811	0.999998	35.023	40.7224	54.5062	49.3914
HiC_scaffold_1	30826410	30826701	region787	-1.03294	0.227485	0.999998	13.5573	16.289	7.14836	7.4553
HiC_scaffold_1	30842555	30843507	region788	-0.0025831	0.994331	0.999998	54.2291	60.0655	52.7191	61.5062
HiC_scaffold_1	30869116	30870219	region789	-0.131043	0.869185	0.999998	28.2443	6.10836	11.6161	19.5702
HiC_scaffold_1	30883284	30883671	region790	-0.86476	0.278802	0.999998	15.8168	17.307	10.7225	7.4553
HiC_scaffold_1	30900241	30900558	region791	0.995043	0.28613	0.999998	3.38932	10.1806	16.0838	11.1829
HiC_scaffold_1	30930403	30931620	region792	0.167644	0.482616	0.999998	116.367	130.312	139.393	137.923
HiC_scaffold_1	31010847	31011991	region793	-0.00805977	0.979012	0.999998	117.496	73.3003	84.8867	104.374
HiC_scaffold_1	31021119	31022269	region794	0.000454706	0.9986	0.999998	114.107	105.878	108.119	111.829
HiC_scaffold_1	31022677	31023158	region795	-0.379879	0.323783	0.999998	70.0459	53.9572	39.316	55.9147
HiC_scaffold_1	31031988	31033871	region796	-0.320841	0.0966288	0.999998	225.955	238.226	171.561	200.361
HiC_scaffold_1	31054562	31055827	region797	-0.568341	0.107984	0.999998	64.3971	107.914	66.1223	50.3233
HiC_scaffold_1	31055946	31056444	region798	0.0672232	0.902701	0.999998	25.9848	26.4695	20.5515	34.4808
HiC_scaffold_1	31069300	31070428	region799	-0.0695435	0.872648	0.999998	36.1527	51.921	35.7418	48.4594
HiC_scaffold_1	31083102	31084747	region800	0.0484057	0.75305	0.999998	321.985	315.598	341.334	317.782
HiC_scaffold_1	31097243	31098844	region801	-0.0301312	0.883641	0.999998	233.863	178.16	215.344	187.314
HiC_scaffold_1	31099503	31100258	region802	0.535171	0.0768776	0.999998	85.8628	62.1016	95.6093	118.353
HiC_scaffold_1	31104723	31106282	region803	0.474408	0.139207	0.999998	56.4887	74.3183	100.971	81.0764
HiC_scaffold_1	31119759	31120431	region804	0.78542	0.103043	0.999998	22.5955	30.5418	55.3998	36.3446
HiC_scaffold_1	31122760	31123050	region805	1.28748	0.158774	0.999998	5.64887	7.12642	8.93545	22.3659
HiC_scaffold_1	31133537	31133876	region806	0.538758	0.534257	0.999998	10.168	9.16254	20.5515	7.4553
HiC_scaffold_1	31137312	31138273	region807	0.695959	0.157267	0.999998	23.7252	26.4695	34.8482	46.5956
HiC_scaffold_1	31146846	31147155	region808	1.21464	0.188158	0.999998	6.77864	6.10836	21.4451	8.38721
HiC_scaffold_1	31168129	31168419	region809	1.1009	0.421456	0.999998	4.51909	1.01806	9.82899	1.86382
HiC_scaffold_1	31177216	31178247	region810	0.229409	0.409756	0.999998	101.68	82.4628	100.971	114.625
HiC_scaffold_1	31179279	31180048	region811	-0.0102804	0.975545	0.999998	72.3055	62.1016	63.4417	69.8934
HiC_scaffold_1	31187558	31187944	region812	-0.27898	0.761155	0.999998	21.4657	7.12642	19.658	3.72765
HiC_scaffold_1	31206186	31206601	region813	0.264745	0.713953	0.999998	24.855	8.14448	15.1903	24.2297
HiC_scaffold_1	31226221	31226511	region814	-0.548803	0.638242	0.999998	10.168	6.10836	0.893545	10.251
HiC_scaffold_1	31245235	31245530	region815	-1.02249	0.314682	0.999998	24.855	3.05418	8.0419	5.59147
HiC_scaffold_1	31245720	31246218	region816	0.461173	0.409427	0.999998	20.3359	21.3793	29.487	27.9574
HiC_scaffold_1	31259311	31259601	region817	0.0340427	0.974957	0.999998	14.6871	3.05418	15.1903	2.79574
HiC_scaffold_1	31279542	31280869	region818	0.756335	0.0594375	0.999998	38.4123	33.596	56.2933	65.2339
HiC_scaffold_1	31287311	31287602	region819	-0.435737	0.673593	0.999998	4.51909	15.2709	3.57418	11.1829
HiC_scaffold_1	31296845	31298327	region820	0.0125953	0.961866	0.999998	106.199	111.987	100.077	120.217
HiC_scaffold_1	31314918	31315212	region821	-0.0300347	0.977064	0.999998	15.8168	2.03612	8.93545	8.38721
HiC_scaffold_1	31387988	31389362	region822	1.23909	0.00213007	0.999998	27.1146	31.5598	67.9094	70.8253
HiC_scaffold_1	31419723	31420945	region823	-0.108395	0.849677	0.999998	24.855	26.4695	17.8709	29.8212
HiC_scaffold_1	31422154	31422600	region824	0.559113	0.59326	0.999998	6.77864	5.0903	5.36127	12.1149
HiC_scaffold_1	31425885	31426370	region825	0.899133	0.20636	0.999998	11.2977	11.1987	21.4451	20.5021
HiC_scaffold_1	31441829	31442236	region826	1.002	0.00504855	0.999998	37.2825	45.8127	89.3545	77.3487
HiC_scaffold_1	31457648	31458559	region827	0.48592	0.12399	0.999998	72.3055	93.6615	84.8867	148.174
HiC_scaffold_1	31466729	31467342	region828	0.168559	0.823739	0.999998	15.8168	13.2348	23.2322	9.31912
HiC_scaffold_1	31467619	31468994	region829	-0.766789	0.266123	0.999998	31.6336	15.2709	10.7225	16.7744
HiC_scaffold_1	31569735	31570511	region830	1.09637	0.203519	0.999998	7.90841	7.12642	10.7225	21.434
HiC_scaffold_1	31576163	31576929	region831	0.333293	0.619114	0.999998	20.3359	13.2348	15.1903	27.0255
HiC_scaffold_1	31583209	31583633	region832	-1.37677	0.111695	0.999998	14.6871	18.3251	8.0419	4.65956
HiC_scaffold_1	31629630	31629924	region835	0.395942	0.751144	0.999998	5.64887	2.03612	5.36127	4.65956
HiC_scaffold_1	31672102	31673365	region836	-0.0867829	0.863929	0.999998	39.5421	25.4515	33.9547	27.0255
HiC_scaffold_1	31680486	31680795	region837	-0.316021	0.684932	0.999998	10.168	20.3612	12.5096	12.1149
HiC_scaffold_1	31749335	31749683	region839	-1.17434	0.369806	0.999998	13.5573	1.01806	2.68063	3.72765
HiC_scaffold_1	32086402	32086696	region843	-0.0867487	0.930354	0.999998	13.5573	6.10836	3.57418	14.9106
HiC_scaffold_1	32731014	32731315	region847	-1.11732	0.380105	0.999998	7.90841	4.07224	1.78709	3.72765
HiC_scaffold_1	32747414	32748170	region848	-1.18698	0.219827	0.999998	14.6871	10.1806	7.14836	3.72765
HiC_scaffold_1	32810883	32811306	region849	0.687282	0.565712	0.999998	2.25955	6.10836	9.82899	3.72765
HiC_scaffold_1	32814048	32814899	region850	-0.85122	0.22083	0.999998	20.3359	22.3973	12.5096	11.1829
HiC_scaffold_1	32965837	32966148	region852	-0.188715	0.884285	0.999998	1.12977	8.14448	3.57418	4.65956
HiC_scaffold_1	33000623	33001403	region854	-0.0238444	0.953128	0.999998	50.8398	47.8488	38.4224	58.7105
HiC_scaffold_1	33003839	33004199	region855	-0.699718	0.203482	0.999998	39.5421	28.5057	25.9128	15.8425
HiC_scaffold_1	33080509	33081067	region858	0.971164	0.329284	0.999998	12.4275	2.03612	20.5515	7.4553
HiC_scaffold_1	33085888	33086182	region859	-1.58953	0.2589	0.999998	9.03819	2.03612	1.78709	1.86382
HiC_scaffold_1	33089684	33089975	region860	-2.07763	0.151506	0.999998	3.38932	8.14448	0.893545	1.86382
HiC_scaffold_1	33131409	33131700	region862	-0.319112	0.775915	0.999998	3.38932	10.1806	5.36127	5.59147
HiC_scaffold_1	33253412	33254364	region863	-0.513737	0.426467	0.999998	22.5955	28.5057	9.82899	26.0935
HiC_scaffold_1	33733367	33733719	region865	1.44074	0.0843848	0.999998	4.51909	9.16254	18.7644	18.6382
HiC_scaffold_1	33783124	33784110	region866	0.222266	0.767213	0.999998	14.6871	15.2709	8.93545	26.0935
HiC_scaffold_1	33876029	33877237	region867	-0.838929	0.0810492	0.999998	41.8016	44.7946	21.4451	27.0255
HiC_scaffold_1	33989044	33989935	region868	0.63973	0.296763	0.999998	13.5573	20.3612	23.2322	29.8212
HiC_scaffold_1	34009545	34010984	region870	0.555043	0.151435	0.999998	41.8016	40.7224	64.3352	56.8467
HiC_scaffold_1	34021904	34023686	region871	0.363951	0.228513	0.999998	79.0841	102.824	89.3545	145.378
HiC_scaffold_1	34045887	34046289	region872	1.42319	0.129795	0.999998	2.25955	9.16254	16.0838	14.9106
HiC_scaffold_1	34064980	34065723	region873	0.493881	0.628231	0.999998	6.77864	6.10836	12.5096	5.59147
HiC_scaffold_1	34105021	34106256	region874	0.0662357	0.849298	0.999998	63.2673	57.0113	65.2288	60.5743
HiC_scaffold_1	34158829	34159688	region876	-0.0644043	0.923318	0.999998	16.9466	20.3612	13.4032	22.3659
HiC_scaffold_1	34168688	34169250	region877	-0.953482	0.254894	0.999998	11.2977	20.3612	8.93545	7.4553
HiC_scaffold_1	34201378	34202075	region878	-0.306245	0.740221	0.999998	3.38932	23.4154	12.5096	9.31912
HiC_scaffold_1	34217704	34218065	region879	0.610374	0.645228	0.999998	4.51909	2.03612	8.0419	1.86382
HiC_scaffold_1	34591804	34592454	region881	-2.42133	0.0129421	0.999998	15.8168	18.3251	3.57418	2.79574
HiC_scaffold_1	34592606	34592896	region882	0.236068	0.84753	0.999998	4.51909	4.07224	2.68063	7.4553
HiC_scaffold_1	34599797	34600599	region883	1.06272	0.170007	0.999998	18.0764	4.07224	17.8709	27.9574
HiC_scaffold_1	35000116	35000434	region888	0.961046	0.373071	0.999998	7.90841	2.03612	9.82899	9.31912
HiC_scaffold_1	35000581	35000924	region889	-0.247111	0.853011	0.999998	7.90841	2.03612	0.893545	7.4553
HiC_scaffold_1	35043420	35043711	region892	-0.338338	0.792464	0.999998	1.12977	9.16254	3.57418	4.65956
HiC_scaffold_1	35062252	35062685	region893	0.0287433	0.980476	0.999998	4.51909	6.10836	8.0419	2.79574
HiC_scaffold_1	35100359	35101125	region895	-0.534901	0.423124	0.999998	16.9466	26.4695	16.9773	13.0468
HiC_scaffold_1	35130641	35130960	region898	-0.129831	0.840623	0.999998	23.7252	16.289	18.7644	17.7063
HiC_scaffold_1	35142985	35144791	region899	0.230763	0.44334	0.999998	93.7712	73.3003	111.693	83.8721
HiC_scaffold_1	35195088	35195578	region900	-1.04073	0.286684	0.999998	12.4275	10.1806	4.46772	6.52339
HiC_scaffold_1	35210724	35211645	region901	0.0697328	0.838231	0.999998	57.6184	68.21	67.9094	64.302
HiC_scaffold_1	35212553	35213438	region902	-0.15124	0.667565	0.999998	82.4734	60.0655	52.7191	75.4849
HiC_scaffold_1	35230506	35231863	region903	0.220924	0.297661	0.999998	170.596	148.637	175.135	196.634
HiC_scaffold_1	35239066	35239701	region904	-0.0183808	0.967474	0.999998	40.6718	43.7766	29.487	54.0509
HiC_scaffold_1	35320916	35321611	region905	-0.266973	0.592491	0.999998	42.9314	27.4876	30.3805	27.9574
HiC_scaffold_1	35360320	35361433	region906	-0.198774	0.695762	0.999998	25.9848	40.7224	32.1676	26.0935
HiC_scaffold_1	35382229	35382533	region907	0.766317	0.368599	0.999998	10.168	7.12642	10.7225	18.6382
HiC_scaffold_1	35404533	35405803	region909	-0.223183	0.517941	0.999998	90.3819	70.2461	51.8256	85.7359
HiC_scaffold_1	35429721	35430074	region910	-0.524553	0.66612	0.999998	2.25955	12.2167	1.78709	8.38721
HiC_scaffold_1	35458129	35458420	region911	-1.36166	0.248566	0.999998	5.64887	13.2348	0.893545	6.52339
HiC_scaffold_1	35477518	35478220	region912	-0.441645	0.104367	0.999998	116.367	114.023	87.5674	82.0083
HiC_scaffold_1	35517897	35519558	region913	-0.866582	0.454737	0.999998	50.8398	28.5057	6.25481	37.2765
HiC_scaffold_1	35613904	35614198	region915	-1.23486	0.0704877	0.999998	25.9848	23.4154	10.7225	10.251
HiC_scaffold_1	35614476	35615414	region916	-0.255698	0.613483	0.999998	30.5039	43.7766	21.4451	41.0041
HiC_scaffold_1	35617678	35618594	region917	-0.0991696	0.843335	0.999998	35.023	28.5057	32.1676	27.0255
HiC_scaffold_1	35668412	35669087	region919	-0.143823	0.838667	0.999998	16.9466	16.289	16.0838	13.9787
HiC_scaffold_1	35723763	35724673	region920	1.8387	0.011696	0.999998	9.03819	6.10836	24.1257	29.8212
HiC_scaffold_1	35732041	35732513	region921	1.44789	0.213722	0.999998	2.25955	4.07224	7.14836	10.251
HiC_scaffold_1	35744052	35744665	region922	-1.8084	0.0242219	0.999998	22.5955	22.3973	3.57418	9.31912
HiC_scaffold_1	35750273	35751297	region923	0.229238	0.707597	0.999998	29.3741	14.2528	31.2741	19.5702
HiC_scaffold_1	35950837	35951128	region926	-0.903851	0.406805	0.999998	9.03819	8.14448	2.68063	6.52339
HiC_scaffold_1	36048310	36048636	region927	-1.27876	0.247439	0.999998	6.77864	13.2348	1.78709	6.52339
HiC_scaffold_1	36050981	36051466	region928	-0.716727	0.348768	0.999998	19.2061	15.2709	11.6161	9.31912
HiC_scaffold_1	36079317	36079730	region929	-0.570458	0.59025	0.999998	10.168	6.10836	6.25481	4.65956
HiC_scaffold_1	36092132	36092647	region930	0.0300365	0.970193	0.999998	7.90841	20.3612	19.658	9.31912
HiC_scaffold_1	36518326	36519563	region931	0.156935	0.817296	0.999998	21.4657	12.2167	18.7644	18.6382
HiC_scaffold_1	36629630	36630420	region932	0.216655	0.514803	0.999998	67.7864	58.0294	71.4836	74.553
HiC_scaffold_1	36650123	36651134	region933	-0.206183	0.725906	0.999998	25.9848	22.3973	23.2322	18.6382
HiC_scaffold_1	36663554	36664756	region934	0.0381361	0.909358	0.999998	58.7482	79.4086	75.9513	66.1658
HiC_scaffold_1	36665726	36666629	region935	-0.0440739	0.91806	0.999998	39.5421	50.903	34.8482	53.119
HiC_scaffold_1	36691916	36692224	region936	-0.578478	0.54453	0.999998	14.6871	7.12642	8.93545	5.59147
HiC_scaffold_1	36695367	36696476	region937	0.703988	0.169638	0.999998	16.9466	31.5598	38.4224	41.0041
HiC_scaffold_1	36806389	36806679	region938	2.0942	0.0922484	0.999998	2.25955	2.03612	7.14836	11.1829
HiC_scaffold_1	36875060	36875897	region939	0.534623	0.434945	0.999998	13.5573	15.2709	25.9128	15.8425
HiC_scaffold_1	36883617	36884050	region940	-0.377174	0.709081	0.999998	4.51909	14.2528	8.93545	5.59147
HiC_scaffold_1	36942054	36942430	region942	-1.14707	0.303164	0.999998	18.0764	4.07224	8.0419	1.86382
HiC_scaffold_1	36971971	36972667	region944	-0.329869	0.628684	0.999998	31.6336	16.289	28.5934	9.31912
HiC_scaffold_1	36979181	36979515	region945	0.779062	0.355947	0.999998	6.77864	10.1806	14.2967	14.9106
HiC_scaffold_1	37011206	37011706	region947	-0.236691	0.727462	0.999998	19.2061	18.3251	18.7644	13.0468
HiC_scaffold_1	37048990	37049280	region949	1.20535	0.147369	0.999998	5.64887	10.1806	12.5096	24.2297
HiC_scaffold_1	37049393	37050069	region950	0.0344009	0.945734	0.999998	37.2825	24.4334	29.487	33.5488
HiC_scaffold_1	37071087	37072826	region951	0.429102	0.411399	0.999998	24.855	25.4515	26.8063	41.0041
HiC_scaffold_1	37148353	37149704	region952	-0.649607	0.26352	0.999998	38.4123	24.4334	25.9128	13.9787
HiC_scaffold_1	37226316	37227413	region953	0.338488	0.315793	0.999998	58.7482	58.0294	78.6319	68.9615
HiC_scaffold_1	37251690	37252110	region954	-0.670488	0.486436	0.999998	14.6871	7.12642	8.0419	5.59147
HiC_scaffold_1	37272356	37272970	region956	-1.20098	0.146309	0.999998	10.168	27.4876	7.14836	9.31912
HiC_scaffold_1	37309967	37310324	region957	-0.629001	0.324692	0.999998	27.1146	25.4515	9.82899	24.2297
HiC_scaffold_1	37726949	37727899	region958	-0.794662	0.321541	0.999998	24.855	10.1806	8.93545	11.1829
HiC_scaffold_1	37902918	37903701	region960	0.435748	0.579977	0.999998	5.64887	20.3612	21.4451	13.9787
HiC_scaffold_1	37939445	37939736	region961	-0.972993	0.404523	0.999998	3.38932	14.2528	7.14836	1.86382
HiC_scaffold_1	37940000	37940513	region962	-0.126808	0.894331	0.999998	6.77864	16.289	3.57418	17.7063
HiC_scaffold_1	37990873	37991260	region964	-0.044738	0.965957	0.999998	6.77864	8.14448	10.7225	3.72765
HiC_scaffold_1	38321858	38322386	region966	0.434786	0.646441	0.999998	11.2977	5.0903	7.14836	14.9106
HiC_scaffold_1	38651039	38651407	region969	0.159372	0.858997	0.999998	13.5573	6.10836	12.5096	9.31912
HiC_scaffold_1	38653833	38654680	region970	-0.257689	0.664896	0.999998	37.2825	18.3251	29.487	16.7744
HiC_scaffold_1	38726460	38727493	region971	-0.244035	0.467141	0.999998	75.6948	68.21	58.0804	63.37
HiC_scaffold_1	38728496	38729527	region972	-0.311998	0.300685	0.999998	92.6414	95.6976	66.1223	85.7359
HiC_scaffold_1	38817974	38819148	region973	-0.201411	0.648863	0.999998	47.4505	36.6501	35.7418	37.2765
HiC_scaffold_1	38999105	39000106	region975	0.691356	0.415723	0.999998	6.77864	12.2167	21.4451	9.31912
HiC_scaffold_1	39103401	39103691	region976	0.241035	0.825602	0.999998	4.51909	9.16254	13.4032	2.79574
HiC_scaffold_1	39465028	39466193	region979	-0.125288	0.743407	0.999998	74.565	47.8488	65.2288	46.5956
HiC_scaffold_1	39540461	39541246	region980	0.368909	0.702596	0.999998	14.6871	3.05418	14.2967	8.38721
HiC_scaffold_1	39619790	39620084	region985	-1.65956	0.228726	0.999998	13.5573	1.01806	1.78709	2.79574
HiC_scaffold_1	39755395	39756065	region986	1.4727	0.2323	0.999998	1.12977	6.10836	2.68063	17.7063
HiC_scaffold_1	39826360	39826651	region987	-2.21017	0.119809	0.999998	4.51909	8.14448	0.893545	1.86382
HiC_scaffold_1	39832240	39832728	region988	1.58932	0.162768	0.999998	2.25955	4.07224	8.93545	10.251
HiC_scaffold_1	39851768	39852482	region989	0.582189	0.437251	0.999998	13.5573	10.1806	21.4451	13.9787
HiC_scaffold_1	39869324	39870925	region990	0.218092	0.280447	0.999998	181.893	173.07	223.386	189.178
HiC_scaffold_1	39875473	39876583	region991	0.115221	0.843494	0.999998	18.0764	26.4695	23.2322	25.1616
HiC_scaffold_1	39879224	39879626	region992	0.451483	0.686409	0.999998	11.2977	2.03612	14.2967	3.72765
HiC_scaffold_1	39896427	39897167	region993	0.156355	0.802848	0.999998	11.2977	39.7043	36.6353	20.5021
HiC_scaffold_1	40037424	40037714	region994	1.35191	0.369648	0.999998	1.12977	2.03612	6.25481	1.86382
HiC_scaffold_1	40119908	40120804	region995	0.820342	0.208866	0.999998	13.5573	14.2528	28.5934	20.5021
HiC_scaffold_1	40157178	40157550	region997	1.12417	0.235182	0.999998	5.64887	6.10836	9.82899	15.8425
HiC_scaffold_1	40199341	40199742	region998	0.117849	0.921652	0.999998	6.77864	4.07224	9.82899	1.86382
HiC_scaffold_1	40205040	40205330	region999	0.549974	0.670583	0.999998	2.25955	5.0903	8.93545	1.86382
HiC_scaffold_1	40220984	40221474	region1001	-1.45021	0.194982	0.999998	6.77864	13.2348	1.78709	5.59147
HiC_scaffold_1	40224731	40225021	region1002	1.61434	0.277801	0.999998	2.25955	1.01806	8.0419	1.86382
HiC_scaffold_1	40243436	40243727	region1004	-1.69857	0.159951	0.999998	4.51909	13.2348	1.78709	3.72765
HiC_scaffold_1	40249731	40250022	region1005	-1.13985	0.315578	0.999998	9.03819	7.12642	2.68063	4.65956
HiC_scaffold_1	40257044	40257694	region1007	-1.16537	0.389391	0.999998	1.12977	13.2348	0.893545	5.59147
HiC_scaffold_1	40372220	40372893	region1009	-2.11302	0.0854619	0.999998	2.25955	21.3793	1.78709	3.72765
HiC_scaffold_1	40452752	40453488	region1010	0.434941	0.149607	0.999998	88.1223	62.1016	101.864	100.647
HiC_scaffold_1	40498333	40498867	region1011	0.241405	0.644102	0.999998	31.6336	22.3973	36.6353	27.0255
HiC_scaffold_1	40503003	40503655	region1012	-0.454537	0.352156	0.999998	32.7634	46.8307	34.8482	23.2978
HiC_scaffold_1	40575631	40576195	region1013	-0.704059	0.356311	0.999998	15.8168	18.3251	10.7225	10.251
HiC_scaffold_1	40608111	40608903	region1014	-0.678044	0.143032	0.999998	66.6566	37.6682	25.0193	40.0722
HiC_scaffold_1	40639642	40639936	region1015	-1.10079	0.246554	0.999998	11.2977	14.2528	3.57418	8.38721
HiC_scaffold_1	40717882	40720186	region1016	-0.0326749	0.872086	0.999998	213.527	175.106	193.899	185.451
HiC_scaffold_1	40738030	40739074	region1017	-0.274054	0.641535	0.999998	18.0764	34.614	23.2322	20.5021
HiC_scaffold_1	40754545	40754835	region1018	0.479436	0.691827	0.999998	4.51909	4.07224	2.68063	9.31912
HiC_scaffold_1	40837572	40838169	region1019	0.0995499	0.793585	0.999998	46.3207	54.9752	50.932	57.7786
HiC_scaffold_1	40839951	40841593	region1020	-0.171233	0.528286	0.999998	109.588	107.914	105.438	87.5998
HiC_scaffold_1	40967434	40968885	region1024	-0.105815	0.679821	0.999998	125.405	114.023	119.735	102.51
HiC_scaffold_1	40988017	40988651	region1025	0.601594	0.446236	0.999998	6.77864	15.2709	19.658	13.9787
HiC_scaffold_1	41025642	41026104	region1026	-0.141407	0.896179	0.999998	10.168	4.07224	4.46772	8.38721
HiC_scaffold_1	41098035	41098825	region1027	-0.166964	0.815853	0.999998	11.2977	23.4154	14.2967	16.7744
HiC_scaffold_1	41132410	41132704	region1028	-0.356197	0.759991	0.999998	10.168	4.07224	1.78709	9.31912
HiC_scaffold_1	41326539	41326948	region1030	-0.342182	0.719655	0.999998	6.77864	15.2709	4.46772	13.0468
HiC_scaffold_1	41345841	41346135	region1031	0.712017	0.567168	0.999998	4.51909	5.0903	0.893545	14.9106
HiC_scaffold_1	41377171	41377571	region1032	0.27527	0.774921	0.999998	5.64887	10.1806	7.14836	12.1149
HiC_scaffold_1	41490120	41490964	region1037	-0.100371	0.884231	0.999998	16.9466	17.307	15.1903	16.7744
HiC_scaffold_1	41497206	41497773	region1038	-0.370039	0.733165	0.999998	13.5573	4.07224	10.7225	2.79574
HiC_scaffold_1	41521825	41522371	region1039	1.44973	0.194427	0.999998	2.25955	6.10836	4.46772	18.6382
HiC_scaffold_1	41639350	41640566	region1042	0.444163	0.384067	0.999998	31.6336	21.3793	41.1031	30.7531
HiC_scaffold_1	41667031	41667380	region1044	-0.0198182	0.984624	0.999998	5.64887	9.16254	5.36127	9.31912
HiC_scaffold_1	41708739	41709113	region1047	-0.369233	0.759573	0.999998	4.51909	7.12642	7.14836	1.86382
HiC_scaffold_1	41722874	41724086	region1048	-0.779058	0.0338042	0.999998	66.6566	77.3725	39.316	44.7318
HiC_scaffold_1	41761492	41762161	region1049	-0.746486	0.434441	0.999998	23.7252	4.07224	7.14836	9.31912
HiC_scaffold_1	41782096	41782594	region1050	0.542558	0.500266	0.999998	9.03819	14.2528	8.93545	25.1616
HiC_scaffold_1	41789307	41790507	region1051	0.432278	0.310988	0.999998	58.7482	27.4876	60.761	54.9828
HiC_scaffold_1	41806197	41807129	region1053	-0.452823	0.393903	0.999998	41.8016	31.5598	36.6353	16.7744
HiC_scaffold_1	41808781	41809332	region1054	0.349279	0.625169	0.999998	12.4275	16.289	13.4032	23.2978
HiC_scaffold_1	41822605	41824033	region1055	0.0994507	0.837789	0.999998	28.2443	34.614	35.7418	31.685
HiC_scaffold_1	41831638	41832180	region1056	1.07451	0.190363	0.999998	13.5573	5.0903	26.8063	12.1149
HiC_scaffold_1	41840773	41841398	region1057	-1.66772	0.0243391	0.999998	22.5955	26.4695	9.82899	5.59147
HiC_scaffold_1	41846252	41847651	region1058	0.0415169	0.890383	0.999998	84.733	101.806	76.8448	115.557
HiC_scaffold_1	41853748	41854482	region1059	0.0261938	0.943521	0.999998	64.3971	48.8669	52.7191	62.4381
HiC_scaffold_1	41855189	41855658	region1060	-0.497866	0.331607	0.999998	35.023	38.6863	18.7644	33.5488
HiC_scaffold_1	41912617	41913054	region1061	0.308239	0.722825	0.999998	9.03819	10.1806	8.93545	14.9106
HiC_scaffold_1	41997205	41997680	region1062	0.140139	0.892739	0.999998	14.6871	2.03612	8.93545	9.31912
HiC_scaffold_1	42018792	42019082	region1063	2.52509	0.0608921	0.999998	1.12977	2.03612	5.36127	13.0468
HiC_scaffold_1	42020101	42020646	region1064	1.94245	0.141678	0.999998	1.12977	3.05418	12.5096	3.72765
HiC_scaffold_1	42099894	42100822	region1065	-0.244222	0.688418	0.999998	16.9466	31.5598	18.7644	22.3659
HiC_scaffold_1	42105677	42106486	region1066	0.0264294	0.953836	0.999998	33.8932	38.6863	33.9547	40.0722
HiC_scaffold_1	42298098	42298937	region1068	-0.306577	0.668803	0.999998	32.7634	12.2167	26.8063	9.31912
HiC_scaffold_1	42337821	42338315	region1069	0.351392	0.695452	0.999998	9.03819	8.14448	10.7225	11.1829
HiC_scaffold_1	42340172	42340531	region1070	0.381223	0.737514	0.999998	2.25955	8.14448	7.14836	6.52339
HiC_scaffold_1	42527224	42527897	region1071	0.390775	0.515031	0.999998	15.8168	22.3973	23.2322	27.0255
HiC_scaffold_1	42530668	42530959	region1072	0.474338	0.579198	0.999998	4.51909	16.289	16.0838	13.0468
HiC_scaffold_1	42541803	42542949	region1073	0.275639	0.509579	0.999998	31.6336	53.9572	51.8256	52.1871
HiC_scaffold_1	43530905	43531997	region1076	1.02015	0.110883	0.999998	16.9466	10.1806	26.8063	27.9574
HiC_scaffold_1	43532179	43532470	region1077	0.494501	0.566524	0.999998	9.03819	9.16254	9.82899	15.8425
HiC_scaffold_1	43639572	43640033	region1078	-1.0491	0.295734	0.999998	22.5955	4.07224	5.36127	7.4553
HiC_scaffold_1	43786248	43787052	region1080	0.224052	0.672883	0.999998	19.2061	36.6501	37.5289	27.9574
HiC_scaffold_1	43792348	43793185	region1081	-0.195171	0.767536	0.999998	18.0764	23.4154	24.1257	12.1149
HiC_scaffold_1	43913015	43913449	region1083	0.25321	0.802881	0.999998	5.64887	8.14448	6.25481	10.251
HiC_scaffold_1	43937329	43938417	region1084	-0.223332	0.210791	0.999998	264.367	248.407	212.664	226.455
HiC_scaffold_1	43939003	43939796	region1085	0.0911246	0.713944	0.999998	140.092	110.968	143.861	123.012
HiC_scaffold_1	44002423	44002713	region1086	0.95586	0.409486	0.999998	4.51909	3.05418	6.25481	8.38721
HiC_scaffold_1	44049062	44050115	region1087	-0.169196	0.774246	0.999998	22.5955	25.4515	25.0193	17.7063
HiC_scaffold_1	44209852	44211737	region1088	0.161705	0.361679	0.999998	227.084	245.352	247.512	281.438
HiC_scaffold_1	44230338	44230816	region1089	1.44486	0.183103	0.999998	2.25955	6.10836	6.25481	16.7744
HiC_scaffold_1	44312336	44312954	region1090	0.0861556	0.766673	0.999998	91.5116	84.4989	102.758	83.8721
HiC_scaffold_1	44314165	44314461	region1091	-0.490481	0.273931	0.999998	41.8016	51.921	26.8063	40.0722
HiC_scaffold_1	44321531	44321821	region1092	0.819137	0.343469	0.999998	5.64887	12.2167	22.3386	9.31912
HiC_scaffold_1	44330966	44331474	region1093	-1.05783	0.126389	0.999998	29.3741	18.3251	9.82899	13.0468
HiC_scaffold_1	44341248	44343521	region1094	-0.402096	0.0400293	0.999998	220.306	220.919	167.093	166.812
HiC_scaffold_1	44349424	44350697	region1095	-0.377385	0.187676	0.999998	138.962	104.86	110.8	76.4168
HiC_scaffold_1	44351069	44351638	region1096	-0.259797	0.597955	0.999998	27.1146	46.8307	33.0612	28.8893
HiC_scaffold_1	44358454	44360107	region1097	-0.0805133	0.731656	0.999998	132.183	162.89	130.458	149.106
HiC_scaffold_1	44369215	44370503	region1098	0.111388	0.592531	0.999998	173.985	175.106	206.409	170.54
HiC_scaffold_1	44374298	44374902	region1099	-0.121223	0.766438	0.999998	39.5421	88.5712	68.8029	49.3914
HiC_scaffold_1	44404135	44405505	region1100	0.370613	0.192008	0.999998	74.565	113.005	132.245	110.898
HiC_scaffold_1	44431652	44432814	region1101	0.120213	0.560462	0.999998	172.855	202.594	182.283	226.455
HiC_scaffold_1	44439784	44440466	region1102	0.0128521	0.959885	0.999998	126.535	118.095	140.287	106.238
HiC_scaffold_1	44441248	44443384	region1103	-0.114966	0.463115	0.999998	397.68	434.711	332.399	437.067
HiC_scaffold_1	44455678	44456110	region1104	-0.16295	0.837591	0.999998	14.6871	19.3431	5.36127	25.1616
HiC_scaffold_1	44461347	44462765	region1105	0.00408974	0.988165	0.999998	92.6414	103.842	93.8222	103.442
HiC_scaffold_1	44467837	44469276	region1106	0.0175492	0.951076	0.999998	88.1223	93.6615	98.2899	85.7359
HiC_scaffold_1	44474822	44475112	region1107	0.865397	0.439988	0.999998	6.77864	5.0903	19.658	1.86382
HiC_scaffold_1	44488600	44488890	region1108	-0.216599	0.817519	0.999998	11.2977	11.1987	3.57418	15.8425
HiC_scaffold_1	44498618	44499702	region1109	-0.113048	0.807803	0.999998	39.5421	40.7224	26.8063	47.5275
HiC_scaffold_1	44510659	44511072	region1110	1.19975	0.101781	0.999998	5.64887	16.289	33.0612	17.7063
HiC_scaffold_1	44517634	44517924	region1111	2.29666	0.0676183	0.999998	1.12977	3.05418	15.1903	5.59147
HiC_scaffold_1	44535748	44536039	region1112	-0.445872	0.600856	0.999998	7.90841	19.3431	8.93545	11.1829
HiC_scaffold_1	44555861	44556627	region1114	0.0428907	0.93391	0.999998	32.7634	26.4695	36.6353	24.2297
HiC_scaffold_1	44569490	44569980	region1115	-0.359657	0.527447	0.999998	35.023	23.4154	28.5934	16.7744
HiC_scaffold_1	44590170	44590808	region1116	0.618343	0.26781	0.999998	27.1146	16.289	40.2095	26.0935
HiC_scaffold_1	44603800	44604212	region1117	0.65221	0.446254	0.999998	5.64887	12.2167	15.1903	13.0468
HiC_scaffold_1	44610164	44611035	region1118	0.20568	0.638476	0.999998	30.5039	46.8307	42.8901	46.5956
HiC_scaffold_1	44618604	44619068	region1119	0.662746	0.366355	0.999998	14.6871	12.2167	31.2741	11.1829
HiC_scaffold_1	44638794	44640389	region1120	0.56558	0.0838542	0.999998	51.9696	63.1197	84.8867	85.7359
HiC_scaffold_1	44651786	44653399	region1121	-0.251192	0.417099	0.999998	76.8246	101.806	80.419	69.8934
HiC_scaffold_1	44659209	44660769	region1122	0.259208	0.335841	0.999998	93.7712	164.926	168.88	141.651
HiC_scaffold_1	44680477	44680847	region1123	-0.287073	0.58318	0.999998	38.4123	26.4695	22.3386	30.7531
HiC_scaffold_1	44686106	44687065	region1124	0.0940803	0.729972	0.999998	107.328	92.6434	115.267	97.8508
HiC_scaffold_1	44696393	44697328	region1125	-0.476294	0.125638	0.999998	98.2903	83.4809	63.4417	67.0977
HiC_scaffold_1	44697448	44698035	region1126	-0.134214	0.748552	0.999998	42.9314	49.8849	48.2514	36.3446
HiC_scaffold_1	44707283	44709238	region1127	0.0786295	0.792596	0.999998	100.55	95.6976	128.67	78.2806
HiC_scaffold_1	44725403	44725802	region1128	0.677232	0.469987	0.999998	15.8168	4.07224	25.9128	5.59147
HiC_scaffold_1	44727898	44728273	region1129	-0.226817	0.769902	0.999998	27.1146	8.14448	19.658	10.251
HiC_scaffold_1	44776035	44777218	region1130	-0.306572	0.456635	0.999998	40.6718	66.1739	43.7837	42.868
HiC_scaffold_1	44809599	44810098	region1131	0.0603373	0.850669	0.999998	93.7712	63.1197	86.6738	76.4168
HiC_scaffold_1	44814799	44815614	region1132	-0.0319641	0.976775	0.999998	23.7252	25.4515	7.14836	41.0041
HiC_scaffold_1	44820757	44821135	region1133	0.794495	0.405409	0.999998	11.2977	3.05418	11.6161	13.0468
HiC_scaffold_1	44852562	44852852	region1135	0.806001	0.536104	0.999998	1.12977	5.0903	3.57418	7.4553
HiC_scaffold_1	44863316	44863607	region1136	-0.815062	0.452771	0.999998	7.90841	8.14448	4.46772	4.65956
HiC_scaffold_1	44864986	44865277	region1137	-0.952793	0.474636	0.999998	1.12977	11.1987	1.78709	4.65956
HiC_scaffold_1	44870783	44871388	region1138	0.229113	0.872753	0.999998	2.25955	29.5237	19.658	17.7063
HiC_scaffold_1	44872709	44873676	region1139	0.129535	0.788132	0.999998	32.7634	30.5418	38.4224	30.7531
HiC_scaffold_1	44904420	44904714	region1142	-0.06766	0.897768	0.999998	36.1527	23.4154	25.0193	31.685
HiC_scaffold_1	44917266	44918455	region1143	-0.339964	0.34152	0.999998	72.3055	68.21	66.1223	44.7318
HiC_scaffold_1	44918794	44920116	region1144	0.389611	0.250539	0.999998	62.1375	64.1378	100.077	65.2339
HiC_scaffold_1	44931268	44931689	region1145	0.0388591	0.962214	0.999998	4.51909	25.4515	15.1903	15.8425
HiC_scaffold_1	44947054	44947451	region1146	0.498876	0.638159	0.999998	4.51909	7.12642	5.36127	11.1829
HiC_scaffold_1	44962079	44962594	region1147	-0.414867	0.808316	0.999998	27.1146	1.01806	8.93545	12.1149
HiC_scaffold_1	44971259	44972983	region1148	-0.0502721	0.792751	0.999998	245.161	201.576	208.196	222.727
HiC_scaffold_1	45006814	45007836	region1149	-0.24373	0.466471	0.999998	125.405	65.1558	85.7803	74.553
HiC_scaffold_1	45261378	45261832	region1150	-0.703529	0.341389	0.999998	14.6871	22.3973	10.7225	12.1149
HiC_scaffold_1	45290481	45291050	region1151	-0.907874	0.194543	0.999998	12.4275	38.6863	13.4032	13.9787
HiC_scaffold_1	45294305	45295214	region1152	-0.0235172	0.958883	0.999998	71.1757	27.4876	51.8256	44.7318
HiC_scaffold_1	45301570	45302610	region1153	-0.066	0.880969	0.999998	32.7634	51.921	41.9966	39.1403
HiC_scaffold_1	45322879	45323561	region1154	-0.382355	0.440764	0.999998	31.6336	39.7043	25.0193	29.8212
HiC_scaffold_1	45535425	45535716	region1156	-1.38483	0.247619	0.999998	4.51909	14.2528	6.25481	0.931912
HiC_scaffold_1	45535880	45536170	region1157	1.07003	0.335386	0.999998	6.77864	2.03612	7.14836	11.1829
HiC_scaffold_1	45754458	45755077	region1158	-1.25674	0.131799	0.999998	23.7252	13.2348	10.7225	4.65956
HiC_scaffold_1	45875084	45875471	region1159	0.207383	0.84161	0.999998	10.168	4.07224	10.7225	5.59147
HiC_scaffold_1	45909077	45909866	region1160	0.956109	0.203278	0.999998	7.90841	12.2167	20.5515	18.6382
HiC_scaffold_1	45910704	45911355	region1161	0.212566	0.801421	0.999998	16.9466	6.10836	10.7225	15.8425
HiC_scaffold_1	45927616	45928256	region1162	0.481911	0.614299	0.999998	9.03819	8.14448	4.46772	19.5702
HiC_scaffold_1	45965395	45965686	region1164	-1.12504	0.184949	0.999998	12.4275	19.3431	7.14836	7.4553
HiC_scaffold_1	45973522	45974487	region1165	0.487333	0.273697	0.999998	45.1909	25.4515	47.3579	51.2552
HiC_scaffold_1	45983216	45984260	region1166	0.242386	0.567132	0.999998	36.1527	41.7404	42.8901	49.3914
HiC_scaffold_1	45992396	45992794	region1167	-0.384703	0.65623	0.999998	18.0764	8.14448	12.5096	7.4553
HiC_scaffold_1	45999655	46000847	region1168	-0.2693	0.452731	0.999998	81.3437	60.0655	48.2514	68.9615
HiC_scaffold_1	46028321	46029339	region1170	0.263218	0.610881	0.999998	24.855	27.4876	33.9547	28.8893
HiC_scaffold_1	46039055	46040355	region1171	0.362517	0.312612	0.999998	66.6566	53.9572	58.0804	96.9189
HiC_scaffold_1	46068345	46068738	region1172	0.487929	0.616816	0.999998	2.25955	16.289	18.7644	7.4553
HiC_scaffold_1	46070832	46071328	region1173	0.371738	0.668265	0.999998	6.77864	12.2167	10.7225	13.9787
HiC_scaffold_1	46102904	46103581	region1175	0.423727	0.571996	0.999998	6.77864	22.3973	14.2967	25.1616
HiC_scaffold_1	46103763	46104053	region1176	2.24542	0.1073	0.999998	2.25955	1.01806	11.6161	3.72765
HiC_scaffold_1	46106280	46106758	region1177	-0.999778	0.212097	0.999998	28.2443	10.1806	10.7225	8.38721
HiC_scaffold_1	46111507	46111839	region1178	-0.0746982	0.921097	0.999998	10.168	20.3612	16.9773	12.1149
HiC_scaffold_1	46191383	46192018	region1179	-0.0666337	0.94807	0.999998	10.168	10.1806	1.78709	17.7063
HiC_scaffold_1	46216634	46217396	region1180	-0.135371	0.865511	0.999998	15.8168	11.1987	15.1903	9.31912
HiC_scaffold_1	46254428	46254781	region1181	0.355338	0.791723	0.999998	2.25955	4.07224	6.25481	1.86382
HiC_scaffold_1	46533659	46534994	region1182	-0.258787	0.489141	0.999998	57.6184	59.0475	51.8256	45.6637
HiC_scaffold_1	47024191	47025038	region1184	-0.0592662	0.86919	0.999998	50.8398	74.3183	59.8675	60.5743
HiC_scaffold_1	47038030	47038324	region1185	-0.773836	0.340172	0.999998	18.0764	13.2348	8.0419	10.251
HiC_scaffold_1	47038811	47039696	region1186	-0.0622096	0.885912	0.999998	50.8398	37.6682	50.0385	34.4808
HiC_scaffold_1	47065919	47066316	region1187	-0.325529	0.778524	0.999998	3.38932	9.16254	3.57418	6.52339
HiC_scaffold_1	47394244	47395590	region1190	-0.25524	0.64292	0.999998	24.855	31.5598	26.8063	20.5021
HiC_scaffold_1	47459156	47460034	region1191	0.816603	0.159464	0.999998	33.8932	11.1987	28.5934	50.3233
HiC_scaffold_1	47464116	47464470	region1192	1.30606	0.335277	0.999998	4.51909	1.01806	11.6161	1.86382
HiC_scaffold_1	47486646	47487546	region1193	0.589164	0.381035	0.999998	7.90841	31.5598	41.1031	18.6382
HiC_scaffold_1	47494616	47496935	region1194	0.186337	0.431851	0.999998	128.794	187.323	201.941	158.425
HiC_scaffold_1	47536197	47537116	region1195	0.407085	0.305384	0.999998	47.4505	43.7766	46.4643	74.553
HiC_scaffold_1	47537615	47539045	region1196	-0.241869	0.418186	0.999998	82.4734	106.896	84.8867	75.4849
HiC_scaffold_1	47677931	47678767	region1197	-0.270538	0.650503	0.999998	25.9848	24.4334	26.8063	14.9106
HiC_scaffold_1	47695502	47696995	region1198	0.0113819	0.979948	0.999998	40.6718	33.596	39.316	35.4127
HiC_scaffold_1	47762970	47763282	region1199	0.058458	0.956115	0.999998	6.77864	7.12642	10.7225	3.72765
HiC_scaffold_1	48125031	48125723	region1200	-0.343477	0.696471	0.999998	7.90841	17.307	13.4032	6.52339
HiC_scaffold_1	48159922	48160678	region1201	0.669082	0.419539	0.999998	7.90841	15.2709	29.487	7.4553
HiC_scaffold_1	48186769	48188115	region1203	0.00479731	0.991393	0.999998	51.9696	38.6863	31.2741	59.6424
HiC_scaffold_1	48195232	48195894	region1204	0.198932	0.678556	0.999998	41.8016	24.4334	37.5289	38.2084
HiC_scaffold_1	48218716	48219676	region1205	-0.0961452	0.820909	0.999998	50.8398	57.0113	32.1676	68.9615
HiC_scaffold_1	48261016	48262077	region1206	0.450357	0.475812	0.999998	15.8168	20.3612	16.9773	32.6169
HiC_scaffold_1	48269401	48269701	region1207	-1.03812	0.360369	0.999998	6.77864	10.1806	1.78709	6.52339
HiC_scaffold_1	48298996	48299791	region1208	0.146168	0.75467	0.999998	42.9314	27.4876	34.8482	42.868
HiC_scaffold_1	48375495	48376321	region1209	-0.323944	0.649885	0.999998	16.9466	18.3251	16.9773	11.1829
HiC_scaffold_1	48482444	48483058	region1211	-0.414212	0.670563	0.999998	20.3359	5.0903	15.1903	3.72765
HiC_scaffold_1	48768011	48768431	region1213	1.09568	0.371358	0.999998	2.25955	4.07224	8.93545	4.65956
HiC_scaffold_1	48893074	48894486	region1215	0.0173396	0.96954	0.999998	38.4123	34.614	38.4224	35.4127
HiC_scaffold_1	48936368	48936900	region1217	1.22335	0.233655	0.999998	4.51909	6.10836	5.36127	19.5702
HiC_scaffold_1	48937418	48937761	region1218	0.405053	0.717248	0.999998	6.77864	5.0903	2.68063	13.0468
HiC_scaffold_1	48960142	48960556	region1219	0.960376	0.332594	0.999998	11.2977	2.03612	9.82899	15.8425
HiC_scaffold_1	49001982	49002453	region1220	0.950928	0.202211	0.999998	9.03819	11.1987	20.5515	18.6382
HiC_scaffold_1	49035275	49036487	region1221	-0.0632639	0.838342	0.999998	102.809	70.2461	80.419	84.804
HiC_scaffold_1	49077867	49079244	region1222	-0.156452	0.660487	0.999998	96.0307	52.9391	67.0159	66.1658
HiC_scaffold_1	49086986	49087345	region1223	-1.56643	0.0930854	0.999998	11.2977	18.3251	5.36127	4.65956
HiC_scaffold_1	49097331	49098564	region1224	0.353627	0.232305	0.999998	71.1757	84.4989	90.248	109.034
HiC_scaffold_1	49103747	49104642	region1225	0.25824	0.444039	0.999998	61.0078	58.0294	71.4836	70.8253
HiC_scaffold_1	49109234	49109647	region1226	0.519588	0.155375	0.999998	59.878	39.7043	72.3771	69.8934
HiC_scaffold_1	49134905	49135217	region1228	-0.0970428	0.895913	0.999998	15.8168	15.2709	18.7644	10.251
HiC_scaffold_1	49147583	49147887	region1229	0.528721	0.461983	0.999998	15.8168	10.1806	19.658	17.7063
HiC_scaffold_1	49171917	49172560	region1230	0.130125	0.858925	0.999998	22.5955	9.16254	20.5515	13.9787
HiC_scaffold_1	49179053	49179484	region1231	0.70657	0.264593	0.999998	11.2977	20.3612	28.5934	23.2978
HiC_scaffold_1	49188941	49189280	region1232	0.640183	0.0698565	0.999998	39.5421	71.2642	83.0997	90.3955
HiC_scaffold_1	49190799	49191313	region1233	0.0280616	0.916695	0.999998	99.42	113.005	118.841	97.8508
HiC_scaffold_1	49192791	49193085	region1234	-0.428361	0.200736	0.999998	86.9925	70.2461	61.6546	54.9828
HiC_scaffold_1	49301931	49302897	region1235	-0.45956	0.37548	0.999998	27.1146	41.7404	24.1257	26.0935
HiC_scaffold_1	49311194	49311488	region1236	-0.271413	0.805614	0.999998	14.6871	2.03612	5.36127	8.38721
HiC_scaffold_1	49319322	49321122	region1237	0.0966117	0.820469	0.999998	51.9696	33.596	46.4643	44.7318
HiC_scaffold_1	49389335	49389659	region1238	0.61664	0.5663	0.999998	4.51909	6.10836	10.7225	5.59147
HiC_scaffold_1	49456539	49456921	region1240	0.0211331	0.982771	0.999998	10.168	6.10836	7.14836	9.31912
HiC_scaffold_1	49510005	49510295	region1242	1.94263	0.125354	0.999998	2.25955	2.03612	6.25481	10.251
HiC_scaffold_1	49550185	49550476	region1243	0.187313	0.863694	0.999998	7.90841	7.12642	15.1903	1.86382
HiC_scaffold_1	49576910	49577438	region1244	0.612426	0.411169	0.999998	18.0764	7.12642	20.5515	17.7063
HiC_scaffold_1	49577719	49578171	region1245	0.188289	0.7829	0.999998	24.855	11.1987	25.9128	14.9106
HiC_scaffold_1	49584976	49585957	region1246	-0.522117	0.271213	0.999998	33.8932	50.903	33.0612	26.0935
HiC_scaffold_1	49588385	49589152	region1247	0.622994	0.291508	0.999998	18.0764	22.3973	19.658	42.868
HiC_scaffold_1	49595641	49596046	region1249	1.67936	0.14559	0.999998	4.51909	2.03612	15.1903	5.59147
HiC_scaffold_1	49614297	49614734	region1250	0.559942	0.153426	0.999998	49.71	34.614	66.1223	57.7786
HiC_scaffold_1	49621734	49622690	region1251	0.373316	0.350754	0.999998	39.5421	42.7585	55.3998	51.2552
HiC_scaffold_1	49635275	49636257	region1252	-0.697197	0.127902	0.999998	47.4505	64.1378	47.3579	21.434
HiC_scaffold_1	49682656	49684434	region1253	-0.0724621	0.834047	0.999998	64.3971	63.1197	63.4417	57.7786
HiC_scaffold_1	49719102	49719773	region1254	-0.162786	0.849803	0.999998	13.5573	12.2167	5.36127	17.7063
HiC_scaffold_1	49735881	49736945	region1255	-0.323264	0.546378	0.999998	33.8932	48.8669	16.0838	50.3233
HiC_scaffold_1	49767267	49767557	region1256	-0.353548	0.738605	0.999998	9.03819	6.10836	7.14836	4.65956
HiC_scaffold_1	49770913	49771453	region1257	-1.40341	0.0735126	0.999998	22.5955	18.3251	9.82899	5.59147
HiC_scaffold_1	49778847	49779138	region1258	-0.319931	0.799361	0.999998	1.12977	10.1806	3.57418	5.59147
HiC_scaffold_1	49824167	49824713	region1259	-0.431498	0.700211	0.999998	5.64887	14.2528	0.893545	13.9787
HiC_scaffold_1	49930808	49931098	region1260	-0.792157	0.297036	0.999998	15.8168	20.3612	12.5096	8.38721
HiC_scaffold_1	49971755	49972136	region1261	-2.04404	0.067208	0.999998	11.2977	11.1987	3.57418	1.86382
HiC_scaffold_1	50004589	50005233	region1262	0.161106	0.84952	0.999998	7.90841	13.2348	11.6161	12.1149
HiC_scaffold_1	50005509	50005982	region1263	-0.989743	0.246783	0.999998	11.2977	19.3431	8.93545	6.52339
HiC_scaffold_1	50042339	50043247	region1264	0.729018	0.044943	0.999998	39.5421	49.8849	79.5255	68.9615
HiC_scaffold_1	50051383	50052630	region1265	0.292113	0.49371	0.999998	29.3741	58.0294	58.0804	49.3914
HiC_scaffold_1	50074749	50075477	region1266	-0.495841	0.379098	0.999998	28.2443	37.6682	14.2967	32.6169
HiC_scaffold_1	50082779	50083683	region1267	-0.20283	0.701705	0.999998	21.4657	50.903	25.0193	38.2084
HiC_scaffold_1	50084035	50085129	region1268	0.146059	0.620608	0.999998	93.7712	75.3364	100.077	86.6678
HiC_scaffold_1	50089304	50090816	region1269	-0.136028	0.653567	0.999998	111.848	83.4809	103.651	73.6211
HiC_scaffold_1	50108356	50108692	region1271	1.97716	0.107024	0.999998	3.38932	2.03612	3.57418	17.7063
HiC_scaffold_1	50112023	50112703	region1272	-0.256655	0.711287	0.999998	18.0764	21.3793	9.82899	23.2978
HiC_scaffold_1	50191712	50192003	region1274	-0.888851	0.489554	0.999998	1.12977	12.2167	4.46772	2.79574
HiC_scaffold_1	50306777	50307242	region1277	-0.0538529	0.959192	0.999998	16.9466	2.03612	12.5096	5.59147
HiC_scaffold_1	50391606	50391966	region1278	-1.59534	0.164888	0.999998	15.8168	6.10836	6.25481	0.931912
HiC_scaffold_1	50498508	50498800	region1279	0.0657304	0.896034	0.999998	27.1146	38.6863	43.7837	25.1616
HiC_scaffold_1	50524096	50524516	region1280	1.29684	0.220536	0.999998	2.25955	8.14448	5.36127	20.5021
HiC_scaffold_1	50526654	50526948	region1281	-2.46888	0.0751822	0.999998	10.168	5.0903	0.893545	1.86382
HiC_scaffold_1	50561408	50562513	region1282	0.502789	0.184731	0.999998	39.5421	49.8849	58.9739	68.0296
HiC_scaffold_1	50605181	50605533	region1283	-0.679343	0.572993	0.999998	9.03819	4.07224	6.25481	1.86382
HiC_scaffold_1	50713476	50713811	region1284	-0.469484	0.669164	0.999998	13.5573	3.05418	4.46772	7.4553
HiC_scaffold_1	50748515	50748874	region1285	0.199384	0.822576	0.999998	6.77864	12.2167	10.7225	11.1829
HiC_scaffold_1	50812780	50813491	region1287	-0.986512	0.249418	0.999998	12.4275	29.5237	2.68063	18.6382
HiC_scaffold_1	50833465	50833867	region1288	-0.155766	0.887715	0.999998	12.4275	3.05418	3.57418	10.251
HiC_scaffold_1	50917771	50918165	region1291	-0.638493	0.583188	0.999998	11.2977	3.05418	3.57418	5.59147
HiC_scaffold_1	51112867	51113358	region1293	-0.614943	0.596689	0.999998	2.25955	14.2528	8.0419	2.79574
HiC_scaffold_1	51161748	51162077	region1294	-0.959126	0.466234	0.999998	1.12977	11.1987	2.68063	3.72765
HiC_scaffold_1	51184531	51184821	region1295	0.945662	0.384548	0.999998	2.25955	7.12642	8.93545	9.31912
HiC_scaffold_1	51209374	51210138	region1296	-0.130406	0.848582	0.999998	20.3359	19.3431	25.9128	10.251
HiC_scaffold_1	51216286	51216642	region1297	0.409939	0.611266	0.999998	9.03819	12.2167	13.4032	14.9106
HiC_scaffold_1	51236130	51236853	region1298	0.541975	0.448853	0.999998	13.5573	12.2167	16.0838	21.434
HiC_scaffold_1	51246985	51247279	region1299	-0.567706	0.587859	0.999998	12.4275	8.14448	1.78709	12.1149
HiC_scaffold_1	51611001	51611295	region1304	-1.33859	0.229179	0.999998	12.4275	6.10836	3.57418	3.72765
HiC_scaffold_1	51611652	51612546	region1305	-0.452153	0.456228	0.999998	16.9466	37.6682	21.4451	18.6382
HiC_scaffold_1	51626343	51627633	region1306	-0.264785	0.543108	0.999998	50.8398	42.7585	30.3805	47.5275
HiC_scaffold_1	51692207	51693343	region1307	0.659595	0.334076	0.999998	29.3741	6.10836	30.3805	25.1616
HiC_scaffold_1	51741623	51741918	region1308	-0.740013	0.474878	0.999998	9.03819	9.16254	7.14836	3.72765
HiC_scaffold_1	51835236	51835527	region1309	-0.84689	0.527815	0.999998	1.12977	10.1806	4.46772	1.86382
HiC_scaffold_1	51885857	51887184	region1310	-0.0737967	0.821824	0.999998	65.5268	78.3906	66.1223	70.8253
HiC_scaffold_1	52136802	52137218	region1312	-1.67156	0.121871	0.999998	4.51909	21.3793	5.36127	2.79574
HiC_scaffold_1	52155214	52155505	region1313	-0.0571762	0.942888	0.999998	11.2977	14.2528	13.4032	11.1829
HiC_scaffold_1	52221834	52222273	region1314	-0.444428	0.573889	0.999998	13.5573	16.289	8.93545	13.0468
HiC_scaffold_1	52238294	52239087	region1315	-0.160344	0.769594	0.999998	48.5802	20.3612	22.3386	39.1403
HiC_scaffold_1	52251136	52251552	region1316	-0.854323	0.426876	0.999998	6.77864	11.1987	7.14836	2.79574
HiC_scaffold_1	52309930	52310258	region1318	-0.601626	0.554793	0.999998	7.90841	15.2709	13.4032	1.86382
HiC_scaffold_1	52326716	52327007	region1319	-1.45635	0.225905	0.999998	7.90841	7.12642	2.68063	2.79574
HiC_scaffold_1	52396454	52397084	region1321	0.822177	0.17358	0.999998	13.5573	18.3251	29.487	27.0255
HiC_scaffold_1	52455208	52455629	region1322	-1.48504	0.204321	0.999998	4.51909	13.2348	3.57418	2.79574
HiC_scaffold_1	52460124	52460414	region1323	-0.651273	0.6137	0.999998	3.38932	8.14448	0.893545	6.52339
HiC_scaffold_1	52482250	52482589	region1324	-0.33074	0.720376	0.999998	14.6871	7.12642	10.7225	6.52339
HiC_scaffold_1	52547149	52547897	region1325	0.0791222	0.876187	0.999998	28.2443	29.5237	33.0612	27.9574
HiC_scaffold_1	52607326	52607644	region1328	1.66565	0.21459	0.999998	3.38932	1.01806	3.57418	10.251
HiC_scaffold_1	52722468	52722803	region1329	-0.224367	0.841901	0.999998	4.51909	9.16254	8.93545	2.79574
HiC_scaffold_1	52831097	52831575	region1333	-1.50716	0.174315	0.999998	13.5573	7.12642	5.36127	1.86382
HiC_scaffold_1	53107678	53108410	region1335	0.335388	0.630787	0.999998	19.2061	11.1987	22.3386	15.8425
HiC_scaffold_1	53108640	53109147	region1336	0.587161	0.505912	0.999998	7.90841	9.16254	8.93545	16.7744
HiC_scaffold_1	53114835	53115223	region1337	-0.472801	0.673772	0.999998	13.5573	4.07224	10.7225	1.86382
HiC_scaffold_1	53176010	53176480	region1338	-0.25529	0.454522	0.999998	70.0459	69.228	61.6546	54.9828
HiC_scaffold_1	53194221	53194841	region1339	1.35499	0.0020329	0.999998	30.5039	19.3431	60.761	66.1658
HiC_scaffold_1	53216071	53216508	region1341	-0.031378	0.913471	0.999998	99.42	83.4809	92.0351	86.6678
HiC_scaffold_1	53218914	53219857	region1342	-0.301817	0.287645	0.999998	108.458	162.89	88.4609	132.332
HiC_scaffold_1	53239981	53240634	region1343	-0.0666501	0.805768	0.999998	125.405	94.6795	108.119	101.578
HiC_scaffold_1	53248270	53249275	region1344	-0.402226	0.171616	0.999998	103.939	92.6434	76.8448	71.7573
HiC_scaffold_1	53259716	53260105	region1345	-0.0786177	0.842537	0.999998	44.0612	55.9933	46.4643	48.4594
HiC_scaffold_1	53268880	53269630	region1346	-0.013804	0.972604	0.999998	42.9314	50.903	46.4643	46.5956
HiC_scaffold_1	53275378	53276259	region1347	-0.160758	0.585695	0.999998	86.9925	101.806	75.0578	94.1231
HiC_scaffold_1	53294954	53295245	region1348	-0.416018	0.659986	0.999998	9.03819	14.2528	3.57418	13.9787
HiC_scaffold_1	53300815	53301111	region1349	0.116555	0.914566	0.999998	12.4275	2.03612	7.14836	8.38721
HiC_scaffold_1	53319402	53319915	region1350	0.175221	0.775604	0.999998	27.1146	14.2528	24.1257	22.3659
HiC_scaffold_1	53398512	53399650	region1351	-0.449837	0.303184	0.999998	72.3055	36.6501	36.6353	42.868
HiC_scaffold_1	53476767	53477550	region1353	-0.335002	0.663456	0.999998	14.6871	15.2709	10.7225	13.0468
HiC_scaffold_1	53521398	53522202	region1354	0.102497	0.885552	0.999998	20.3359	12.2167	12.5096	22.3659
HiC_scaffold_1	53695498	53696199	region1355	1.28809	0.0295377	0.999998	15.8168	12.2167	38.4224	29.8212
HiC_scaffold_1	53720593	53721024	region1356	-0.925894	0.30954	0.999998	15.8168	10.1806	8.0419	5.59147
HiC_scaffold_1	53730047	53731335	region1357	0.108695	0.793612	0.999998	62.1375	37.6682	65.2288	41.9361
HiC_scaffold_1	53880810	53881546	region1358	-0.389532	0.626404	0.999998	12.4275	16.289	8.93545	13.0468
HiC_scaffold_1	54040604	54040895	region1360	-1.55146	0.115902	0.999998	11.2977	15.2709	6.25481	2.79574
HiC_scaffold_1	54172001	54172315	region1361	0.305244	0.795004	0.999998	3.38932	6.10836	8.0419	3.72765
HiC_scaffold_1	54277042	54277876	region1362	0.206105	0.643258	0.999998	37.2825	34.614	45.5708	37.2765
HiC_scaffold_1	54314649	54315098	region1363	1.3468	0.201276	0.999998	5.64887	3.05418	8.0419	13.9787
HiC_scaffold_1	54344519	54345610	region1365	0.238951	0.3058	0.999998	161.558	119.113	158.157	172.404
HiC_scaffold_1	54355093	54355745	region1366	0.821275	0.21359	0.999998	6.77864	25.4515	29.487	27.9574
HiC_scaffold_1	54379133	54380454	region1367	-0.22074	0.438269	0.999998	92.6414	108.932	92.0351	81.0764
HiC_scaffold_1	54456517	54457130	region1371	0.969536	0.196083	0.999998	9.03819	12.2167	27.6999	13.9787
HiC_scaffold_1	54473201	54473801	region1372	-1.08252	0.205467	0.999998	35.023	9.16254	16.9773	3.72765
HiC_scaffold_1	54481343	54482130	region1373	-0.852545	0.100199	0.999998	39.5421	37.6682	25.9128	16.7744
HiC_scaffold_1	54772109	54773873	region1374	-0.0339987	0.907627	0.999998	94.9009	89.5892	77.7384	102.51
HiC_scaffold_1	54828356	54828913	region1375	-0.847108	0.21258	0.999998	35.023	16.289	9.82899	18.6382
HiC_scaffold_1	54829337	54830113	region1376	0.261976	0.760246	0.999998	11.2977	10.1806	7.14836	18.6382
HiC_scaffold_1	54837799	54838337	region1377	-1.0606	0.349574	0.999998	6.77864	10.1806	6.25481	1.86382
HiC_scaffold_1	54930189	54931241	region1378	-0.568028	0.431981	0.999998	11.2977	30.5418	11.6161	16.7744
HiC_scaffold_1	54935990	54936301	region1379	-1.13107	0.283899	0.999998	4.51909	17.307	5.36127	4.65956
HiC_scaffold_1	54985603	54986794	region1380	0.571466	0.319627	0.999998	27.1146	15.2709	38.4224	24.2297
HiC_scaffold_1	55015086	55015451	region1381	-0.324569	0.694185	0.999998	9.03819	20.3612	16.0838	7.4553
HiC_scaffold_1	55022744	55023528	region1383	-0.188894	0.751242	0.999998	32.7634	17.307	23.2322	20.5021
HiC_scaffold_1	55090144	55090564	region1385	-0.634178	0.350863	0.999998	28.2443	18.3251	20.5515	9.31912
HiC_scaffold_1	55123466	55123987	region1386	-1.08746	0.140894	0.999998	20.3359	20.3612	9.82899	9.31912
HiC_scaffold_1	55336870	55337319	region1388	2.36123	0.014379	0.999998	6.77864	1.01806	17.8709	21.434
HiC_scaffold_1	55406690	55407187	region1390	0.105785	0.926095	0.999998	4.51909	9.16254	1.78709	13.0468
HiC_scaffold_1	55616755	55617132	region1392	0.829319	0.458545	0.999998	4.51909	6.10836	16.0838	2.79574
HiC_scaffold_1	55627113	55627498	region1393	-0.406377	0.736769	0.999998	10.168	2.03612	4.46772	4.65956
HiC_scaffold_1	55762113	55762745	region1396	1.62125	0.0989693	0.999998	3.38932	6.10836	8.93545	20.5021
HiC_scaffold_1	55776123	55777511	region1397	0.369626	0.359383	0.999998	38.4123	42.7585	50.932	54.0509
HiC_scaffold_1	55876141	55876435	region1401	-2.41739	0.0524929	0.999998	12.4275	7.12642	1.78709	1.86382
HiC_scaffold_1	56124883	56125173	region1405	0.0618705	0.963043	0.999998	7.90841	1.01806	1.78709	7.4553
HiC_scaffold_1	56353406	56354651	region1407	0.0589345	0.876968	0.999998	50.8398	49.8849	52.7191	52.1871
HiC_scaffold_1	56419630	56419920	region1408	0.277299	0.806252	0.999998	7.90841	4.07224	11.6161	2.79574
HiC_scaffold_1	56484164	56484455	region1410	-0.908855	0.398571	0.999998	7.90841	9.16254	5.36127	3.72765
HiC_scaffold_1	56577400	56577768	region1411	-0.128557	0.880863	0.999998	16.9466	7.12642	10.7225	11.1829
HiC_scaffold_1	56683013	56683461	region1414	0.838179	0.412064	0.999998	5.64887	5.0903	8.93545	10.251
HiC_scaffold_1	57014843	57015267	region1419	-1.63075	0.200026	0.999998	18.0764	2.03612	0.893545	5.59147
HiC_scaffold_1	57170144	57170847	region1420	-1.90782	0.0561808	0.999998	5.64887	28.5057	3.57418	5.59147
HiC_scaffold_1	57208878	57209710	region1421	-0.518636	0.0761226	0.999998	96.0307	113.005	69.6965	76.4168
HiC_scaffold_1	57228255	57229427	region1422	-0.179317	0.532825	0.999998	86.9925	109.95	88.4609	85.7359
HiC_scaffold_1	57257958	57258288	region1423	0.078025	0.870195	0.999998	30.5039	36.6501	41.1031	29.8212
HiC_scaffold_1	57266963	57267296	region1424	0.194735	0.580398	0.999998	61.0078	55.9933	75.9513	57.7786
HiC_scaffold_1	57269399	57270901	region1425	-0.0922679	0.661103	0.999998	220.306	170.016	193.006	172.404
HiC_scaffold_1	57292096	57292386	region1426	0.87832	0.279467	0.999998	10.168	8.14448	21.4451	12.1149
HiC_scaffold_1	57320167	57320569	region1429	0.295805	0.624643	0.999998	21.4657	17.307	21.4451	26.0935
HiC_scaffold_1	57342191	57342482	region1431	0.0971548	0.918456	0.999998	6.77864	10.1806	10.7225	7.4553
HiC_scaffold_1	57353980	57354270	region1432	0.753098	0.490084	0.999998	6.77864	3.05418	7.14836	9.31912
HiC_scaffold_1	57452142	57452718	region1434	0.493817	0.504939	0.999998	11.2977	13.2348	19.658	14.9106
HiC_scaffold_1	57454595	57455278	region1435	0.205917	0.713424	0.999998	20.3359	25.4515	26.8063	26.0935
HiC_scaffold_1	57475075	57475365	region1436	0.0781923	0.939524	0.999998	5.64887	8.14448	7.14836	7.4553
HiC_scaffold_1	57479478	57479891	region1437	-1.01063	0.447049	0.999998	9.03819	2.03612	3.57418	1.86382
HiC_scaffold_1	57496485	57497790	region1438	-0.493645	0.256312	0.999998	42.9314	51.921	35.7418	31.685
HiC_scaffold_1	57547258	57547622	region1440	-1.73433	0.137641	0.999998	10.168	8.14448	1.78709	3.72765
HiC_scaffold_1	57561601	57562004	region1442	1.06506	0.358227	0.999998	2.25955	5.0903	8.0419	7.4553
HiC_scaffold_1	57568610	57569276	region1443	0.47542	0.54306	0.999998	9.03819	13.2348	14.2967	16.7744
HiC_scaffold_1	57574930	57575220	region1444	-0.257	0.715932	0.999998	27.1146	11.1987	16.9773	14.9106
HiC_scaffold_1	57576789	57577168	region1445	0.123577	0.905117	0.999998	6.77864	8.14448	12.5096	3.72765
HiC_scaffold_1	57586625	57587174	region1446	1.41894	0.159039	0.999998	6.77864	4.07224	23.2322	5.59147
HiC_scaffold_1	57599046	57599450	region1448	0.215349	0.83917	0.999998	9.03819	6.10836	2.68063	14.9106
HiC_scaffold_1	57633308	57634487	region1449	0.358687	0.54732	0.999998	25.9848	17.307	36.6353	18.6382
HiC_scaffold_1	57647858	57648149	region1450	-1.52189	0.279194	0.999998	2.25955	8.14448	1.78709	1.86382
HiC_scaffold_1	57654133	57654423	region1451	0.470591	0.742677	0.999998	2.25955	3.05418	0.893545	6.52339
HiC_scaffold_1	57673483	57673773	region1452	0.224266	0.858905	0.999998	3.38932	5.0903	8.0419	1.86382
HiC_scaffold_1	57812418	57813406	region1453	0.647472	0.238953	0.999998	22.5955	20.3612	41.9966	25.1616
HiC_scaffold_1	57820605	57821200	region1454	2.73689	0.0024608	0.999998	1.12977	6.10836	25.9128	23.2978
HiC_scaffold_1	57826732	57827023	region1455	-1.3484	0.287024	0.999998	5.64887	8.14448	4.46772	0.931912
HiC_scaffold_1	57849638	57849985	region1456	-0.593952	0.447136	0.999998	16.9466	16.289	7.14836	14.9106
HiC_scaffold_1	57853414	57853762	region1457	2.8918	0.00947357	0.999998	2.25955	2.03612	18.7644	13.0468
HiC_scaffold_1	57862466	57864179	region1458	-0.101638	0.670873	0.999998	141.222	128.276	122.416	128.604
HiC_scaffold_1	57921028	57922198	region1459	0.295653	0.226001	0.999998	164.947	115.041	150.116	192.906
HiC_scaffold_1	58026975	58028037	region1461	0.172633	0.725632	0.999998	45.1909	22.3973	34.8482	41.0041
HiC_scaffold_1	58057803	58058093	region1464	0.742987	0.568395	0.999998	5.64887	1.01806	3.57418	7.4553
HiC_scaffold_1	58084517	58085397	region1466	-0.156265	0.78906	0.999998	20.3359	30.5418	17.8709	27.9574
HiC_scaffold_1	58122257	58122861	region1467	0.0351656	0.943449	0.999998	42.9314	26.4695	43.7837	27.0255
HiC_scaffold_1	58125916	58126625	region1468	-0.163341	0.717713	0.999998	45.1909	34.614	36.6353	34.4808
HiC_scaffold_1	58163299	58163589	region1469	-0.398051	0.741682	0.999998	2.25955	12.2167	1.78709	9.31912
HiC_scaffold_1	58163776	58164067	region1470	-1.6318	0.168611	0.999998	5.64887	14.2528	0.893545	5.59147
HiC_scaffold_1	58322739	58323300	region1473	0.621557	0.452948	0.999998	13.5573	6.10836	16.0838	13.9787
HiC_scaffold_1	58323661	58323951	region1474	1.32924	0.263212	0.999998	4.51909	2.03612	10.7225	5.59147
HiC_scaffold_1	58353561	58354007	region1476	-1.73932	0.166198	0.999998	10.168	5.0903	2.68063	1.86382
HiC_scaffold_1	58359827	58360136	region1477	-2.42412	0.0534914	0.999998	13.5573	6.10836	1.78709	1.86382
HiC_scaffold_1	58367269	58368216	region1478	0.434621	0.346527	0.999998	25.9848	36.6501	41.1031	43.7999
HiC_scaffold_1	58377478	58377837	region1479	1.02305	0.293751	0.999998	3.38932	9.16254	8.0419	17.7063
HiC_scaffold_1	58380703	58381102	region1480	0.902179	0.457285	0.999998	3.38932	7.12642	18.7644	0.931912
HiC_scaffold_1	58391482	58391813	region1481	0.549365	0.146007	0.999998	42.9314	44.7946	70.59	57.7786
HiC_scaffold_1	58617098	58617507	region1483	-0.151407	0.857736	0.999998	22.5955	6.10836	8.93545	16.7744
HiC_scaffold_1	59551936	59552343	region1485	-0.0795892	0.828907	0.999998	61.0078	52.9391	51.8256	55.9147
HiC_scaffold_1	59726762	59727769	region1486	1.23221	0.182437	0.999998	4.51909	8.14448	20.5515	9.31912
HiC_scaffold_1	59745587	59746191	region1488	-0.0988232	0.909393	0.999998	12.4275	12.2167	5.36127	17.7063
HiC_scaffold_1	59777232	59777558	region1489	1.498	0.331255	0.999998	1.12977	2.03612	8.0419	0.931912
HiC_scaffold_1	60651386	60652269	region1491	-0.300057	0.680953	0.999998	11.2977	25.4515	18.7644	11.1829
HiC_scaffold_1	60687091	60687615	region1492	0.28696	0.727163	0.999998	6.77864	18.3251	21.4451	9.31912
HiC_scaffold_1	61119897	61120856	region1493	0.414175	0.372908	0.999998	31.6336	30.5418	47.3579	35.4127
HiC_scaffold_1	61121027	61121366	region1494	-0.249309	0.779915	0.999998	15.8168	7.12642	8.0419	11.1829
HiC_scaffold_1	61917240	61917530	region1497	0.931087	0.444491	0.999998	6.77864	1.01806	5.36127	9.31912
HiC_scaffold_1	61918725	61919038	region1498	0.849586	0.516611	0.999998	4.51909	2.03612	9.82899	1.86382
HiC_scaffold_1	61944351	61945094	region1499	-0.439279	0.562822	0.999998	14.6871	21.3793	7.14836	19.5702
HiC_scaffold_1	61958191	61960208	region1500	0.0198659	0.923022	0.999998	184.153	167.98	176.922	179.859
HiC_scaffold_1	62005255	62005545	region1501	0.0241636	0.983429	0.999998	4.51909	8.14448	1.78709	11.1829
HiC_scaffold_1	62183614	62184257	region1503	-1.13193	0.117255	0.999998	31.6336	16.289	14.2967	7.4553
HiC_scaffold_1	62209963	62211049	region1504	-0.370726	0.530452	0.999998	31.6336	20.3612	21.4451	18.6382
HiC_scaffold_1	62215848	62217133	region1505	0.144866	0.679128	0.999998	65.5268	58.0294	79.5255	56.8467
HiC_scaffold_1	62260338	62261850	region1506	0.544743	0.0739462	0.999998	100.55	61.0836	103.651	131.4
HiC_scaffold_1	62273141	62274389	region1507	-0.770309	0.176019	0.999998	24.855	38.6863	20.5515	16.7744
HiC_scaffold_1	62289410	62289771	region1508	-0.370698	0.72942	0.999998	14.6871	3.05418	8.93545	4.65956
HiC_scaffold_1	62291363	62291660	region1509	-1.72691	0.0839291	0.999998	18.0764	9.16254	4.46772	3.72765
HiC_scaffold_1	62330751	62331309	region1511	-0.506977	0.616189	0.999998	20.3359	3.05418	10.7225	5.59147
HiC_scaffold_1	62341159	62342281	region1512	-0.363841	0.545477	0.999998	23.7252	24.4334	17.8709	19.5702
HiC_scaffold_1	62381413	62382147	region1513	-0.0272345	0.955976	0.999998	25.9848	42.7585	28.5934	39.1403
HiC_scaffold_1	62383103	62384581	region1514	-0.194838	0.50851	0.999998	109.588	95.6976	106.332	72.6892
HiC_scaffold_1	62410362	62410834	region1515	-1.54523	0.0631219	0.999998	12.4275	27.4876	5.36127	8.38721
HiC_scaffold_1	62437847	62438284	region1516	-0.438418	0.691623	0.999998	12.4275	7.12642	13.4032	0.931912
HiC_scaffold_1	62452738	62454201	region1517	0.0431928	0.861522	0.999998	125.405	122.167	140.287	114.625
HiC_scaffold_1	62455038	62455768	region1518	-0.00654423	0.985708	0.999998	54.2291	60.0655	62.5481	51.2552
HiC_scaffold_1	62502626	62502917	region1519	-0.124951	0.902926	0.999998	6.77864	8.14448	6.25481	7.4553
HiC_scaffold_1	62503041	62504355	region1520	0.481355	0.251052	0.999998	45.1909	32.5779	62.5481	45.6637
HiC_scaffold_1	62587382	62587673	region1521	-0.572359	0.629968	0.999998	2.25955	11.1987	4.46772	4.65956
HiC_scaffold_1	62598838	62599315	region1522	-0.224766	0.796367	0.999998	10.168	12.2167	8.93545	10.251
HiC_scaffold_1	62604304	62604885	region1523	0.0850119	0.874898	0.999998	35.023	20.3612	25.0193	33.5488
HiC_scaffold_1	62647057	62648348	region1524	-0.433741	0.368083	0.999998	32.7634	52.9391	39.316	24.2297
HiC_scaffold_1	62660902	62661193	region1525	0.0399516	0.96785	0.999998	3.38932	14.2528	8.0419	10.251
HiC_scaffold_1	62665329	62666539	region1526	0.0605011	0.821541	0.999998	120.886	93.6615	117.948	105.306
HiC_scaffold_1	62894938	62895771	region1528	-0.75181	0.199437	0.999998	48.5802	19.3431	19.658	20.5021
HiC_scaffold_1	63151030	63151888	region1532	0.0488402	0.939244	0.999998	11.2977	32.5779	21.4451	24.2297
HiC_scaffold_1	63208596	63210005	region1535	1.09671	0.0100419	0.999998	29.3741	28.5057	71.4836	52.1871
HiC_scaffold_1	63237616	63238057	region1536	1.19434	0.297196	0.999998	5.64887	2.03612	6.25481	11.1829
HiC_scaffold_1	63403988	63404285	region1537	0.341508	0.661823	0.999998	13.5573	10.1806	17.8709	12.1149
HiC_scaffold_1	63555962	63557111	region1538	-0.283777	0.594186	0.999998	31.6336	28.5057	21.4451	27.9574
HiC_scaffold_1	63566534	63567611	region1539	-0.398559	0.222895	0.999998	75.6948	85.517	56.2933	66.1658
HiC_scaffold_1	63568956	63569392	region1540	0.729429	0.166452	0.999998	23.7252	19.3431	32.1676	39.1403
HiC_scaffold_1	63576485	63577152	region1541	-0.813919	0.213866	0.999998	31.6336	18.3251	12.5096	15.8425
HiC_scaffold_1	63595624	63596074	region1542	-0.132895	0.88538	0.999998	6.77864	14.2528	6.25481	13.0468
HiC_scaffold_1	63662578	63663728	region1543	-0.444124	0.230538	0.999998	74.565	55.9933	48.2514	47.5275
HiC_scaffold_1	63703461	63704154	region1545	-0.0304536	0.956197	0.999998	19.2061	34.614	26.8063	26.0935
HiC_scaffold_1	63707199	63708103	region1546	0.109827	0.822363	0.999998	35.023	29.5237	27.6999	41.9361
HiC_scaffold_1	63723937	63725279	region1547	-0.341698	0.139597	0.999998	178.504	158.817	117.054	149.106
HiC_scaffold_1	63744858	63746153	region1548	-0.192073	0.584297	0.999998	74.565	58.0294	58.0804	57.7786
HiC_scaffold_1	63844213	63844617	region1551	-0.154526	0.790916	0.999998	33.8932	20.3612	16.9773	31.685
HiC_scaffold_1	63963127	63963717	region1553	0.480328	0.638163	0.999998	15.8168	3.05418	22.3386	3.72765
HiC_scaffold_1	63974266	63974671	region1554	-0.619616	0.575911	0.999998	6.77864	10.1806	1.78709	9.31912
HiC_scaffold_1	64009609	64010853	region1555	0.712766	0.228862	0.999998	14.6871	20.3612	25.0193	32.6169
HiC_scaffold_1	64018596	64020031	region1556	0.458295	0.419346	0.999998	12.4275	37.6682	35.7418	33.5488
HiC_scaffold_1	64039941	64040662	region1557	-0.423731	0.56713	0.999998	10.168	27.4876	16.0838	12.1149
HiC_scaffold_1	64045762	64046781	region1558	-0.0680196	0.863563	0.999998	47.4505	50.903	50.0385	43.7999
HiC_scaffold_1	64058817	64059594	region1559	-0.963576	0.185519	0.999998	23.7252	17.307	9.82899	11.1829
HiC_scaffold_1	64064449	64065319	region1560	-0.217419	0.475302	0.999998	84.733	93.6615	67.9094	85.7359
HiC_scaffold_1	64105351	64107151	region1561	-0.0941541	0.561991	0.999998	290.352	302.364	283.254	272.118
HiC_scaffold_1	64109544	64112106	region1562	-0.00451373	0.972919	0.999998	528.734	464.235	464.643	524.667
HiC_scaffold_1	64123367	64123945	region1563	-0.193422	0.808145	0.999998	15.8168	13.2348	17.8709	7.4553
HiC_scaffold_1	64134059	64135371	region1564	-0.0594688	0.691686	0.999998	342.321	360.393	325.25	349.467
HiC_scaffold_1	64139320	64139814	region1565	0.0729445	0.795562	0.999998	88.1223	114.023	92.9286	120.217
HiC_scaffold_1	64161646	64161936	region1566	0.933853	0.250771	0.999998	9.03819	8.14448	17.8709	14.9106
HiC_scaffold_1	64194809	64195280	region1567	0.0470438	0.969864	0.999998	2.25955	8.14448	8.93545	1.86382
HiC_scaffold_1	64216067	64216401	region1568	0.466784	0.514486	0.999998	16.9466	10.1806	20.5515	16.7744
HiC_scaffold_1	64217578	64217872	region1569	-0.361968	0.713338	0.999998	4.51909	15.2709	8.0419	7.4553
HiC_scaffold_1	64222928	64224222	region1570	-0.484066	0.254305	0.999998	44.0612	58.0294	32.1676	41.0041
HiC_scaffold_1	64267983	64269831	region1571	-0.0632844	0.664073	0.999998	388.642	382.79	392.266	345.739
HiC_scaffold_1	64278718	64279055	region1573	1.72443	0.154207	0.999998	3.38932	3.05418	2.68063	18.6382
HiC_scaffold_1	64285989	64286581	region1574	-1.18525	0.183343	0.999998	16.9466	12.2167	5.36127	7.4553
HiC_scaffold_1	64293099	64293748	region1575	1.00458	0.0911644	0.999998	19.2061	14.2528	23.2322	43.7999
HiC_scaffold_1	64366333	64367680	region1580	-0.817171	0.0126879	0.999998	98.2903	83.4809	52.7191	50.3233
HiC_scaffold_1	64386413	64387123	region1581	0.393892	0.559674	0.999998	15.8168	16.289	14.2967	27.9574
HiC_scaffold_1	64403823	64404903	region1582	0.117872	0.564476	0.999998	167.206	177.142	193.899	179.859
HiC_scaffold_1	64455103	64456667	region1583	-0.11364	0.48422	0.999998	288.092	317.635	277.892	282.369
HiC_scaffold_1	64514393	64515127	region1584	0.229442	0.724084	0.999998	22.5955	14.2528	16.0838	27.0255
HiC_scaffold_1	64575044	64575334	region1586	-0.471092	0.676226	0.999998	7.90841	7.12642	8.93545	1.86382
HiC_scaffold_1	64597407	64598572	region1587	0.0649654	0.762002	0.999998	202.229	151.691	184.964	184.519
HiC_scaffold_1	64615697	64616259	region1588	1.14405	0.110566	0.999998	20.3359	6.10836	41.1031	16.7744
HiC_scaffold_1	64621393	64621804	region1589	0.110986	0.842409	0.999998	30.5039	21.3793	20.5515	35.4127
HiC_scaffold_1	64622396	64623300	region1590	-0.0459385	0.891731	0.999998	61.0078	74.3183	68.8029	62.4381
HiC_scaffold_1	64636842	64637133	region1591	-0.199925	0.853982	0.999998	4.51909	10.1806	3.57418	9.31912
HiC_scaffold_1	64653496	64653944	region1593	1.3204	0.221562	0.999998	6.77864	2.03612	14.2967	7.4553
HiC_scaffold_1	64686067	64687005	region1595	0.166929	0.678435	0.999998	55.3589	39.7043	61.6546	44.7318
HiC_scaffold_1	64691519	64692525	region1596	0.183261	0.72469	0.999998	18.0764	45.8127	37.5289	35.4127
HiC_scaffold_1	64710742	64711813	region1597	-0.574284	0.185229	0.999998	42.9314	55.9933	34.8482	31.685
HiC_scaffold_1	64714133	64714557	region1598	-0.193888	0.752528	0.999998	21.4657	22.3973	17.8709	20.5021
HiC_scaffold_1	64717490	64717780	region1599	-0.441754	0.65701	0.999998	9.03819	12.2167	2.68063	13.0468
HiC_scaffold_1	64725789	64726550	region1600	-0.0976868	0.8255	0.999998	37.2825	44.7946	33.0612	43.7999
HiC_scaffold_1	64727266	64728061	region1601	-0.118134	0.690492	0.999998	81.3437	95.6976	81.3126	82.0083
HiC_scaffold_1	64737897	64738611	region1602	1.24418	0.00817282	0.999998	18.0764	26.4695	50.0385	55.9147
HiC_scaffold_1	64739810	64740301	region1603	-0.600158	0.194229	0.999998	44.0612	41.7404	27.6999	28.8893
HiC_scaffold_1	64763204	64763683	region1604	0.845541	0.213085	0.999998	7.90841	19.3431	23.2322	26.0935
HiC_scaffold_1	64771077	64771490	region1605	-0.0179379	0.973531	0.999998	25.9848	30.5418	20.5515	35.4127
HiC_scaffold_1	64789167	64790019	region1606	-0.791316	0.0431729	0.999998	61.0078	65.1558	38.4224	34.4808
HiC_scaffold_1	64794070	64794940	region1607	-0.238925	0.573418	0.999998	83.6032	36.6501	44.6772	56.8467
HiC_scaffold_1	64802251	64802669	region1608	0.213168	0.694423	0.999998	37.2825	17.307	31.2741	31.685
HiC_scaffold_1	64804314	64805224	region1609	-0.235819	0.439682	0.999998	85.8628	91.6254	67.0159	83.8721
HiC_scaffold_1	64827895	64829272	region1610	0.29911	0.205957	0.999998	150.26	113.005	153.69	169.608
HiC_scaffold_1	64853760	64854416	region1611	-0.189176	0.759488	0.999998	18.0764	26.4695	21.4451	17.7063
HiC_scaffold_1	64862170	64862980	region1612	0.310397	0.353196	0.999998	74.565	52.9391	83.0997	74.553
HiC_scaffold_1	64873990	64874281	region1613	0.29864	0.683641	0.999998	5.64887	30.5418	17.8709	27.0255
HiC_scaffold_1	64881221	64881938	region1614	0.521547	0.0249734	0.999998	106.199	143.546	182.283	177.063
HiC_scaffold_1	64887037	64888178	region1615	-0.0876458	0.698715	0.999998	154.779	146.601	149.222	134.195
HiC_scaffold_1	64888645	64889837	region1616	0.0551645	0.815724	0.999998	127.664	132.348	129.564	140.719
HiC_scaffold_1	64903124	64903414	region1617	0.723679	0.487028	0.999998	4.51909	7.12642	5.36127	13.9787
HiC_scaffold_1	64908247	64908911	region1618	0.756048	0.212767	0.999998	21.4657	12.2167	26.8063	29.8212
HiC_scaffold_1	64946741	64947083	region1619	0.396166	0.507258	0.999998	20.3359	20.3612	34.8482	18.6382
HiC_scaffold_1	64947650	64948048	region1620	-0.905342	0.120825	0.999998	37.2825	31.5598	10.7225	26.0935
HiC_scaffold_1	64949495	64949786	region1621	-0.295336	0.640431	0.999998	18.0764	33.596	12.5096	29.8212
HiC_scaffold_1	64951311	64952556	region1622	0.600421	0.0468141	0.999998	73.4353	61.0836	96.5028	107.17
HiC_scaffold_1	64957243	64958561	region1623	-0.381799	0.261118	0.999998	91.5116	67.1919	53.6127	68.0296
HiC_scaffold_1	64966342	64966796	region1624	0.513587	0.381721	0.999998	14.6871	27.4876	22.3386	38.2084
HiC_scaffold_1	64967160	64968593	region1625	-0.35541	0.26206	0.999998	83.6032	83.4809	60.761	69.8934
HiC_scaffold_1	65016150	65016684	region1626	-0.118415	0.880871	0.999998	22.5955	8.14448	17.8709	10.251
HiC_scaffold_1	65219069	65219469	region1627	-0.213111	0.762125	0.999998	13.5573	22.3973	12.5096	18.6382
HiC_scaffold_1	65503004	65503731	region1630	0.083931	0.899644	0.999998	30.5039	10.1806	22.3386	20.5021
HiC_scaffold_1	66265387	66265678	region1631	1.74789	0.223077	0.999998	2.25955	1.01806	7.14836	3.72765
HiC_scaffold_1	67072748	67073523	region1632	1.00774	0.320709	0.999998	4.51909	7.12642	17.8709	5.59147
HiC_scaffold_1	67702587	67703112	region1636	-0.680451	0.403561	0.999998	11.2977	19.3431	8.93545	10.251
HiC_scaffold_1	67790362	67792059	region1639	0.299293	0.453925	0.999998	54.2291	39.7043	46.4643	68.9615
HiC_scaffold_1	67832272	67833149	region1640	-0.253387	0.574958	0.999998	35.023	61.0836	50.0385	30.7531
HiC_scaffold_1	67835961	67836507	region1641	-0.593659	0.24066	0.999998	62.1375	26.4695	26.8063	31.685
HiC_scaffold_1	67924762	67926814	region1642	-0.460413	0.117193	0.999998	109.588	99.7698	85.7803	66.1658
HiC_scaffold_1	68063940	68065235	region1645	-0.0372067	0.899488	0.999998	80.2139	101.806	95.6093	82.0083
HiC_scaffold_1	68098740	68099406	region1646	0.80631	0.29871	0.999998	9.03819	11.1987	21.4451	13.9787
HiC_scaffold_1	68111756	68112046	region1647	1.4244	0.328198	0.999998	3.38932	1.01806	10.7225	0.931912
HiC_scaffold_1	68141576	68142219	region1649	-0.294908	0.647415	0.999998	16.9466	25.4515	17.8709	16.7744
HiC_scaffold_1	68159754	68160044	region1650	0.344204	0.687542	0.999998	11.2977	11.1987	6.25481	22.3659
HiC_scaffold_1	68327133	68328124	region1652	-0.211258	0.737444	0.999998	25.9848	18.3251	23.2322	14.9106
HiC_scaffold_1	68550773	68551115	region1653	-0.2651	0.776986	0.999998	15.8168	8.14448	16.0838	3.72765
HiC_scaffold_1	68591540	68591867	region1654	-0.236597	0.836123	0.999998	5.64887	8.14448	9.82899	1.86382
HiC_scaffold_1	68611777	68612659	region1655	0.63264	0.362193	0.999998	7.90841	21.3793	19.658	26.0935
HiC_scaffold_1	68633362	68633653	region1657	-1.95352	0.0849605	0.999998	9.03819	12.2167	1.78709	3.72765
HiC_scaffold_1	68709464	68710353	region1659	-0.380566	0.519904	0.999998	22.5955	28.5057	16.9773	22.3659
HiC_scaffold_1	68729068	68729359	region1660	-0.36301	0.697039	0.999998	6.77864	14.2528	8.0419	8.38721
HiC_scaffold_1	68832089	68832380	region1664	-1.75562	0.180092	0.999998	1.12977	17.307	1.78709	3.72765
HiC_scaffold_1	68840153	68840575	region1665	1.2775	0.198798	0.999998	7.90841	4.07224	23.2322	5.59147
HiC_scaffold_1	68841479	68842023	region1666	-0.393749	0.613376	0.999998	9.03819	24.4334	10.7225	14.9106
HiC_scaffold_1	68851990	68852280	region1667	-0.200911	0.846552	0.999998	5.64887	11.1987	3.57418	11.1829
HiC_scaffold_1	68868587	68868877	region1668	1.78239	0.137081	0.999998	2.25955	3.05418	6.25481	12.1149
HiC_scaffold_1	68889476	68890609	region1669	0.0987264	0.734339	0.999998	102.809	84.4989	84.8867	115.557
HiC_scaffold_1	68899964	68900768	region1670	0.426146	0.38797	0.999998	29.3741	27.4876	46.4643	29.8212
HiC_scaffold_1	68918460	68919179	region1671	-0.389741	0.424959	0.999998	36.1527	36.6501	30.3805	25.1616
HiC_scaffold_1	68921402	68921772	region1672	1.15879	0.179329	0.999998	6.77864	7.12642	14.2967	16.7744
HiC_scaffold_1	68928705	68929392	region1673	-1.1319	0.102159	0.999998	23.7252	24.4334	8.0419	13.9787
HiC_scaffold_1	68943099	68943390	region1674	-0.490035	0.68993	0.999998	2.25955	9.16254	4.46772	3.72765
HiC_scaffold_1	68953057	68954296	region1675	-0.335729	0.523443	0.999998	42.9314	31.5598	41.1031	17.7063
HiC_scaffold_1	69022174	69022651	region1677	0.235728	0.750087	0.999998	9.03819	20.3612	13.4032	21.434
HiC_scaffold_1	69023064	69023874	region1678	-0.567531	0.469038	0.999998	23.7252	10.1806	12.5096	10.251
HiC_scaffold_1	69038893	69039248	region1679	-0.5481	0.551673	0.999998	9.03819	17.307	14.2967	3.72765
HiC_scaffold_1	69057955	69058246	region1680	-1.09779	0.255845	0.999998	10.168	13.2348	5.36127	5.59147
HiC_scaffold_1	69058372	69058662	region1681	0.380677	0.679336	0.999998	9.03819	7.12642	9.82899	11.1829
HiC_scaffold_1	69151951	69152241	region1683	0.0760811	0.922453	0.999998	15.8168	10.1806	15.1903	12.1149
HiC_scaffold_1	69178901	69180993	region1685	0.818467	0.00830411	0.999998	67.7864	51.921	109.906	100.647
HiC_scaffold_1	69197828	69198167	region1686	0.196355	0.840727	0.999998	7.90841	10.1806	16.9773	3.72765
HiC_scaffold_1	69226774	69227580	region1687	0.31273	0.585159	0.999998	24.855	25.4515	17.8709	44.7318
HiC_scaffold_1	69292808	69293107	region1688	0.101056	0.937646	0.999998	2.25955	6.10836	7.14836	1.86382
HiC_scaffold_1	69317024	69318149	region1689	-0.501758	0.171893	0.999998	71.1757	66.1739	40.2095	56.8467
HiC_scaffold_1	69321577	69322057	region1690	0.475602	0.457931	0.999998	23.7252	11.1987	25.9128	22.3659
HiC_scaffold_1	69353257	69354621	region1692	-0.576255	0.182285	0.999998	56.4887	51.921	46.4643	26.0935
HiC_scaffold_1	69378540	69378977	region1693	-0.418298	0.436326	0.999998	33.8932	28.5057	19.658	27.0255
HiC_scaffold_1	69429729	69430329	region1694	-0.978313	0.199501	0.999998	22.5955	15.2709	8.93545	10.251
HiC_scaffold_1	70220825	70222340	region1699	-0.0555999	0.869563	0.999998	80.2139	85.517	56.2933	103.442
HiC_scaffold_1	70261050	70261857	region1700	-0.238934	0.878614	0.999998	23.7252	10.1806	26.8063	1.86382
HiC_scaffold_1	70307117	70307978	region1701	0.516956	0.532046	0.999998	6.77864	14.2528	10.7225	19.5702
HiC_scaffold_1	70320302	70321715	region1702	0.271574	0.522026	0.999998	40.6718	39.7043	39.316	57.7786
HiC_scaffold_1	70353651	70354346	region1703	-0.030967	0.959265	0.999998	22.5955	21.3793	16.9773	26.0935
HiC_scaffold_1	70427451	70428229	region1706	-0.802909	0.181785	0.999998	35.023	22.3973	16.9773	15.8425
HiC_scaffold_1	70473829	70474548	region1707	0.280227	0.495116	0.999998	38.4123	45.8127	43.7837	58.7105
HiC_scaffold_1	70474985	70475712	region1708	-0.335184	0.4567	0.999998	50.8398	41.7404	26.8063	46.5956
HiC_scaffold_1	70486572	70486960	region1709	0.251879	0.917197	0.999998	7.90841	3.05418	0	13.0468
HiC_scaffold_1	70498060	70498379	region1710	-0.193994	0.859546	0.999998	5.64887	11.1987	1.78709	13.0468
HiC_scaffold_1	70508891	70509274	region1711	0.0133312	0.974568	0.999998	36.1527	53.9572	46.4643	44.7318
HiC_scaffold_1	70519242	70520114	region1712	0.0483586	0.891916	0.999998	57.6184	58.0294	57.1869	62.4381
HiC_scaffold_1	70524725	70525849	region1713	-0.217929	0.558683	0.999998	62.1375	57.0113	44.6772	57.7786
HiC_scaffold_1	70539482	70539875	region1714	0.508809	0.263069	0.999998	37.2825	26.4695	41.1031	49.3914
HiC_scaffold_1	70544458	70544767	region1715	-1.00266	0.127066	0.999998	40.6718	16.289	13.4032	14.9106
HiC_scaffold_1	70554201	70554876	region1716	-0.26679	0.672394	0.999998	21.4657	26.4695	27.6999	12.1149
HiC_scaffold_1	70560180	70561105	region1717	0.343966	0.409884	0.999998	41.8016	46.8307	72.3771	40.0722
HiC_scaffold_1	70569232	70569762	region1718	-0.174573	0.813322	0.999998	19.2061	21.3793	6.25481	29.8212
HiC_scaffold_1	70588242	70588773	region1720	-0.345217	0.731877	0.999998	11.2977	6.10836	8.0419	5.59147
HiC_scaffold_1	70664519	70664922	region1722	-1.12062	0.286946	0.999998	16.9466	5.0903	3.57418	6.52339
HiC_scaffold_1	70667330	70667621	region1723	-1.7797	0.199284	0.999998	2.25955	10.1806	1.78709	1.86382
HiC_scaffold_1	70876143	70877045	region1726	-0.707011	0.395011	0.999998	24.855	8.14448	8.93545	11.1829
HiC_scaffold_1	71008214	71008621	region1729	0.929279	0.299497	0.999998	6.77864	8.14448	8.93545	19.5702
HiC_scaffold_1	71037924	71038215	region1730	-1.28237	0.271599	0.999998	3.38932	14.2528	3.57418	3.72765
HiC_scaffold_1	71120798	71121475	region1731	-1.6059	0.107433	0.999998	15.8168	12.2167	1.78709	7.4553
HiC_scaffold_1	71256213	71257078	region1732	-0.100335	0.921199	0.999998	29.3741	29.5237	45.5708	9.31912
HiC_scaffold_1	71257191	71258357	region1733	-0.752357	0.365489	0.999998	65.5268	44.7946	15.1903	50.3233
HiC_scaffold_1	71323200	71323627	region1734	0.0667083	0.933353	0.999998	18.0764	8.14448	15.1903	12.1149
HiC_scaffold_1	71323962	71325524	region1735	0.134088	0.740624	0.999998	47.4505	41.7404	43.7837	54.0509
HiC_scaffold_1	71376445	71377379	region1736	-0.0657105	0.895871	0.999998	31.6336	30.5418	26.8063	32.6169
HiC_scaffold_1	71404537	71405474	region1737	0.5184	0.424634	0.999998	18.0764	13.2348	21.4451	23.2978
HiC_scaffold_1	71534915	71535775	region1738	0.607237	0.175454	0.999998	25.9848	36.6501	50.932	44.7318
HiC_scaffold_1	71688821	71689982	region1739	0.725119	0.368907	0.999998	10.168	12.2167	28.5934	8.38721
HiC_scaffold_1	73465561	73466775	region1743	-0.789223	0.195556	0.999998	27.1146	26.4695	16.0838	14.9106
HiC_scaffold_1	73562374	73563861	region1744	0.228819	0.450795	0.999998	76.8246	78.3906	79.5255	102.51
HiC_scaffold_1	73571523	73571827	region1745	-2.86121	0.021686	0.999998	22.5955	4.07224	1.78709	1.86382
HiC_scaffold_1	73572010	73573023	region1746	0.0869891	0.864168	0.999998	21.4657	42.7585	31.2741	37.2765
HiC_scaffold_1	73579843	73580221	region1747	1.21151	0.254288	0.999998	6.77864	3.05418	16.9773	5.59147
HiC_scaffold_1	73594207	73594862	region1748	0.846135	0.317964	0.999998	13.5573	7.12642	29.487	7.4553
HiC_scaffold_1	73885976	73886818	region1749	-0.0356882	0.961762	0.999998	15.8168	13.2348	13.4032	14.9106
HiC_scaffold_1	73984634	73985095	region1750	-0.845907	0.258919	0.999998	20.3359	17.307	12.5096	8.38721
HiC_scaffold_1	74007026	74007547	region1751	-1.08154	0.180368	0.999998	23.7252	15.2709	4.46772	13.9787
HiC_scaffold_1	74026423	74027957	region1752	-0.00431975	0.990977	0.999998	56.4887	47.8488	55.3998	48.4594
HiC_scaffold_1	74039750	74040163	region1753	0.15018	0.901347	0.999998	1.12977	10.1806	8.93545	3.72765
HiC_scaffold_1	74048757	74049249	region1754	-0.292211	0.590586	0.999998	35.023	24.4334	21.4451	27.0255
HiC_scaffold_1	74060550	74062118	region1755	-0.0862607	0.741828	0.999998	103.939	124.203	111.693	103.442
HiC_scaffold_1	74074847	74075147	region1756	-0.936195	0.249027	0.999998	10.168	26.4695	7.14836	12.1149
HiC_scaffold_1	74132019	74132328	region1757	-0.258239	0.750698	0.999998	19.2061	10.1806	16.9773	7.4553
HiC_scaffold_1	74135234	74135528	region1758	-0.284463	0.714033	0.999998	16.9466	13.2348	8.93545	15.8425
HiC_scaffold_1	74135990	74136368	region1759	0.80427	0.231331	0.999998	9.03819	24.4334	16.9773	41.9361
HiC_scaffold_1	74174998	74175961	region1760	1.0906	0.121422	0.999998	11.2977	10.1806	20.5515	25.1616
HiC_scaffold_1	74232803	74233193	region1761	-0.151483	0.879603	0.999998	10.168	6.10836	7.14836	7.4553
HiC_scaffold_1	74233646	74234557	region1762	0.483011	0.682846	0.999998	15.8168	28.5057	8.93545	53.119
HiC_scaffold_1	74284188	74284478	region1763	0.803589	0.499535	0.999998	2.25955	6.10836	3.57418	11.1829
HiC_scaffold_1	74332720	74333513	region1764	0.497834	0.449245	0.999998	15.8168	17.307	15.1903	31.685
HiC_scaffold_1	74667124	74667415	region1767	0.0301975	0.979843	0.999998	2.25955	9.16254	8.93545	2.79574
HiC_scaffold_1	74957799	74958231	region1768	-0.248835	0.830421	0.999998	6.77864	6.10836	8.93545	1.86382
HiC_scaffold_1	74964378	74964936	region1769	1.27462	0.0795627	0.999998	10.168	9.16254	17.8709	28.8893
HiC_scaffold_1	74966241	74967416	region1770	0.022915	0.95239	0.999998	49.71	50.903	49.145	53.119
HiC_scaffold_1	74998330	74998863	region1771	0.00627002	0.991293	0.999998	23.7252	23.4154	26.8063	20.5021
HiC_scaffold_1	75022786	75023962	region1772	0.1934	0.521287	0.999998	79.0841	82.4628	105.438	79.2126
HiC_scaffold_1	75050116	75051237	region1773	0.191685	0.669917	0.999998	53.0993	28.5057	53.6127	39.1403
HiC_scaffold_1	75053677	75054181	region1774	-0.392372	0.43817	0.999998	23.7252	68.21	31.2741	39.1403
HiC_scaffold_1	75091472	75092130	region1775	1.4734	0.0943341	0.999998	6.77864	5.0903	16.0838	16.7744
HiC_scaffold_1	75102328	75103147	region1776	0.149889	0.849097	0.999998	7.90841	18.3251	12.5096	16.7744
HiC_scaffold_1	75275185	75275475	region1777	0.218123	0.869884	0.999998	6.77864	2.03612	0.893545	9.31912
HiC_scaffold_1	75326702	75328201	region1779	-0.303432	0.354936	0.999998	75.6948	76.3545	59.8675	63.37
HiC_scaffold_1	75357836	75358431	region1780	-2.49797	0.0434705	0.999998	13.5573	7.12642	1.78709	1.86382
HiC_scaffold_1	75405802	75406135	region1781	0.709024	0.447822	0.999998	7.90841	6.10836	9.82899	13.0468
HiC_scaffold_1	75648822	75649595	region1782	-0.240901	0.408687	0.999998	94.9009	95.6976	86.6738	74.553
HiC_scaffold_1	75667326	75667616	region1783	-0.689225	0.338535	0.999998	11.2977	32.5779	14.2967	13.0468
HiC_scaffold_1	75689877	75691131	region1785	0.154901	0.7448	0.999998	44.0612	26.4695	45.5708	32.6169
HiC_scaffold_1	75705255	75705818	region1787	-0.264124	0.680041	0.999998	19.2061	22.3973	16.9773	17.7063
HiC_scaffold_1	75715508	75715814	region1788	0.571047	0.61457	0.999998	6.77864	3.05418	9.82899	4.65956
HiC_scaffold_1	75724221	75724948	region1790	-0.892512	0.111404	0.999998	27.1146	45.8127	14.2967	25.1616
HiC_scaffold_1	75729704	75729994	region1791	1.98737	0.120912	0.999998	3.38932	1.01806	11.6161	5.59147
HiC_scaffold_1	75730407	75730993	region1792	-1.25411	0.174736	0.999998	22.5955	8.14448	4.46772	8.38721
HiC_scaffold_1	75742081	75742833	region1793	-0.437401	0.472381	0.999998	24.855	24.4334	21.4451	14.9106
HiC_scaffold_1	75799438	75800414	region1795	-0.636152	0.142687	0.999998	51.9696	49.8849	38.4224	27.0255
HiC_scaffold_1	75846709	75847495	region1797	-0.21389	0.746519	0.999998	29.3741	13.2348	16.0838	20.5021
HiC_scaffold_1	75853667	75854521	region1798	-0.491919	0.342162	0.999998	24.855	51.921	25.0193	29.8212
HiC_scaffold_1	75855308	75855699	region1799	0.350387	0.609752	0.999998	14.6871	19.3431	31.2741	12.1149
HiC_scaffold_1	75857391	75857938	region1800	-0.959248	0.210438	0.999998	37.2825	9.16254	10.7225	13.0468
HiC_scaffold_1	75864558	75865219	region1801	-0.582869	0.384412	0.999998	18.0764	25.4515	16.9773	12.1149
HiC_scaffold_1	75874850	75876344	region1802	0.0653684	0.837603	0.999998	63.2673	113.005	95.6093	89.4636
HiC_scaffold_1	75892877	75893951	region1803	-0.69532	0.0522423	0.999998	72.3055	87.5531	39.316	59.6424
HiC_scaffold_1	75908600	75909737	region1805	-0.183737	0.686756	0.999998	49.71	33.596	31.2741	41.9361
HiC_scaffold_1	75926321	75927017	region1806	0.27617	0.692332	0.999998	16.9466	15.2709	26.8063	12.1149
HiC_scaffold_1	75927403	75927697	region1807	0.426975	0.708731	0.999998	11.2977	1.01806	9.82899	6.52339
HiC_scaffold_1	75949645	75950477	region1809	0.530214	0.537509	0.999998	5.64887	13.2348	11.6161	15.8425
HiC_scaffold_1	75963957	75964881	region1810	0.475425	0.434939	0.999998	19.2061	16.289	24.1257	25.1616
HiC_scaffold_1	75970490	75971093	region1811	0.0402815	0.933616	0.999998	24.855	50.903	45.5708	32.6169
HiC_scaffold_1	75989841	75990431	region1812	-0.217069	0.774333	0.999998	11.2977	19.3431	13.4032	13.0468
HiC_scaffold_1	75997341	75997631	region1813	1.04762	0.383318	0.999998	7.90841	2.03612	1.78709	18.6382
HiC_scaffold_1	75999067	75999610	region1814	0.146585	0.82564	0.999998	33.8932	9.16254	26.8063	20.5021
HiC_scaffold_1	76014611	76015181	region1815	0.638641	0.498043	0.999998	4.51909	12.2167	19.658	6.52339
HiC_scaffold_1	76033235	76034523	region1816	0.121719	0.700834	0.999998	70.0459	74.3183	71.4836	85.7359
HiC_scaffold_1	76043364	76044643	region1817	0.464615	0.255978	0.999998	35.023	42.7585	58.0804	49.3914
HiC_scaffold_1	76049857	76050147	region1818	1.40443	0.142294	0.999998	3.38932	8.14448	22.3386	8.38721
HiC_scaffold_1	76061452	76062441	region1819	0.00495062	0.984034	0.999998	114.107	129.294	123.309	121.149
HiC_scaffold_1	76072745	76073603	region1820	0.258255	0.434743	0.999998	81.3437	54.9752	75.9513	86.6678
HiC_scaffold_1	76078477	76079449	region1821	-0.374198	0.474761	0.999998	32.7634	39.7043	17.8709	38.2084
HiC_scaffold_1	76102844	76103973	region1822	-0.0873657	0.749536	0.999998	98.2903	106.896	101.864	91.3274
HiC_scaffold_1	76107014	76107643	region1823	0.0589111	0.901166	0.999998	29.3741	38.6863	39.316	31.685
HiC_scaffold_1	76110145	76110439	region1824	-1.63151	0.132243	0.999998	14.6871	8.14448	1.78709	5.59147
HiC_scaffold_1	76123956	76124250	region1825	-1.83796	0.170567	0.999998	9.03819	4.07224	1.78709	1.86382
HiC_scaffold_1	76157427	76157746	region1826	-0.218534	0.826497	0.999998	5.64887	17.307	16.9773	2.79574
HiC_scaffold_1	76158444	76159021	region1827	0.207623	0.724576	0.999998	16.9466	26.4695	21.4451	28.8893
HiC_scaffold_1	76169710	76170934	region1828	-0.372077	0.389679	0.999998	40.6718	58.0294	44.6772	31.685
HiC_scaffold_1	76200368	76200662	region1830	-1.33448	0.23589	0.999998	10.168	8.14448	5.36127	1.86382
HiC_scaffold_1	76273920	76274583	region1831	-0.226034	0.777498	0.999998	11.2977	16.289	14.2967	9.31912
HiC_scaffold_1	76320955	76321305	region1833	0.502288	0.668851	0.999998	6.77864	4.07224	13.4032	1.86382
HiC_scaffold_1	76461252	76461559	region1837	-1.48735	0.229347	0.999998	11.2977	4.07224	3.57418	1.86382
HiC_scaffold_1	76461947	76462578	region1838	0.916659	0.390082	0.999998	11.2977	2.03612	4.46772	20.5021
HiC_scaffold_1	76555870	76556198	region1839	-0.848696	0.148107	0.999998	31.6336	27.4876	17.8709	14.9106
HiC_scaffold_1	76602099	76602966	region1840	0.338813	0.426779	0.999998	32.7634	44.7946	55.3998	42.868
HiC_scaffold_1	76626054	76626348	region1841	-0.270848	0.816008	0.999998	11.2977	2.03612	5.36127	5.59147
HiC_scaffold_1	76698061	76698568	region1842	0.688543	0.397264	0.999998	4.51909	17.307	20.5515	14.9106
HiC_scaffold_1	76710481	76710984	region1843	-0.609543	0.237578	0.999998	50.8398	28.5057	31.2741	20.5021
HiC_scaffold_1	76766297	76766670	region1845	-1.38114	0.0523106	0.999998	31.6336	18.3251	10.7225	8.38721
HiC_scaffold_1	76796641	76797099	region1847	-2.27455	0.0558183	0.999998	7.90841	14.2528	0.893545	3.72765
HiC_scaffold_1	76846396	76846810	region1849	-0.170527	0.829755	0.999998	12.4275	14.2528	11.6161	12.1149
HiC_scaffold_1	76957835	76958646	region1850	1.19424	0.0501934	0.999998	11.2977	18.3251	43.7837	24.2297
HiC_scaffold_1	77269156	77270041	region1853	-0.299695	0.686145	0.999998	11.2977	26.4695	21.4451	9.31912
HiC_scaffold_1	77375655	77376005	region1854	0.399255	0.78449	0.999998	4.51909	1.01806	6.25481	0.931912
HiC_scaffold_1	77471808	77472143	region1857	-1.23656	0.291614	0.999998	7.90841	7.12642	3.57418	2.79574
HiC_scaffold_1	77477717	77478873	region1858	0.733305	0.440359	0.999998	11.2977	5.0903	21.4451	5.59147
HiC_scaffold_1	77493914	77494348	region1859	0.346336	0.53492	0.999998	20.3359	23.4154	26.8063	28.8893
HiC_scaffold_1	77546665	77547431	region1860	0.17566	0.870436	0.999998	13.5573	2.03612	5.36127	12.1149
HiC_scaffold_1	77593734	77594661	region1862	-0.320178	0.225488	0.999998	116.367	131.33	109.906	88.5317
HiC_scaffold_1	77603143	77603436	region1863	-0.805411	0.321151	0.999998	12.4275	19.3431	9.82899	8.38721
HiC_scaffold_1	77687012	77687431	region1864	-1.47051	0.22605	0.999998	9.03819	6.10836	3.57418	1.86382
HiC_scaffold_1	77710687	77710977	region1865	0.718239	0.196283	0.999998	24.855	15.2709	31.2741	34.4808
HiC_scaffold_1	77718235	77718762	region1866	0.012824	0.987558	0.999998	7.90841	18.3251	8.93545	17.7063
HiC_scaffold_1	77719110	77719502	region1867	1.53533	0.131234	0.999998	3.38932	5.0903	10.7225	13.9787
HiC_scaffold_1	77723610	77724211	region1868	0.0650425	0.946092	0.999998	2.25955	19.3431	11.6161	11.1829
HiC_scaffold_1	77782042	77782536	region1870	-0.0954184	0.912816	0.999998	7.90841	15.2709	14.2967	7.4553
HiC_scaffold_1	77858708	77858999	region1871	-0.828988	0.536672	0.999998	1.12977	10.1806	1.78709	4.65956
HiC_scaffold_1	78206527	78206863	region1872	-0.949873	0.501698	0.999998	6.77864	2.03612	3.57418	0.931912
HiC_scaffold_1	78216372	78217021	region1873	0.860766	0.39177	0.999998	2.25955	10.1806	10.7225	12.1149
HiC_scaffold_1	78878041	78878782	region1874	-1.42809	0.0520401	0.999998	18.0764	28.5057	8.0419	9.31912
HiC_scaffold_1	81165007	81165715	region1875	-0.137383	0.778079	0.999998	27.1146	44.7946	35.7418	29.8212
HiC_scaffold_1	81375788	81376160	region1876	0.350453	0.80093	0.999998	2.25955	4.07224	7.14836	0.931912
HiC_scaffold_1	81532169	81532459	region1879	0.794637	0.574303	0.999998	2.25955	3.05418	0.893545	8.38721
HiC_scaffold_1	81534858	81535149	region1880	-1.90278	0.158082	0.999998	3.38932	10.1806	1.78709	1.86382
HiC_scaffold_1	81649537	81649827	region1883	0.891026	0.478535	0.999998	3.38932	4.07224	1.78709	12.1149
HiC_scaffold_1	81937689	81938408	region1884	-1.70557	0.027666	0.999998	31.6336	16.289	5.36127	9.31912
HiC_scaffold_1	81938670	81938964	region1885	-1.63803	0.200913	0.999998	10.168	4.07224	2.68063	1.86382
HiC_scaffold_1	82086954	82087337	region1886	-0.399947	0.662071	0.999998	5.64887	18.3251	8.0419	10.251
HiC_scaffold_1	82130415	82131071	region1887	-1.21395	0.138993	0.999998	12.4275	23.4154	8.0419	7.4553
HiC_scaffold_1	82315756	82317071	region1889	0.00762591	0.984278	0.999998	56.4887	61.0836	41.9966	76.4168
HiC_scaffold_1	82347192	82347529	region1890	1.498	0.331255	0.999998	1.12977	2.03612	8.0419	0.931912
HiC_scaffold_1	82376575	82377101	region1891	-0.150066	0.808408	0.999998	15.8168	29.5237	21.4451	19.5702
HiC_scaffold_1	82455552	82455950	region1892	-1.13849	0.215306	0.999998	13.5573	16.289	10.7225	2.79574
HiC_scaffold_1	82480078	82480542	region1893	0.649989	0.530185	0.999998	4.51909	7.12642	6.25481	12.1149
HiC_scaffold_1	82525932	82527452	region1894	0.194201	0.545824	0.999998	105.069	61.0836	104.545	84.804
HiC_scaffold_1	82542979	82544093	region1895	1.31969	0.0530663	0.999998	10.168	12.2167	18.7644	37.2765
HiC_scaffold_1	82560749	82561612	region1896	-0.779554	0.284409	0.999998	48.5802	8.14448	16.0838	16.7744
HiC_scaffold_1	82581988	82582664	region1898	0.325528	0.715677	0.999998	7.90841	10.1806	14.2967	8.38721
HiC_scaffold_1	82737544	82737834	region1900	0.984132	0.431205	0.999998	4.51909	2.03612	3.57418	9.31912
HiC_scaffold_1	83340170	83340460	region1901	2.34375	0.0317056	0.999998	3.38932	2.03612	14.2967	13.0468
HiC_scaffold_1	83341008	83341849	region1902	0.805929	0.154254	0.999998	14.6871	24.4334	26.8063	41.9361
HiC_scaffold_1	83342934	83343279	region1903	-0.374717	0.612995	0.999998	14.6871	18.3251	14.2967	11.1829
HiC_scaffold_1	83381995	83382680	region1904	-0.547444	0.490701	0.999998	12.4275	22.3973	6.25481	17.7063
HiC_scaffold_1	83392132	83393449	region1905	-0.0380091	0.871103	0.999998	164.947	137.438	163.519	130.468
HiC_scaffold_1	83397806	83398773	region1906	-0.351026	0.506436	0.999998	22.5955	52.9391	24.1257	35.4127
HiC_scaffold_1	83567881	83568252	region1908	0.0566066	0.899707	0.999998	42.9314	32.5779	41.9966	36.3446
HiC_scaffold_1	83736894	83737226	region1912	2.4992	0.0598305	0.999998	2.25955	1.01806	7.14836	11.1829
HiC_scaffold_1	84507844	84508623	region1914	-0.335514	0.332642	0.999998	72.3055	67.1919	51.8256	58.7105
HiC_scaffold_1	84510612	84511225	region1915	0.290312	0.373954	0.999998	65.5268	71.2642	98.2899	68.9615
HiC_scaffold_1	84520600	84521437	region1916	0.0477979	0.845442	0.999998	133.313	114.023	130.458	124.876
HiC_scaffold_1	84531914	84532412	region1917	0.144396	0.828709	0.999998	15.8168	23.4154	31.2741	12.1149
HiC_scaffold_1	84541858	84542148	region1918	0.0837542	0.893742	0.999998	21.4657	17.307	21.4451	19.5702
HiC_scaffold_1	84542252	84543066	region1919	-0.389542	0.20531	0.999998	94.9009	85.517	73.2707	64.302
HiC_scaffold_1	84551337	84551699	region1920	0.60038	0.481286	0.999998	14.6871	9.16254	30.3805	5.59147
HiC_scaffold_1	84552025	84552315	region1921	1.09201	0.228898	0.999998	11.2977	6.10836	31.2741	5.59147
HiC_scaffold_1	84560236	84561950	region1922	0.361197	0.11995	0.999998	124.275	130.312	147.435	179.859
HiC_scaffold_1	84567285	84568337	region1923	0.0646921	0.810598	0.999998	99.42	97.7337	103.651	102.51
HiC_scaffold_1	84568730	84570646	region1924	0.270443	0.249209	0.999998	122.016	123.185	142.074	153.766
HiC_scaffold_1	84714349	84714643	region1926	-2.57849	0.103704	0.999998	7.90841	3.05418	0.893545	0.931912
HiC_scaffold_1	84723956	84724495	region1927	-0.723704	0.321562	0.999998	15.8168	23.4154	8.93545	14.9106
HiC_scaffold_1	87013398	87013982	region1929	-0.146749	0.845716	0.999998	18.0764	12.2167	16.0838	11.1829
HiC_scaffold_1	87431518	87432043	region1930	-0.187178	0.821954	0.999998	5.64887	25.4515	9.82899	17.7063
HiC_scaffold_1	87455247	87455597	region1931	2.09918	0.0961317	0.999998	2.25955	2.03612	5.36127	13.0468
HiC_scaffold_1	87571214	87571542	region1932	-1.43142	0.243233	0.999998	4.51909	10.1806	2.68063	2.79574
HiC_scaffold_1	87571732	87572184	region1933	1.93289	0.0992706	0.999998	2.25955	4.07224	20.5515	3.72765
HiC_scaffold_1	87599344	87600220	region1934	-0.458872	0.558426	0.999998	25.9848	9.16254	16.0838	9.31912
HiC_scaffold_1	87811164	87811699	region1935	0.087362	0.879859	0.999998	16.9466	36.6501	36.6353	20.5021
HiC_scaffold_1	87812534	87812857	region1936	1.43135	0.156281	0.999998	2.25955	7.12642	11.6161	13.9787
HiC_scaffold_1	87846028	87846728	region1937	-0.167799	0.759112	0.999998	48.5802	18.3251	31.2741	27.9574
HiC_scaffold_1	87923187	87923716	region1938	0.219933	0.795455	0.999998	7.90841	13.2348	9.82899	14.9106
HiC_scaffold_1	89842710	89843437	region1939	0.775824	0.22683	0.999998	28.2443	8.14448	37.5289	24.2297
HiC_scaffold_1	89860179	89860686	region1940	-1.07781	0.297499	0.999998	9.03819	14.2528	1.78709	9.31912
HiC_scaffold_1	89865578	89866240	region1941	0.214555	0.759595	0.999998	13.5573	16.289	16.9773	17.7063
HiC_scaffold_1	90156655	90157288	region1942	-0.436048	0.378284	0.999998	38.4123	34.614	23.2322	30.7531
HiC_scaffold_1	90157840	90158182	region1943	2.41608	0.0153943	0.999998	4.51909	2.03612	18.7644	15.8425
HiC_scaffold_1	90169714	90170117	region1944	-1.08318	0.376429	0.999998	13.5573	2.03612	3.57418	3.72765
HiC_scaffold_1	90285115	90286206	region1946	-0.980646	0.26546	0.999998	22.5955	8.14448	8.0419	7.4553
HiC_scaffold_1	92304214	92305104	region1950	-1.2611	0.116597	0.999998	22.5955	19.3431	3.57418	13.9787
HiC_scaffold_1	92309549	92309991	region1951	-1.08447	0.218686	0.999998	16.9466	12.2167	5.36127	8.38721
HiC_scaffold_1	92393166	92393822	region1952	-1.12742	0.371794	0.999998	15.8168	2.03612	7.14836	0.931912
HiC_scaffold_1	92471049	92471917	region1953	0.128981	0.848032	0.999998	18.0764	16.289	14.2967	23.2978
HiC_scaffold_1	92795652	92796354	region1954	0.486349	0.463539	0.999998	14.6871	15.2709	20.5515	21.434
HiC_scaffold_1	92865705	92866732	region1955	-0.348691	0.632838	0.999998	12.4275	24.4334	18.7644	10.251
HiC_scaffold_1	92872213	92873174	region1956	0.0204322	0.964302	0.999998	31.6336	42.7585	41.1031	34.4808
HiC_scaffold_1	92875875	92876248	region1957	-1.61426	0.0557412	0.999998	27.1146	12.2167	5.36127	7.4553
HiC_scaffold_1	92932784	92933526	region1960	-0.520045	0.190309	0.999998	57.6184	72.2822	33.0612	57.7786
HiC_scaffold_1	92954970	92956518	region1962	0.00510845	0.982382	0.999998	133.313	144.564	143.861	135.127
HiC_scaffold_1	92957523	92958323	region1963	-0.146624	0.717225	0.999998	42.9314	63.1197	40.2095	55.9147
HiC_scaffold_1	92984754	92985603	region1964	-0.0570201	0.945263	0.999998	14.6871	10.1806	8.0419	15.8425
HiC_scaffold_1	93045904	93047541	region1966	0.491628	0.236209	0.999998	32.7634	41.7404	50.932	54.0509
HiC_scaffold_1	93079108	93079398	region1967	0.919002	0.531771	0.999998	2.25955	2.03612	7.14836	0.931912
HiC_scaffold_1	93086019	93086588	region1968	0.0153965	0.985899	0.999998	10.168	12.2167	16.0838	6.52339
HiC_scaffold_1	93115549	93115979	region1970	-2.59757	0.0700998	0.999998	2.25955	14.2528	0.893545	1.86382
HiC_scaffold_1	93165801	93167283	region1971	-0.232763	0.583479	0.999998	70.0459	36.6501	41.1031	49.3914
HiC_scaffold_1	93203549	93203839	region1973	-0.0482373	0.969336	0.999998	2.25955	8.14448	1.78709	8.38721
HiC_scaffold_1	93204199	93204560	region1974	-0.172722	0.865682	0.999998	11.2977	6.10836	11.6161	3.72765
HiC_scaffold_1	93214983	93215378	region1976	-0.561968	0.590519	0.999998	2.25955	20.3612	9.82899	5.59147
HiC_scaffold_1	93236487	93236980	region1977	-0.0246935	0.969492	0.999998	24.855	16.289	14.2967	26.0935
HiC_scaffold_1	93238748	93240191	region1978	-0.428217	0.347275	0.999998	46.3207	49.8849	24.1257	47.5275
HiC_scaffold_1	93387057	93388738	region1979	-0.522211	0.0185031	0.999998	176.245	180.197	121.522	126.74
HiC_scaffold_1	93427907	93428824	region1980	0.0781135	0.803309	0.999998	67.7864	81.4448	81.3126	76.4168
HiC_scaffold_1	93456766	93458081	region1981	0.255054	0.451417	0.999998	54.2291	69.228	79.5255	68.0296
HiC_scaffold_1	93644381	93645251	region1982	-0.707723	0.170064	0.999998	44.0612	30.5418	24.1257	21.434
HiC_scaffold_1	94542831	94543452	region1984	-0.340285	0.763486	0.999998	7.90841	9.16254	12.5096	0.931912
HiC_scaffold_1	95026555	95027029	region1985	-1.49747	0.167454	0.999998	13.5573	7.12642	3.57418	3.72765
HiC_scaffold_1	96354613	96354992	region1987	0.598406	0.594805	0.999998	11.2977	3.05418	19.658	1.86382
HiC_scaffold_1	96649831	96650561	region1989	0.674929	0.49155	0.999998	3.38932	10.1806	12.5096	9.31912
HiC_scaffold_1	96914273	96915578	region1990	0.00682367	0.984218	0.999998	56.4887	71.2642	66.1223	62.4381
HiC_scaffold_1	97067135	97067425	region1991	0.93158	0.488349	0.999998	1.12977	5.0903	1.78709	10.251
HiC_scaffold_1	97074604	97075385	region1992	-0.301498	0.64196	0.999998	18.0764	23.4154	17.8709	15.8425
HiC_scaffold_1	97086508	97086798	region1993	1.44461	0.194463	0.999998	2.25955	5.0903	7.14836	13.0468
HiC_scaffold_1	97087063	97087516	region1994	-0.130406	0.907569	0.999998	6.77864	6.10836	8.93545	2.79574
HiC_scaffold_1	97102045	97102894	region1995	-0.221537	0.781475	0.999998	10.168	19.3431	16.9773	8.38721
HiC_scaffold_1	97332257	97333258	region1999	0.322801	0.561152	0.999998	24.855	20.3612	31.2741	25.1616
HiC_scaffold_1	97333655	97334013	region2000	-0.955667	0.357309	0.999998	7.90841	15.2709	1.78709	10.251
HiC_scaffold_1	97345090	97345859	region2001	-0.973674	0.22584	0.999998	16.9466	20.3612	14.2967	4.65956
HiC_scaffold_1	97351699	97353197	region2002	-0.576297	0.202552	0.999998	39.5421	52.9391	27.6999	34.4808
HiC_scaffold_1	97710997	97711620	region2006	-0.907885	0.171287	0.999998	36.1527	17.307	10.7225	17.7063
HiC_scaffold_1	97836069	97838079	region2008	-0.285833	0.331037	0.999998	105.069	106.896	69.6965	104.374
HiC_scaffold_1	97984970	97985451	region2009	0.71475	0.454236	0.999998	7.90841	6.10836	7.14836	15.8425
HiC_scaffold_1	98233261	98233929	region2013	0.135853	0.872349	0.999998	13.5573	8.14448	10.7225	13.0468
HiC_scaffold_1	98235094	98235385	region2014	-2.12922	0.0975568	0.999998	6.77864	9.16254	1.78709	1.86382
HiC_scaffold_1	98246043	98246698	region2015	1.50824	0.0886678	0.999998	7.90841	4.07224	14.2967	19.5702
HiC_scaffold_1	98273510	98273836	region2016	0.386915	0.615382	0.999998	7.90841	18.3251	22.3386	12.1149
HiC_scaffold_1	98599230	98599871	region2021	0.374363	0.709406	0.999998	7.90841	6.10836	12.5096	5.59147
HiC_scaffold_1	98616163	98616874	region2022	0.618115	0.440409	0.999998	7.90841	12.2167	16.0838	14.9106
HiC_scaffold_1	98630290	98630589	region2023	0.257829	0.804501	0.999998	2.25955	14.2528	14.2967	5.59147
HiC_scaffold_1	99129574	99130371	region2024	0.0477263	0.946722	0.999998	11.2977	20.3612	16.0838	16.7744
HiC_scaffold_1	99132080	99132440	region2025	-2.50559	0.0717635	0.999998	1.12977	19.3431	2.68063	0.931912
HiC_scaffold_1	99135528	99136236	region2026	0.953169	0.0873567	0.999998	23.7252	13.2348	34.8482	36.3446
HiC_scaffold_1	99146285	99147617	region2027	-0.00142563	0.99585	0.999998	90.3819	119.113	109.012	100.647
HiC_scaffold_1	99567234	99567903	region2029	0.13997	0.87022	0.999998	20.3359	6.10836	21.4451	7.4553
HiC_scaffold_1	99590014	99590304	region2031	0.576848	0.648069	0.999998	2.25955	5.0903	2.68063	8.38721
HiC_scaffold_1	99612966	99613614	region2032	0.597885	0.0769977	0.999998	51.9696	62.1016	72.3771	100.647
HiC_scaffold_1	99669711	99670759	region2034	0.26226	0.602962	0.999998	29.3741	25.4515	33.0612	32.6169
HiC_scaffold_1	99705298	99706089	region2035	0.0234032	0.942119	0.999998	63.2673	114.023	84.8867	95.987
HiC_scaffold_1	99722791	99724072	region2036	0.425216	0.686014	0.999998	58.7482	11.1987	52.7191	41.0041
HiC_scaffold_1	99772273	99773632	region2037	0.0900358	0.857782	0.999998	25.9848	34.614	36.6353	27.9574
HiC_scaffold_1	99794914	99795332	region2038	-0.705664	0.436641	0.999998	7.90841	17.307	7.14836	8.38721
HiC_scaffold_1	99806622	99808127	region2040	0.175391	0.575867	0.999998	68.9162	73.3003	76.8448	83.8721
HiC_scaffold_1	99819080	99819383	region2041	-1.48047	0.170563	0.999998	11.2977	9.16254	2.68063	4.65956
HiC_scaffold_1	99826534	99826919	region2042	1.57115	0.231658	0.999998	2.25955	2.03612	7.14836	5.59147
HiC_scaffold_1	99897853	99898673	region2043	-0.0828099	0.949844	0.999998	28.2443	7.12642	27.6999	5.59147
HiC_scaffold_1	99934917	99936207	region2044	0.81507	0.184508	0.999998	22.5955	11.1987	34.8482	24.2297
HiC_scaffold_1	100007789	100008155	region2045	-0.25144	0.840941	0.999998	5.64887	4.07224	6.25481	1.86382
HiC_scaffold_1	100051632	100051922	region2046	1.47662	0.272004	0.999998	2.25955	2.03612	3.57418	8.38721
HiC_scaffold_1	100217833	100218160	region2048	-1.07859	0.214563	0.999998	11.2977	19.3431	8.93545	5.59147
HiC_scaffold_1	100229447	100229816	region2049	-1.24933	0.317165	0.999998	7.90841	5.0903	3.57418	1.86382
HiC_scaffold_1	100250659	100250950	region2051	-0.537909	0.509209	0.999998	18.0764	11.1987	8.93545	11.1829
HiC_scaffold_1	100331097	100331487	region2054	1.27681	0.28597	0.999998	2.25955	4.07224	9.82899	5.59147
HiC_scaffold_1	100399606	100399917	region2058	-2.20568	0.0783273	0.999998	18.0764	3.05418	2.68063	1.86382
HiC_scaffold_1	100564050	100565017	region2061	0.386668	0.57441	0.999998	18.0764	13.2348	26.8063	13.9787
HiC_scaffold_1	100696718	100697481	region2062	-0.00142716	0.996091	0.999998	86.9925	87.5531	83.0997	91.3274
HiC_scaffold_1	100711096	100711720	region2064	-0.119039	0.847834	0.999998	16.9466	26.4695	21.4451	18.6382
HiC_scaffold_1	100717120	100717945	region2065	-0.137209	0.839377	0.999998	15.8168	22.3973	12.5096	22.3659
HiC_scaffold_1	100749784	100750093	region2067	-0.597951	0.520469	0.999998	4.51909	25.4515	14.2967	5.59147
HiC_scaffold_1	100754252	100754738	region2068	0.596399	0.443395	0.999998	7.90841	14.2528	19.658	13.9787
HiC_scaffold_1	100765259	100765549	region2069	0.201203	0.866547	0.999998	2.25955	10.1806	12.5096	1.86382
HiC_scaffold_1	100776424	100778162	region2070	-0.288894	0.297192	0.999998	129.924	103.842	83.0997	108.102
HiC_scaffold_1	100801145	100801501	region2071	1.4725	0.212221	0.999998	5.64887	1.01806	9.82899	8.38721
HiC_scaffold_1	100813015	100816303	region2072	0.259944	0.059694	0.999998	359.268	384.827	441.411	450.114
HiC_scaffold_1	100827507	100828488	region2073	-0.519052	0.279582	0.999998	42.9314	35.6321	26.8063	27.9574
HiC_scaffold_1	100849874	100851544	region2074	0.152761	0.66787	0.999998	58.7482	52.9391	62.5481	61.5062
HiC_scaffold_1	100856839	100858213	region2075	0.0716807	0.828685	0.999998	84.733	59.0475	69.6965	81.0764
HiC_scaffold_1	100870971	100871489	region2076	-0.317378	0.315718	0.999998	76.8246	109.95	84.8867	65.2339
HiC_scaffold_1	100943916	100944312	region2077	-1.18152	0.139656	0.999998	18.0764	19.3431	5.36127	11.1829
HiC_scaffold_1	101012000	101012291	region2078	-0.804221	0.488128	0.999998	4.51909	11.1987	7.14836	1.86382
HiC_scaffold_1	101012482	101013307	region2079	0.14535	0.840644	0.999998	25.9848	8.14448	16.0838	21.434
HiC_scaffold_1	101021322	101022907	region2081	0.320505	0.287713	0.999998	66.6566	83.4809	97.3964	90.3955
HiC_scaffold_1	101114136	101115114	region2083	-0.12082	0.801477	0.999998	33.8932	34.614	29.487	33.5488
HiC_scaffold_1	101137839	101138712	region2084	-1.3227	0.0867996	0.999998	23.7252	17.307	9.82899	6.52339
HiC_scaffold_1	101138835	101139162	region2085	0.556141	0.620402	0.999998	2.25955	8.14448	9.82899	5.59147
HiC_scaffold_1	101149270	101149638	region2086	0.0133445	0.972003	0.999998	46.3207	62.1016	49.145	60.5743
HiC_scaffold_1	101152313	101153916	region2087	0.0873047	0.733235	0.999998	127.664	138.456	112.587	170.54
HiC_scaffold_1	101159042	101161015	region2088	-0.0523194	0.822883	0.999998	148	134.384	127.777	144.446
HiC_scaffold_1	101209317	101209866	region2089	-0.156772	0.858594	0.999998	10.168	11.1987	8.93545	10.251
HiC_scaffold_1	101210132	101210984	region2090	-0.361508	0.548898	0.999998	18.0764	34.614	16.9773	24.2297
HiC_scaffold_1	101251136	101252397	region2091	-0.154447	0.747168	0.999998	63.2673	25.4515	41.1031	38.2084
HiC_scaffold_1	101324309	101325030	region2093	-0.452794	0.384117	0.999998	41.8016	28.5057	20.5515	30.7531
HiC_scaffold_1	101383393	101383755	region2094	1.30767	0.17165	0.999998	4.51909	6.10836	15.1903	11.1829
HiC_scaffold_1	101452011	101452726	region2095	0.583756	0.444668	0.999998	15.8168	8.14448	13.4032	22.3659
HiC_scaffold_1	101457508	101458350	region2096	-0.488164	0.446159	0.999998	20.3359	24.4334	15.1903	16.7744
HiC_scaffold_1	101523884	101525140	region2100	-0.223793	0.564408	0.999998	48.5802	74.3183	62.5481	42.868
HiC_scaffold_1	101630076	101631050	region2101	-0.781989	0.227331	0.999998	40.6718	17.307	22.3386	11.1829
HiC_scaffold_1	101691641	101692384	region2103	0.164278	0.755684	0.999998	36.1527	20.3612	27.6999	35.4127
HiC_scaffold_1	101767728	101769096	region2105	0.369467	0.611928	0.999998	27.1146	69.228	46.4643	78.2806
HiC_scaffold_1	101797031	101797516	region2106	0.397957	0.602512	0.999998	16.9466	8.14448	15.1903	17.7063
HiC_scaffold_1	101797918	101798250	region2107	-0.0304266	0.975679	0.999998	12.4275	6.10836	14.2967	3.72765
HiC_scaffold_1	102249197	102250021	region2112	-0.927002	0.289662	0.999998	9.03819	20.3612	7.14836	8.38721
HiC_scaffold_1	102931520	102932114	region2115	-1.02642	0.353568	0.999998	14.6871	4.07224	3.57418	5.59147
HiC_scaffold_1	105343894	105344188	region2123	-1.8323	0.214072	0.999998	6.77864	3.05418	0.893545	1.86382
HiC_scaffold_1	106037438	106037728	region2127	-0.0796663	0.945627	0.999998	4.51909	6.10836	3.57418	6.52339
HiC_scaffold_1	106106370	106106762	region2130	1.29927	0.112832	0.999998	10.168	6.10836	27.6999	12.1149
HiC_scaffold_1	106464085	106464878	region2136	-0.265263	0.659294	0.999998	15.8168	40.7224	28.5934	18.6382
HiC_scaffold_1	106466944	106468364	region2137	0.197547	0.664639	0.999998	33.8932	34.614	35.7418	42.868
HiC_scaffold_1	106508828	106510390	region2139	0.156502	0.425248	0.999998	176.245	193.431	207.302	205.021
HiC_scaffold_1	106531324	106532082	region2140	-1.6714	0.0216587	0.999998	21.4657	30.5418	10.7225	5.59147
HiC_scaffold_1	106545458	106545752	region2142	0.0533332	0.96203	0.999998	11.2977	2.03612	6.25481	7.4553
HiC_scaffold_1	106578721	106579252	region2146	1.39114	0.206838	0.999998	1.12977	7.12642	8.93545	13.0468
HiC_scaffold_1	106670458	106672095	region2150	-0.0473394	0.838287	0.999998	135.573	155.763	131.351	150.97
HiC_scaffold_1	106745490	106745784	region2151	-1.36235	0.173471	0.999998	11.2977	12.2167	3.57418	5.59147
HiC_scaffold_1	106784775	106785275	region2154	-0.432331	0.663473	0.999998	12.4275	6.10836	7.14836	6.52339
HiC_scaffold_1	107397339	107397701	region2156	0.29662	0.479706	0.999998	39.5421	37.6682	50.0385	44.7318
HiC_scaffold_1	108120272	108121227	region2157	0.00516724	0.989291	0.999998	53.0993	47.8488	51.8256	49.3914
HiC_scaffold_1	108284391	108285817	region2158	0.00820546	0.987344	0.999998	31.6336	28.5057	23.2322	37.2765
HiC_scaffold_1	108394530	108396760	region2159	0.0215342	0.926735	0.999998	125.405	153.727	141.18	142.583
HiC_scaffold_1	108418723	108419017	region2160	0.292023	0.759486	0.999998	6.77864	10.1806	15.1903	5.59147
HiC_scaffold_1	108420601	108421350	region2161	0.919022	0.280564	0.999998	4.51909	12.2167	16.9773	14.9106
HiC_scaffold_1	108497445	108498650	region2162	0.389906	0.456681	0.999998	27.1146	27.4876	24.1257	47.5275
HiC_scaffold_1	109222987	109223381	region2168	-0.739881	0.562823	0.999998	10.168	2.03612	5.36127	1.86382
HiC_scaffold_1	109520499	109521108	region2171	0.227927	0.803761	0.999998	9.03819	8.14448	8.93545	11.1829
HiC_scaffold_1	109609543	109609837	region2175	-2.00007	0.178477	0.999998	9.03819	2.03612	0.893545	1.86382
HiC_scaffold_1	109773720	109774010	region2179	0.172505	0.822316	0.999998	14.6871	11.1987	16.9773	12.1149
HiC_scaffold_1	109970841	109971338	region2182	-2.27996	0.0925022	0.999998	15.8168	2.03612	1.78709	1.86382
HiC_scaffold_1	110598174	110599364	region2187	-0.166933	0.699949	0.999998	45.1909	41.7404	43.7837	33.5488
HiC_scaffold_1	110782946	110784277	region2189	-0.178561	0.523287	0.999998	106.199	103.842	81.3126	104.374
HiC_scaffold_1	110804173	110804467	region2190	-0.730112	0.609825	0.999998	5.64887	2.03612	0.893545	3.72765
HiC_scaffold_1	110903046	110903495	region2192	-0.422014	0.668297	0.999998	10.168	8.14448	8.0419	5.59147
HiC_scaffold_1	110906374	110906700	region2193	-0.319112	0.775915	0.999998	3.38932	10.1806	5.36127	5.59147
HiC_scaffold_1	111268133	111268518	region2197	1.56173	0.170131	0.999998	4.51909	2.03612	8.93545	10.251
HiC_scaffold_1	111307520	111307881	region2198	0.149312	0.737476	0.999998	32.7634	43.7766	35.7418	49.3914
HiC_scaffold_1	111345044	111345591	region2199	0.35581	0.382219	0.999998	33.8932	52.9391	50.0385	61.5062
HiC_scaffold_1	111352415	111352955	region2200	0.328843	0.715528	0.999998	12.4275	9.16254	22.3386	4.65956
HiC_scaffold_1	111365523	111365817	region2202	-0.416698	0.550755	0.999998	29.3741	13.2348	20.5515	11.1829
HiC_scaffold_1	111378225	111378645	region2203	-1.66957	0.160857	0.999998	11.2977	6.10836	3.57418	1.86382
HiC_scaffold_1	111381888	111382530	region2204	0.0350938	0.96047	0.999998	16.9466	14.2528	16.0838	15.8425
HiC_scaffold_1	111459593	111460652	region2207	1.31184	0.0171424	0.999998	18.0764	14.2528	46.4643	33.5488
HiC_scaffold_1	111625431	111626823	region2210	0.220765	0.595849	0.999998	47.4505	36.6501	42.8901	54.9828
HiC_scaffold_1	111657889	111658179	region2211	0.130759	0.873602	0.999998	9.03819	17.307	21.4451	7.4553
HiC_scaffold_1	111757702	111758024	region2216	0.762125	0.577453	0.999998	2.25955	3.05418	7.14836	1.86382
HiC_scaffold_1	111795190	111795865	region2217	-0.148753	0.774344	0.999998	24.855	36.6501	28.5934	27.0255
HiC_scaffold_1	111818951	111819862	region2218	-0.191728	0.551003	0.999998	67.7864	105.878	72.3771	80.1445
HiC_scaffold_1	111831245	111831535	region2219	-0.519909	0.669403	0.999998	4.51909	7.12642	6.25481	1.86382
HiC_scaffold_1	111841880	111842195	region2220	-0.0126911	0.98519	0.999998	13.5573	21.3793	15.1903	19.5702
HiC_scaffold_1	111878752	111879920	region2222	-0.0374003	0.897678	0.999998	96.0307	92.6434	78.6319	105.306
HiC_scaffold_1	111894342	111895090	region2223	1.31204	0.10681	0.999998	7.90841	8.14448	27.6999	12.1149
HiC_scaffold_1	112005023	112005553	region2228	0.609128	0.434723	0.999998	11.2977	10.1806	19.658	13.0468
HiC_scaffold_1	112023206	112024259	region2229	0.671229	0.269963	0.999998	13.5573	21.3793	22.3386	33.5488
HiC_scaffold_1	112045624	112045918	region2230	-1.81894	0.170607	0.999998	6.77864	6.10836	1.78709	1.86382
HiC_scaffold_1	112110032	112110955	region2231	0.800479	0.678331	0.999998	12.4275	1.01806	21.4451	1.86382
HiC_scaffold_1	112140990	112141284	region2232	-1.47341	0.334164	0.999998	5.64887	2.03612	0.893545	1.86382
HiC_scaffold_1	112337844	112339067	region2236	-0.35093	0.368811	0.999998	57.6184	65.1558	59.8675	36.3446
HiC_scaffold_1	112349366	112349672	region2237	0.246997	0.837911	0.999998	7.90841	3.05418	1.78709	11.1829
HiC_scaffold_1	112352675	112352969	region2238	-0.417244	0.685508	0.999998	19.2061	3.05418	4.46772	12.1149
HiC_scaffold_1	112510176	112511272	region2240	-0.189807	0.657978	0.999998	57.6184	39.7043	33.9547	51.2552
HiC_scaffold_1	112529738	112531392	region2241	0.0365492	0.935224	0.999998	45.1909	31.5598	37.5289	41.0041
HiC_scaffold_1	112538739	112539121	region2242	0.101276	0.92844	0.999998	12.4275	2.03612	11.6161	3.72765
HiC_scaffold_1	112554381	112554886	region2243	0.207821	0.703163	0.999998	20.3359	28.5057	28.5934	27.9574
HiC_scaffold_1	112637232	112638414	region2245	-1.65537	0.00345955	0.999998	44.0612	36.6501	10.7225	14.9106
HiC_scaffold_1	112710390	112710684	region2247	-0.0296306	0.983681	0.999998	5.64887	1.01806	0.893545	5.59147
HiC_scaffold_1	112735136	112735923	region2248	0.584129	0.48986	0.999998	9.03819	9.16254	16.0838	11.1829
HiC_scaffold_1	112781659	112782031	region2249	0.247994	0.805366	0.999998	5.64887	8.14448	8.0419	8.38721
HiC_scaffold_1	112817859	112818310	region2250	0.160692	0.870948	0.999998	12.4275	4.07224	7.14836	11.1829
HiC_scaffold_1	112860034	112860401	region2251	0.682592	0.559709	0.999998	6.77864	3.05418	2.68063	13.0468
HiC_scaffold_1	113049113	113049408	region2255	-1.57195	0.0982095	0.999998	12.4275	20.3612	1.78709	9.31912
HiC_scaffold_1	113117441	113118202	region2258	-0.397354	0.614878	0.999998	25.9848	12.2167	23.2322	5.59147
HiC_scaffold_1	113142643	113143360	region2259	0.179485	0.80327	0.999998	14.6871	14.2528	18.7644	13.9787
HiC_scaffold_1	113240257	113241149	region2260	-0.782147	0.224972	0.999998	32.7634	19.3431	11.6161	18.6382
HiC_scaffold_1	113536712	113537421	region2263	-1.1844	0.330458	0.999998	14.6871	2.03612	3.57418	3.72765
HiC_scaffold_1	113563562	113564202	region2265	0.0501295	0.943236	0.999998	7.90841	31.5598	17.8709	23.2978
HiC_scaffold_1	113565557	113565857	region2266	3.51431	0.0127231	0.999998	1.12977	1.01806	16.0838	8.38721
HiC_scaffold_1	113572820	113573175	region2267	0.392896	0.693853	0.999998	5.64887	8.14448	11.6161	6.52339
HiC_scaffold_1	113618162	113618661	region2270	0.0743419	0.933945	0.999998	15.8168	6.10836	7.14836	15.8425
HiC_scaffold_1	114425741	114426148	region2272	-0.146749	0.845716	0.999998	18.0764	12.2167	16.0838	11.1829
HiC_scaffold_1	115443313	115443607	region2276	-2.23907	0.112761	0.999998	7.90841	5.0903	0.893545	1.86382
HiC_scaffold_1	115508196	115508689	region2277	-1.6189	0.152704	0.999998	13.5573	6.10836	3.57418	2.79574
HiC_scaffold_1	115527503	115527794	region2278	-0.455358	0.683859	0.999998	4.51909	9.16254	5.36127	4.65956
HiC_scaffold_1	115632902	115633196	region2280	-1.26132	0.292609	0.999998	11.2977	4.07224	3.57418	2.79574
HiC_scaffold_1	115653535	115653924	region2282	-1.40789	0.089002	0.999998	15.8168	20.3612	8.0419	5.59147
HiC_scaffold_1	115654490	115654954	region2283	0.226932	0.798491	0.999998	11.2977	9.16254	6.25481	17.7063
HiC_scaffold_1	115658903	115659231	region2284	1.08729	0.279876	0.999998	2.25955	9.16254	15.1903	9.31912
HiC_scaffold_1	115868124	115868752	region2287	0.0751001	0.888123	0.999998	22.5955	34.614	23.2322	37.2765
HiC_scaffold_1	115899363	115899654	region2288	-2.45214	0.0750022	0.999998	7.90841	7.12642	0.893545	1.86382
HiC_scaffold_1	115900141	115900626	region2289	0.305023	0.771065	0.999998	16.9466	1.01806	8.93545	13.0468
HiC_scaffold_1	116724756	116725176	region2295	-0.348677	0.737412	0.999998	11.2977	5.0903	5.36127	7.4553
HiC_scaffold_1	116730796	116731204	region2296	-1.06847	0.169417	0.999998	9.03819	36.6501	10.7225	11.1829
HiC_scaffold_1	116886970	116887269	region2299	0.040114	0.972851	0.999998	2.25955	10.1806	2.68063	10.251
HiC_scaffold_1	116955680	116956111	region2301	0.403249	0.715244	0.999998	7.90841	6.10836	1.78709	16.7744
HiC_scaffold_1	116990551	116990841	region2302	1.10503	0.36175	0.999998	2.25955	4.07224	6.25481	7.4553
HiC_scaffold_1	116996605	116996914	region2303	-0.535187	0.667446	0.999998	13.5573	1.01806	7.14836	2.79574
HiC_scaffold_1	116997146	116998273	region2304	-0.43113	0.541806	0.999998	13.5573	24.4334	14.2967	13.9787
HiC_scaffold_1	117012488	117012779	region2305	-0.495972	0.67938	0.999998	3.38932	8.14448	3.57418	4.65956
HiC_scaffold_1	117136717	117137132	region2311	1.47796	0.323087	0.999998	2.25955	1.01806	7.14836	1.86382
HiC_scaffold_1	117287877	117288408	region2314	-0.798054	0.550851	0.999998	13.5573	1.01806	0.893545	7.4553
HiC_scaffold_1	117325388	117325884	region2316	-0.508085	0.565196	0.999998	13.5573	15.2709	3.57418	16.7744
HiC_scaffold_1	117361743	117362033	region2317	1.39306	0.223188	0.999998	2.25955	6.10836	3.57418	18.6382
HiC_scaffold_1	118059044	118059338	region2328	-1.61142	0.201589	0.999998	6.77864	7.12642	2.68063	1.86382
HiC_scaffold_1	118428746	118430245	region2329	0.0759291	0.84298	0.999998	46.3207	61.0836	47.3579	66.1658
HiC_scaffold_1	118630220	118630510	region2330	0.0604728	0.940304	0.999998	10.168	15.2709	8.93545	17.7063
HiC_scaffold_1	118716605	118716896	region2332	-0.388199	0.474942	0.999998	22.5955	41.7404	22.3386	27.0255
HiC_scaffold_1	118741605	118741966	region2333	-0.146674	0.907016	0.999998	10.168	1.01806	6.25481	3.72765
HiC_scaffold_1	119068861	119069849	region2335	-0.313357	0.755555	0.999998	10.168	8.14448	3.57418	11.1829
HiC_scaffold_1	119116576	119117809	region2336	-0.746348	0.00552273	0.999998	154.779	125.221	92.0351	74.553
HiC_scaffold_1	119125834	119126125	region2337	-1.12514	0.30751	0.999998	5.64887	12.2167	3.57418	4.65956
HiC_scaffold_1	119152730	119153579	region2338	0.416457	0.60076	0.999998	24.855	4.07224	20.5515	17.7063
HiC_scaffold_1	119177107	119178995	region2339	-0.105797	0.652194	0.999998	202.229	136.42	153.69	160.289
HiC_scaffold_1	119195172	119195518	region2341	-2.26841	0.122132	0.999998	11.2977	2.03612	0.893545	1.86382
HiC_scaffold_1	119232894	119233652	region2342	0.00989546	0.986235	0.999998	30.5039	19.3431	29.487	20.5021
HiC_scaffold_1	119240838	119241471	region2343	-0.616497	0.445244	0.999998	13.5573	17.307	7.14836	13.0468
HiC_scaffold_1	119260499	119260793	region2344	0.306266	0.738524	0.999998	6.77864	10.1806	8.93545	12.1149
HiC_scaffold_1	119284267	119284713	region2345	1.02299	0.448903	0.999998	2.25955	3.05418	8.93545	1.86382
HiC_scaffold_1	119415402	119415696	region2346	-0.446098	0.73535	0.999998	9.03819	1.01806	3.57418	3.72765
HiC_scaffold_1	119450953	119451380	region2347	-1.14832	0.343262	0.999998	9.03819	5.0903	4.46772	1.86382
HiC_scaffold_1	119595676	119596235	region2348	-0.11446	0.860605	0.999998	15.8168	24.4334	22.3386	14.9106
HiC_scaffold_1	119600955	119601269	region2349	0.17407	0.801509	0.999998	20.3359	12.2167	15.1903	21.434
HiC_scaffold_1	119662686	119663899	region2350	0.0943075	0.827463	0.999998	40.6718	38.6863	47.3579	37.2765
HiC_scaffold_1	119853400	119854031	region2351	0.254549	0.775102	0.999998	11.2977	7.12642	10.7225	11.1829
HiC_scaffold_1	119857267	119857561	region2352	-0.975452	0.448937	0.999998	6.77864	4.07224	1.78709	3.72765
HiC_scaffold_1	119882362	119883610	region2353	-0.0117275	0.98952	0.999998	55.3589	43.7766	77.7384	20.5021
HiC_scaffold_1	119883848	119884811	region2354	0.0566321	0.895605	0.999998	40.6718	43.7766	34.8482	53.119
HiC_scaffold_1	119912087	119913000	region2355	-1.6163	0.180618	0.999998	20.3359	2.03612	5.36127	1.86382
HiC_scaffold_1	119926300	119927550	region2356	0.340008	0.4539	0.999998	33.8932	32.5779	36.6353	47.5275
HiC_scaffold_1	119931483	119931828	region2357	0.271763	0.780142	0.999998	13.5573	4.07224	6.25481	14.9106
HiC_scaffold_1	119993158	119994120	region2360	0.20249	0.455092	0.999998	86.9925	113.005	122.416	108.102
HiC_scaffold_1	120095833	120096245	region2363	0.351481	0.68464	0.999998	5.64887	14.2528	12.5096	13.0468
HiC_scaffold_1	120129870	120130397	region2365	1.31447	0.168221	0.999998	4.51909	6.10836	11.6161	14.9106
HiC_scaffold_1	120141178	120141532	region2366	-0.295434	0.743695	0.999998	9.03819	12.2167	8.0419	9.31912
HiC_scaffold_1	120197540	120198438	region2368	-1.6101	0.0835788	0.999998	29.3741	10.1806	1.78709	11.1829
HiC_scaffold_1	120203904	120205007	region2369	0.425863	0.203834	0.999998	66.6566	69.228	114.374	68.0296
HiC_scaffold_1	120211001	120211496	region2370	1.71394	0.0667476	0.999998	4.51909	6.10836	8.93545	26.0935
HiC_scaffold_1	120240116	120241261	region2371	-0.515227	0.379388	0.999998	37.2825	21.3793	25.0193	15.8425
HiC_scaffold_1	120247728	120248524	region2372	0.757297	0.380247	0.999998	9.03819	8.14448	19.658	9.31912
HiC_scaffold_1	120282494	120283176	region2374	0.316411	0.716218	0.999998	6.77864	15.2709	7.14836	20.5021
HiC_scaffold_1	120303772	120304833	region2375	0.431764	0.361457	0.999998	25.9848	34.614	46.4643	35.4127
HiC_scaffold_1	120317284	120317868	region2376	-1.49865	0.141446	0.999998	11.2977	14.2528	7.14836	1.86382
HiC_scaffold_1	120330841	120331313	region2377	1.56421	0.241181	0.999998	2.25955	2.03612	8.93545	3.72765
HiC_scaffold_1	120352358	120352648	region2378	0.552593	0.66556	0.999998	4.51909	3.05418	1.78709	9.31912
HiC_scaffold_1	120359963	120360359	region2379	-0.765231	0.51899	0.999998	13.5573	2.03612	5.36127	3.72765
HiC_scaffold_1	120375581	120375875	region2380	-0.96322	0.335427	0.999998	12.4275	12.2167	10.7225	1.86382
HiC_scaffold_1	120455638	120455932	region2382	-0.949873	0.501698	0.999998	6.77864	2.03612	3.57418	0.931912
HiC_scaffold_1	120494401	120495239	region2383	0.439009	0.558482	0.999998	15.8168	9.16254	17.8709	15.8425
HiC_scaffold_1	120559935	120560865	region2384	-0.967897	0.0385221	0.999998	50.8398	45.8127	20.5515	28.8893
HiC_scaffold_1	120681864	120682169	region2386	0.488927	0.517295	0.999998	4.51909	26.4695	19.658	24.2297
HiC_scaffold_1	120698951	120699378	region2388	0.887382	0.442299	0.999998	2.25955	7.12642	3.57418	13.9787
HiC_scaffold_1	120707159	120707457	region2389	0.570136	0.646203	0.999998	9.03819	1.01806	2.68063	12.1149
HiC_scaffold_1	120793985	120794279	region2390	-0.270499	0.837285	0.999998	6.77864	2.03612	5.36127	1.86382
HiC_scaffold_1	120860463	120860943	region2393	-0.165578	0.876322	0.999998	11.2977	4.07224	8.93545	4.65956
HiC_scaffold_1	120904743	120905146	region2394	-2.15021	0.14562	0.999998	10.168	2.03612	1.78709	0.931912
HiC_scaffold_1	121003275	121004157	region2395	-0.00113593	0.998605	0.999998	15.8168	24.4334	14.2967	26.0935
HiC_scaffold_1	121018247	121018698	region2396	-2.15375	0.067679	0.999998	9.03819	11.1987	2.68063	1.86382
HiC_scaffold_1	121073362	121074193	region2398	0.571349	0.391208	0.999998	13.5573	15.2709	21.4451	21.434
HiC_scaffold_1	121163559	121164403	region2401	0.150218	0.798997	0.999998	19.2061	23.4154	25.9128	21.434
HiC_scaffold_1	121294261	121294644	region2406	-0.182675	0.785771	0.999998	24.855	20.3612	30.3805	9.31912
HiC_scaffold_1	121425513	121426258	region2407	0.00546544	0.991755	0.999998	25.9848	29.5237	24.1257	31.685
HiC_scaffold_1	121431887	121432863	region2408	0.0337011	0.935881	0.999998	39.5421	47.8488	39.316	50.3233
HiC_scaffold_1	121441216	121442511	region2409	-0.183877	0.821142	0.999998	27.1146	6.10836	18.7644	10.251
HiC_scaffold_1	121510190	121510546	region2412	0.226217	0.845876	0.999998	6.77864	5.0903	1.78709	12.1149
HiC_scaffold_1	121516686	121516976	region2413	1.07875	0.375172	0.999998	4.51909	2.03612	5.36127	8.38721
HiC_scaffold_1	121619669	121619959	region2414	0.52805	0.643971	0.999998	3.38932	6.10836	4.46772	9.31912
HiC_scaffold_1	121993870	121994922	region2416	-0.859037	0.1623	0.999998	21.4657	34.614	16.0838	14.9106
HiC_scaffold_1	122120851	122121408	region2418	-0.162383	0.885534	0.999998	12.4275	2.03612	5.36127	7.4553
HiC_scaffold_1	122346838	122348040	region2421	-0.515915	0.372041	0.999998	31.6336	24.4334	22.3386	16.7744
HiC_scaffold_1	122437297	122437591	region2426	0.11043	0.931642	0.999998	5.64887	2.03612	3.57418	4.65956
HiC_scaffold_1	122457687	122457978	region2427	0.128164	0.908564	0.999998	1.12977	15.2709	13.4032	4.65956
HiC_scaffold_1	122472864	122473987	region2428	0.0873073	0.889387	0.999998	16.9466	26.4695	31.2741	14.9106
HiC_scaffold_1	122487567	122487885	region2429	-0.36997	0.616577	0.999998	14.6871	18.3251	11.6161	13.9787
HiC_scaffold_1	122494104	122494544	region2430	0.252636	0.789069	0.999998	18.0764	4.07224	20.5515	5.59147
HiC_scaffold_1	122521776	122522067	region2432	-1.0846	0.412653	0.999998	1.12977	12.2167	4.46772	1.86382
HiC_scaffold_1	122563223	122563678	region2433	0.61664	0.5663	0.999998	4.51909	6.10836	10.7225	5.59147
HiC_scaffold_1	122568421	122568816	region2434	-1.08659	0.280423	0.999998	9.03819	12.2167	5.36127	4.65956
HiC_scaffold_1	122603968	122605353	region2436	0.368442	0.531547	0.999998	18.0764	24.4334	19.658	35.4127
HiC_scaffold_1	122613092	122613382	region2437	0.0801239	0.916161	0.999998	12.4275	15.2709	10.7225	18.6382
HiC_scaffold_1	122648427	122648933	region2438	-0.597831	0.689214	0.999998	24.855	9.16254	20.5515	1.86382
HiC_scaffold_1	122654123	122654417	region2439	-0.220994	0.723939	0.999998	18.0764	25.4515	17.8709	19.5702
HiC_scaffold_1	122766401	122767123	region2441	-0.094511	0.907847	0.999998	18.0764	9.16254	16.9773	8.38721
HiC_scaffold_1	122820669	122821650	region2443	-0.0163966	0.984748	0.999998	18.0764	6.10836	10.7225	13.0468
HiC_scaffold_1	123155775	123156346	region2446	0.555177	0.60955	0.999998	4.51909	7.12642	13.4032	3.72765
HiC_scaffold_1	123198693	123198987	region2447	-0.708333	0.571046	0.999998	9.03819	3.05418	1.78709	5.59147
HiC_scaffold_1	123245951	123246805	region2448	-0.260645	0.579653	0.999998	42.9314	33.596	34.8482	28.8893
HiC_scaffold_1	123287256	123287732	region2450	-2.81923	0.0160757	0.999998	13.5573	12.2167	1.78709	1.86382
HiC_scaffold_1	123417196	123418252	region2456	0.319877	0.671549	0.999998	11.2977	18.3251	27.6999	9.31912
HiC_scaffold_1	123448434	123449140	region2457	-1.07543	0.173094	0.999998	18.0764	18.3251	10.7225	6.52339
HiC_scaffold_1	123467369	123467663	region2458	-1.01415	0.400448	0.999998	6.77864	6.10836	3.57418	2.79574
HiC_scaffold_1	123483307	123483598	region2459	-1.69163	0.112735	0.999998	10.168	13.2348	5.36127	1.86382
HiC_scaffold_1	123492657	123493890	region2460	-0.0259009	0.955753	0.999998	32.7634	44.7946	47.3579	28.8893
HiC_scaffold_1	123528466	123529646	region2461	-0.019231	0.958895	0.999998	49.71	60.0655	57.1869	51.2552
HiC_scaffold_1	123698974	123699369	region2464	-2.17743	0.114106	0.999998	14.6871	2.03612	0.893545	2.79574
HiC_scaffold_1	123742309	123742636	region2465	1.07515	0.447838	0.999998	2.25955	2.03612	7.14836	1.86382
HiC_scaffold_1	123811782	123812076	region2466	-1.67084	0.268561	0.999998	6.77864	2.03612	0.893545	1.86382
HiC_scaffold_1	124161424	124162022	region2468	-0.13019	0.808583	0.999998	42.9314	20.3612	25.9128	31.685
HiC_scaffold_1	124186901	124187697	region2469	-0.89278	0.300807	0.999998	9.03819	21.3793	7.14836	9.31912
HiC_scaffold_1	124216208	124217352	region2470	0.910454	0.0997665	0.999998	16.9466	24.4334	51.8256	26.0935
HiC_scaffold_1	124223710	124225052	region2471	0.241385	0.400883	0.999998	112.977	82.4628	96.5028	134.195
HiC_scaffold_1	124234855	124235202	region2472	-0.63833	0.585078	0.999998	9.03819	5.0903	7.14836	1.86382
HiC_scaffold_1	124269977	124270268	region2474	-2.47324	0.0479481	0.999998	7.90841	12.2167	2.68063	0.931912
HiC_scaffold_1	124315846	124316464	region2475	0.591067	0.520261	0.999998	12.4275	4.07224	11.6161	13.0468
HiC_scaffold_1	124678993	124679287	region2478	-0.501842	0.729651	0.999998	4.51909	2.03612	0.893545	3.72765
HiC_scaffold_1	125579097	125579415	region2484	-1.49537	0.261221	0.999998	1.12977	14.2528	1.78709	3.72765
HiC_scaffold_1	125789608	125790001	region2489	0.237183	0.773116	0.999998	6.77864	16.289	14.2967	13.0468
HiC_scaffold_1	125794468	125794762	region2490	-0.354973	0.73273	0.999998	11.2977	5.0903	7.14836	5.59147
HiC_scaffold_1	125854308	125854845	region2492	-2.24891	0.0777085	0.999998	11.2977	6.10836	1.78709	1.86382
HiC_scaffold_1	125863846	125864210	region2493	0.187627	0.725135	0.999998	32.7634	20.3612	27.6999	32.6169
HiC_scaffold_1	125865040	125865331	region2494	0.125329	0.833243	0.999998	18.0764	24.4334	25.0193	21.434
HiC_scaffold_1	125870948	125871597	region2495	-0.315738	0.693048	0.999998	105.069	36.6501	41.9966	71.7573
HiC_scaffold_1	125872390	125873336	region2496	-0.296523	0.367399	0.999998	70.0459	84.4989	59.8675	66.1658
HiC_scaffold_1	125878779	125879070	region2497	-0.881614	0.52455	0.999998	2.25955	6.10836	1.78709	2.79574
HiC_scaffold_1	125885730	125886164	region2499	0.963379	0.371925	0.999998	7.90841	2.03612	8.93545	10.251
HiC_scaffold_1	125975427	125975738	region2500	0.132855	0.93366	0.999998	1.12977	21.3793	8.93545	15.8425
HiC_scaffold_1	125979714	125980570	region2501	-0.511736	0.181703	0.999998	68.9162	54.9752	40.2095	46.5956
HiC_scaffold_1	125998032	125999610	region2502	0.346675	0.190504	0.999998	89.2521	105.878	114.374	134.195
HiC_scaffold_1	126010308	126010674	region2503	-0.731264	0.532905	0.999998	11.2977	4.07224	1.78709	7.4553
HiC_scaffold_1	126038427	126039292	region2504	0.877805	0.161981	0.999998	11.2977	18.3251	29.487	25.1616
HiC_scaffold_1	126057694	126058016	region2506	-2.25785	0.112482	0.999998	9.03819	4.07224	1.78709	0.931912
HiC_scaffold_1	126076121	126076746	region2508	0.759082	0.215721	0.999998	22.5955	12.2167	22.3386	36.3446
HiC_scaffold_1	126179998	126181159	region2512	0.0374056	0.94215	0.999998	47.4505	20.3612	37.5289	31.685
HiC_scaffold_1	126400364	126401155	region2514	0.148113	0.834268	0.999998	24.855	9.16254	16.9773	20.5021
HiC_scaffold_1	126494224	126495036	region2517	1.7375	0.0640962	0.999998	4.51909	5.0903	11.6161	20.5021
HiC_scaffold_1	126514473	126514763	region2518	0.222556	0.798912	0.999998	5.64887	15.2709	14.2967	10.251
HiC_scaffold_1	126538010	126538915	region2520	0.00334315	0.991733	0.999998	85.8628	66.1739	83.9932	68.0296
HiC_scaffold_1	126552086	126553540	region2521	-0.128853	0.522856	0.999998	194.321	271.822	207.302	219.931
HiC_scaffold_1	126563191	126564093	region2522	0.174929	0.685221	0.999998	48.5802	34.614	55.3998	38.2084
HiC_scaffold_1	126568721	126570268	region2523	0.107631	0.696892	0.999998	93.7712	92.6434	96.5028	104.374
HiC_scaffold_1	126570612	126570902	region2524	0.825882	0.26363	0.999998	7.90841	16.289	14.2967	28.8893
HiC_scaffold_1	126579207	126580063	region2525	0.081684	0.676332	0.999998	181.893	200.558	203.728	201.293
HiC_scaffold_1	126585063	126586249	region2526	0.16116	0.330938	0.999998	321.985	311.526	400.308	307.531
HiC_scaffold_1	126649068	126649819	region2527	-0.167297	0.819252	0.999998	12.4275	20.3612	11.6161	17.7063
HiC_scaffold_1	126650400	126650754	region2528	0.0284304	0.977633	0.999998	3.38932	14.2528	12.5096	5.59147
HiC_scaffold_1	126657868	126658162	region2529	-1.87459	0.161836	0.999998	14.6871	2.03612	3.57418	0.931912
HiC_scaffold_1	126669724	126670662	region2530	0.34823	0.444876	0.999998	47.4505	26.4695	54.5062	39.1403
HiC_scaffold_1	126676164	126676455	region2531	0.316101	0.707472	0.999998	15.8168	55.9933	39.316	50.3233
HiC_scaffold_1	126684859	126685316	region2532	-0.160534	0.80826	0.999998	20.3359	18.3251	20.5515	13.9787
HiC_scaffold_1	126707526	126708817	region2533	0.175825	0.649406	0.999998	42.9314	52.9391	57.1869	51.2552
HiC_scaffold_1	126720297	126721186	region2534	-0.195688	0.698835	0.999998	35.023	38.6863	43.7837	20.5021
HiC_scaffold_1	126748216	126750053	region2535	-0.0197191	0.949862	0.999998	72.3055	99.7698	72.3771	97.8508
HiC_scaffold_1	126772420	126772829	region2536	-2.24891	0.0777085	0.999998	11.2977	6.10836	1.78709	1.86382
HiC_scaffold_1	126782612	126783751	region2537	0.0123351	0.975463	0.999998	40.6718	54.9752	49.145	47.5275
HiC_scaffold_1	126855245	126855875	region2539	-1.26578	0.281825	0.999998	2.25955	19.3431	7.14836	1.86382
HiC_scaffold_1	126877859	126878153	region2540	-0.404296	0.745626	0.999998	5.64887	4.07224	2.68063	4.65956
HiC_scaffold_1	126894536	126896292	region2541	-0.0680773	0.839015	0.999998	61.0078	79.4086	64.3352	69.8934
HiC_scaffold_1	126920387	126921201	region2542	-0.165361	0.859063	0.999998	7.90841	16.289	17.8709	3.72765
HiC_scaffold_1	126926001	126926291	region2543	1.64439	0.269313	0.999998	2.25955	1.01806	1.78709	8.38721
HiC_scaffold_1	126946139	126946446	region2545	-0.0390083	0.955222	0.999998	21.4657	13.2348	19.658	13.9787
HiC_scaffold_1	126962744	126963049	region2546	0.999499	0.170882	0.999998	4.51909	20.3612	23.2322	27.0255
HiC_scaffold_1	126995218	126995520	region2547	1.17528	0.398924	0.999998	2.25955	3.05418	0.893545	11.1829
HiC_scaffold_1	127023682	127024650	region2548	-0.121755	0.778751	0.999998	32.7634	65.1558	43.7837	46.5956
HiC_scaffold_1	127045302	127046240	region2549	0.650927	0.327367	0.999998	9.03819	23.4154	19.658	31.685
HiC_scaffold_1	127052123	127052454	region2550	-1.68073	0.265972	0.999998	6.77864	2.03612	1.78709	0.931912
HiC_scaffold_1	127161997	127162380	region2551	0.607728	0.234306	0.999998	25.9848	21.3793	36.6353	35.4127
HiC_scaffold_1	127211046	127211474	region2552	0.014988	0.987511	0.999998	7.90841	9.16254	10.7225	6.52339
HiC_scaffold_1	127221807	127222236	region2553	0.434618	0.546706	0.999998	10.168	17.307	22.3386	14.9106
HiC_scaffold_1	127372437	127372979	region2556	0.122648	0.862502	0.999998	10.168	22.3973	16.0838	19.5702
HiC_scaffold_1	127382237	127382640	region2557	-0.14219	0.876653	0.999998	9.03819	12.2167	5.36127	13.9787
HiC_scaffold_1	127386484	127386774	region2558	1.09028	0.22886	0.999998	6.77864	6.10836	12.5096	14.9106
HiC_scaffold_1	127399203	127399497	region2559	-2.27815	0.120755	0.999998	11.2977	2.03612	1.78709	0.931912
HiC_scaffold_1	127458197	127458840	region2563	-1.08511	0.147974	0.999998	18.0764	22.3973	11.6161	7.4553
HiC_scaffold_1	127465738	127466246	region2564	-0.96155	0.591248	0.999998	1.12977	23.4154	9.82899	2.79574
HiC_scaffold_1	127508633	127510274	region2565	-0.0392535	0.887513	0.999998	100.55	99.7698	107.225	87.5998
HiC_scaffold_1	127528080	127529202	region2566	-0.16443	0.777815	0.999998	22.5955	25.4515	20.5515	22.3659
HiC_scaffold_1	127536336	127537464	region2567	-0.184958	0.707126	0.999998	31.6336	35.6321	32.1676	27.0255
HiC_scaffold_1	127544267	127545022	region2568	0.728176	0.124359	0.999998	23.7252	30.5418	51.8256	38.2084
HiC_scaffold_1	127545836	127547131	region2569	-0.20296	0.531344	0.999998	86.9925	76.3545	58.9739	82.9402
HiC_scaffold_1	127556794	127557088	region2570	0.533044	0.611986	0.999998	9.03819	3.05418	8.0419	9.31912
HiC_scaffold_1	127563375	127564065	region2571	0.018846	0.975877	0.999998	14.6871	27.4876	20.5515	22.3659
HiC_scaffold_1	127572510	127573127	region2572	0.422662	0.548488	0.999998	10.168	18.3251	17.8709	20.5021
HiC_scaffold_1	127575174	127576122	region2573	0.397552	0.477222	0.999998	22.5955	33.596	54.5062	19.5702
HiC_scaffold_1	127596361	127596874	region2574	-0.166869	0.732929	0.999998	56.4887	27.4876	46.4643	27.9574
HiC_scaffold_1	127637704	127637995	region2577	0.662638	0.618556	0.999998	1.12977	5.0903	7.14836	2.79574
HiC_scaffold_1	127736456	127736750	region2579	-0.94186	0.496972	0.999998	6.77864	2.03612	2.68063	1.86382
HiC_scaffold_1	127751988	127752606	region2580	0.445719	0.602118	0.999998	13.5573	8.14448	7.14836	22.3659
HiC_scaffold_1	127758164	127758522	region2581	-0.666469	0.591972	0.999998	13.5573	1.01806	5.36127	3.72765
HiC_scaffold_1	127765284	127766387	region2582	-0.122668	0.812118	0.999998	46.3207	22.3973	34.8482	27.9574
HiC_scaffold_1	127807692	127808073	region2583	0.0169929	0.986297	0.999998	6.77864	10.1806	12.5096	4.65956
HiC_scaffold_1	127808563	127808984	region2584	0.384284	0.658823	0.999998	9.03819	9.16254	10.7225	13.0468
HiC_scaffold_1	127819004	127819531	region2585	-1.98862	0.0797503	0.999998	13.5573	8.14448	3.57418	1.86382
HiC_scaffold_1	127836025	127836564	region2586	-0.374062	0.735117	0.999998	10.168	4.07224	6.25481	4.65956
HiC_scaffold_1	128131275	128132662	region2587	0.0432202	0.900601	0.999998	58.7482	69.228	74.1642	57.7786
HiC_scaffold_1	128396824	128397118	region2589	-0.153247	0.875266	0.999998	19.2061	4.07224	16.0838	4.65956
HiC_scaffold_1	128466100	128467124	region2591	-0.373504	0.51832	0.999998	29.3741	26.4695	15.1903	27.9574
HiC_scaffold_1	128499619	128500059	region2592	1.34256	0.31297	0.999998	2.25955	3.05418	11.6161	1.86382
HiC_scaffold_1	128595189	128596012	region2595	0.349301	0.377957	0.999998	73.4353	35.6321	79.5255	58.7105
HiC_scaffold_1	128606021	128606990	region2596	0.375787	0.541136	0.999998	19.2061	17.307	26.8063	20.5021
HiC_scaffold_1	128620084	128620466	region2598	0.294643	0.758336	0.999998	11.2977	5.0903	12.5096	7.4553
HiC_scaffold_1	128641525	128641835	region2600	-0.668602	0.621953	0.999998	6.77864	2.03612	1.78709	3.72765
HiC_scaffold_1	128682762	128683179	region2604	-2.01212	0.188565	0.999998	10.168	1.01806	0.893545	1.86382
HiC_scaffold_1	128811567	128811874	region2608	-1.23941	0.29178	0.999998	9.03819	6.10836	2.68063	3.72765
HiC_scaffold_1	128833150	128833582	region2609	1.70616	0.173762	0.999998	1.12977	4.07224	12.5096	4.65956
HiC_scaffold_1	128868634	128868952	region2612	-2.34425	0.0255849	0.999998	6.77864	25.4515	3.57418	2.79574
HiC_scaffold_1	128951233	128951527	region2614	-0.0530445	0.967405	0.999998	4.51909	3.05418	4.46772	2.79574
HiC_scaffold_1	129282545	129283182	region2618	-0.208966	0.805022	0.999998	21.4657	6.10836	12.5096	11.1829
HiC_scaffold_1	129358478	129359297	region2621	-0.0154375	0.973487	0.999998	36.1527	39.7043	28.5934	46.5956
HiC_scaffold_1	129360303	129360864	region2622	-0.562941	0.445188	0.999998	27.1146	18.3251	25.0193	5.59147
HiC_scaffold_1	129366564	129366854	region2623	-0.316209	0.749124	0.999998	10.168	8.14448	4.46772	10.251
HiC_scaffold_1	129413603	129414063	region2624	1.77431	0.184045	0.999998	1.12977	3.05418	10.7225	3.72765
HiC_scaffold_1	129502965	129503551	region2628	-0.107916	0.917458	0.999998	4.51909	15.2709	2.68063	15.8425
HiC_scaffold_1	129521025	129521399	region2629	0.355338	0.791723	0.999998	2.25955	4.07224	6.25481	1.86382
HiC_scaffold_1	129523562	129524480	region2630	0.252486	0.759175	0.999998	7.90841	14.2528	11.6161	14.9106
HiC_scaffold_1	129543700	129543994	region2632	-1.51672	0.186601	0.999998	11.2977	7.12642	1.78709	4.65956
HiC_scaffold_1	129577030	129577641	region2633	1.6696	0.0860503	0.999998	2.25955	7.12642	12.5096	17.7063
HiC_scaffold_1	129651852	129653219	region2635	0.582475	0.0852173	0.999998	47.4505	74.3183	103.651	79.2126
HiC_scaffold_1	129653382	129653854	region2636	-1.09432	0.188399	0.999998	16.9466	20.3612	3.57418	13.9787
HiC_scaffold_1	129682013	129682307	region2637	0.31097	0.773823	0.999998	6.77864	5.0903	4.46772	10.251
HiC_scaffold_1	129693632	129693926	region2638	-0.214616	0.856986	0.999998	5.64887	6.10836	1.78709	8.38721
HiC_scaffold_1	129713005	129713398	region2639	0.605744	0.604217	0.999998	4.51909	6.10836	14.2967	1.86382
HiC_scaffold_1	129777414	129778460	region2640	0.578783	0.159113	0.999998	33.8932	38.6863	55.3998	53.119
HiC_scaffold_1	129806762	129808134	region2641	0.046946	0.818658	0.999998	168.336	188.341	177.815	191.042
HiC_scaffold_1	129854904	129855333	region2642	0.361885	0.776345	0.999998	2.25955	6.10836	8.93545	1.86382
HiC_scaffold_1	129869814	129870150	region2643	-0.65597	0.586555	0.999998	9.03819	4.07224	1.78709	6.52339
HiC_scaffold_1	130037267	130037561	region2644	-0.0966471	0.939792	0.999998	6.77864	2.03612	5.36127	2.79574
HiC_scaffold_1	130040750	130041181	region2645	-0.309455	0.751762	0.999998	7.90841	12.2167	12.5096	3.72765
HiC_scaffold_1	130062757	130063872	region2647	0.0428557	0.929052	0.999998	33.8932	31.5598	37.5289	29.8212
HiC_scaffold_1	130080668	130081262	region2648	0.626691	0.450229	0.999998	5.64887	14.2528	17.8709	13.0468
HiC_scaffold_1	130107631	130108039	region2649	-0.196369	0.777262	0.999998	19.2061	16.289	17.8709	13.0468
HiC_scaffold_1	130124156	130124446	region2651	-0.280439	0.824481	0.999998	9.03819	2.03612	7.14836	1.86382
HiC_scaffold_1	130179734	130180389	region2652	0.0646667	0.925619	0.999998	18.0764	14.2528	16.9773	16.7744
HiC_scaffold_1	130208742	130209032	region2654	0.550243	0.688008	0.999998	1.12977	5.0903	1.78709	7.4553
HiC_scaffold_1	130216526	130217671	region2655	0.327932	0.495225	0.999998	30.5039	36.6501	55.3998	28.8893
HiC_scaffold_1	130224633	130225287	region2656	0.659889	0.469057	0.999998	7.90841	8.14448	17.8709	7.4553
HiC_scaffold_1	130259939	130260281	region2657	0.53105	0.543974	0.999998	6.77864	12.2167	8.0419	19.5702
HiC_scaffold_1	130312885	130313331	region2661	-0.0775094	0.939194	0.999998	12.4275	4.07224	7.14836	8.38721
HiC_scaffold_1	130350435	130350849	region2663	-1.17072	0.283469	0.999998	12.4275	6.10836	4.46772	3.72765
HiC_scaffold_1	130427348	130427789	region2666	-0.984332	0.442511	0.999998	13.5573	1.01806	3.57418	3.72765
HiC_scaffold_1	130458633	130460624	region2667	0.0319219	0.836649	0.999998	332.153	304.4	328.824	321.51
HiC_scaffold_1	130479187	130480337	region2668	-0.524854	0.279644	0.999998	32.7634	45.8127	27.6999	27.0255
HiC_scaffold_1	130492278	130492847	region2669	2.46206	0.0380015	0.999998	2.25955	2.03612	14.2967	9.31912
HiC_scaffold_1	130622774	130623064	region2673	0.658525	0.605006	0.999998	2.25955	4.07224	4.46772	5.59147
HiC_scaffold_1	130670490	130670852	region2674	-2.13707	0.095222	0.999998	7.90841	8.14448	1.78709	1.86382
HiC_scaffold_1	130714775	130715267	region2676	0.771599	0.458965	0.999998	4.51909	6.10836	10.7225	7.4553
HiC_scaffold_1	130718074	130718435	region2677	-0.504028	0.572687	0.999998	5.64887	21.3793	8.93545	10.251
HiC_scaffold_1	130827851	130828142	region2681	0.365133	0.739439	0.999998	3.38932	9.16254	12.5096	3.72765
HiC_scaffold_1	130866464	130867631	region2682	-0.430257	0.310147	0.999998	45.1909	51.921	33.9547	38.2084
HiC_scaffold_1	130876681	130878459	region2683	0.00969942	0.983225	0.999998	51.9696	36.6501	28.5934	60.5743
HiC_scaffold_1	130951626	130951953	region2684	-1.44299	0.315235	0.999998	7.90841	2.03612	2.68063	0.931912
HiC_scaffold_1	130982774	130983284	region2685	1.96731	0.0877408	0.999998	2.25955	4.07224	4.46772	20.5021
HiC_scaffold_1	130989585	130989887	region2686	0.571247	0.583877	0.999998	2.25955	12.2167	16.0838	5.59147
HiC_scaffold_1	130993854	130995523	region2687	0.0264142	0.943394	0.999998	80.2139	44.7946	62.5481	64.302
HiC_scaffold_1	131018837	131019345	region2689	-1.26777	0.135747	0.999998	14.6871	18.3251	5.36127	8.38721
HiC_scaffold_1	131036230	131036706	region2691	0.77324	0.437031	0.999998	4.51909	10.1806	20.5515	4.65956
HiC_scaffold_1	131082322	131083035	region2693	0.358784	0.284403	0.999998	67.7864	60.0655	67.0159	96.9189
HiC_scaffold_1	131085376	131086045	region2694	-0.107796	0.728911	0.999998	76.8246	83.4809	69.6965	79.2126
HiC_scaffold_1	131088562	131089609	region2695	0.415434	0.203844	0.999998	66.6566	69.228	71.4836	109.966
HiC_scaffold_1	131090882	131091364	region2696	0.525545	0.471688	0.999998	25.9848	6.10836	16.9773	28.8893
HiC_scaffold_1	131119268	131119764	region2697	-2.15021	0.14562	0.999998	10.168	2.03612	1.78709	0.931912
HiC_scaffold_1	131146513	131147135	region2699	1.06846	0.135937	0.999998	7.90841	14.2528	17.8709	28.8893
HiC_scaffold_1	131148135	131148960	region2700	-0.286894	0.558512	0.999998	51.9696	36.6501	50.932	21.434
HiC_scaffold_1	131156581	131158585	region2701	0.287744	0.148205	0.999998	170.596	177.142	200.154	224.591
HiC_scaffold_1	131203946	131204676	region2704	-0.704133	0.086205	0.999998	56.4887	54.9752	34.8482	33.5488
HiC_scaffold_1	131219105	131219457	region2705	-0.847933	0.230014	0.999998	14.6871	29.5237	11.6161	13.0468
HiC_scaffold_1	131219744	131220528	region2706	0.0290191	0.953903	0.999998	24.855	47.8488	47.3579	27.0255
HiC_scaffold_1	131229709	131230465	region2707	0.606387	0.0731957	0.999998	58.7482	55.9933	103.651	70.8253
HiC_scaffold_1	131248133	131248537	region2709	-0.479963	0.51929	0.999998	25.9848	11.1987	10.7225	15.8425
HiC_scaffold_1	131257054	131257760	region2710	0.215521	0.42801	0.999998	102.809	92.6434	125.99	100.647
HiC_scaffold_1	131265425	131267745	region2711	-0.0957462	0.606349	0.999998	233.863	324.761	259.128	264.663
HiC_scaffold_1	131271897	131272221	region2712	-0.0587305	0.907909	0.999998	27.1146	33.596	29.487	28.8893
HiC_scaffold_1	131279601	131280868	region2713	0.0428971	0.872092	0.999998	105.069	106.896	98.2899	120.217
HiC_scaffold_1	131308237	131309411	region2714	0.399522	0.320997	0.999998	33.8932	50.903	56.2933	55.9147
HiC_scaffold_1	131327739	131328693	region2715	-0.124995	0.845596	0.999998	21.4657	18.3251	19.658	16.7744
HiC_scaffold_1	131368029	131368622	region2717	0.277718	0.656391	0.999998	18.0764	29.5237	43.7837	13.9787
HiC_scaffold_1	131378529	131379116	region2719	0.0199271	0.974427	0.999998	15.8168	25.4515	20.5515	21.434
HiC_scaffold_1	131386148	131387044	region2720	0.332831	0.521521	0.999998	32.7634	20.3612	31.2741	35.4127
HiC_scaffold_1	131390089	131390379	region2721	0.200661	0.837338	0.999998	9.03819	6.10836	8.0419	9.31912
HiC_scaffold_1	131411919	131413520	region2723	0.188861	0.528554	0.999998	105.069	69.228	95.6093	102.51
HiC_scaffold_1	131418498	131418980	region2724	-0.770629	0.254519	0.999998	22.5955	22.3973	16.0838	10.251
HiC_scaffold_1	131458634	131460125	region2726	-0.0442685	0.934886	0.999998	19.2061	57.0113	25.9128	48.4594
HiC_scaffold_1	131488070	131488732	region2727	-0.163674	0.841894	0.999998	23.7252	6.10836	13.4032	13.0468
HiC_scaffold_1	131489866	131490234	region2728	-0.0367962	0.964295	0.999998	18.0764	8.14448	16.0838	9.31912
HiC_scaffold_1	131524037	131524328	region2731	-0.537817	0.656243	0.999998	4.51909	10.1806	0.893545	9.31912
HiC_scaffold_1	131531425	131532193	region2732	-1.05926	0.244877	0.999998	22.5955	8.14448	4.46772	10.251
HiC_scaffold_1	131537285	131538101	region2733	0.324643	0.386061	0.999998	40.6718	61.0836	60.761	67.0977
HiC_scaffold_1	131551941	131552887	region2734	-0.203796	0.653128	0.999998	59.878	34.614	50.932	30.7531
HiC_scaffold_1	131557702	131558117	region2735	-0.34659	0.717088	0.999998	22.5955	3.05418	11.6161	8.38721
HiC_scaffold_1	131566966	131568589	region2736	-0.0966676	0.749809	0.999998	120.886	77.3725	101.864	82.9402
HiC_scaffold_1	131575156	131575987	region2737	0.303345	0.619258	0.999998	12.4275	29.5237	24.1257	27.9574
HiC_scaffold_1	131579559	131580495	region2738	-0.811941	0.152376	0.999998	44.0612	23.4154	19.658	18.6382
HiC_scaffold_1	131592708	131593727	region2739	0.021338	0.947242	0.999998	71.1757	73.3003	80.419	66.1658
HiC_scaffold_1	131599596	131600735	region2740	-0.10012	0.692548	0.999998	114.107	125.221	114.374	109.034
HiC_scaffold_1	131636273	131636866	region2741	-1.74282	0.104924	0.999998	7.90841	16.289	5.36127	1.86382
HiC_scaffold_1	131642778	131643594	region2742	0.377053	0.63053	0.999998	13.5573	14.2528	28.5934	7.4553
HiC_scaffold_1	131665604	131665957	region2744	1.49025	0.0807721	0.999998	9.03819	4.07224	16.9773	19.5702
HiC_scaffold_1	131795615	131796025	region2746	-1.80397	0.0786545	0.999998	10.168	15.2709	3.57418	3.72765
HiC_scaffold_1	131820285	131820694	region2747	0.330022	0.721633	0.999998	11.2977	6.10836	14.2967	7.4553
HiC_scaffold_1	131825901	131827317	region2748	-0.190659	0.501118	0.999998	103.939	105.878	105.438	78.2806
HiC_scaffold_1	131842128	131843767	region2749	-0.0109076	0.958737	0.999998	175.115	180.197	159.051	193.838
HiC_scaffold_1	131865028	131866674	region2750	-0.398426	0.144265	0.999998	120.886	107.914	83.0997	90.3955
HiC_scaffold_1	131977873	131978167	region2752	-0.239485	0.849872	0.999998	6.77864	3.05418	1.78709	6.52339
HiC_scaffold_1	132059523	132059813	region2753	0.533177	0.689827	0.999998	2.25955	4.07224	1.78709	7.4553
HiC_scaffold_1	132196190	132196751	region2757	-0.19188	0.79818	0.999998	7.90841	29.5237	12.5096	20.5021
HiC_scaffold_1	132273667	132274546	region2761	0.678772	0.267326	0.999998	35.023	11.1987	22.3386	51.2552
HiC_scaffold_1	132295219	132295852	region2762	0.645184	0.342651	0.999998	11.2977	17.307	16.9773	27.9574
HiC_scaffold_1	132322978	132324077	region2763	-0.144552	0.753726	0.999998	29.3741	53.9572	39.316	36.3446
HiC_scaffold_1	132433448	132434056	region2767	0.990095	0.290894	0.999998	5.64887	7.12642	16.0838	9.31912
HiC_scaffold_1	132503779	132504586	region2772	0.517155	0.363921	0.999998	30.5039	14.2528	36.6353	27.0255
HiC_scaffold_1	132557692	132558276	region2775	1.10726	0.278066	0.999998	6.77864	6.10836	3.57418	24.2297
HiC_scaffold_1	132570886	132571334	region2776	0.633036	0.428605	0.999998	9.03819	12.2167	10.7225	22.3659
HiC_scaffold_1	132581209	132581685	region2777	-0.0152849	0.986318	0.999998	5.64887	16.289	12.5096	9.31912
HiC_scaffold_1	132592952	132593306	region2778	0.265051	0.744187	0.999998	14.6871	8.14448	15.1903	12.1149
HiC_scaffold_1	132595193	132596047	region2779	-0.0492862	0.887872	0.999998	67.7864	58.0294	57.1869	64.302
HiC_scaffold_1	132599580	132600424	region2780	-0.105586	0.739047	0.999998	86.9925	81.4448	63.4417	93.1912
HiC_scaffold_1	132600823	132601668	region2781	0.1906	0.572775	0.999998	54.2291	73.3003	75.9513	69.8934
HiC_scaffold_1	132615655	132616721	region2782	-0.232239	0.592047	0.999998	45.1909	41.7404	34.8482	39.1403
HiC_scaffold_1	132648629	132649311	region2784	1.23545	0.147254	0.999998	7.90841	6.10836	14.2967	18.6382
[truncated: 30,331 more rows]
