# Supplementary material for: Transcriptional dynamics of transposable elements in the type I IFN response in Myotis lucifugus cells
Source: Mob DNA. 2022 Sep 6;13:22. doi: 10.1186/s13100-022-00277-z (PMC9446614; doi:10.1186/s13100-022-00277-z)
Supplement: Supplementary file 15 — Additional file 15: Table S11. Distance from TE-overlapping STAT1 peaks to nearest ISG (log2FC > 1.5) TSS. [file 13100_2022_277_MOESM15_ESM.xlsx]

## Sheet: Description
Supplementary Table S11
Distance from TE-overlapping STAT1 peaks to nearest ISG (log2FC > 1.5) TSS
STAT1 peaks from IFNa-stimulated M. lucifugus embryonic fibroblasts were concatenated and merged (if overlapping within 100bp)
Sheets
StringTie	Distance from TE/STAT1 peaks from de novo transcripts identified using StringTie; SwissProt gene names identified through homology with blastx
RefSeq	Distance from TE/STAT1 peaks from RefSeq transcripts
DNAZoo	Distance from TE/STAT1 peaks from DNAZoo Functional Annotation transcripts

## Sheet: StringTie
Peak chr	Peak start	Peak end	Peak ID	TE chr	TE start	TE end	TE family	TE class	TE strand	Transcript chr	Transcript start	Transcript end	Transcript ID|Name	Transcript strand	Distance to transcript
HiC_scaffold_9	7653	7913	region27462	HiC_scaffold_9	7646	7954	rnd-4_family-674	Unknown	-	HiC_scaffold_9	53160504	53160505	STRG.19340.1|ERAP1_HUMAN	+	53152592
HiC_scaffold_9	16715	17383	region27463	HiC_scaffold_9	17374	17640	BAR1_ML	RC/Helitron	+	HiC_scaffold_9	53160504	53160505	STRG.19340.1|ERAP1_HUMAN	+	53143122
HiC_scaffold_9	99870	100616	region27466	HiC_scaffold_9	100052	100086	nHeliBat1a_LBo	RC/Helitron	+	HiC_scaffold_9	53160504	53160505	STRG.19340.1|ERAP1_HUMAN	+	53059889
HiC_scaffold_9	99870	100616	region27466	HiC_scaffold_9	99933	99986	nHeliBat1a_CRa	RC/Helitron	+	HiC_scaffold_9	53160504	53160505	STRG.19340.1|ERAP1_HUMAN	+	53059889
HiC_scaffold_9	99870	100616	region27466	HiC_scaffold_9	99987	100036	ltr-1_family-4	LINE/L1	+	HiC_scaffold_9	53160504	53160505	STRG.19340.1|ERAP1_HUMAN	+	53059889
HiC_scaffold_9	135199	135770	region27467	HiC_scaffold_9	135754	135959	Ves2_ML	SINE/tRNA	-	HiC_scaffold_9	53160504	53160505	STRG.19340.1|ERAP1_HUMAN	+	53024735
HiC_scaffold_9	170420	171238	region27469	HiC_scaffold_9	170535	170661	X6b_DNA	DNA/TcMar-Tigger	-	HiC_scaffold_9	53160504	53160505	STRG.19340.1|ERAP1_HUMAN	+	52989267
HiC_scaffold_9	176780	177088	region27471	HiC_scaffold_9	176655	176796	L1ME4a	LINE/L1	+	HiC_scaffold_9	53160504	53160505	STRG.19340.1|ERAP1_HUMAN	+	52983417
HiC_scaffold_9	176780	177088	region27471	HiC_scaffold_9	177052	177123	Arthur2	DNA/hAT-Tip100	+	HiC_scaffold_9	53160504	53160505	STRG.19340.1|ERAP1_HUMAN	+	52983417
HiC_scaffold_9	295634	295881	region27472	HiC_scaffold_9	295839	296078	LTR1D_ML	LTR/ERV1	-	HiC_scaffold_9	53160504	53160505	STRG.19340.1|ERAP1_HUMAN	+	52864624
HiC_scaffold_9	296038	296355	region27473	HiC_scaffold_9	295839	296078	LTR1D_ML	LTR/ERV1	-	HiC_scaffold_9	53160504	53160505	STRG.19340.1|ERAP1_HUMAN	+	52864150
HiC_scaffold_9	296038	296355	region27473	HiC_scaffold_9	296079	296312	nhAT1_ML	DNA/hAT-Charlie	-	HiC_scaffold_9	53160504	53160505	STRG.19340.1|ERAP1_HUMAN	+	52864150
HiC_scaffold_9	296038	296355	region27473	HiC_scaffold_9	296313	296639	LTR1D_ML	LTR/ERV1	-	HiC_scaffold_9	53160504	53160505	STRG.19340.1|ERAP1_HUMAN	+	52864150
HiC_scaffold_9	349802	350486	region27474	HiC_scaffold_9	350183	350335	IAP1-MM_I	LTR/ERVK	-	HiC_scaffold_9	53160504	53160505	STRG.19340.1|ERAP1_HUMAN	+	52810019
HiC_scaffold_9	376849	377226	region27475	HiC_scaffold_9	376772	376853	RLTR32_Rn	LTR/ERVK	-	HiC_scaffold_9	53160504	53160505	STRG.19340.1|ERAP1_HUMAN	+	52783279
HiC_scaffold_9	376849	377226	region27475	HiC_scaffold_9	376991	377089	IMPB_01	Satellite	+	HiC_scaffold_9	53160504	53160505	STRG.19340.1|ERAP1_HUMAN	+	52783279
HiC_scaffold_9	376849	377226	region27475	HiC_scaffold_9	377090	377153	LTR24_Sar	LTR/ERVK	-	HiC_scaffold_9	53160504	53160505	STRG.19340.1|ERAP1_HUMAN	+	52783279
HiC_scaffold_9	435140	436049	region27476	HiC_scaffold_9	435169	435328	nhAT5b_ML	DNA/hAT-Charlie	+	HiC_scaffold_9	53160504	53160505	STRG.19340.1|ERAP1_HUMAN	+	52724456
HiC_scaffold_9	503006	503471	region27477	HiC_scaffold_9	503247	503604	L1MC	LINE/L1	+	HiC_scaffold_9	53160504	53160505	STRG.19340.1|ERAP1_HUMAN	+	52657034
HiC_scaffold_9	558013	558273	region27479	HiC_scaffold_9	558205	558385	L1MB4	LINE/L1	+	HiC_scaffold_9	53160504	53160505	STRG.19340.1|ERAP1_HUMAN	+	52602232
HiC_scaffold_9	616495	617307	region27481	HiC_scaffold_9	617270	617579	Tigger1	DNA/TcMar-Tigger	-	HiC_scaffold_9	53160504	53160505	STRG.19340.1|ERAP1_HUMAN	+	52543198
HiC_scaffold_9	746506	746894	region27487	HiC_scaffold_9	746357	746662	L2a	LINE/L2	+	HiC_scaffold_9	53160504	53160505	STRG.19340.1|ERAP1_HUMAN	+	52413611
HiC_scaffold_9	841257	841971	region27488	HiC_scaffold_9	841691	842027	MLT1D	LTR/ERVL-MaLR	-	HiC_scaffold_9	53160504	53160505	STRG.19340.1|ERAP1_HUMAN	+	52318534
HiC_scaffold_9	849640	850350	region27489	HiC_scaffold_9	849349	849705	L1MD2	LINE/L1	-	HiC_scaffold_9	53160504	53160505	STRG.19340.1|ERAP1_HUMAN	+	52310155
HiC_scaffold_9	849640	850350	region27489	HiC_scaffold_9	849720	849835	LTR52	LTR/ERVL	+	HiC_scaffold_9	53160504	53160505	STRG.19340.1|ERAP1_HUMAN	+	52310155
HiC_scaffold_9	849640	850350	region27489	HiC_scaffold_9	849858	849973	LTR52	LTR/ERVL	+	HiC_scaffold_9	53160504	53160505	STRG.19340.1|ERAP1_HUMAN	+	52310155
HiC_scaffold_9	892483	893721	region27492	HiC_scaffold_9	893332	893466	Ves2B_ML	SINE/tRNA	+	HiC_scaffold_9	53160504	53160505	STRG.19340.1|ERAP1_HUMAN	+	52266784
HiC_scaffold_9	892483	893721	region27492	HiC_scaffold_9	893509	893579	Ves2B_ML	SINE/tRNA	+	HiC_scaffold_9	53160504	53160505	STRG.19340.1|ERAP1_HUMAN	+	52266784
HiC_scaffold_9	907873	908726	region27493	HiC_scaffold_9	907270	907993	rnd-1_family-344	DNA/hAT-Charlie	+	HiC_scaffold_9	53160504	53160505	STRG.19340.1|ERAP1_HUMAN	+	52251779
HiC_scaffold_9	907873	908726	region27493	HiC_scaffold_9	907994	908081	LTR15B_ML	LTR/ERV1	-	HiC_scaffold_9	53160504	53160505	STRG.19340.1|ERAP1_HUMAN	+	52251779
HiC_scaffold_9	950738	951067	region27494	HiC_scaffold_9	950832	950896	MIRb	SINE/MIR	-	HiC_scaffold_9	53160504	53160505	STRG.19340.1|ERAP1_HUMAN	+	52209438
HiC_scaffold_9	950738	951067	region27494	HiC_scaffold_9	951010	951212	nHeliBat1a_Psu	RC/Helitron	-	HiC_scaffold_9	53160504	53160505	STRG.19340.1|ERAP1_HUMAN	+	52209438
HiC_scaffold_9	1149424	1149743	region27496	HiC_scaffold_9	1149665	1149826	MIR3	SINE/MIR	+	HiC_scaffold_9	53160504	53160505	STRG.19340.1|ERAP1_HUMAN	+	52010762
HiC_scaffold_9	1306705	1307832	region27500	HiC_scaffold_9	1306453	1306764	L1MC5	LINE/L1	+	HiC_scaffold_9	53160504	53160505	STRG.19340.1|ERAP1_HUMAN	+	51852673
HiC_scaffold_9	1406203	1406930	region27502	HiC_scaffold_9	1406044	1406509	HAL1b	LINE/L1	-	HiC_scaffold_9	53160504	53160505	STRG.19340.1|ERAP1_HUMAN	+	51753575
HiC_scaffold_9	1468344	1468982	region27504	HiC_scaffold_9	1468349	1468569	Ves2_ML	SINE/tRNA	-	HiC_scaffold_9	53160504	53160505	STRG.19340.1|ERAP1_HUMAN	+	51691523
HiC_scaffold_9	1580665	1580904	region27510	HiC_scaffold_9	1580393	1580689	HAL1-3_PVa	LINE/L1	-	HiC_scaffold_9	53160504	53160505	STRG.19340.1|ERAP1_HUMAN	+	51579601
HiC_scaffold_9	2307309	2308120	region27513	HiC_scaffold_9	2306471	2307453	ltr-1_family-19	LTR/ERV1	-	HiC_scaffold_9	53160504	53160505	STRG.19340.1|ERAP1_HUMAN	+	50852385
HiC_scaffold_9	2307309	2308120	region27513	HiC_scaffold_9	2307450	2307582	ltr-1_family-19	LTR/ERV1	-	HiC_scaffold_9	53160504	53160505	STRG.19340.1|ERAP1_HUMAN	+	50852385
HiC_scaffold_9	2307309	2308120	region27513	HiC_scaffold_9	2307622	2308209	ltr-1_family-19	LTR/ERV1	-	HiC_scaffold_9	53160504	53160505	STRG.19340.1|ERAP1_HUMAN	+	50852385
HiC_scaffold_9	2972614	2973515	region27519	HiC_scaffold_9	2973395	2973464	L2d	LINE/L2	-	HiC_scaffold_9	53160504	53160505	STRG.19340.1|ERAP1_HUMAN	+	50186990
HiC_scaffold_9	3173215	3173751	region27522	HiC_scaffold_9	3173036	3173260	Ves	SINE/tRNA	-	HiC_scaffold_9	53160504	53160505	STRG.19340.1|ERAP1_HUMAN	+	49986754
HiC_scaffold_9	3173215	3173751	region27522	HiC_scaffold_9	3173369	3173481	DNA1-2_ML	DNA	+	HiC_scaffold_9	53160504	53160505	STRG.19340.1|ERAP1_HUMAN	+	49986754
HiC_scaffold_9	3642932	3643400	region27528	HiC_scaffold_9	3643098	3643181	Charlie16a	DNA/hAT-Charlie	-	HiC_scaffold_9	53160504	53160505	STRG.19340.1|ERAP1_HUMAN	+	49517105
HiC_scaffold_9	3642932	3643400	region27528	HiC_scaffold_9	3643215	3643423	nhAT3_ML	DNA/hAT-Charlie	-	HiC_scaffold_9	53160504	53160505	STRG.19340.1|ERAP1_HUMAN	+	49517105
HiC_scaffold_9	3724581	3724879	region27530	HiC_scaffold_9	3724754	3724947	L2d	LINE/L2	+	HiC_scaffold_9	53160504	53160505	STRG.19340.1|ERAP1_HUMAN	+	49435626
HiC_scaffold_9	3753920	3754877	region27531	HiC_scaffold_9	3754396	3754632	Tigger19a	DNA/TcMar-Tigger	-	HiC_scaffold_9	53160504	53160505	STRG.19340.1|ERAP1_HUMAN	+	49405628
HiC_scaffold_9	3753920	3754877	region27531	HiC_scaffold_9	3754760	3754825	MIRc	SINE/MIR	-	HiC_scaffold_9	53160504	53160505	STRG.19340.1|ERAP1_HUMAN	+	49405628
HiC_scaffold_9	3778856	3779343	region27532	HiC_scaffold_9	3778746	3779421	L2b	LINE/L2	-	HiC_scaffold_9	53160504	53160505	STRG.19340.1|ERAP1_HUMAN	+	49381162
HiC_scaffold_9	3830352	3830787	region27533	HiC_scaffold_9	3830719	3830799	MER63D	DNA/hAT-Tip100	+	HiC_scaffold_9	53160504	53160505	STRG.19340.1|ERAP1_HUMAN	+	49329718
HiC_scaffold_9	3939191	3939971	region27535	HiC_scaffold_9	3939431	3939991	rnd-5_family-2226	Unknown	+	HiC_scaffold_9	53160504	53160505	STRG.19340.1|ERAP1_HUMAN	+	49220534
HiC_scaffold_9	3962977	3964055	region27536	HiC_scaffold_9	3963147	3963323	MER5B	DNA/hAT-Charlie	+	HiC_scaffold_9	53160504	53160505	STRG.19340.1|ERAP1_HUMAN	+	49196450
HiC_scaffold_9	3962977	3964055	region27536	HiC_scaffold_9	3963350	3963556	MIRb	SINE/MIR	-	HiC_scaffold_9	53160504	53160505	STRG.19340.1|ERAP1_HUMAN	+	49196450
HiC_scaffold_9	3962977	3964055	region27536	HiC_scaffold_9	3963649	3964130	MLT1C	LTR/ERVL-MaLR	+	HiC_scaffold_9	53160504	53160505	STRG.19340.1|ERAP1_HUMAN	+	49196450
HiC_scaffold_9	3966633	3967494	region27537	HiC_scaffold_9	3967332	3967447	MIR3	SINE/MIR	-	HiC_scaffold_9	53160504	53160505	STRG.19340.1|ERAP1_HUMAN	+	49193011
HiC_scaffold_9	3975649	3976565	region27538	HiC_scaffold_9	3975554	3975705	Arthur1	DNA/hAT-Tip100	+	HiC_scaffold_9	53160504	53160505	STRG.19340.1|ERAP1_HUMAN	+	49183940
HiC_scaffold_9	3975649	3976565	region27538	HiC_scaffold_9	3975734	3976114	MLT1C2	LTR/ERVL-MaLR	+	HiC_scaffold_9	53160504	53160505	STRG.19340.1|ERAP1_HUMAN	+	49183940
HiC_scaffold_9	3975649	3976565	region27538	HiC_scaffold_9	3976134	3976272	Arthur1	DNA/hAT-Tip100	+	HiC_scaffold_9	53160504	53160505	STRG.19340.1|ERAP1_HUMAN	+	49183940
HiC_scaffold_9	4080971	4081516	region27541	HiC_scaffold_9	4081460	4081846	L2a	LINE/L2	+	HiC_scaffold_9	53160504	53160505	STRG.19340.1|ERAP1_HUMAN	+	49078989
HiC_scaffold_9	4097493	4098141	region27542	HiC_scaffold_9	4098053	4098103	L3	LINE/CR1	-	HiC_scaffold_9	53160504	53160505	STRG.19340.1|ERAP1_HUMAN	+	49062364
HiC_scaffold_9	4102413	4102761	region27543	HiC_scaffold_9	4102678	4103033	MLT1B	LTR/ERVL-MaLR	-	HiC_scaffold_9	53160504	53160505	STRG.19340.1|ERAP1_HUMAN	+	49057744
HiC_scaffold_9	4136365	4136869	region27545	HiC_scaffold_9	4136299	4136404	L1M6B	LINE/L1	-	HiC_scaffold_9	53160504	53160505	STRG.19340.1|ERAP1_HUMAN	+	49023636
HiC_scaffold_9	4136365	4136869	region27545	HiC_scaffold_9	4136670	4136903	MIR	SINE/MIR	-	HiC_scaffold_9	53160504	53160505	STRG.19340.1|ERAP1_HUMAN	+	49023636
HiC_scaffold_9	4219227	4219748	region27548	HiC_scaffold_9	4219106	4219307	MIRb	SINE/MIR	+	HiC_scaffold_9	53160504	53160505	STRG.19340.1|ERAP1_HUMAN	+	48940757
HiC_scaffold_9	4547206	4548386	region27551	HiC_scaffold_9	4548311	4548697	MER2	DNA/TcMar-Tigger	-	HiC_scaffold_9	53160504	53160505	STRG.19340.1|ERAP1_HUMAN	+	48612119
HiC_scaffold_9	4621551	4621944	region27552	HiC_scaffold_9	4621182	4621978	L1M4a1	LINE/L1	-	HiC_scaffold_9	53160504	53160505	STRG.19340.1|ERAP1_HUMAN	+	48538561
HiC_scaffold_9	4883438	4884031	region27554	HiC_scaffold_9	4883434	4883791	L2a	LINE/L2	+	HiC_scaffold_9	53160504	53160505	STRG.19340.1|ERAP1_HUMAN	+	48276474
HiC_scaffold_9	4883438	4884031	region27554	HiC_scaffold_9	4883796	4883935	L2a	LINE/L2	+	HiC_scaffold_9	53160504	53160505	STRG.19340.1|ERAP1_HUMAN	+	48276474
HiC_scaffold_9	5303321	5303588	region27561	HiC_scaffold_9	5303392	5303591	L2c	LINE/L2	-	HiC_scaffold_9	53160504	53160505	STRG.19340.1|ERAP1_HUMAN	+	47856917
HiC_scaffold_9	5323142	5323629	region27562	HiC_scaffold_9	5323161	5323515	rnd-3_family-68	LTR/ERVL-MaLR	-	HiC_scaffold_9	53160504	53160505	STRG.19340.1|ERAP1_HUMAN	+	47836876
HiC_scaffold_9	5323142	5323629	region27562	HiC_scaffold_9	5323589	5323958	MLT1B	LTR/ERVL-MaLR	-	HiC_scaffold_9	53160504	53160505	STRG.19340.1|ERAP1_HUMAN	+	47836876
HiC_scaffold_9	5383280	5383597	region27564	HiC_scaffold_9	5382736	5383388	L1MB7	LINE/L1	-	HiC_scaffold_9	53160504	53160505	STRG.19340.1|ERAP1_HUMAN	+	47776908
HiC_scaffold_9	5383280	5383597	region27564	HiC_scaffold_9	5383394	5383445	nHeliBat2a_Psu	RC/Helitron	-	HiC_scaffold_9	53160504	53160505	STRG.19340.1|ERAP1_HUMAN	+	47776908
HiC_scaffold_9	5383280	5383597	region27564	HiC_scaffold_9	5383446	5383457	nMariner1_Psu	DNA?	-	HiC_scaffold_9	53160504	53160505	STRG.19340.1|ERAP1_HUMAN	+	47776908
HiC_scaffold_9	5383280	5383597	region27564	HiC_scaffold_9	5383458	5383796	rnd-1_family-69	Unknown	-	HiC_scaffold_9	53160504	53160505	STRG.19340.1|ERAP1_HUMAN	+	47776908
HiC_scaffold_8	89299317	89299886	region27280	HiC_scaffold_8	89299877	89300089	Ves	SINE/tRNA	+	HiC_scaffold_8	41606502	41606503	STRG.15668.1|NA	-	47692815
HiC_scaffold_8	89256763	89257255	region27278	HiC_scaffold_8	89256716	89256941	Ves4_ML	SINE/tRNA	-	HiC_scaffold_8	41606502	41606503	STRG.15668.1|NA	-	47650261
HiC_scaffold_8	89226619	89227390	region27276	HiC_scaffold_8	89227019	89227244	LTR13B_ML	LTR/ERV1	-	HiC_scaffold_8	41606502	41606503	STRG.15668.1|NA	-	47620117
HiC_scaffold_8	89120757	89121614	region27273	HiC_scaffold_8	89120551	89120778	Ves2_ML	SINE/tRNA	-	HiC_scaffold_8	41606502	41606503	STRG.15668.1|NA	-	47514255
HiC_scaffold_9	5698744	5699481	region27566	HiC_scaffold_9	5699332	5699476	Ves3_ML	SINE/tRNA	-	HiC_scaffold_9	53160504	53160505	STRG.19340.1|ERAP1_HUMAN	+	47461024
HiC_scaffold_9	5804544	5805400	region27567	HiC_scaffold_9	5805369	5805540	MER44D	DNA/TcMar-Tigger	-	HiC_scaffold_9	53160504	53160505	STRG.19340.1|ERAP1_HUMAN	+	47355105
HiC_scaffold_8	88943804	88944064	region27270	HiC_scaffold_8	88943859	88943999	MIRb	SINE/MIR	-	HiC_scaffold_8	41606502	41606503	STRG.15668.1|NA	-	47337302
HiC_scaffold_9	5827491	5827987	region27568	HiC_scaffold_9	5827458	5827692	X24_LINE	LINE/L2	-	HiC_scaffold_9	53160504	53160505	STRG.19340.1|ERAP1_HUMAN	+	47332518
HiC_scaffold_9	5827491	5827987	region27568	HiC_scaffold_9	5827979	5828113	L2c	LINE/L2	+	HiC_scaffold_9	53160504	53160505	STRG.19340.1|ERAP1_HUMAN	+	47332518
HiC_scaffold_9	5866218	5867349	region27569	HiC_scaffold_9	5866931	5867007	MIRc	SINE/MIR	+	HiC_scaffold_9	53160504	53160505	STRG.19340.1|ERAP1_HUMAN	+	47293156
HiC_scaffold_9	5866218	5867349	region27569	HiC_scaffold_9	5867323	5867516	AmnSINE1	SINE/5S-Deu-L2	+	HiC_scaffold_9	53160504	53160505	STRG.19340.1|ERAP1_HUMAN	+	47293156
HiC_scaffold_9	5883773	5884276	region27571	HiC_scaffold_9	5883711	5883958	MIRb	SINE/MIR	+	HiC_scaffold_9	53160504	53160505	STRG.19340.1|ERAP1_HUMAN	+	47276229
HiC_scaffold_9	5980170	5980581	region27573	HiC_scaffold_9	5980088	5980259	L1MC4	LINE/L1	-	HiC_scaffold_9	53160504	53160505	STRG.19340.1|ERAP1_HUMAN	+	47179924
HiC_scaffold_9	5980170	5980581	region27573	HiC_scaffold_9	5980532	5980977	Charlie4a	DNA/hAT-Charlie	+	HiC_scaffold_9	53160504	53160505	STRG.19340.1|ERAP1_HUMAN	+	47179924
HiC_scaffold_9	6110587	6111223	region27575	HiC_scaffold_9	6110914	6111569	L2a	LINE/L2	+	HiC_scaffold_9	53160504	53160505	STRG.19340.1|ERAP1_HUMAN	+	47049282
HiC_scaffold_9	6125811	6126372	region27576	HiC_scaffold_9	6125996	6126153	MLT1L	LTR/ERVL-MaLR	+	HiC_scaffold_9	53160504	53160505	STRG.19340.1|ERAP1_HUMAN	+	47034133
HiC_scaffold_9	6205865	6206482	region27579	HiC_scaffold_9	6206042	6206206	MIR	SINE/MIR	-	HiC_scaffold_9	53160504	53160505	STRG.19340.1|ERAP1_HUMAN	+	46954023
HiC_scaffold_8	88558951	88559227	region27262	HiC_scaffold_8	88558458	88559120	L1ME3	LINE/L1	+	HiC_scaffold_8	41606502	41606503	STRG.15668.1|NA	-	46952449
HiC_scaffold_8	88407002	88407379	region27258	HiC_scaffold_8	88406795	88407022	UCON99	RC/Helitron	-	HiC_scaffold_8	41606502	41606503	STRG.15668.1|NA	-	46800500
HiC_scaffold_9	6379660	6380287	region27581	HiC_scaffold_9	6379443	6379729	L2b	LINE/L2	+	HiC_scaffold_9	53160504	53160505	STRG.19340.1|ERAP1_HUMAN	+	46780218
HiC_scaffold_9	6456506	6456923	region27583	HiC_scaffold_9	6456677	6456757	MIR3	SINE/MIR	+	HiC_scaffold_9	53160504	53160505	STRG.19340.1|ERAP1_HUMAN	+	46703582
HiC_scaffold_8	87988883	87989217	region27255	HiC_scaffold_8	87988829	87988917	BAR1_ML	RC/Helitron	+	HiC_scaffold_8	41606502	41606503	STRG.15668.1|NA	-	46382381
HiC_scaffold_8	87988883	87989217	region27255	HiC_scaffold_8	87988919	87989046	ltr-1_family-62	LINE/L1	+	HiC_scaffold_8	41606502	41606503	STRG.15668.1|NA	-	46382381
HiC_scaffold_8	87988883	87989217	region27255	HiC_scaffold_8	87989049	87989111	Helitron-63_EF	RC/Helitron	+	HiC_scaffold_8	41606502	41606503	STRG.15668.1|NA	-	46382381
HiC_scaffold_9	6902450	6902774	region27589	HiC_scaffold_9	6902454	6902817	MLT1A0	LTR/ERVL-MaLR	+	HiC_scaffold_9	53160504	53160505	STRG.19340.1|ERAP1_HUMAN	+	46257731
HiC_scaffold_8	87723150	87723404	region27250	HiC_scaffold_8	87723371	87723424	MLT1J	LTR/ERVL-MaLR	-	HiC_scaffold_8	41606502	41606503	STRG.15668.1|NA	-	46116648
HiC_scaffold_8	87710765	87711368	region27249	HiC_scaffold_8	87710793	87710923	L1-3_PVa	LINE/L1	+	HiC_scaffold_8	41606502	41606503	STRG.15668.1|NA	-	46104263
HiC_scaffold_8	87710765	87711368	region27249	HiC_scaffold_8	87711037	87711218	L2	LINE/L2	-	HiC_scaffold_8	41606502	41606503	STRG.15668.1|NA	-	46104263
HiC_scaffold_9	7112444	7112914	region27593	HiC_scaffold_9	7112756	7112904	MER5B	DNA/hAT-Charlie	-	HiC_scaffold_9	53160504	53160505	STRG.19340.1|ERAP1_HUMAN	+	46047591
HiC_scaffold_9	7183158	7183418	region27596	HiC_scaffold_9	7183082	7183344	MLT1C2	LTR/ERVL-MaLR	-	HiC_scaffold_9	53160504	53160505	STRG.19340.1|ERAP1_HUMAN	+	45977087
HiC_scaffold_9	7282743	7283962	region27598	HiC_scaffold_9	7282711	7282756	Ves2B_ML	SINE/tRNA	-	HiC_scaffold_9	53160504	53160505	STRG.19340.1|ERAP1_HUMAN	+	45876543
HiC_scaffold_9	7287451	7288179	region27599	HiC_scaffold_9	7287409	7287567	ltr-1_family-129	LTR/Unknown	-	HiC_scaffold_9	53160504	53160505	STRG.19340.1|ERAP1_HUMAN	+	45872326
HiC_scaffold_9	7292107	7293737	region27600	HiC_scaffold_9	7292086	7292214	Chap1a_Mam	DNA/hAT-Charlie	+	HiC_scaffold_9	53160504	53160505	STRG.19340.1|ERAP1_HUMAN	+	45866768
HiC_scaffold_9	7292107	7293737	region27600	HiC_scaffold_9	7292284	7292378	MIR3	SINE/MIR	-	HiC_scaffold_9	53160504	53160505	STRG.19340.1|ERAP1_HUMAN	+	45866768
HiC_scaffold_8	87459394	87459876	region27247	HiC_scaffold_8	87459161	87459429	ERVL-B4-int	LTR/ERVL	+	HiC_scaffold_8	41606502	41606503	STRG.15668.1|NA	-	45852892
HiC_scaffold_8	87459394	87459876	region27247	HiC_scaffold_8	87459781	87459996	Arthur2	DNA/hAT-Tip100	-	HiC_scaffold_8	41606502	41606503	STRG.15668.1|NA	-	45852892
HiC_scaffold_9	7360073	7360568	region27603	HiC_scaffold_9	7359991	7360473	LTR33A_v	LTR/ERVL	-	HiC_scaffold_9	53160504	53160505	STRG.19340.1|ERAP1_HUMAN	+	45799937
HiC_scaffold_9	7379900	7380704	region27604	HiC_scaffold_9	7380112	7380364	L2c	LINE/L2	+	HiC_scaffold_9	53160504	53160505	STRG.19340.1|ERAP1_HUMAN	+	45779801
HiC_scaffold_9	7528129	7528442	region27606	HiC_scaffold_9	7528110	7528174	L1MEg	LINE/L1	-	HiC_scaffold_9	53160504	53160505	STRG.19340.1|ERAP1_HUMAN	+	45632063
HiC_scaffold_9	7626996	7628167	region27608	HiC_scaffold_9	7627534	7627617	MER5A1	DNA/hAT-Charlie	+	HiC_scaffold_9	53160504	53160505	STRG.19340.1|ERAP1_HUMAN	+	45532338
HiC_scaffold_8	87035244	87035513	region27246	HiC_scaffold_8	87035120	87035280	MIRc	SINE/MIR	-	HiC_scaffold_8	41606502	41606503	STRG.15668.1|NA	-	45428742
HiC_scaffold_9	7819072	7820237	region27610	HiC_scaffold_9	7818735	7819318	L1ME2	LINE/L1	+	HiC_scaffold_9	53160504	53160505	STRG.19340.1|ERAP1_HUMAN	+	45340268
HiC_scaffold_9	7819072	7820237	region27610	HiC_scaffold_9	7819319	7819358	MER3	DNA/hAT-Charlie	+	HiC_scaffold_9	53160504	53160505	STRG.19340.1|ERAP1_HUMAN	+	45340268
HiC_scaffold_9	7819072	7820237	region27610	HiC_scaffold_9	7819359	7819445	L1ME2	LINE/L1	+	HiC_scaffold_9	53160504	53160505	STRG.19340.1|ERAP1_HUMAN	+	45340268
HiC_scaffold_9	7819072	7820237	region27610	HiC_scaffold_9	7819717	7819976	LTR79	LTR/ERVL	-	HiC_scaffold_9	53160504	53160505	STRG.19340.1|ERAP1_HUMAN	+	45340268
HiC_scaffold_9	7819072	7820237	region27610	HiC_scaffold_9	7819994	7820091	L1M4	LINE/L1	+	HiC_scaffold_9	53160504	53160505	STRG.19340.1|ERAP1_HUMAN	+	45340268
HiC_scaffold_9	7819072	7820237	region27610	HiC_scaffold_9	7820191	7820347	Chap1_Mam	DNA/hAT-Charlie	-	HiC_scaffold_9	53160504	53160505	STRG.19340.1|ERAP1_HUMAN	+	45340268
HiC_scaffold_8	86865188	86865808	region27244	HiC_scaffold_8	86865380	86865574	LTR14_ML	LTR/ERV1	-	HiC_scaffold_8	41606502	41606503	STRG.15668.1|NA	-	45258686
HiC_scaffold_8	86865188	86865808	region27244	HiC_scaffold_8	86865585	86865628	rnd-5_family-709	Unknown	+	HiC_scaffold_8	41606502	41606503	STRG.15668.1|NA	-	45258686
HiC_scaffold_8	86865188	86865808	region27244	HiC_scaffold_8	86865730	86865800	rnd-1_family-337	Unknown	+	HiC_scaffold_8	41606502	41606503	STRG.15668.1|NA	-	45258686
HiC_scaffold_9	8410052	8411015	region27616	HiC_scaffold_9	8410805	8410960	Zaphod3	DNA/hAT-Tip100	-	HiC_scaffold_9	53160504	53160505	STRG.19340.1|ERAP1_HUMAN	+	44749490
HiC_scaffold_9	8452786	8453026	region27617	HiC_scaffold_9	8452586	8452869	L1M5	LINE/L1	-	HiC_scaffold_9	53160504	53160505	STRG.19340.1|ERAP1_HUMAN	+	44707479
HiC_scaffold_9	8486156	8486567	region27618	HiC_scaffold_9	8486169	8486236	MER81	DNA/hAT-Blackjack	+	HiC_scaffold_9	53160504	53160505	STRG.19340.1|ERAP1_HUMAN	+	44673938
HiC_scaffold_9	8486156	8486567	region27618	HiC_scaffold_9	8486241	8486617	MLT1J	LTR/ERVL-MaLR	+	HiC_scaffold_9	53160504	53160505	STRG.19340.1|ERAP1_HUMAN	+	44673938
HiC_scaffold_9	8664758	8665593	region27624	HiC_scaffold_9	8664565	8664778	nhAT6_ML	DNA/hAT-Charlie	+	HiC_scaffold_9	53160504	53160505	STRG.19340.1|ERAP1_HUMAN	+	44494912
HiC_scaffold_9	8664758	8665593	region27624	HiC_scaffold_9	8664779	8664892	L2c	LINE/L2	+	HiC_scaffold_9	53160504	53160505	STRG.19340.1|ERAP1_HUMAN	+	44494912
HiC_scaffold_9	8741417	8742203	region27627	HiC_scaffold_9	8741484	8741560	MIR	SINE/MIR	+	HiC_scaffold_9	53160504	53160505	STRG.19340.1|ERAP1_HUMAN	+	44418302
HiC_scaffold_9	8812992	8813340	region27628	HiC_scaffold_9	8813232	8813336	MamRTE1	LINE/RTE-BovB	+	HiC_scaffold_9	53160504	53160505	STRG.19340.1|ERAP1_HUMAN	+	44347165
HiC_scaffold_9	8818122	8818363	region27629	HiC_scaffold_9	8817967	8818240	MLT1E2	LTR/ERVL-MaLR	-	HiC_scaffold_9	53160504	53160505	STRG.19340.1|ERAP1_HUMAN	+	44342142
HiC_scaffold_9	8834173	8834988	region27631	HiC_scaffold_9	8834300	8834412	MamRTE1	LINE/RTE-BovB	+	HiC_scaffold_9	53160504	53160505	STRG.19340.1|ERAP1_HUMAN	+	44325517
HiC_scaffold_9	8834173	8834988	region27631	HiC_scaffold_9	8834896	8834977	L2b	LINE/L2	+	HiC_scaffold_9	53160504	53160505	STRG.19340.1|ERAP1_HUMAN	+	44325517
HiC_scaffold_9	8866971	8867566	region27632	HiC_scaffold_9	8867171	8867324	MER5A1	DNA/hAT-Charlie	-	HiC_scaffold_9	53160504	53160505	STRG.19340.1|ERAP1_HUMAN	+	44292939
HiC_scaffold_9	8994113	8994992	region27634	HiC_scaffold_9	8994049	8994359	nhAT5a_ML	DNA/hAT-Charlie	-	HiC_scaffold_9	53160504	53160505	STRG.19340.1|ERAP1_HUMAN	+	44165513
HiC_scaffold_9	9063744	9064259	region27636	HiC_scaffold_9	9064003	9064051	MER5B	DNA/hAT-Charlie	-	HiC_scaffold_9	53160504	53160505	STRG.19340.1|ERAP1_HUMAN	+	44096246
HiC_scaffold_9	9094260	9094876	region27638	HiC_scaffold_9	9094116	9094322	Ves	SINE/tRNA	-	HiC_scaffold_9	53160504	53160505	STRG.19340.1|ERAP1_HUMAN	+	44065629
HiC_scaffold_9	9128978	9129854	region27639	HiC_scaffold_9	9129251	9129340	LTR109A2	LTR/ERV1	-	HiC_scaffold_9	53160504	53160505	STRG.19340.1|ERAP1_HUMAN	+	44030651
HiC_scaffold_9	9135828	9136747	region27642	HiC_scaffold_9	9136086	9136183	Ves	SINE/tRNA	-	HiC_scaffold_9	53160504	53160505	STRG.19340.1|ERAP1_HUMAN	+	44023758
HiC_scaffold_9	9242672	9242911	region27645	HiC_scaffold_9	9242828	9243324	MER87B_ML	LTR/ERV1	+	HiC_scaffold_9	53160504	53160505	STRG.19340.1|ERAP1_HUMAN	+	43917594
HiC_scaffold_9	9260005	9260685	region27646	HiC_scaffold_9	9259817	9260083	L1MB7	LINE/L1	+	HiC_scaffold_9	53160504	53160505	STRG.19340.1|ERAP1_HUMAN	+	43899820
HiC_scaffold_9	9313121	9314094	region27649	HiC_scaffold_9	9314063	9314682	LTR1C_ML	LTR/ERV1	-	HiC_scaffold_9	53160504	53160505	STRG.19340.1|ERAP1_HUMAN	+	43846411
HiC_scaffold_8	85435604	85435986	region27239	HiC_scaffold_8	85435498	85435631	ERV1-9N-I_ML	LTR/ERV1	+	HiC_scaffold_8	41606502	41606503	STRG.15668.1|NA	-	43829102
HiC_scaffold_8	85435604	85435986	region27239	HiC_scaffold_8	85435632	85435792	ltr-1_family-52	LTR/ERVK	+	HiC_scaffold_8	41606502	41606503	STRG.15668.1|NA	-	43829102
HiC_scaffold_8	85435604	85435986	region27239	HiC_scaffold_8	85435842	85436412	ltr-1_family-52	LTR/ERVK	+	HiC_scaffold_8	41606502	41606503	STRG.15668.1|NA	-	43829102
HiC_scaffold_8	85370924	85371642	region27238	HiC_scaffold_8	85370737	85370942	nhAT2_ML	DNA/hAT-Charlie	-	HiC_scaffold_8	41606502	41606503	STRG.15668.1|NA	-	43764422
HiC_scaffold_9	9434015	9434275	region27652	HiC_scaffold_9	9433961	9434019	MIRc	SINE/MIR	-	HiC_scaffold_9	53160504	53160505	STRG.19340.1|ERAP1_HUMAN	+	43726230
HiC_scaffold_9	9434015	9434275	region27652	HiC_scaffold_9	9434184	9434264	Tigger20a	DNA/TcMar-Tigger	-	HiC_scaffold_9	53160504	53160505	STRG.19340.1|ERAP1_HUMAN	+	43726230
HiC_scaffold_9	9492216	9492476	region27654	HiC_scaffold_9	9492330	9492550	MIRb	SINE/MIR	-	HiC_scaffold_9	53160504	53160505	STRG.19340.1|ERAP1_HUMAN	+	43668029
HiC_scaffold_8	85060214	85060939	region27235	HiC_scaffold_8	85060022	85060240	MIR	SINE/MIR	-	HiC_scaffold_8	41606502	41606503	STRG.15668.1|NA	-	43453712
HiC_scaffold_9	9853820	9854207	region27655	HiC_scaffold_9	9854069	9854287	EUTREP14	Unknown	+	HiC_scaffold_9	53160504	53160505	STRG.19340.1|ERAP1_HUMAN	+	43306298
HiC_scaffold_9	9915984	9916626	region27656	HiC_scaffold_9	9916126	9916393	MER121	DNA/hAT	-	HiC_scaffold_9	53160504	53160505	STRG.19340.1|ERAP1_HUMAN	+	43243879
HiC_scaffold_9	9915984	9916626	region27656	HiC_scaffold_9	9916495	9916783	MLT1A0	LTR/ERVL-MaLR	-	HiC_scaffold_9	53160504	53160505	STRG.19340.1|ERAP1_HUMAN	+	43243879
HiC_scaffold_9	9935368	9936190	region27658	HiC_scaffold_9	9934918	9935510	MER101E_ML	LTR/ERV1	-	HiC_scaffold_9	53160504	53160505	STRG.19340.1|ERAP1_HUMAN	+	43224315
HiC_scaffold_9	10003588	10003848	region27661	HiC_scaffold_9	10003523	10003632	MamGypsy2-I	LTR/Gypsy	+	HiC_scaffold_9	53160504	53160505	STRG.19340.1|ERAP1_HUMAN	+	43156657
HiC_scaffold_9	10008827	10009624	region27662	HiC_scaffold_9	10009478	10009661	MER20	DNA/hAT-Charlie	-	HiC_scaffold_9	53160504	53160505	STRG.19340.1|ERAP1_HUMAN	+	43150881
HiC_scaffold_9	10079482	10080458	region27663	HiC_scaffold_9	10079406	10079491	BAR1_ML	RC/Helitron	+	HiC_scaffold_9	53160504	53160505	STRG.19340.1|ERAP1_HUMAN	+	43080047
HiC_scaffold_9	10079482	10080458	region27663	HiC_scaffold_9	10079494	10079588	HAL1-2_ML	LINE/L1	+	HiC_scaffold_9	53160504	53160505	STRG.19340.1|ERAP1_HUMAN	+	43080047
HiC_scaffold_9	10079482	10080458	region27663	HiC_scaffold_9	10079602	10079691	BAR1_ML	RC/Helitron	-	HiC_scaffold_9	53160504	53160505	STRG.19340.1|ERAP1_HUMAN	+	43080047
HiC_scaffold_9	10079482	10080458	region27663	HiC_scaffold_9	10079632	10079740	nHeliBat1a_CRa	RC/Helitron	+	HiC_scaffold_9	53160504	53160505	STRG.19340.1|ERAP1_HUMAN	+	43080047
HiC_scaffold_8	84594938	84595426	region27229	HiC_scaffold_8	84595314	84595448	L2d	LINE/L2	-	HiC_scaffold_8	41606502	41606503	STRG.15668.1|NA	-	42988436
HiC_scaffold_8	84587676	84588012	region27228	HiC_scaffold_8	84587749	84587817	L1-1A_Cpo	LINE/L1	-	HiC_scaffold_8	41606502	41606503	STRG.15668.1|NA	-	42981174
HiC_scaffold_9	10215317	10215996	region27665	HiC_scaffold_9	10215169	10215381	nhAT6_ML	DNA/hAT-Charlie	-	HiC_scaffold_9	53160504	53160505	STRG.19340.1|ERAP1_HUMAN	+	42944509
HiC_scaffold_8	83609451	83609711	region27225	HiC_scaffold_8	83609669	83609895	Ves	SINE/tRNA	-	HiC_scaffold_8	41606502	41606503	STRG.15668.1|NA	-	42002949
HiC_scaffold_8	83414084	83415224	region27223	HiC_scaffold_8	83413102	83414731	L1M4	LINE/L1	-	HiC_scaffold_8	41606502	41606503	STRG.15668.1|NA	-	41807582
HiC_scaffold_8	83414084	83415224	region27223	HiC_scaffold_8	83414919	83414978	L1-4a_EF	LINE/L1	+	HiC_scaffold_8	41606502	41606503	STRG.15668.1|NA	-	41807582
HiC_scaffold_8	83414084	83415224	region27223	HiC_scaffold_8	83414979	83415088	L1-2a_EF	LINE/L1	-	HiC_scaffold_8	41606502	41606503	STRG.15668.1|NA	-	41807582
HiC_scaffold_8	83414084	83415224	region27223	HiC_scaffold_8	83415089	83415174	ERV2X1B-LTR_ML	LTR/ERVK	-	HiC_scaffold_8	41606502	41606503	STRG.15668.1|NA	-	41807582
HiC_scaffold_8	83414084	83415224	region27223	HiC_scaffold_8	83415200	83415538	LTR11A_ML	LTR/ERVK	-	HiC_scaffold_8	41606502	41606503	STRG.15668.1|NA	-	41807582
HiC_scaffold_8	83382155	83382525	region27221	HiC_scaffold_8	83382492	83383314	L2a	LINE/L2	+	HiC_scaffold_8	41606502	41606503	STRG.15668.1|NA	-	41775653
HiC_scaffold_8	83282056	83282448	region27217	HiC_scaffold_8	83282022	83282088	Ves	SINE/tRNA	-	HiC_scaffold_8	41606502	41606503	STRG.15668.1|NA	-	41675554
HiC_scaffold_8	83229132	83229579	region27216	HiC_scaffold_8	83229291	83229390	MER5A	DNA/hAT-Charlie	+	HiC_scaffold_8	41606502	41606503	STRG.15668.1|NA	-	41622630
HiC_scaffold_8	83136657	83137513	region27214	HiC_scaffold_8	83137503	83137739	Ves4_ML	SINE/tRNA	-	HiC_scaffold_8	41606502	41606503	STRG.15668.1|NA	-	41530155
HiC_scaffold_8	82924037	82924991	region27210	HiC_scaffold_8	82924856	82925017	MER5B	DNA/hAT-Charlie	-	HiC_scaffold_8	41606502	41606503	STRG.15668.1|NA	-	41317535
HiC_scaffold_8	82786624	82786993	region27206	HiC_scaffold_8	82786662	82786774	L2c	LINE/L2	-	HiC_scaffold_8	41606502	41606503	STRG.15668.1|NA	-	41180122
HiC_scaffold_9	12009539	12009887	region27670	HiC_scaffold_9	12009370	12010164	L1MC4	LINE/L1	-	HiC_scaffold_9	53160504	53160505	STRG.19340.1|ERAP1_HUMAN	+	41150618
HiC_scaffold_8	82744129	82744755	region27204	HiC_scaffold_8	82744612	82744818	LTR75	LTR/ERVL	-	HiC_scaffold_8	41606502	41606503	STRG.15668.1|NA	-	41137627
HiC_scaffold_8	82703940	82705522	region27203	HiC_scaffold_8	82705330	82705423	ltr-1_family-62	LINE/L1	-	HiC_scaffold_8	41606502	41606503	STRG.15668.1|NA	-	41097438
HiC_scaffold_8	82703940	82705522	region27203	HiC_scaffold_8	82705490	82705793	nhAT5a_ML	DNA/hAT-Charlie	-	HiC_scaffold_8	41606502	41606503	STRG.15668.1|NA	-	41097438
HiC_scaffold_8	82663975	82664529	region27202	HiC_scaffold_8	82663954	82664072	MIR3	SINE/MIR	-	HiC_scaffold_8	41606502	41606503	STRG.15668.1|NA	-	41057473
HiC_scaffold_8	82652129	82653184	region27201	HiC_scaffold_8	82652965	82653202	L1MD3	LINE/L1	-	HiC_scaffold_8	41606502	41606503	STRG.15668.1|NA	-	41045627
HiC_scaffold_8	82625373	82626117	region27199	HiC_scaffold_8	82625544	82625649	MER20	DNA/hAT-Charlie	-	HiC_scaffold_8	41606502	41606503	STRG.15668.1|NA	-	41018871
HiC_scaffold_9	12380355	12381420	region27676	HiC_scaffold_9	12380601	12380782	MIRc	SINE/MIR	+	HiC_scaffold_9	53160504	53160505	STRG.19340.1|ERAP1_HUMAN	+	40779085
HiC_scaffold_9	12380355	12381420	region27676	HiC_scaffold_9	12381323	12381799	MLT1L	LTR/ERVL-MaLR	-	HiC_scaffold_9	53160504	53160505	STRG.19340.1|ERAP1_HUMAN	+	40779085
HiC_scaffold_9	12403093	12403421	region27677	HiC_scaffold_9	12403248	12403670	MLT1C	LTR/ERVL-MaLR	-	HiC_scaffold_9	53160504	53160505	STRG.19340.1|ERAP1_HUMAN	+	40757084
HiC_scaffold_9	12651608	12651868	region27678	HiC_scaffold_9	12651831	12651947	HAL1ME	LINE/L1	+	HiC_scaffold_9	53160504	53160505	STRG.19340.1|ERAP1_HUMAN	+	40508637
HiC_scaffold_8	81067745	81068038	region27196	HiC_scaffold_8	81067297	81067850	ERVL-E-int	LTR/ERVL	-	HiC_scaffold_8	41606502	41606503	STRG.15668.1|NA	-	39461243
HiC_scaffold_8	81067745	81068038	region27196	HiC_scaffold_8	81067967	81068593	ERVL-E-int	LTR/ERVL	-	HiC_scaffold_8	41606502	41606503	STRG.15668.1|NA	-	39461243
HiC_scaffold_8	80998701	80998961	region27195	HiC_scaffold_8	80998488	80998725	MIR	SINE/MIR	+	HiC_scaffold_8	41606502	41606503	STRG.15668.1|NA	-	39392199
HiC_scaffold_8	80998701	80998961	region27195	HiC_scaffold_8	80998794	80999050	Charlie7	DNA/hAT-Charlie	+	HiC_scaffold_8	41606502	41606503	STRG.15668.1|NA	-	39392199
HiC_scaffold_8	80770791	80771195	region27193	HiC_scaffold_8	80771059	80771135	L2c	LINE/L2	-	HiC_scaffold_8	41606502	41606503	STRG.15668.1|NA	-	39164289
HiC_scaffold_8	80770791	80771195	region27193	HiC_scaffold_8	80771143	80771314	MLT1B	LTR/ERVL-MaLR	-	HiC_scaffold_8	41606502	41606503	STRG.15668.1|NA	-	39164289
HiC_scaffold_8	80667211	80667797	region27188	HiC_scaffold_8	80666550	80667246	L1MEg	LINE/L1	-	HiC_scaffold_8	41606502	41606503	STRG.15668.1|NA	-	39060709
HiC_scaffold_8	80667211	80667797	region27188	HiC_scaffold_8	80667256	80667516	L1MEg	LINE/L1	-	HiC_scaffold_8	41606502	41606503	STRG.15668.1|NA	-	39060709
HiC_scaffold_8	80637029	80637318	region27187	HiC_scaffold_8	80636942	80638067	L1M4	LINE/L1	-	HiC_scaffold_8	41606502	41606503	STRG.15668.1|NA	-	39030527
HiC_scaffold_9	14201183	14201498	region27682	HiC_scaffold_9	14200933	14201215	MLT1D	LTR/ERVL-MaLR	+	HiC_scaffold_9	53160504	53160505	STRG.19340.1|ERAP1_HUMAN	+	38959007
HiC_scaffold_9	14238724	14239133	region27685	HiC_scaffold_9	14238859	14238993	MER5A1	DNA/hAT-Charlie	+	HiC_scaffold_9	53160504	53160505	STRG.19340.1|ERAP1_HUMAN	+	38921372
HiC_scaffold_9	14239529	14239993	region27686	HiC_scaffold_9	14239251	14239566	MLT1L	LTR/ERVL-MaLR	+	HiC_scaffold_9	53160504	53160505	STRG.19340.1|ERAP1_HUMAN	+	38920512
HiC_scaffold_9	14239529	14239993	region27686	HiC_scaffold_9	14239569	14239650	LTR16E1	LTR/ERVL	+	HiC_scaffold_9	53160504	53160505	STRG.19340.1|ERAP1_HUMAN	+	38920512
HiC_scaffold_9	14239529	14239993	region27686	HiC_scaffold_9	14239651	14240119	LTR53	LTR/ERVL	-	HiC_scaffold_9	53160504	53160505	STRG.19340.1|ERAP1_HUMAN	+	38920512
HiC_scaffold_9	14245562	14246274	region27687	HiC_scaffold_9	14245888	14246088	MER20	DNA/hAT-Charlie	+	HiC_scaffold_9	53160504	53160505	STRG.19340.1|ERAP1_HUMAN	+	38914231
HiC_scaffold_9	14245562	14246274	region27687	HiC_scaffold_9	14246159	14246267	MIRb	SINE/MIR	-	HiC_scaffold_9	53160504	53160505	STRG.19340.1|ERAP1_HUMAN	+	38914231
HiC_scaffold_9	14258543	14259357	region27688	HiC_scaffold_9	14259038	14259258	MIR	SINE/MIR	-	HiC_scaffold_9	53160504	53160505	STRG.19340.1|ERAP1_HUMAN	+	38901148
HiC_scaffold_9	14258543	14259357	region27688	HiC_scaffold_9	14259354	14260187	rnd-5_family-1001	Unknown	-	HiC_scaffold_9	53160504	53160505	STRG.19340.1|ERAP1_HUMAN	+	38901148
HiC_scaffold_9	14270768	14271239	region27689	HiC_scaffold_9	14270997	14271214	HAL1-3_ML	LINE/L1	+	HiC_scaffold_9	53160504	53160505	STRG.19340.1|ERAP1_HUMAN	+	38889266
HiC_scaffold_9	14270768	14271239	region27689	HiC_scaffold_9	14271216	14271429	Ves2B_ML	SINE/tRNA	+	HiC_scaffold_9	53160504	53160505	STRG.19340.1|ERAP1_HUMAN	+	38889266
HiC_scaffold_8	80493881	80494286	region27185	HiC_scaffold_8	80493821	80494008	Ves2B_ML	SINE/tRNA	-	HiC_scaffold_8	41606502	41606503	STRG.15668.1|NA	-	38887379
HiC_scaffold_8	80493881	80494286	region27185	HiC_scaffold_8	80494025	80494106	Ves2B_ML	SINE/tRNA	-	HiC_scaffold_8	41606502	41606503	STRG.15668.1|NA	-	38887379
HiC_scaffold_8	80493881	80494286	region27185	HiC_scaffold_8	80494127	80494969	LTR39A_ML	LTR/ERV1	+	HiC_scaffold_8	41606502	41606503	STRG.15668.1|NA	-	38887379
HiC_scaffold_9	14314598	14314912	region27691	HiC_scaffold_9	14314139	14314601	L1MC4	LINE/L1	-	HiC_scaffold_9	53160504	53160505	STRG.19340.1|ERAP1_HUMAN	+	38845593
HiC_scaffold_9	14315143	14316150	region27692	HiC_scaffold_9	14315685	14316056	LTR11B_ML	LTR/ERVK	-	HiC_scaffold_9	53160504	53160505	STRG.19340.1|ERAP1_HUMAN	+	38844355
HiC_scaffold_9	14315143	14316150	region27692	HiC_scaffold_9	14316057	14316171	L1MB7	LINE/L1	+	HiC_scaffold_9	53160504	53160505	STRG.19340.1|ERAP1_HUMAN	+	38844355
HiC_scaffold_9	14331924	14332676	region27693	HiC_scaffold_9	14331747	14331976	Ves4_ML	SINE/tRNA	-	HiC_scaffold_9	53160504	53160505	STRG.19340.1|ERAP1_HUMAN	+	38827829
HiC_scaffold_9	14331924	14332676	region27693	HiC_scaffold_9	14331978	14332103	MER94	DNA/hAT-Blackjack	-	HiC_scaffold_9	53160504	53160505	STRG.19340.1|ERAP1_HUMAN	+	38827829
HiC_scaffold_9	14507307	14508232	region27698	HiC_scaffold_9	14507142	14507448	L1ME2	LINE/L1	+	HiC_scaffold_9	53160504	53160505	STRG.19340.1|ERAP1_HUMAN	+	38652273
HiC_scaffold_8	80228822	80229603	region27184	HiC_scaffold_8	80228708	80228863	MER5B	DNA/hAT-Charlie	-	HiC_scaffold_8	41606502	41606503	STRG.15668.1|NA	-	38622320
HiC_scaffold_9	14635638	14635898	region27700	HiC_scaffold_9	14635578	14635798	Ves3_ML	SINE/tRNA	+	HiC_scaffold_9	53160504	53160505	STRG.19340.1|ERAP1_HUMAN	+	38524607
HiC_scaffold_8	80119468	80119828	region27182	HiC_scaffold_8	80119472	80119537	MIRc	SINE/MIR	+	HiC_scaffold_8	41606502	41606503	STRG.15668.1|NA	-	38512966
HiC_scaffold_8	79956870	79958398	region27180	HiC_scaffold_8	79957410	79957553	rnd-5_family-5757	Unknown	-	HiC_scaffold_8	41606502	41606503	STRG.15668.1|NA	-	38350368
HiC_scaffold_8	79956870	79958398	region27180	HiC_scaffold_8	79957552	79957689	rnd-5_family-5757	Unknown	-	HiC_scaffold_8	41606502	41606503	STRG.15668.1|NA	-	38350368
HiC_scaffold_8	79944706	79945002	region27179	HiC_scaffold_8	79944672	79944743	L1MB1	LINE/L1	+	HiC_scaffold_8	41606502	41606503	STRG.15668.1|NA	-	38338204
HiC_scaffold_8	79944706	79945002	region27179	HiC_scaffold_8	79944983	79945226	MIRc	SINE/MIR	-	HiC_scaffold_8	41606502	41606503	STRG.15668.1|NA	-	38338204
HiC_scaffold_8	79896034	79896294	region27177	HiC_scaffold_8	79896037	79896145	Ves2B_ML	SINE/tRNA	-	HiC_scaffold_8	41606502	41606503	STRG.15668.1|NA	-	38289532
HiC_scaffold_8	79856931	79858149	region27175	HiC_scaffold_8	79857730	79857917	L1MEd	LINE/L1	-	HiC_scaffold_8	41606502	41606503	STRG.15668.1|NA	-	38250429
HiC_scaffold_8	79777714	79778041	region27173	HiC_scaffold_8	79777847	79777977	L1ME4a	LINE/L1	+	HiC_scaffold_8	41606502	41606503	STRG.15668.1|NA	-	38171212
HiC_scaffold_8	79532495	79533109	region27168	HiC_scaffold_8	79532398	79532607	nhAT4a_ML	DNA/hAT-Charlie	-	HiC_scaffold_8	41606502	41606503	STRG.15668.1|NA	-	37925993
HiC_scaffold_8	79461717	79462507	region27161	HiC_scaffold_8	79461599	79461758	MIR3	SINE/MIR	+	HiC_scaffold_8	41606502	41606503	STRG.15668.1|NA	-	37855215
HiC_scaffold_8	79430616	79431294	region27159	HiC_scaffold_8	79431229	79431337	LTR16B2	LTR/ERVL	-	HiC_scaffold_8	41606502	41606503	STRG.15668.1|NA	-	37824114
HiC_scaffold_8	79369963	79370485	region27156	HiC_scaffold_8	79370472	79370624	MIRc	SINE/MIR	+	HiC_scaffold_8	41606502	41606503	STRG.15668.1|NA	-	37763461
HiC_scaffold_8	79324194	79325097	region27154	HiC_scaffold_8	79324389	79324445	AmnSINE1	SINE/5S-Deu-L2	-	HiC_scaffold_8	41606502	41606503	STRG.15668.1|NA	-	37717692
HiC_scaffold_8	79324194	79325097	region27154	HiC_scaffold_8	79324545	79324597	MIRc	SINE/MIR	-	HiC_scaffold_8	41606502	41606503	STRG.15668.1|NA	-	37717692
HiC_scaffold_8	79324194	79325097	region27154	HiC_scaffold_8	79324620	79324766	L2	LINE/L2	-	HiC_scaffold_8	41606502	41606503	STRG.15668.1|NA	-	37717692
HiC_scaffold_8	79276014	79276323	region27153	HiC_scaffold_8	79276100	79276363	L1MC4	LINE/L1	-	HiC_scaffold_8	41606502	41606503	STRG.15668.1|NA	-	37669512
HiC_scaffold_8	79185683	79186224	region27152	HiC_scaffold_8	79185771	79185815	MIRb	SINE/MIR	-	HiC_scaffold_8	41606502	41606503	STRG.15668.1|NA	-	37579181
HiC_scaffold_9	15734188	15734785	region27707	HiC_scaffold_9	15734069	15734604	ERV2X1A-LTR_ML	LTR/ERVK	+	HiC_scaffold_9	53160504	53160505	STRG.19340.1|ERAP1_HUMAN	+	37425720
HiC_scaffold_9	15734188	15734785	region27707	HiC_scaffold_9	15734605	15737157	ERV2X1A-I_ML	LTR/ERVK	+	HiC_scaffold_9	53160504	53160505	STRG.19340.1|ERAP1_HUMAN	+	37425720
HiC_scaffold_9	15829028	15829885	region27708	HiC_scaffold_9	15829599	15829811	nhAT4a_ML	DNA/hAT-Charlie	+	HiC_scaffold_9	53160504	53160505	STRG.19340.1|ERAP1_HUMAN	+	37330620
HiC_scaffold_9	15858798	15859542	region27710	HiC_scaffold_9	15858031	15858815	L1-2a_EF	LINE/L1	-	HiC_scaffold_9	53160504	53160505	STRG.19340.1|ERAP1_HUMAN	+	37300963
HiC_scaffold_9	15906979	15907332	region27712	HiC_scaffold_9	15907107	15907451	LTR13C_ML	LTR/ERV1	+	HiC_scaffold_9	53160504	53160505	STRG.19340.1|ERAP1_HUMAN	+	37253173
HiC_scaffold_8	78821496	78822117	region27150	HiC_scaffold_8	78821471	78821555	MIR1_Amn	SINE/MIR	-	HiC_scaffold_8	41606502	41606503	STRG.15668.1|NA	-	37214994
HiC_scaffold_8	78821496	78822117	region27150	HiC_scaffold_8	78821950	78822045	MIR3	SINE/MIR	-	HiC_scaffold_8	41606502	41606503	STRG.15668.1|NA	-	37214994
HiC_scaffold_8	78808539	78808799	region27149	HiC_scaffold_8	78808724	78808896	MIR3	SINE/MIR	-	HiC_scaffold_8	41606502	41606503	STRG.15668.1|NA	-	37202037
HiC_scaffold_9	16010038	16010375	region27716	HiC_scaffold_9	16009879	16010516	ltr-1_family-103	LTR/Unknown	+	HiC_scaffold_9	53160504	53160505	STRG.19340.1|ERAP1_HUMAN	+	37150130
HiC_scaffold_9	16054944	16055591	region27718	HiC_scaffold_9	16055542	16055653	MLT1L	LTR/ERVL-MaLR	+	HiC_scaffold_9	53160504	53160505	STRG.19340.1|ERAP1_HUMAN	+	37104914
HiC_scaffold_9	16161055	16161559	region27724	HiC_scaffold_9	16160967	16161079	MER5A1	DNA/hAT-Charlie	-	HiC_scaffold_9	53160504	53160505	STRG.19340.1|ERAP1_HUMAN	+	36998946
HiC_scaffold_9	16161055	16161559	region27724	HiC_scaffold_9	16161069	16161264	Charlie10	DNA/hAT-Charlie	+	HiC_scaffold_9	53160504	53160505	STRG.19340.1|ERAP1_HUMAN	+	36998946
HiC_scaffold_9	16161055	16161559	region27724	HiC_scaffold_9	16161367	16161438	L2c	LINE/L2	+	HiC_scaffold_9	53160504	53160505	STRG.19340.1|ERAP1_HUMAN	+	36998946
HiC_scaffold_9	16168552	16169249	region27725	HiC_scaffold_9	16168851	16169066	MLT1J	LTR/ERVL-MaLR	-	HiC_scaffold_9	53160504	53160505	STRG.19340.1|ERAP1_HUMAN	+	36991256
HiC_scaffold_9	16168552	16169249	region27725	HiC_scaffold_9	16169178	16169259	Ves2B_ML	SINE/tRNA	+	HiC_scaffold_9	53160504	53160505	STRG.19340.1|ERAP1_HUMAN	+	36991256
HiC_scaffold_9	16241004	16241327	region27726	HiC_scaffold_9	16241174	16241343	MIR3	SINE/MIR	-	HiC_scaffold_9	53160504	53160505	STRG.19340.1|ERAP1_HUMAN	+	36919178
HiC_scaffold_9	16265133	16265527	region27727	HiC_scaffold_9	16264971	16265193	nhAT5b_ML	DNA/hAT-Charlie	-	HiC_scaffold_9	53160504	53160505	STRG.19340.1|ERAP1_HUMAN	+	36894978
HiC_scaffold_9	16301054	16302694	region27729	HiC_scaffold_9	16301150	16301569	MLT1C2	LTR/ERVL-MaLR	-	HiC_scaffold_9	53160504	53160505	STRG.19340.1|ERAP1_HUMAN	+	36857811
HiC_scaffold_8	78381580	78381840	region27145	HiC_scaffold_8	78381601	78381660	CR1-3_Croc	LINE/CR1	+	HiC_scaffold_8	41606502	41606503	STRG.15668.1|NA	-	36775078
HiC_scaffold_9	16387063	16387323	region27732	HiC_scaffold_9	16387183	16387426	Ves4_ML	SINE/tRNA	+	HiC_scaffold_9	53160504	53160505	STRG.19340.1|ERAP1_HUMAN	+	36773182
HiC_scaffold_9	16441167	16441581	region27733	HiC_scaffold_9	16441435	16441650	MIRc	SINE/MIR	+	HiC_scaffold_9	53160504	53160505	STRG.19340.1|ERAP1_HUMAN	+	36718924
HiC_scaffold_9	16506984	16507465	region27735	HiC_scaffold_9	16507096	16507221	MER121	DNA/hAT	-	HiC_scaffold_9	53160504	53160505	STRG.19340.1|ERAP1_HUMAN	+	36653040
HiC_scaffold_8	78173811	78174549	region27142	HiC_scaffold_8	78174285	78174770	LTR13_PVa	LTR/ERV1	-	HiC_scaffold_8	41606502	41606503	STRG.15668.1|NA	-	36567309
HiC_scaffold_8	78024993	78025502	region27140	HiC_scaffold_8	78025090	78025154	MER5B	DNA/hAT-Charlie	-	HiC_scaffold_8	41606502	41606503	STRG.15668.1|NA	-	36418491
HiC_scaffold_8	77987499	77987907	region27139	HiC_scaffold_8	77987558	77987611	MamRep605b	LTR	+	HiC_scaffold_8	41606502	41606503	STRG.15668.1|NA	-	36380997
HiC_scaffold_8	77952026	77952299	region27138	HiC_scaffold_8	77952250	77952352	MIR	SINE/MIR	+	HiC_scaffold_8	41606502	41606503	STRG.15668.1|NA	-	36345524
HiC_scaffold_8	77657805	77658074	region27132	HiC_scaffold_8	77657845	77657888	MIR3	SINE/MIR	+	HiC_scaffold_8	41606502	41606503	STRG.15668.1|NA	-	36051303
HiC_scaffold_8	77465320	77465981	region27128	HiC_scaffold_8	77465726	77465991	L1MEb	LINE/L1	+	HiC_scaffold_8	41606502	41606503	STRG.15668.1|NA	-	35858818
HiC_scaffold_8	77414684	77415644	region27127	HiC_scaffold_8	77414705	77414784	LTR9A_EC	LTR/ERVL	-	HiC_scaffold_8	41606502	41606503	STRG.15668.1|NA	-	35808182
HiC_scaffold_8	77414684	77415644	region27127	HiC_scaffold_8	77414793	77415154	MER101D_ML	LTR/ERV1	+	HiC_scaffold_8	41606502	41606503	STRG.15668.1|NA	-	35808182
HiC_scaffold_8	77402032	77402832	region27126	HiC_scaffold_8	77402657	77402843	MER63A	DNA/hAT-Tip100	+	HiC_scaffold_8	41606502	41606503	STRG.15668.1|NA	-	35795530
HiC_scaffold_9	17684697	17684985	region27737	HiC_scaffold_9	17684581	17684761	L1MC1	LINE/L1	-	HiC_scaffold_9	53160504	53160505	STRG.19340.1|ERAP1_HUMAN	+	35475520
HiC_scaffold_9	17684697	17684985	region27737	HiC_scaffold_9	17684786	17684878	Tigger7	DNA/TcMar-Tigger	-	HiC_scaffold_9	53160504	53160505	STRG.19340.1|ERAP1_HUMAN	+	35475520
HiC_scaffold_9	17684697	17684985	region27737	HiC_scaffold_9	17684896	17685293	MER44c_Laf	DNA/TcMar-Tigger	-	HiC_scaffold_9	53160504	53160505	STRG.19340.1|ERAP1_HUMAN	+	35475520
HiC_scaffold_8	77016112	77016729	region27119	HiC_scaffold_8	77016198	77016403	MIRb	SINE/MIR	+	HiC_scaffold_8	41606502	41606503	STRG.15668.1|NA	-	35409610
HiC_scaffold_8	76862509	76862919	region27117	HiC_scaffold_8	76862638	76862908	Helitron2Na_Mam	RC/Helitron	+	HiC_scaffold_8	41606502	41606503	STRG.15668.1|NA	-	35256007
HiC_scaffold_8	76793306	76793595	region27115	HiC_scaffold_8	76793024	76793391	Plat_L3	LINE/CR1	-	HiC_scaffold_8	41606502	41606503	STRG.15668.1|NA	-	35186804
HiC_scaffold_8	76793306	76793595	region27115	HiC_scaffold_8	76793513	76793746	MIR	SINE/MIR	-	HiC_scaffold_8	41606502	41606503	STRG.15668.1|NA	-	35186804
HiC_scaffold_8	76780656	76780916	region27114	HiC_scaffold_8	76780644	76780820	MIR	SINE/MIR	+	HiC_scaffold_8	41606502	41606503	STRG.15668.1|NA	-	35174154
HiC_scaffold_9	18007441	18007759	region27738	HiC_scaffold_9	18007380	18007481	MLT1H2	LTR/ERVL-MaLR	-	HiC_scaffold_9	53160504	53160505	STRG.19340.1|ERAP1_HUMAN	+	35152746
HiC_scaffold_9	18007441	18007759	region27738	HiC_scaffold_9	18007597	18007783	MLT1H2	LTR/ERVL-MaLR	-	HiC_scaffold_9	53160504	53160505	STRG.19340.1|ERAP1_HUMAN	+	35152746
HiC_scaffold_8	76056270	76056864	region27108	HiC_scaffold_8	76056572	76057197	HAL1-3_ML	LINE/L1	-	HiC_scaffold_8	41606502	41606503	STRG.15668.1|NA	-	34449768
HiC_scaffold_8	75965588	75966217	region27106	HiC_scaffold_8	75965182	75965605	LTR13C_ML	LTR/ERV1	+	HiC_scaffold_8	41606502	41606503	STRG.15668.1|NA	-	34359086
HiC_scaffold_8	75965588	75966217	region27106	HiC_scaffold_8	75966196	75966488	LTR15C_ML	LTR/ERV1	+	HiC_scaffold_8	41606502	41606503	STRG.15668.1|NA	-	34359086
HiC_scaffold_8	75265509	75266610	region27104	HiC_scaffold_8	75265511	75265860	MLT1A	LTR/ERVL-MaLR	-	HiC_scaffold_8	41606502	41606503	STRG.15668.1|NA	-	33659007
HiC_scaffold_8	75050602	75050862	region27102	HiC_scaffold_8	75050275	75050612	Tigger1a_Mars	DNA/TcMar-Tigger	-	HiC_scaffold_8	41606502	41606503	STRG.15668.1|NA	-	33444100
HiC_scaffold_8	75050602	75050862	region27102	HiC_scaffold_8	75050659	75050711	Tigger1a_Mars	DNA/TcMar-Tigger	-	HiC_scaffold_8	41606502	41606503	STRG.15668.1|NA	-	33444100
HiC_scaffold_6	119106	119845	region24214	HiC_scaffold_6	118989	119191	Ves3_ML	SINE/tRNA	-	HiC_scaffold_6	33536539	33536540	STRG.12049.1|AMER1_HUMAN	-	33416695
HiC_scaffold_6	119106	119845	region24214	HiC_scaffold_6	119253	119743	MER87B_ML	LTR/ERV1	+	HiC_scaffold_6	33536539	33536540	STRG.12049.1|AMER1_HUMAN	-	33416695
HiC_scaffold_9	19743749	19744141	region27739	HiC_scaffold_9	19743887	19744032	MIR	SINE/MIR	+	HiC_scaffold_9	53160504	53160505	STRG.19340.1|ERAP1_HUMAN	+	33416364
HiC_scaffold_9	19743749	19744141	region27739	HiC_scaffold_9	19744043	19744261	Ves3_ML	SINE/tRNA	-	HiC_scaffold_9	53160504	53160505	STRG.19340.1|ERAP1_HUMAN	+	33416364
HiC_scaffold_9	19836172	19836432	region27741	HiC_scaffold_9	19836179	19836434	Tigger3	DNA/TcMar-Tigger	+	HiC_scaffold_9	53160504	53160505	STRG.19340.1|ERAP1_HUMAN	+	33324073
HiC_scaffold_6	262695	263486	region24215	HiC_scaffold_6	262505	262766	LTR25_ML	LTR/ERV1	+	HiC_scaffold_6	33536539	33536540	STRG.12049.1|AMER1_HUMAN	-	33273054
HiC_scaffold_6	262695	263486	region24215	HiC_scaffold_6	263356	263628	LTR25_ML	LTR/ERV1	+	HiC_scaffold_6	33536539	33536540	STRG.12049.1|AMER1_HUMAN	-	33273054
HiC_scaffold_6	278120	278385	region24216	HiC_scaffold_6	278099	278311	Ves3_ML	SINE/tRNA	-	HiC_scaffold_6	33536539	33536540	STRG.12049.1|AMER1_HUMAN	-	33258155
HiC_scaffold_6	338483	339077	region24217	HiC_scaffold_6	338406	338716	nhAT5a_ML	DNA/hAT-Charlie	+	HiC_scaffold_6	33536539	33536540	STRG.12049.1|AMER1_HUMAN	-	33197463
HiC_scaffold_6	338483	339077	region24217	HiC_scaffold_6	339005	339101	SPIN_Ml	DNA/hAT-Charlie	+	HiC_scaffold_6	33536539	33536540	STRG.12049.1|AMER1_HUMAN	-	33197463
HiC_scaffold_6	454545	455059	region24220	HiC_scaffold_6	454615	454987	rnd-1_family-306	DNA/TcMar-Tc1	+	HiC_scaffold_6	33536539	33536540	STRG.12049.1|AMER1_HUMAN	-	33081481
HiC_scaffold_6	454545	455059	region24220	HiC_scaffold_6	455006	455135	nHeliBat1a_CRa	RC/Helitron	+	HiC_scaffold_6	33536539	33536540	STRG.12049.1|AMER1_HUMAN	-	33081481
HiC_scaffold_6	695326	695597	region24223	HiC_scaffold_6	695594	695681	L2b	LINE/L2	-	HiC_scaffold_6	33536539	33536540	STRG.12049.1|AMER1_HUMAN	-	32840943
HiC_scaffold_6	66064030	66064351	region24483	HiC_scaffold_6	66063549	66064392	rnd-6_family-2648	Unknown	-	HiC_scaffold_6	98526507	98526508	STRG.12692.1|NA	+	32462157
HiC_scaffold_6	65980367	65981354	region24482	HiC_scaffold_6	65980513	65980678	MIRb	SINE/MIR	+	HiC_scaffold_6	33536539	33536540	STRG.12049.1|AMER1_HUMAN	-	32443828
HiC_scaffold_8	73868479	73868728	region27099	HiC_scaffold_8	73868133	73868501	ltr-1_family-103	LTR/Unknown	+	HiC_scaffold_8	41606502	41606503	STRG.15668.1|NA	-	32261977
HiC_scaffold_8	73868479	73868728	region27099	HiC_scaffold_8	73868502	73868574	BAR1_ML	RC/Helitron	-	HiC_scaffold_8	41606502	41606503	STRG.15668.1|NA	-	32261977
HiC_scaffold_8	73868479	73868728	region27099	HiC_scaffold_8	73868515	73868644	nHeliBat1a_CRa	RC/Helitron	+	HiC_scaffold_8	41606502	41606503	STRG.15668.1|NA	-	32261977
HiC_scaffold_6	66353923	66354525	region24485	HiC_scaffold_6	66353707	66354544	L1M4	LINE/L1	+	HiC_scaffold_6	98526507	98526508	STRG.12692.1|NA	+	32171983
HiC_scaffold_6	66379799	66380956	region24486	HiC_scaffold_6	66380644	66380760	L2	LINE/L2	+	HiC_scaffold_6	98526507	98526508	STRG.12692.1|NA	+	32145552
HiC_scaffold_9	21061492	21061752	region27742	HiC_scaffold_9	21061227	21061906	L1MC2	LINE/L1	-	HiC_scaffold_9	53160504	53160505	STRG.19340.1|ERAP1_HUMAN	+	32098753
HiC_scaffold_8	73617671	73618075	region27098	HiC_scaffold_8	73617217	73617699	L1-4_PVa	LINE/L1	+	HiC_scaffold_8	41606502	41606503	STRG.15668.1|NA	-	32011169
HiC_scaffold_8	73617671	73618075	region27098	HiC_scaffold_8	73617682	73617743	L1-4_PVa	LINE/L1	+	HiC_scaffold_8	41606502	41606503	STRG.15668.1|NA	-	32011169
HiC_scaffold_6	1577397	1578099	region24232	HiC_scaffold_6	1577340	1577562	nhAT5b_ML	DNA/hAT-Charlie	+	HiC_scaffold_6	33536539	33536540	STRG.12049.1|AMER1_HUMAN	-	31958441
HiC_scaffold_6	1577397	1578099	region24232	HiC_scaffold_6	1577563	1577587	Charlie4	DNA/hAT-Charlie	-	HiC_scaffold_6	33536539	33536540	STRG.12049.1|AMER1_HUMAN	-	31958441
HiC_scaffold_16	58276930	58277282	region10563	HiC_scaffold_16	58276898	58277225	L1MC5	LINE/L1	+	HiC_scaffold_16	26386077	26386078	STRG.34773.1|NA	-	31890853
HiC_scaffold_8	73465873	73466239	region27097	HiC_scaffold_8	73465710	73466252	L1ME3F	LINE/L1	-	HiC_scaffold_8	41606502	41606503	STRG.15668.1|NA	-	31859371
HiC_scaffold_6	1689204	1689827	region24233	HiC_scaffold_6	1689068	1689341	L1MD3	LINE/L1	+	HiC_scaffold_6	33536539	33536540	STRG.12049.1|AMER1_HUMAN	-	31846713
HiC_scaffold_6	1689204	1689827	region24233	HiC_scaffold_6	1689350	1689412	L3	LINE/CR1	+	HiC_scaffold_6	33536539	33536540	STRG.12049.1|AMER1_HUMAN	-	31846713
HiC_scaffold_6	1689204	1689827	region24233	HiC_scaffold_6	1689582	1689790	nhAT3_ML	DNA/hAT-Charlie	-	HiC_scaffold_6	33536539	33536540	STRG.12049.1|AMER1_HUMAN	-	31846713
HiC_scaffold_6	66702365	66702628	region24488	HiC_scaffold_6	66702332	66702486	nHeliBat1a_CRa	RC/Helitron	-	HiC_scaffold_6	98526507	98526508	STRG.12692.1|NA	+	31823880
HiC_scaffold_6	66702365	66702628	region24488	HiC_scaffold_6	66702469	66702915	nHeliBat1a_CRa	RC/Helitron	-	HiC_scaffold_6	98526507	98526508	STRG.12692.1|NA	+	31823880
HiC_scaffold_6	1724684	1725524	region24234	HiC_scaffold_6	1725501	1725711	Ves3_ML	SINE/tRNA	+	HiC_scaffold_6	33536539	33536540	STRG.12049.1|AMER1_HUMAN	-	31811016
HiC_scaffold_6	1888459	1889202	region24236	HiC_scaffold_6	1888958	1889024	MER20	DNA/hAT-Charlie	+	HiC_scaffold_6	33536539	33536540	STRG.12049.1|AMER1_HUMAN	-	31647338
HiC_scaffold_6	1888459	1889202	region24236	HiC_scaffold_6	1889029	1889205	L1-2a_EF	LINE/L1	-	HiC_scaffold_6	33536539	33536540	STRG.12049.1|AMER1_HUMAN	-	31647338
HiC_scaffold_6	1932417	1932871	region24238	HiC_scaffold_6	1932716	1932855	MIRb	SINE/MIR	+	HiC_scaffold_6	33536539	33536540	STRG.12049.1|AMER1_HUMAN	-	31603669
HiC_scaffold_6	67061294	67061690	region24491	HiC_scaffold_6	67061258	67061295	MIRc	SINE/MIR	+	HiC_scaffold_6	98526507	98526508	STRG.12692.1|NA	+	31464818
HiC_scaffold_6	67114969	67115339	region24493	HiC_scaffold_6	67115281	67115337	L3b	LINE/CR1	+	HiC_scaffold_6	98526507	98526508	STRG.12692.1|NA	+	31411169
HiC_scaffold_9	21835021	21835302	region27743	HiC_scaffold_9	21834868	21835071	L1MA9	LINE/L1	+	HiC_scaffold_9	53160504	53160505	STRG.19340.1|ERAP1_HUMAN	+	31325203
HiC_scaffold_9	21835021	21835302	region27743	HiC_scaffold_9	21835072	21835198	DNA1-2_ML	DNA	-	HiC_scaffold_9	53160504	53160505	STRG.19340.1|ERAP1_HUMAN	+	31325203
HiC_scaffold_9	21835021	21835302	region27743	HiC_scaffold_9	21835199	21835271	L1MA9	LINE/L1	+	HiC_scaffold_9	53160504	53160505	STRG.19340.1|ERAP1_HUMAN	+	31325203
HiC_scaffold_6	67755237	67755821	region24498	HiC_scaffold_6	67755236	67755361	nHeliBat1a_CRa	RC/Helitron	-	HiC_scaffold_6	98526507	98526508	STRG.12692.1|NA	+	30770687
HiC_scaffold_6	67755237	67755821	region24498	HiC_scaffold_6	67755363	67756127	ltr-1_family-103	LTR/Unknown	-	HiC_scaffold_6	98526507	98526508	STRG.12692.1|NA	+	30770687
HiC_scaffold_16	57047449	57047709	region10561	HiC_scaffold_16	57047271	57047467	MIRb	SINE/MIR	+	HiC_scaffold_16	26386077	26386078	STRG.34773.1|NA	-	30661372
HiC_scaffold_6	2959743	2960263	region24242	HiC_scaffold_6	2959995	2960064	MER5B	DNA/hAT-Charlie	+	HiC_scaffold_6	33536539	33536540	STRG.12049.1|AMER1_HUMAN	-	30576277
HiC_scaffold_6	2966252	2966617	region24243	HiC_scaffold_6	2966099	2966307	nhAT3_ML	DNA/hAT-Charlie	-	HiC_scaffold_6	33536539	33536540	STRG.12049.1|AMER1_HUMAN	-	30569923
HiC_scaffold_16	56936350	56937017	region10560	HiC_scaffold_16	56936103	56936439	ltr-1_family-15	LTR/Unknown	+	HiC_scaffold_16	26386077	26386078	STRG.34773.1|NA	-	30550273
HiC_scaffold_16	56936350	56937017	region10560	HiC_scaffold_16	56936996	56937282	L1ME2z	LINE/L1	+	HiC_scaffold_16	26386077	26386078	STRG.34773.1|NA	-	30550273
HiC_scaffold_16	56881449	56881709	region10559	HiC_scaffold_16	56881161	56882321	L1MC4a	LINE/L1	-	HiC_scaffold_16	26386077	26386078	STRG.34773.1|NA	-	30495372
HiC_scaffold_6	3059439	3059699	region24244	HiC_scaffold_6	3059106	3059548	ERV1-9N-I_ML	LTR/ERV1	+	HiC_scaffold_6	33536539	33536540	STRG.12049.1|AMER1_HUMAN	-	30476841
HiC_scaffold_6	3059439	3059699	region24244	HiC_scaffold_6	3059573	3059831	ERV1-9N-I_ML	LTR/ERV1	+	HiC_scaffold_6	33536539	33536540	STRG.12049.1|AMER1_HUMAN	-	30476841
HiC_scaffold_16	56714284	56715159	region10556	HiC_scaffold_16	56714486	56714631	MIRb	SINE/MIR	+	HiC_scaffold_16	26386077	26386078	STRG.34773.1|NA	-	30328207
HiC_scaffold_16	56714284	56715159	region10556	HiC_scaffold_16	56715008	56715113	MIRc	SINE/MIR	+	HiC_scaffold_16	26386077	26386078	STRG.34773.1|NA	-	30328207
HiC_scaffold_6	3220251	3220651	region24248	HiC_scaffold_6	3220068	3220290	Ves3_ML	SINE/tRNA	-	HiC_scaffold_6	33536539	33536540	STRG.12049.1|AMER1_HUMAN	-	30315889
HiC_scaffold_6	3220251	3220651	region24248	HiC_scaffold_6	3220292	3220632	L1ME3	LINE/L1	-	HiC_scaffold_6	33536539	33536540	STRG.12049.1|AMER1_HUMAN	-	30315889
HiC_scaffold_6	3244238	3244663	region24249	HiC_scaffold_6	3244041	3244246	MER58B	DNA/hAT-Charlie	-	HiC_scaffold_6	33536539	33536540	STRG.12049.1|AMER1_HUMAN	-	30291877
HiC_scaffold_6	3253102	3253610	region24250	HiC_scaffold_6	3253374	3253781	L1MB7	LINE/L1	+	HiC_scaffold_6	33536539	33536540	STRG.12049.1|AMER1_HUMAN	-	30282930
HiC_scaffold_6	3253720	3253983	region24251	HiC_scaffold_6	3253374	3253781	L1MB7	LINE/L1	+	HiC_scaffold_6	33536539	33536540	STRG.12049.1|AMER1_HUMAN	-	30282557
HiC_scaffold_16	56643571	56644043	region10555	HiC_scaffold_16	56643352	56643586	nhAT1_ML	DNA/hAT-Charlie	+	HiC_scaffold_16	26386077	26386078	STRG.34773.1|NA	-	30257494
HiC_scaffold_16	56643571	56644043	region10555	HiC_scaffold_16	56643587	56643598	MER104	DNA/TcMar-Tc2	-	HiC_scaffold_16	26386077	26386078	STRG.34773.1|NA	-	30257494
HiC_scaffold_16	56605086	56605352	region10554	HiC_scaffold_16	56605265	56605848	L1M5	LINE/L1	-	HiC_scaffold_16	26386077	26386078	STRG.34773.1|NA	-	30219009
HiC_scaffold_16	56580376	56580952	region10553	HiC_scaffold_16	56580888	56580974	MLT1D	LTR/ERVL-MaLR	+	HiC_scaffold_16	26386077	26386078	STRG.34773.1|NA	-	30194299
HiC_scaffold_9	23104276	23104536	region27745	HiC_scaffold_9	23103342	23104575	L1-2a_EF	LINE/L1	+	HiC_scaffold_9	53160504	53160505	STRG.19340.1|ERAP1_HUMAN	+	30055969
HiC_scaffold_16	56418633	56418978	region10549	HiC_scaffold_16	56418474	56418679	Tigger3	DNA/TcMar-Tigger	+	HiC_scaffold_16	26386077	26386078	STRG.34773.1|NA	-	30032556
HiC_scaffold_6	63545719	63545982	region24481	HiC_scaffold_6	63545618	63545802	nHeliBat1a_LBo	RC/Helitron	+	HiC_scaffold_6	33536539	33536540	STRG.12049.1|AMER1_HUMAN	-	30009180
HiC_scaffold_6	63545719	63545982	region24481	HiC_scaffold_6	63545803	63546000	ltr-1_family-102	LTR/Unknown	+	HiC_scaffold_6	33536539	33536540	STRG.12049.1|AMER1_HUMAN	-	30009180
HiC_scaffold_6	3590878	3591525	region24253	HiC_scaffold_6	3590821	3590947	MIR	SINE/MIR	-	HiC_scaffold_6	33536539	33536540	STRG.12049.1|AMER1_HUMAN	-	29945015
HiC_scaffold_6	3590878	3591525	region24253	HiC_scaffold_6	3591157	3591300	MLT1L	LTR/ERVL-MaLR	-	HiC_scaffold_6	33536539	33536540	STRG.12049.1|AMER1_HUMAN	-	29945015
HiC_scaffold_6	3590878	3591525	region24253	HiC_scaffold_6	3591431	3591557	MLT1L	LTR/ERVL-MaLR	-	HiC_scaffold_6	33536539	33536540	STRG.12049.1|AMER1_HUMAN	-	29945015
HiC_scaffold_16	56299786	56300230	region10548	HiC_scaffold_16	56299794	56299825	L1MC3	LINE/L1	+	HiC_scaffold_16	26386077	26386078	STRG.34773.1|NA	-	29913709
HiC_scaffold_16	56299786	56300230	region10548	HiC_scaffold_16	56299826	56300079	LTR14_ML	LTR/ERV1	-	HiC_scaffold_16	26386077	26386078	STRG.34773.1|NA	-	29913709
HiC_scaffold_16	56299786	56300230	region10548	HiC_scaffold_16	56300082	56300285	LTR14_ML	LTR/ERV1	-	HiC_scaffold_16	26386077	26386078	STRG.34773.1|NA	-	29913709
HiC_scaffold_6	3626392	3626863	region24254	HiC_scaffold_6	3626763	3626922	LTR104_Mam	LTR/Gypsy	-	HiC_scaffold_6	33536539	33536540	STRG.12049.1|AMER1_HUMAN	-	29909677
HiC_scaffold_6	3638017	3639502	region24255	HiC_scaffold_6	3638861	3639057	Ves3_ML	SINE/tRNA	-	HiC_scaffold_6	33536539	33536540	STRG.12049.1|AMER1_HUMAN	-	29897038
HiC_scaffold_9	23354950	23355454	region27746	HiC_scaffold_9	23354146	23354995	L4_B_Mam	LINE/RTE-X	+	HiC_scaffold_9	53160504	53160505	STRG.19340.1|ERAP1_HUMAN	+	29805051
HiC_scaffold_9	23354950	23355454	region27746	HiC_scaffold_9	23355080	23355162	LTR91A	LTR	+	HiC_scaffold_9	53160504	53160505	STRG.19340.1|ERAP1_HUMAN	+	29805051
HiC_scaffold_9	23376244	23376642	region27747	HiC_scaffold_9	23376291	23376629	MLT1A0	LTR/ERVL-MaLR	+	HiC_scaffold_9	53160504	53160505	STRG.19340.1|ERAP1_HUMAN	+	29783863
HiC_scaffold_6	3761397	3761801	region24256	HiC_scaffold_6	3761466	3761601	MIR	SINE/MIR	+	HiC_scaffold_6	33536539	33536540	STRG.12049.1|AMER1_HUMAN	-	29774739
HiC_scaffold_6	3761397	3761801	region24256	HiC_scaffold_6	3761682	3761749	Tigger1	DNA/TcMar-Tigger	+	HiC_scaffold_6	33536539	33536540	STRG.12049.1|AMER1_HUMAN	-	29774739
HiC_scaffold_6	3761397	3761801	region24256	HiC_scaffold_6	3761748	3761832	Tigger1a_Mars	DNA/TcMar-Tigger	+	HiC_scaffold_6	33536539	33536540	STRG.12049.1|AMER1_HUMAN	-	29774739
HiC_scaffold_6	3773619	3774338	region24257	HiC_scaffold_6	3773546	3773818	L1-1a_EF	LINE/L1	-	HiC_scaffold_6	33536539	33536540	STRG.12049.1|AMER1_HUMAN	-	29762202
HiC_scaffold_6	3773619	3774338	region24257	HiC_scaffold_6	3773821	3774384	rnd-6_family-2648	Unknown	-	HiC_scaffold_6	33536539	33536540	STRG.12049.1|AMER1_HUMAN	-	29762202
HiC_scaffold_6	3784778	3786095	region24258	HiC_scaffold_6	3784728	3784893	MER117	DNA/hAT-Charlie	+	HiC_scaffold_6	33536539	33536540	STRG.12049.1|AMER1_HUMAN	-	29750445
HiC_scaffold_6	3784778	3786095	region24258	HiC_scaffold_6	3784912	3785023	L2d	LINE/L2	+	HiC_scaffold_6	33536539	33536540	STRG.12049.1|AMER1_HUMAN	-	29750445
HiC_scaffold_6	3784778	3786095	region24258	HiC_scaffold_6	3785092	3785302	MER20	DNA/hAT-Charlie	+	HiC_scaffold_6	33536539	33536540	STRG.12049.1|AMER1_HUMAN	-	29750445
HiC_scaffold_9	23454310	23454655	region27749	HiC_scaffold_9	23454490	23454651	MIRb	SINE/MIR	-	HiC_scaffold_9	53160504	53160505	STRG.19340.1|ERAP1_HUMAN	+	29705850
HiC_scaffold_16	56050651	56050911	region10545	HiC_scaffold_16	56050076	56050672	L1-4_PVa	LINE/L1	+	HiC_scaffold_16	26386077	26386078	STRG.34773.1|NA	-	29664574
HiC_scaffold_16	56050651	56050911	region10545	HiC_scaffold_16	56050699	56050737	L1-4_PVa	LINE/L1	+	HiC_scaffold_16	26386077	26386078	STRG.34773.1|NA	-	29664574
HiC_scaffold_16	56050651	56050911	region10545	HiC_scaffold_16	56050808	56050951	rnd-6_family-1622	Unknown	-	HiC_scaffold_16	26386077	26386078	STRG.34773.1|NA	-	29664574
HiC_scaffold_16	56004704	56005005	region10544	HiC_scaffold_16	56003838	56005130	L1-3_PVa	LINE/L1	-	HiC_scaffold_16	26386077	26386078	STRG.34773.1|NA	-	29618627
HiC_scaffold_16	55989732	55990070	region10543	HiC_scaffold_16	55989132	55990223	L1M2	LINE/L1	-	HiC_scaffold_16	26386077	26386078	STRG.34773.1|NA	-	29603655
HiC_scaffold_8	71187591	71188162	region27092	HiC_scaffold_8	71187827	71188038	nhAT4a_ML	DNA/hAT-Charlie	+	HiC_scaffold_8	41606502	41606503	STRG.15668.1|NA	-	29581089
HiC_scaffold_6	3987779	3988226	region24260	HiC_scaffold_6	3987512	3987901	MLT1D	LTR/ERVL-MaLR	+	HiC_scaffold_6	33536539	33536540	STRG.12049.1|AMER1_HUMAN	-	29548314
HiC_scaffold_8	71149037	71149745	region27091	HiC_scaffold_8	71148888	71149121	MER20	DNA/hAT-Charlie	+	HiC_scaffold_8	41606502	41606503	STRG.15668.1|NA	-	29542535
HiC_scaffold_8	71149037	71149745	region27091	HiC_scaffold_8	71149122	71149338	L4_C_Mam	LINE/RTE-X	-	HiC_scaffold_8	41606502	41606503	STRG.15668.1|NA	-	29542535
HiC_scaffold_8	71149037	71149745	region27091	HiC_scaffold_8	71149333	71149600	L4_C_Mam	LINE/RTE-X	+	HiC_scaffold_8	41606502	41606503	STRG.15668.1|NA	-	29542535
HiC_scaffold_6	4031278	4032193	region24261	HiC_scaffold_6	4031438	4031522	MER5B	DNA/hAT-Charlie	-	HiC_scaffold_6	33536539	33536540	STRG.12049.1|AMER1_HUMAN	-	29504347
HiC_scaffold_9	23752750	23753243	region27751	HiC_scaffold_9	23753218	23753419	nhAT4a_ML	DNA/hAT-Charlie	+	HiC_scaffold_9	53160504	53160505	STRG.19340.1|ERAP1_HUMAN	+	29407262
HiC_scaffold_8	70958661	70958988	region27088	HiC_scaffold_8	70958974	70959136	MIR3	SINE/MIR	+	HiC_scaffold_8	41606502	41606503	STRG.15668.1|NA	-	29352159
HiC_scaffold_6	69183464	69183827	region24504	HiC_scaffold_6	69183425	69183468	rnd-6_family-522	Unknown	+	HiC_scaffold_6	98526507	98526508	STRG.12692.1|NA	+	29342681
HiC_scaffold_6	69183464	69183827	region24504	HiC_scaffold_6	69183506	69183950	rnd-6_family-522	Unknown	+	HiC_scaffold_6	98526507	98526508	STRG.12692.1|NA	+	29342681
HiC_scaffold_8	70879914	70880509	region27085	HiC_scaffold_8	70879754	70879976	HAL1-3_PVa	LINE/L1	+	HiC_scaffold_8	41606502	41606503	STRG.15668.1|NA	-	29273412
HiC_scaffold_8	70879914	70880509	region27085	HiC_scaffold_8	70879978	70880193	MER63D	DNA/hAT-Tip100	+	HiC_scaffold_8	41606502	41606503	STRG.15668.1|NA	-	29273412
HiC_scaffold_8	70879914	70880509	region27085	HiC_scaffold_8	70880300	70880504	DNAX1_ML	DNA/hAT-Charlie	+	HiC_scaffold_8	41606502	41606503	STRG.15668.1|NA	-	29273412
HiC_scaffold_9	23921004	23921264	region27752	HiC_scaffold_9	23921006	23921180	L2c	LINE/L2	-	HiC_scaffold_9	53160504	53160505	STRG.19340.1|ERAP1_HUMAN	+	29239241
HiC_scaffold_6	62755555	62756590	region24473	HiC_scaffold_6	62755287	62755606	L1MB8	LINE/L1	+	HiC_scaffold_6	33536539	33536540	STRG.12049.1|AMER1_HUMAN	-	29219016
HiC_scaffold_16	55587157	55587572	region10542	HiC_scaffold_16	55586868	55587226	MLT1B	LTR/ERVL-MaLR	-	HiC_scaffold_16	26386077	26386078	STRG.34773.1|NA	-	29201080
HiC_scaffold_9	23979209	23979520	region27755	HiC_scaffold_9	23979278	23979373	MIR	SINE/MIR	-	HiC_scaffold_9	53160504	53160505	STRG.19340.1|ERAP1_HUMAN	+	29180985
HiC_scaffold_8	70774127	70774627	region27081	HiC_scaffold_8	70774091	70774281	Ves3_ML	SINE/tRNA	+	HiC_scaffold_8	41606502	41606503	STRG.15668.1|NA	-	29167625
HiC_scaffold_8	70774127	70774627	region27081	HiC_scaffold_8	70774282	70774638	MLT1J	LTR/ERVL-MaLR	-	HiC_scaffold_8	41606502	41606503	STRG.15668.1|NA	-	29167625
HiC_scaffold_6	69388358	69388691	region24505	HiC_scaffold_6	69387806	69388680	ltr-1_family-103	LTR/Unknown	-	HiC_scaffold_6	98526507	98526508	STRG.12692.1|NA	+	29137817
HiC_scaffold_6	69388358	69388691	region24505	HiC_scaffold_6	69388681	69388833	nHeliBat1a_NHu	RC/Helitron	-	HiC_scaffold_6	98526507	98526508	STRG.12692.1|NA	+	29137817
HiC_scaffold_9	24029636	24029896	region27756	HiC_scaffold_9	24029653	24029928	L1-1C_Cho	LINE/L1	-	HiC_scaffold_9	53160504	53160505	STRG.19340.1|ERAP1_HUMAN	+	29130609
HiC_scaffold_8	70704857	70705636	region27079	HiC_scaffold_8	70705523	70705725	L1ME3G	LINE/L1	+	HiC_scaffold_8	41606502	41606503	STRG.15668.1|NA	-	29098355
HiC_scaffold_8	70657143	70657763	region27078	HiC_scaffold_8	70656813	70657345	L1MB5	LINE/L1	+	HiC_scaffold_8	41606502	41606503	STRG.15668.1|NA	-	29050641
HiC_scaffold_8	70558974	70559608	region27076	HiC_scaffold_8	70558420	70559252	L1-2a_EF	LINE/L1	+	HiC_scaffold_8	41606502	41606503	STRG.15668.1|NA	-	28952472
HiC_scaffold_8	70558974	70559608	region27076	HiC_scaffold_8	70559278	70559421	HERVL40-int	LTR/ERVL	-	HiC_scaffold_8	41606502	41606503	STRG.15668.1|NA	-	28952472
HiC_scaffold_8	70558974	70559608	region27076	HiC_scaffold_8	70559511	70559859	HERVL40-int	LTR/ERVL	-	HiC_scaffold_8	41606502	41606503	STRG.15668.1|NA	-	28952472
HiC_scaffold_6	62438454	62439054	region24469	HiC_scaffold_6	62438426	62438712	MLT1C2	LTR/ERVL-MaLR	-	HiC_scaffold_6	33536539	33536540	STRG.12049.1|AMER1_HUMAN	-	28901915
HiC_scaffold_6	69666619	69666879	region24508	HiC_scaffold_6	69666478	69666689	UCON34	DNA/hAT-Charlie	-	HiC_scaffold_6	98526507	98526508	STRG.12692.1|NA	+	28859629
HiC_scaffold_6	69666619	69666879	region24508	HiC_scaffold_6	69666699	69667518	Mam_R4	LINE/Dong-R4	-	HiC_scaffold_6	98526507	98526508	STRG.12692.1|NA	+	28859629
HiC_scaffold_8	70414460	70415565	region27075	HiC_scaffold_8	70414640	70414751	MIRb	SINE/MIR	-	HiC_scaffold_8	41606502	41606503	STRG.15668.1|NA	-	28807958
HiC_scaffold_8	70402481	70403085	region27073	HiC_scaffold_8	70402209	70402653	L2b	LINE/L2	+	HiC_scaffold_8	41606502	41606503	STRG.15668.1|NA	-	28795979
HiC_scaffold_16	55177903	55178831	region10539	HiC_scaffold_16	55177244	55178821	L1MB5	LINE/L1	+	HiC_scaffold_16	26386077	26386078	STRG.34773.1|NA	-	28791826
HiC_scaffold_8	70387240	70387917	region27072	HiC_scaffold_8	70387234	70387273	ltr-1_family-84	LINE/CR1	-	HiC_scaffold_8	41606502	41606503	STRG.15668.1|NA	-	28780738
HiC_scaffold_8	70387240	70387917	region27072	HiC_scaffold_8	70387322	70387499	MIRc	SINE/MIR	-	HiC_scaffold_8	41606502	41606503	STRG.15668.1|NA	-	28780738
HiC_scaffold_8	70387240	70387917	region27072	HiC_scaffold_8	70387546	70387826	Tigger10	DNA/TcMar-Tigger	-	HiC_scaffold_8	41606502	41606503	STRG.15668.1|NA	-	28780738
HiC_scaffold_8	70380710	70381416	region27071	HiC_scaffold_8	70381355	70381582	nhAT1_ML	DNA/hAT-Charlie	-	HiC_scaffold_8	41606502	41606503	STRG.15668.1|NA	-	28774208
HiC_scaffold_8	70375673	70376373	region27070	HiC_scaffold_8	70376305	70377342	L1M4	LINE/L1	-	HiC_scaffold_8	41606502	41606503	STRG.15668.1|NA	-	28769171
HiC_scaffold_8	70357266	70357677	region27069	HiC_scaffold_8	70357233	70357447	L2a	LINE/L2	+	HiC_scaffold_8	41606502	41606503	STRG.15668.1|NA	-	28750764
HiC_scaffold_6	4825465	4825864	region24264	HiC_scaffold_6	4825291	4825493	MER44D	DNA/TcMar-Tigger	-	HiC_scaffold_6	33536539	33536540	STRG.12049.1|AMER1_HUMAN	-	28710676
HiC_scaffold_6	4825465	4825864	region24264	HiC_scaffold_6	4825862	4826173	L2b	LINE/L2	+	HiC_scaffold_6	33536539	33536540	STRG.12049.1|AMER1_HUMAN	-	28710676
HiC_scaffold_6	4881398	4881791	region24265	HiC_scaffold_6	4881458	4881551	MIR3	SINE/MIR	-	HiC_scaffold_6	33536539	33536540	STRG.12049.1|AMER1_HUMAN	-	28654749
HiC_scaffold_6	4881398	4881791	region24265	HiC_scaffold_6	4881624	4881719	L1M5	LINE/L1	-	HiC_scaffold_6	33536539	33536540	STRG.12049.1|AMER1_HUMAN	-	28654749
HiC_scaffold_6	4881398	4881791	region24265	HiC_scaffold_6	4881720	4881945	Ves	SINE/tRNA	+	HiC_scaffold_6	33536539	33536540	STRG.12049.1|AMER1_HUMAN	-	28654749
HiC_scaffold_8	70244644	70244938	region27068	HiC_scaffold_8	70244449	70244860	MLT1D	LTR/ERVL-MaLR	+	HiC_scaffold_8	41606502	41606503	STRG.15668.1|NA	-	28638142
HiC_scaffold_8	70244644	70244938	region27068	HiC_scaffold_8	70244882	70245081	MIR	SINE/MIR	+	HiC_scaffold_8	41606502	41606503	STRG.15668.1|NA	-	28638142
HiC_scaffold_9	24562484	24562834	region27759	HiC_scaffold_9	24562368	24562786	MLT1J2	LTR/ERVL-MaLR	-	HiC_scaffold_9	53160504	53160505	STRG.19340.1|ERAP1_HUMAN	+	28597671
HiC_scaffold_16	54982572	54982832	region10537	HiC_scaffold_16	54982444	54982663	Ves2_ML	SINE/tRNA	-	HiC_scaffold_16	26386077	26386078	STRG.34773.1|NA	-	28596495
HiC_scaffold_6	4975678	4976195	region24266	HiC_scaffold_6	4975910	4976010	MIR1_Amn	SINE/MIR	-	HiC_scaffold_6	33536539	33536540	STRG.12049.1|AMER1_HUMAN	-	28560345
HiC_scaffold_8	70163401	70164206	region27067	HiC_scaffold_8	70164078	70164190	L1ME3A	LINE/L1	+	HiC_scaffold_8	41606502	41606503	STRG.15668.1|NA	-	28556899
HiC_scaffold_16	54922373	54922633	region10536	HiC_scaffold_16	54921687	54922437	L1ME2	LINE/L1	+	HiC_scaffold_16	26386077	26386078	STRG.34773.1|NA	-	28536296
HiC_scaffold_16	54922373	54922633	region10536	HiC_scaffold_16	54922456	54922601	L1MC5a	LINE/L1	+	HiC_scaffold_16	26386077	26386078	STRG.34773.1|NA	-	28536296
HiC_scaffold_6	5014298	5015346	region24267	HiC_scaffold_6	5014258	5014445	MIR3	SINE/MIR	-	HiC_scaffold_6	33536539	33536540	STRG.12049.1|AMER1_HUMAN	-	28521194
HiC_scaffold_8	70083360	70083721	region27066	HiC_scaffold_8	70083161	70083573	MLT1H2	LTR/ERVL-MaLR	+	HiC_scaffold_8	41606502	41606503	STRG.15668.1|NA	-	28476858
HiC_scaffold_9	24727341	24727640	region27764	HiC_scaffold_9	24727088	24727893	MER21C	LTR/ERVL	-	HiC_scaffold_9	53160504	53160505	STRG.19340.1|ERAP1_HUMAN	+	28432865
HiC_scaffold_6	61757621	61757881	region24463	HiC_scaffold_6	61757684	61757697	L1-4a_EF	LINE/L1	+	HiC_scaffold_6	33536539	33536540	STRG.12049.1|AMER1_HUMAN	-	28221082
HiC_scaffold_6	61757621	61757881	region24463	HiC_scaffold_6	61757698	61757747	L1-2a_EF	LINE/L1	-	HiC_scaffold_6	33536539	33536540	STRG.12049.1|AMER1_HUMAN	-	28221082
HiC_scaffold_6	5352976	5353922	region24270	HiC_scaffold_6	5352969	5353076	MIRb	SINE/MIR	-	HiC_scaffold_6	33536539	33536540	STRG.12049.1|AMER1_HUMAN	-	28182618
HiC_scaffold_9	25006121	25006940	region27770	HiC_scaffold_9	25006155	25006207	MamRep605b	LTR	-	HiC_scaffold_9	53160504	53160505	STRG.19340.1|ERAP1_HUMAN	+	28153565
HiC_scaffold_9	25006121	25006940	region27770	HiC_scaffold_9	25006678	25006864	LTR39B2_ML	LTR/ERV1	+	HiC_scaffold_9	53160504	53160505	STRG.19340.1|ERAP1_HUMAN	+	28153565
HiC_scaffold_6	5409118	5410048	region24271	HiC_scaffold_6	5409984	5410042	L2a	LINE/L2	+	HiC_scaffold_6	33536539	33536540	STRG.12049.1|AMER1_HUMAN	-	28126492
HiC_scaffold_16	54488586	54488830	region10534	HiC_scaffold_16	54488641	54488734	L1-1a_EF	LINE/L1	-	HiC_scaffold_16	26386077	26386078	STRG.34773.1|NA	-	28102509
HiC_scaffold_16	54488586	54488830	region10534	HiC_scaffold_16	54488733	54489115	L1ME1	LINE/L1	-	HiC_scaffold_16	26386077	26386078	STRG.34773.1|NA	-	28102509
HiC_scaffold_16	54469363	54469707	region10533	HiC_scaffold_16	54469354	54469504	L1MEb	LINE/L1	+	HiC_scaffold_16	26386077	26386078	STRG.34773.1|NA	-	28083286
HiC_scaffold_16	54081870	54082432	region10531	HiC_scaffold_16	54081833	54081903	nhAT-3_EF	DNA/hAT-Charlie	+	HiC_scaffold_16	26386077	26386078	STRG.34773.1|NA	-	27695793
HiC_scaffold_16	54081870	54082432	region10531	HiC_scaffold_16	54081898	54082034	nhAT-3_EF	DNA/hAT-Charlie	-	HiC_scaffold_16	26386077	26386078	STRG.34773.1|NA	-	27695793
HiC_scaffold_16	54081870	54082432	region10531	HiC_scaffold_16	54082083	54082186	MER5A	DNA/hAT-Charlie	-	HiC_scaffold_16	26386077	26386078	STRG.34773.1|NA	-	27695793
HiC_scaffold_6	5907033	5907404	region24274	HiC_scaffold_6	5906950	5907232	ERV1-9N-I_ML	LTR/ERV1	+	HiC_scaffold_6	33536539	33536540	STRG.12049.1|AMER1_HUMAN	-	27629136
HiC_scaffold_6	5907033	5907404	region24274	HiC_scaffold_6	5907233	5907272	ltr-1_family-2	LTR/ERV1	+	HiC_scaffold_6	33536539	33536540	STRG.12049.1|AMER1_HUMAN	-	27629136
HiC_scaffold_6	5907033	5907404	region24274	HiC_scaffold_6	5907273	5907323	ERV1-9N-I_ML	LTR/ERV1	+	HiC_scaffold_6	33536539	33536540	STRG.12049.1|AMER1_HUMAN	-	27629136
HiC_scaffold_6	5907033	5907404	region24274	HiC_scaffold_6	5907328	5907701	LTR27D2_ML	LTR/ERV1	+	HiC_scaffold_6	33536539	33536540	STRG.12049.1|AMER1_HUMAN	-	27629136
HiC_scaffold_8	69208726	69208986	region27062	HiC_scaffold_8	69208634	69208850	Ves3_ML	SINE/tRNA	+	HiC_scaffold_8	41606502	41606503	STRG.15668.1|NA	-	27602224
HiC_scaffold_8	69208726	69208986	region27062	HiC_scaffold_8	69208946	69209072	MIRc	SINE/MIR	+	HiC_scaffold_8	41606502	41606503	STRG.15668.1|NA	-	27602224
HiC_scaffold_6	61138169	61139542	region24458	HiC_scaffold_6	61139499	61139703	Ves	SINE/tRNA	-	HiC_scaffold_6	33536539	33536540	STRG.12049.1|AMER1_HUMAN	-	27601630
HiC_scaffold_16	53928305	53928774	region10529	HiC_scaffold_16	53928270	53928656	L1M5	LINE/L1	+	HiC_scaffold_16	26386077	26386078	STRG.34773.1|NA	-	27542228
HiC_scaffold_16	53908141	53908401	region10528	HiC_scaffold_16	53907946	53908183	rnd-5_family-1203	Unknown	+	HiC_scaffold_16	26386077	26386078	STRG.34773.1|NA	-	27522064
HiC_scaffold_16	53908141	53908401	region10528	HiC_scaffold_16	53908190	53908226	DNAX3_ML	DNA/TcMar-Tc1	+	HiC_scaffold_16	26386077	26386078	STRG.34773.1|NA	-	27522064
HiC_scaffold_16	53908141	53908401	region10528	HiC_scaffold_16	53908294	53908417	nHeliBat1a_Psu	RC/Helitron	+	HiC_scaffold_16	26386077	26386078	STRG.34773.1|NA	-	27522064
HiC_scaffold_6	6030261	6031389	region24275	HiC_scaffold_6	6030154	6030389	L1MC5	LINE/L1	-	HiC_scaffold_6	33536539	33536540	STRG.12049.1|AMER1_HUMAN	-	27505151
HiC_scaffold_9	25834661	25834921	region27774	HiC_scaffold_9	25834862	25835205	L2a	LINE/L2	-	HiC_scaffold_9	53160504	53160505	STRG.19340.1|ERAP1_HUMAN	+	27325584
HiC_scaffold_6	60846404	60846796	region24455	HiC_scaffold_6	60846291	60847246	ltr-1_family-103	LTR/Unknown	-	HiC_scaffold_6	33536539	33536540	STRG.12049.1|AMER1_HUMAN	-	27309865
HiC_scaffold_16	53614521	53614867	region10523	HiC_scaffold_16	53614221	53615016	MER21C	LTR/ERVL	-	HiC_scaffold_16	26386077	26386078	STRG.34773.1|NA	-	27228444
HiC_scaffold_16	53613838	53614358	region10522	HiC_scaffold_16	53613815	53613992	LTR11_EC	LTR/ERV1	-	HiC_scaffold_16	26386077	26386078	STRG.34773.1|NA	-	27227761
HiC_scaffold_16	53613838	53614358	region10522	HiC_scaffold_16	53614221	53615016	MER21C	LTR/ERVL	-	HiC_scaffold_16	26386077	26386078	STRG.34773.1|NA	-	27227761
HiC_scaffold_8	68832592	68833542	region27061	HiC_scaffold_8	68832653	68832782	L2b	LINE/L2	-	HiC_scaffold_8	41606502	41606503	STRG.15668.1|NA	-	27226090
HiC_scaffold_8	68832592	68833542	region27061	HiC_scaffold_8	68832886	68833268	MER63B	DNA/hAT-Tip100	+	HiC_scaffold_8	41606502	41606503	STRG.15668.1|NA	-	27226090
HiC_scaffold_8	68832592	68833542	region27061	HiC_scaffold_8	68833308	68833523	L2b	LINE/L2	-	HiC_scaffold_8	41606502	41606503	STRG.15668.1|NA	-	27226090
HiC_scaffold_16	53581362	53581734	region10521	HiC_scaffold_16	53581326	53581520	LTR67_EC	LTR/ERVL-MaLR	-	HiC_scaffold_16	26386077	26386078	STRG.34773.1|NA	-	27195285
HiC_scaffold_16	53581362	53581734	region10521	HiC_scaffold_16	53581533	53581929	LTR22C_ML	LTR/ERVK	-	HiC_scaffold_16	26386077	26386078	STRG.34773.1|NA	-	27195285
HiC_scaffold_16	53578064	53578414	region10520	HiC_scaffold_16	53577786	53578451	ERV24B_Prim-int	LTR/ERV1	-	HiC_scaffold_16	26386077	26386078	STRG.34773.1|NA	-	27191987
HiC_scaffold_6	6462915	6463210	region24278	HiC_scaffold_6	6462818	6463138	MLT1I	LTR/ERVL-MaLR	+	HiC_scaffold_6	33536539	33536540	STRG.12049.1|AMER1_HUMAN	-	27073330
HiC_scaffold_6	6462915	6463210	region24278	HiC_scaffold_6	6463150	6463762	L1ME1	LINE/L1	+	HiC_scaffold_6	33536539	33536540	STRG.12049.1|AMER1_HUMAN	-	27073330
HiC_scaffold_16	53441472	53442073	region10519	HiC_scaffold_16	53442042	53442238	Ves	SINE/tRNA	+	HiC_scaffold_16	26386077	26386078	STRG.34773.1|NA	-	27055395
HiC_scaffold_16	53405312	53405551	region10518	HiC_scaffold_16	53405364	53405836	L1-4_PVa	LINE/L1	+	HiC_scaffold_16	26386077	26386078	STRG.34773.1|NA	-	27019235
HiC_scaffold_8	68536731	68537060	region27059	HiC_scaffold_8	68536910	68537044	MIR	SINE/MIR	+	HiC_scaffold_8	41606502	41606503	STRG.15668.1|NA	-	26930229
HiC_scaffold_6	71624770	71625110	region24512	HiC_scaffold_6	71624601	71625276	rnd-6_family-2648	Unknown	-	HiC_scaffold_6	98526507	98526508	STRG.12692.1|NA	+	26901398
HiC_scaffold_6	60355302	60355562	region24453	HiC_scaffold_6	60354883	60355547	ltr-1_family-103	LTR/Unknown	-	HiC_scaffold_6	33536539	33536540	STRG.12049.1|AMER1_HUMAN	-	26818763
HiC_scaffold_6	60355302	60355562	region24453	HiC_scaffold_6	60355548	60355697	nHeliBat1a_LBo	RC/Helitron	-	HiC_scaffold_6	33536539	33536540	STRG.12049.1|AMER1_HUMAN	-	26818763
HiC_scaffold_6	6759966	6760226	region24280	HiC_scaffold_6	6760051	6760134	MADE2	DNA/TcMar-Mariner	-	HiC_scaffold_6	33536539	33536540	STRG.12049.1|AMER1_HUMAN	-	26776314
HiC_scaffold_6	6759966	6760226	region24280	HiC_scaffold_6	6760149	6760326	Tigger12c	DNA/TcMar-Tigger	-	HiC_scaffold_6	33536539	33536540	STRG.12049.1|AMER1_HUMAN	-	26776314
HiC_scaffold_16	53091135	53092232	region10516	HiC_scaffold_16	53091094	53091227	L1MC	LINE/L1	+	HiC_scaffold_16	26386077	26386078	STRG.34773.1|NA	-	26705058
HiC_scaffold_16	53084510	53084906	region10515	HiC_scaffold_16	53084297	53084532	HAL1-3_ML	LINE/L1	-	HiC_scaffold_16	26386077	26386078	STRG.34773.1|NA	-	26698433
HiC_scaffold_16	53084510	53084906	region10515	HiC_scaffold_16	53084533	53085093	L1-4_PVa	LINE/L1	+	HiC_scaffold_16	26386077	26386078	STRG.34773.1|NA	-	26698433
HiC_scaffold_8	68276830	68277500	region27055	HiC_scaffold_8	68276792	68276876	Tigger10	DNA/TcMar-Tigger	+	HiC_scaffold_8	41606502	41606503	STRG.15668.1|NA	-	26670328
HiC_scaffold_8	68243325	68244292	region27054	HiC_scaffold_8	68243759	68243877	MIRb	SINE/MIR	+	HiC_scaffold_8	41606502	41606503	STRG.15668.1|NA	-	26636823
HiC_scaffold_8	68243325	68244292	region27054	HiC_scaffold_8	68243898	68244121	L2b	LINE/L2	+	HiC_scaffold_8	41606502	41606503	STRG.15668.1|NA	-	26636823
HiC_scaffold_16	52970036	52970684	region10513	HiC_scaffold_16	52970627	52970764	MIR3	SINE/MIR	+	HiC_scaffold_16	26386077	26386078	STRG.34773.1|NA	-	26583959
HiC_scaffold_16	52947800	52948060	region10512	HiC_scaffold_16	52947492	52947803	L1MC	LINE/L1	+	HiC_scaffold_16	26386077	26386078	STRG.34773.1|NA	-	26561723
HiC_scaffold_16	52947800	52948060	region10512	HiC_scaffold_16	52947815	52948326	L1-4_PVa	LINE/L1	+	HiC_scaffold_16	26386077	26386078	STRG.34773.1|NA	-	26561723
HiC_scaffold_8	68082373	68083072	region27053	HiC_scaffold_8	68082560	68082678	MIR3	SINE/MIR	-	HiC_scaffold_8	41606502	41606503	STRG.15668.1|NA	-	26475871
HiC_scaffold_8	67957867	67958127	region27051	HiC_scaffold_8	67957777	67957882	LTR91	LTR	+	HiC_scaffold_8	41606502	41606503	STRG.15668.1|NA	-	26351365
HiC_scaffold_6	7186751	7187134	region24282	HiC_scaffold_6	7182621	7188090	L1-4a_EF	LINE/L1	-	HiC_scaffold_6	33536539	33536540	STRG.12049.1|AMER1_HUMAN	-	26349406
HiC_scaffold_9	26887576	26887953	region27779	HiC_scaffold_9	26887307	26888255	ltr-1_family-103	LTR/Unknown	-	HiC_scaffold_9	53160504	53160505	STRG.19340.1|ERAP1_HUMAN	+	26272552
HiC_scaffold_6	7317918	7318439	region24283	HiC_scaffold_6	7317762	7318108	L1MD2	LINE/L1	+	HiC_scaffold_6	33536539	33536540	STRG.12049.1|AMER1_HUMAN	-	26218101
HiC_scaffold_6	7317918	7318439	region24283	HiC_scaffold_6	7318357	7318574	L1MDa	LINE/L1	+	HiC_scaffold_6	33536539	33536540	STRG.12049.1|AMER1_HUMAN	-	26218101
HiC_scaffold_6	7322524	7322900	region24284	HiC_scaffold_6	7322079	7322751	L1MD2	LINE/L1	+	HiC_scaffold_6	33536539	33536540	STRG.12049.1|AMER1_HUMAN	-	26213640
HiC_scaffold_6	7336403	7336802	region24285	HiC_scaffold_6	7336360	7336728	L1MD2	LINE/L1	+	HiC_scaffold_6	33536539	33536540	STRG.12049.1|AMER1_HUMAN	-	26199738
HiC_scaffold_6	7336403	7336802	region24285	HiC_scaffold_6	7336711	7337072	L1MD2	LINE/L1	+	HiC_scaffold_6	33536539	33536540	STRG.12049.1|AMER1_HUMAN	-	26199738
HiC_scaffold_6	7338511	7338997	region24286	HiC_scaffold_6	7337881	7338555	L1MD2	LINE/L1	+	HiC_scaffold_6	33536539	33536540	STRG.12049.1|AMER1_HUMAN	-	26197543
HiC_scaffold_6	7338511	7338997	region24286	HiC_scaffold_6	7338849	7339331	L1MA9	LINE/L1	+	HiC_scaffold_6	33536539	33536540	STRG.12049.1|AMER1_HUMAN	-	26197543
HiC_scaffold_16	52579410	52580001	region10511	HiC_scaffold_16	52579372	52579468	MIRb	SINE/MIR	-	HiC_scaffold_16	26386077	26386078	STRG.34773.1|NA	-	26193333
HiC_scaffold_9	27025240	27025552	region27780	HiC_scaffold_9	27025205	27026039	ltr-1_family-103	LTR/Unknown	+	HiC_scaffold_9	53160504	53160505	STRG.19340.1|ERAP1_HUMAN	+	26134953
HiC_scaffold_6	7506100	7506758	region24287	HiC_scaffold_6	7506400	7506478	MER5A1	DNA/hAT-Charlie	+	HiC_scaffold_6	33536539	33536540	STRG.12049.1|AMER1_HUMAN	-	26029782
HiC_scaffold_16	52366417	52366948	region10508	HiC_scaffold_16	52366570	52366627	L2a	LINE/L2	+	HiC_scaffold_16	26386077	26386078	STRG.34773.1|NA	-	25980340
HiC_scaffold_16	52366417	52366948	region10508	HiC_scaffold_16	52366890	52367101	L1MA9	LINE/L1	-	HiC_scaffold_16	26386077	26386078	STRG.34773.1|NA	-	25980340
HiC_scaffold_16	52266517	52266797	region10504	HiC_scaffold_16	52266721	52266820	LTR103_Mam	LTR/ERV1	-	HiC_scaffold_16	26386077	26386078	STRG.34773.1|NA	-	25880440
HiC_scaffold_16	52203932	52204497	region10501	HiC_scaffold_16	52203616	52204454	L1MEg	LINE/L1	-	HiC_scaffold_16	26386077	26386078	STRG.34773.1|NA	-	25817855
HiC_scaffold_16	52203932	52204497	region10501	HiC_scaffold_16	52204467	52204507	HAL1-3_PVa	LINE/L1	-	HiC_scaffold_16	26386077	26386078	STRG.34773.1|NA	-	25817855
HiC_scaffold_6	7723690	7724374	region24289	HiC_scaffold_6	7724322	7724422	MER45A	DNA/hAT-Tip100	-	HiC_scaffold_6	33536539	33536540	STRG.12049.1|AMER1_HUMAN	-	25812166
HiC_scaffold_16	52137349	52138249	region10499	HiC_scaffold_16	52138238	52138451	L2a	LINE/L2	-	HiC_scaffold_16	26386077	26386078	STRG.34773.1|NA	-	25751272
HiC_scaffold_9	27491763	27492028	region27783	HiC_scaffold_9	27491246	27491869	MonoRep114	Satellite	-	HiC_scaffold_9	53160504	53160505	STRG.19340.1|ERAP1_HUMAN	+	25668477
HiC_scaffold_9	27491763	27492028	region27783	HiC_scaffold_9	27491894	27491956	ERVL-E-int	LTR/ERVL	+	HiC_scaffold_9	53160504	53160505	STRG.19340.1|ERAP1_HUMAN	+	25668477
HiC_scaffold_6	72917437	72917773	region24514	HiC_scaffold_6	72916906	72917461	ltr-1_family-103	LTR/Unknown	-	HiC_scaffold_6	98526507	98526508	STRG.12692.1|NA	+	25608735
HiC_scaffold_6	72917437	72917773	region24514	HiC_scaffold_6	72917462	72917614	nHeliBat1a_NHu	RC/Helitron	-	HiC_scaffold_6	98526507	98526508	STRG.12692.1|NA	+	25608735
HiC_scaffold_6	72917437	72917773	region24514	HiC_scaffold_6	72917677	72917894	ltr-1_family-102	LTR/Unknown	-	HiC_scaffold_6	98526507	98526508	STRG.12692.1|NA	+	25608735
HiC_scaffold_16	51915035	51915314	region10496	HiC_scaffold_16	51914852	51915071	Ves2B_ML	SINE/tRNA	+	HiC_scaffold_16	26386077	26386078	STRG.34773.1|NA	-	25528958
HiC_scaffold_6	8050477	8050984	region24291	HiC_scaffold_6	8050185	8050594	MLT1I	LTR/ERVL-MaLR	-	HiC_scaffold_6	33536539	33536540	STRG.12049.1|AMER1_HUMAN	-	25485556
HiC_scaffold_6	8050477	8050984	region24291	HiC_scaffold_6	8050595	8050678	L2c	LINE/L2	-	HiC_scaffold_6	33536539	33536540	STRG.12049.1|AMER1_HUMAN	-	25485556
HiC_scaffold_6	58995868	58996128	region24452	HiC_scaffold_6	58995736	58996865	ltr-1_family-103	LTR/Unknown	+	HiC_scaffold_6	33536539	33536540	STRG.12049.1|AMER1_HUMAN	-	25459329
HiC_scaffold_9	27713616	27714405	region27791	HiC_scaffold_9	27713082	27713689	LTR13B_ML	LTR/ERV1	+	HiC_scaffold_9	53160504	53160505	STRG.19340.1|ERAP1_HUMAN	+	25446100
HiC_scaffold_9	27713616	27714405	region27791	HiC_scaffold_9	27713698	27713736	LTR72B_ML	LTR/ERV1	-	HiC_scaffold_9	53160504	53160505	STRG.19340.1|ERAP1_HUMAN	+	25446100
HiC_scaffold_6	73101686	73102259	region24515	HiC_scaffold_6	73101626	73101848	Ves	SINE/tRNA	+	HiC_scaffold_6	98526507	98526508	STRG.12692.1|NA	+	25424249
HiC_scaffold_6	73101686	73102259	region24515	HiC_scaffold_6	73101849	73102103	rnd-6_family-1662	LINE/L1	+	HiC_scaffold_6	98526507	98526508	STRG.12692.1|NA	+	25424249
HiC_scaffold_6	73101686	73102259	region24515	HiC_scaffold_6	73102141	73102258	nHeliBat1a_CRa	RC/Helitron	-	HiC_scaffold_6	98526507	98526508	STRG.12692.1|NA	+	25424249
HiC_scaffold_6	73102516	73102985	region24516	HiC_scaffold_6	73102261	73102647	ltr-1_family-103	LTR/Unknown	-	HiC_scaffold_6	98526507	98526508	STRG.12692.1|NA	+	25423523
HiC_scaffold_6	73102516	73102985	region24516	HiC_scaffold_6	73102648	73102778	nHeliBat1a_NHu	RC/Helitron	-	HiC_scaffold_6	98526507	98526508	STRG.12692.1|NA	+	25423523
HiC_scaffold_6	73102516	73102985	region24516	HiC_scaffold_6	73102779	73103185	ltr-1_family-102	LTR/Unknown	-	HiC_scaffold_6	98526507	98526508	STRG.12692.1|NA	+	25423523
HiC_scaffold_9	27737657	27738143	region27792	HiC_scaffold_9	27737917	27737986	L1MD	LINE/L1	+	HiC_scaffold_9	53160504	53160505	STRG.19340.1|ERAP1_HUMAN	+	25422362
HiC_scaffold_6	8201152	8202322	region24292	HiC_scaffold_6	8202237	8202334	MIR	SINE/MIR	+	HiC_scaffold_6	33536539	33536540	STRG.12049.1|AMER1_HUMAN	-	25334218
HiC_scaffold_8	66935411	66935671	region27049	HiC_scaffold_8	66935430	66935622	L2d2	LINE/L2	-	HiC_scaffold_8	41606502	41606503	STRG.15668.1|NA	-	25328909
HiC_scaffold_8	66935411	66935671	region27049	HiC_scaffold_8	66935657	66935784	L2d2	LINE/L2	-	HiC_scaffold_8	41606502	41606503	STRG.15668.1|NA	-	25328909
HiC_scaffold_8	66809838	66810098	region27048	HiC_scaffold_8	66809718	66809929	L1MC5a	LINE/L1	-	HiC_scaffold_8	41606502	41606503	STRG.15668.1|NA	-	25203336
HiC_scaffold_8	66809838	66810098	region27048	HiC_scaffold_8	66809924	66810111	L1ME3	LINE/L1	-	HiC_scaffold_8	41606502	41606503	STRG.15668.1|NA	-	25203336
HiC_scaffold_9	27960967	27961554	region27795	HiC_scaffold_9	27961209	27961287	L3b	LINE/CR1	-	HiC_scaffold_9	53160504	53160505	STRG.19340.1|ERAP1_HUMAN	+	25198951
HiC_scaffold_6	8379850	8380116	region24294	HiC_scaffold_6	8379669	8379978	MER58B	DNA/hAT-Charlie	+	HiC_scaffold_6	33536539	33536540	STRG.12049.1|AMER1_HUMAN	-	25156424
HiC_scaffold_6	58675090	58675391	region24451	HiC_scaffold_6	58674946	58682393	L1MAB2_ML	LINE/L1	+	HiC_scaffold_6	33536539	33536540	STRG.12049.1|AMER1_HUMAN	-	25138551
HiC_scaffold_9	28115722	28115982	region27797	HiC_scaffold_9	28115918	28116045	HAL1-3_ML	LINE/L1	+	HiC_scaffold_9	53160504	53160505	STRG.19340.1|ERAP1_HUMAN	+	25044523
HiC_scaffold_6	58574494	58574775	region24450	HiC_scaffold_6	58574357	58574509	nHeliBat1a_NHu	RC/Helitron	+	HiC_scaffold_6	33536539	33536540	STRG.12049.1|AMER1_HUMAN	-	25037955
HiC_scaffold_6	58574494	58574775	region24450	HiC_scaffold_6	58574510	58575127	ltr-1_family-103	LTR/Unknown	+	HiC_scaffold_6	33536539	33536540	STRG.12049.1|AMER1_HUMAN	-	25037955
HiC_scaffold_8	66582672	66583452	region27047	HiC_scaffold_8	66582775	66583012	L3	LINE/CR1	-	HiC_scaffold_8	41606502	41606503	STRG.15668.1|NA	-	24976170
HiC_scaffold_8	66582672	66583452	region27047	HiC_scaffold_8	66583049	66583152	MIR3	SINE/MIR	+	HiC_scaffold_8	41606502	41606503	STRG.15668.1|NA	-	24976170
HiC_scaffold_8	66582672	66583452	region27047	HiC_scaffold_8	66583214	66583328	MER58B	DNA/hAT-Charlie	-	HiC_scaffold_8	41606502	41606503	STRG.15668.1|NA	-	24976170
HiC_scaffold_8	66582672	66583452	region27047	HiC_scaffold_8	66583401	66583488	L2b	LINE/L2	+	HiC_scaffold_8	41606502	41606503	STRG.15668.1|NA	-	24976170
HiC_scaffold_8	66576678	66578153	region27046	HiC_scaffold_8	66578043	66578135	MER20	DNA/hAT-Charlie	+	HiC_scaffold_8	41606502	41606503	STRG.15668.1|NA	-	24970176
HiC_scaffold_6	8599718	8600287	region24295	HiC_scaffold_6	8599522	8600000	LTR82B	LTR/ERVL	+	HiC_scaffold_6	33536539	33536540	STRG.12049.1|AMER1_HUMAN	-	24936253
HiC_scaffold_9	28261875	28262651	region27799	HiC_scaffold_9	28261650	28261945	Helitron-63_EF	RC/Helitron	-	HiC_scaffold_9	53160504	53160505	STRG.19340.1|ERAP1_HUMAN	+	24897854
HiC_scaffold_9	28261875	28262651	region27799	HiC_scaffold_9	28261946	28262037	L1ME3A	LINE/L1	-	HiC_scaffold_9	53160504	53160505	STRG.19340.1|ERAP1_HUMAN	+	24897854
HiC_scaffold_9	28307202	28307627	region27801	HiC_scaffold_9	28306349	28307615	L1M5	LINE/L1	+	HiC_scaffold_9	53160504	53160505	STRG.19340.1|ERAP1_HUMAN	+	24852878
HiC_scaffold_8	66424266	66424662	region27041	HiC_scaffold_8	66424262	66424677	Tigger12c	DNA/TcMar-Tigger	+	HiC_scaffold_8	41606502	41606503	STRG.15668.1|NA	-	24817764
HiC_scaffold_9	28382375	28383232	region27804	HiC_scaffold_9	28383229	28383326	L1ME4c	LINE/L1	-	HiC_scaffold_9	53160504	53160505	STRG.19340.1|ERAP1_HUMAN	+	24777273
HiC_scaffold_6	8774564	8774982	region24297	HiC_scaffold_6	8774791	8774872	MIR	SINE/MIR	-	HiC_scaffold_6	33536539	33536540	STRG.12049.1|AMER1_HUMAN	-	24761558
HiC_scaffold_16	51064255	51064623	region10488	HiC_scaffold_16	51063844	51064959	L1MCa	LINE/L1	+	HiC_scaffold_16	26386077	26386078	STRG.34773.1|NA	-	24678178
HiC_scaffold_9	28490854	28491979	region27806	HiC_scaffold_9	28491919	28492023	LTR13_PVa	LTR/ERV1	+	HiC_scaffold_9	53160504	53160505	STRG.19340.1|ERAP1_HUMAN	+	24668526
HiC_scaffold_9	28503412	28503672	region27807	HiC_scaffold_9	28503219	28503495	L1-2a_EF	LINE/L1	-	HiC_scaffold_9	53160504	53160505	STRG.19340.1|ERAP1_HUMAN	+	24656833
HiC_scaffold_9	28503412	28503672	region27807	HiC_scaffold_9	28503636	28503842	nhAT1_ML	DNA/hAT-Charlie	-	HiC_scaffold_9	53160504	53160505	STRG.19340.1|ERAP1_HUMAN	+	24656833
HiC_scaffold_9	28535210	28535880	region27809	HiC_scaffold_9	28535819	28536257	MLT1C2	LTR/ERVL-MaLR	+	HiC_scaffold_9	53160504	53160505	STRG.19340.1|ERAP1_HUMAN	+	24624625
HiC_scaffold_8	66221814	66222167	region27039	HiC_scaffold_8	66222131	66222281	MLT1A	LTR/ERVL-MaLR	-	HiC_scaffold_8	41606502	41606503	STRG.15668.1|NA	-	24615312
HiC_scaffold_16	50963572	50964052	region10487	HiC_scaffold_16	50963975	50964134	L1M2	LINE/L1	+	HiC_scaffold_16	26386077	26386078	STRG.34773.1|NA	-	24577495
HiC_scaffold_9	28584005	28584478	region27810	HiC_scaffold_9	28584357	28584528	MIRb	SINE/MIR	-	HiC_scaffold_9	53160504	53160505	STRG.19340.1|ERAP1_HUMAN	+	24576027
HiC_scaffold_8	66146948	66147462	region27037	HiC_scaffold_8	66147428	66147700	L1ME4a	LINE/L1	-	HiC_scaffold_8	41606502	41606503	STRG.15668.1|NA	-	24540446
HiC_scaffold_9	28630309	28630887	region27813	HiC_scaffold_9	28630197	28630356	L1ME4a	LINE/L1	-	HiC_scaffold_9	53160504	53160505	STRG.19340.1|ERAP1_HUMAN	+	24529618
HiC_scaffold_9	28630309	28630887	region27813	HiC_scaffold_9	28630745	28630792	MIR1_Amn	SINE/MIR	+	HiC_scaffold_9	53160504	53160505	STRG.19340.1|ERAP1_HUMAN	+	24529618
HiC_scaffold_6	74103574	74103877	region24518	HiC_scaffold_6	74103524	74103743	Plat_L3	LINE/CR1	-	HiC_scaffold_6	98526507	98526508	STRG.12692.1|NA	+	24422631
HiC_scaffold_8	65940625	65941745	region27034	HiC_scaffold_8	65940134	65940655	LTR14_ML	LTR/ERV1	-	HiC_scaffold_8	41606502	41606503	STRG.15668.1|NA	-	24334123
HiC_scaffold_8	65886626	65886886	region27033	HiC_scaffold_8	65886606	65886727	Tigger15a	DNA/TcMar-Tigger	-	HiC_scaffold_8	41606502	41606503	STRG.15668.1|NA	-	24280124
HiC_scaffold_8	65886626	65886886	region27033	HiC_scaffold_8	65886781	65887018	MIR	SINE/MIR	+	HiC_scaffold_8	41606502	41606503	STRG.15668.1|NA	-	24280124
HiC_scaffold_9	28885209	28885584	region27817	HiC_scaffold_9	28885449	28885592	HAL1	LINE/L1	-	HiC_scaffold_9	53160504	53160505	STRG.19340.1|ERAP1_HUMAN	+	24274921
HiC_scaffold_8	65813592	65814585	region27031	HiC_scaffold_8	65813840	65814027	MLT1I	LTR/ERVL-MaLR	-	HiC_scaffold_8	41606502	41606503	STRG.15668.1|NA	-	24207090
HiC_scaffold_8	65813592	65814585	region27031	HiC_scaffold_8	65814099	65814218	MamGypLTR1c	LTR/Gypsy	-	HiC_scaffold_8	41606502	41606503	STRG.15668.1|NA	-	24207090
HiC_scaffold_8	65813592	65814585	region27031	HiC_scaffold_8	65814517	65814773	MLT1L	LTR/ERVL-MaLR	-	HiC_scaffold_8	41606502	41606503	STRG.15668.1|NA	-	24207090
HiC_scaffold_8	65806948	65807576	region27030	HiC_scaffold_8	65807102	65807246	MIR3	SINE/MIR	+	HiC_scaffold_8	41606502	41606503	STRG.15668.1|NA	-	24200446
HiC_scaffold_9	28994473	28994951	region27819	HiC_scaffold_9	28994681	28994764	MER130	DNA	-	HiC_scaffold_9	53160504	53160505	STRG.19340.1|ERAP1_HUMAN	+	24165554
HiC_scaffold_6	74423035	74423501	region24522	HiC_scaffold_6	74422610	74423328	L1MEd	LINE/L1	-	HiC_scaffold_6	98526507	98526508	STRG.12692.1|NA	+	24103007
HiC_scaffold_8	65606603	65607219	region27027	HiC_scaffold_8	65606477	65606920	MER101E_ML	LTR/ERV1	+	HiC_scaffold_8	41606502	41606503	STRG.15668.1|NA	-	24000101
HiC_scaffold_8	65606603	65607219	region27027	HiC_scaffold_8	65606959	65607038	MER101E_ML	LTR/ERV1	+	HiC_scaffold_8	41606502	41606503	STRG.15668.1|NA	-	24000101
HiC_scaffold_8	65606603	65607219	region27027	HiC_scaffold_8	65607208	65607332	L2b	LINE/L2	-	HiC_scaffold_8	41606502	41606503	STRG.15668.1|NA	-	24000101
HiC_scaffold_8	65525684	65525944	region27024	HiC_scaffold_8	65525740	65525831	L2d2	LINE/L2	-	HiC_scaffold_8	41606502	41606503	STRG.15668.1|NA	-	23919182
HiC_scaffold_9	29350510	29351097	region27823	HiC_scaffold_9	29350583	29350785	L3	LINE/CR1	+	HiC_scaffold_9	53160504	53160505	STRG.19340.1|ERAP1_HUMAN	+	23809408
HiC_scaffold_8	65410853	65411890	region27023	HiC_scaffold_8	65411136	65411231	MamTip2	DNA/hAT-Tip100	-	HiC_scaffold_8	41606502	41606503	STRG.15668.1|NA	-	23804351
HiC_scaffold_8	65410853	65411890	region27023	HiC_scaffold_8	65411370	65411493	MIR3	SINE/MIR	+	HiC_scaffold_8	41606502	41606503	STRG.15668.1|NA	-	23804351
HiC_scaffold_8	65410853	65411890	region27023	HiC_scaffold_8	65411686	65411865	L2b	LINE/L2	-	HiC_scaffold_8	41606502	41606503	STRG.15668.1|NA	-	23804351
HiC_scaffold_8	65410853	65411890	region27023	HiC_scaffold_8	65411866	65412038	MER45A	DNA/hAT-Tip100	+	HiC_scaffold_8	41606502	41606503	STRG.15668.1|NA	-	23804351
HiC_scaffold_8	65405528	65405892	region27022	HiC_scaffold_8	65405583	65405619	MIR3	SINE/MIR	-	HiC_scaffold_8	41606502	41606503	STRG.15668.1|NA	-	23799026
HiC_scaffold_8	65405528	65405892	region27022	HiC_scaffold_8	65405774	65405924	MIR3	SINE/MIR	-	HiC_scaffold_8	41606502	41606503	STRG.15668.1|NA	-	23799026
HiC_scaffold_8	65400732	65401333	region27021	HiC_scaffold_8	65401296	65401487	MIR	SINE/MIR	+	HiC_scaffold_8	41606502	41606503	STRG.15668.1|NA	-	23794230
HiC_scaffold_8	65399110	65400211	region27020	HiC_scaffold_8	65399469	65399568	MIR	SINE/MIR	+	HiC_scaffold_8	41606502	41606503	STRG.15668.1|NA	-	23792608
HiC_scaffold_8	65399110	65400211	region27020	HiC_scaffold_8	65400147	65400324	MIR3	SINE/MIR	+	HiC_scaffold_8	41606502	41606503	STRG.15668.1|NA	-	23792608
HiC_scaffold_8	65392839	65393800	region27019	HiC_scaffold_8	65393059	65393134	MIRb	SINE/MIR	-	HiC_scaffold_8	41606502	41606503	STRG.15668.1|NA	-	23786337
HiC_scaffold_8	65392839	65393800	region27019	HiC_scaffold_8	65393197	65393351	MIR3	SINE/MIR	+	HiC_scaffold_8	41606502	41606503	STRG.15668.1|NA	-	23786337
HiC_scaffold_8	65381998	65382548	region27018	HiC_scaffold_8	65382153	65382393	L2a	LINE/L2	-	HiC_scaffold_8	41606502	41606503	STRG.15668.1|NA	-	23775496
HiC_scaffold_8	65376530	65377381	region27017	HiC_scaffold_8	65376921	65377010	MIRb	SINE/MIR	+	HiC_scaffold_8	41606502	41606503	STRG.15668.1|NA	-	23770028
HiC_scaffold_8	65376530	65377381	region27017	HiC_scaffold_8	65376981	65377063	MIR3	SINE/MIR	+	HiC_scaffold_8	41606502	41606503	STRG.15668.1|NA	-	23770028
HiC_scaffold_8	65376530	65377381	region27017	HiC_scaffold_8	65377071	65377244	MER5A	DNA/hAT-Charlie	+	HiC_scaffold_8	41606502	41606503	STRG.15668.1|NA	-	23770028
HiC_scaffold_8	65376530	65377381	region27017	HiC_scaffold_8	65377296	65377406	MIR3	SINE/MIR	+	HiC_scaffold_8	41606502	41606503	STRG.15668.1|NA	-	23770028
HiC_scaffold_8	65373184	65373890	region27016	HiC_scaffold_8	65373845	65373964	MIRb	SINE/MIR	-	HiC_scaffold_8	41606502	41606503	STRG.15668.1|NA	-	23766682
HiC_scaffold_9	29397596	29397970	region27824	HiC_scaffold_9	29397762	29397943	MER5A	DNA/hAT-Charlie	+	HiC_scaffold_9	53160504	53160505	STRG.19340.1|ERAP1_HUMAN	+	23762535
HiC_scaffold_8	65365802	65366176	region27015	HiC_scaffold_8	65366041	65366175	MIR	SINE/MIR	+	HiC_scaffold_8	41606502	41606503	STRG.15668.1|NA	-	23759300
HiC_scaffold_8	65357576	65357836	region27014	HiC_scaffold_8	65357408	65357699	L1MB3	LINE/L1	+	HiC_scaffold_8	41606502	41606503	STRG.15668.1|NA	-	23751074
HiC_scaffold_8	65357576	65357836	region27014	HiC_scaffold_8	65357763	65357972	nhAT6_ML	DNA/hAT-Charlie	+	HiC_scaffold_8	41606502	41606503	STRG.15668.1|NA	-	23751074
HiC_scaffold_21	171608289	171608591	region19066	HiC_scaffold_21	171608298	171608406	L3_Mars	LINE/CR1	+	HiC_scaffold_21	147875405	147875406	STRG.47184.1|NA	+	23732884
HiC_scaffold_8	65334466	65334890	region27012	HiC_scaffold_8	65334488	65334681	MIRb	SINE/MIR	-	HiC_scaffold_8	41606502	41606503	STRG.15668.1|NA	-	23727964
HiC_scaffold_8	65286414	65286804	region27011	HiC_scaffold_8	65285781	65286546	L1-2a_EF	LINE/L1	-	HiC_scaffold_8	41606502	41606503	STRG.15668.1|NA	-	23679912
HiC_scaffold_9	29540675	29542046	region27826	HiC_scaffold_9	29540807	29541003	L2b	LINE/L2	-	HiC_scaffold_9	53160504	53160505	STRG.19340.1|ERAP1_HUMAN	+	23618459
HiC_scaffold_6	74950813	74951073	region24527	HiC_scaffold_6	74950611	74950982	rnd-1_family-274	Unknown	+	HiC_scaffold_6	98526507	98526508	STRG.12692.1|NA	+	23575435
HiC_scaffold_6	74950813	74951073	region24527	HiC_scaffold_6	74950930	74951161	rnd-1_family-302	Unknown	-	HiC_scaffold_6	98526507	98526508	STRG.12692.1|NA	+	23575435
HiC_scaffold_9	29638052	29638312	region27827	HiC_scaffold_9	29637771	29638116	nHeliBat1a_CRa	RC/Helitron	+	HiC_scaffold_9	53160504	53160505	STRG.19340.1|ERAP1_HUMAN	+	23522193
HiC_scaffold_9	29638052	29638312	region27827	HiC_scaffold_9	29638117	29638197	L2b	LINE/L2	-	HiC_scaffold_9	53160504	53160505	STRG.19340.1|ERAP1_HUMAN	+	23522193
HiC_scaffold_8	65128133	65129997	region27010	HiC_scaffold_8	65128502	65128595	MER68	LTR/ERVL	+	HiC_scaffold_8	41606502	41606503	STRG.15668.1|NA	-	23521631
HiC_scaffold_8	65128133	65129997	region27010	HiC_scaffold_8	65129189	65129289	MER94B	DNA/hAT-Blackjack	-	HiC_scaffold_8	41606502	41606503	STRG.15668.1|NA	-	23521631
HiC_scaffold_8	65128133	65129997	region27010	HiC_scaffold_8	65129614	65129749	MIR3	SINE/MIR	+	HiC_scaffold_8	41606502	41606503	STRG.15668.1|NA	-	23521631
HiC_scaffold_8	65118508	65118830	region27009	HiC_scaffold_8	65118571	65118731	MIRb	SINE/MIR	-	HiC_scaffold_8	41606502	41606503	STRG.15668.1|NA	-	23512006
HiC_scaffold_9	29669576	29670075	region27828	HiC_scaffold_9	29669449	29669670	MIR	SINE/MIR	-	HiC_scaffold_9	53160504	53160505	STRG.19340.1|ERAP1_HUMAN	+	23490430
HiC_scaffold_8	65079598	65080559	region27006	HiC_scaffold_8	65080477	65080874	L2d2	LINE/L2	+	HiC_scaffold_8	41606502	41606503	STRG.15668.1|NA	-	23473096
HiC_scaffold_9	29701949	29702670	region27829	HiC_scaffold_9	29701877	29702344	MLT1N2	LTR/ERVL-MaLR	+	HiC_scaffold_9	53160504	53160505	STRG.19340.1|ERAP1_HUMAN	+	23457835
HiC_scaffold_8	65054047	65054792	region27005	HiC_scaffold_8	65054063	65054341	Tigger18a	DNA/TcMar-Tigger	-	HiC_scaffold_8	41606502	41606503	STRG.15668.1|NA	-	23447545
HiC_scaffold_8	65054047	65054792	region27005	HiC_scaffold_8	65054357	65054415	MIRb	SINE/MIR	+	HiC_scaffold_8	41606502	41606503	STRG.15668.1|NA	-	23447545
HiC_scaffold_8	65046919	65047651	region27004	HiC_scaffold_8	65046848	65047019	MIR	SINE/MIR	+	HiC_scaffold_8	41606502	41606503	STRG.15668.1|NA	-	23440417
HiC_scaffold_8	65046919	65047651	region27004	HiC_scaffold_8	65047163	65047231	rnd-1_family-6	LINE/L1	-	HiC_scaffold_8	41606502	41606503	STRG.15668.1|NA	-	23440417
HiC_scaffold_9	29744749	29745009	region27830	HiC_scaffold_9	29744883	29745032	MER5A	DNA/hAT-Charlie	-	HiC_scaffold_9	53160504	53160505	STRG.19340.1|ERAP1_HUMAN	+	23415496
HiC_scaffold_8	65001746	65003464	region27001	HiC_scaffold_8	65003029	65003225	Ves2_ML	SINE/tRNA	+	HiC_scaffold_8	41606502	41606503	STRG.15668.1|NA	-	23395244
HiC_scaffold_9	29772255	29772791	region27832	HiC_scaffold_9	29772782	29772932	MIRb	SINE/MIR	-	HiC_scaffold_9	53160504	53160505	STRG.19340.1|ERAP1_HUMAN	+	23387714
HiC_scaffold_6	10171358	10171877	region24300	HiC_scaffold_6	10171337	10171505	nhAT5b_ML	DNA/hAT-Charlie	-	HiC_scaffold_6	33536539	33536540	STRG.12049.1|AMER1_HUMAN	-	23364663
HiC_scaffold_6	10171358	10171877	region24300	HiC_scaffold_6	10171568	10171695	MER5A1	DNA/hAT-Charlie	-	HiC_scaffold_6	33536539	33536540	STRG.12049.1|AMER1_HUMAN	-	23364663
HiC_scaffold_21	171199002	171199734	region19065	HiC_scaffold_21	171199716	171199817	MIRb	SINE/MIR	+	HiC_scaffold_21	147875405	147875406	STRG.47184.1|NA	+	23323597
HiC_scaffold_6	56812174	56812953	region24445	HiC_scaffold_6	56812048	56812234	Ves2_ML	SINE/tRNA	-	HiC_scaffold_6	33536539	33536540	STRG.12049.1|AMER1_HUMAN	-	23275635
HiC_scaffold_6	56792798	56793054	region24444	HiC_scaffold_6	56792733	56793168	LTR22A_ML	LTR/ERVK	+	HiC_scaffold_6	33536539	33536540	STRG.12049.1|AMER1_HUMAN	-	23256259
HiC_scaffold_8	64862447	64863351	region26999	HiC_scaffold_8	64863195	64863273	MIR1_Amn	SINE/MIR	-	HiC_scaffold_8	41606502	41606503	STRG.15668.1|NA	-	23255945
HiC_scaffold_6	56753723	56754013	region24443	HiC_scaffold_6	56753702	56754147	nHeliBat1a_CRa	RC/Helitron	+	HiC_scaffold_6	33536539	33536540	STRG.12049.1|AMER1_HUMAN	-	23217184
HiC_scaffold_21	172453533	172454138	region19068	HiC_scaffold_21	172453457	172454179	MLT1E1A	LTR/ERVL-MaLR	-	HiC_scaffold_21	195600694	195600695	STRG.49091.1|NA	+	23146557
HiC_scaffold_21	171018708	171019148	region19060	HiC_scaffold_21	171018592	171018799	Ves3_ML	SINE/tRNA	-	HiC_scaffold_21	147875405	147875406	STRG.47184.1|NA	+	23143303
HiC_scaffold_21	172473352	172474366	region19069	HiC_scaffold_21	172473241	172473447	MIRb	SINE/MIR	+	HiC_scaffold_21	195600694	195600695	STRG.49091.1|NA	+	23126329
HiC_scaffold_9	30040228	30040488	region27834	HiC_scaffold_9	30040180	30040300	MIRc	SINE/MIR	+	HiC_scaffold_9	53160504	53160505	STRG.19340.1|ERAP1_HUMAN	+	23120017
HiC_scaffold_21	170973091	170973351	region19058	HiC_scaffold_21	170972687	170973105	LTR16B2	LTR/ERVL	-	HiC_scaffold_21	147875405	147875406	STRG.47184.1|NA	+	23097686
HiC_scaffold_21	170973091	170973351	region19058	HiC_scaffold_21	170973281	170973600	MLT2B2	LTR/ERVL	+	HiC_scaffold_21	147875405	147875406	STRG.47184.1|NA	+	23097686
HiC_scaffold_9	30067650	30069114	region27836	HiC_scaffold_9	30067584	30067786	MER68	LTR/ERVL	+	HiC_scaffold_9	53160504	53160505	STRG.19340.1|ERAP1_HUMAN	+	23091391
HiC_scaffold_9	30119058	30119620	region27837	HiC_scaffold_9	30119056	30119470	MLT1J1	LTR/ERVL-MaLR	+	HiC_scaffold_9	53160504	53160505	STRG.19340.1|ERAP1_HUMAN	+	23040885
HiC_scaffold_8	64550872	64551253	region26995	HiC_scaffold_8	64550811	64550879	MIRb	SINE/MIR	+	HiC_scaffold_8	41606502	41606503	STRG.15668.1|NA	-	22944370
HiC_scaffold_8	64550872	64551253	region26995	HiC_scaffold_8	64551237	64551457	MER106A	DNA/hAT-Charlie	+	HiC_scaffold_8	41606502	41606503	STRG.15668.1|NA	-	22944370
HiC_scaffold_21	172667666	172668022	region19072	HiC_scaffold_21	172667817	172668198	MLT1C	LTR/ERVL-MaLR	-	HiC_scaffold_21	195600694	195600695	STRG.49091.1|NA	+	22932673
HiC_scaffold_8	64492461	64492845	region26993	HiC_scaffold_8	64492423	64492496	MER33	DNA/hAT-Charlie	+	HiC_scaffold_8	41606502	41606503	STRG.15668.1|NA	-	22885959
HiC_scaffold_8	64491427	64491687	region26992	HiC_scaffold_8	64491345	64491619	MER102c	DNA/hAT-Charlie	+	HiC_scaffold_8	41606502	41606503	STRG.15668.1|NA	-	22884925
HiC_scaffold_8	64491427	64491687	region26992	HiC_scaffold_8	64491637	64491848	nhAT4a_ML	DNA/hAT-Charlie	-	HiC_scaffold_8	41606502	41606503	STRG.15668.1|NA	-	22884925
HiC_scaffold_9	30336876	30337193	region27841	HiC_scaffold_9	30336900	30336996	rnd-4_family-353	DNA/hAT-Blackjack	+	HiC_scaffold_9	53160504	53160505	STRG.19340.1|ERAP1_HUMAN	+	22823312
HiC_scaffold_9	30336876	30337193	region27841	HiC_scaffold_9	30337000	30337125	DNAX3_ML	DNA/TcMar-Tc1	+	HiC_scaffold_9	53160504	53160505	STRG.19340.1|ERAP1_HUMAN	+	22823312
HiC_scaffold_9	30361945	30362205	region27842	HiC_scaffold_9	30362135	30362386	L1ME4b	LINE/L1	+	HiC_scaffold_9	53160504	53160505	STRG.19340.1|ERAP1_HUMAN	+	22798300
HiC_scaffold_8	64402336	64403078	region26991	HiC_scaffold_8	64403067	64403118	rnd-3_family-558	DNA/hAT-Charlie	-	HiC_scaffold_8	41606502	41606503	STRG.15668.1|NA	-	22795834
HiC_scaffold_8	64397719	64398089	region26990	HiC_scaffold_8	64397886	64397968	L2a	LINE/L2	+	HiC_scaffold_8	41606502	41606503	STRG.15668.1|NA	-	22791217
HiC_scaffold_9	30387315	30387897	region27843	HiC_scaffold_9	30387154	30387366	Ves3_ML	SINE/tRNA	+	HiC_scaffold_9	53160504	53160505	STRG.19340.1|ERAP1_HUMAN	+	22772608
HiC_scaffold_9	30387315	30387897	region27843	HiC_scaffold_9	30387396	30387489	L1ME4b	LINE/L1	+	HiC_scaffold_9	53160504	53160505	STRG.19340.1|ERAP1_HUMAN	+	22772608
HiC_scaffold_9	30481136	30481500	region27844	HiC_scaffold_9	30481057	30481744	ltr-1_family-103	LTR/Unknown	+	HiC_scaffold_9	53160504	53160505	STRG.19340.1|ERAP1_HUMAN	+	22679005
HiC_scaffold_21	172947094	172947333	region19073	HiC_scaffold_21	172946630	172947223	L1ME3Cz	LINE/L1	-	HiC_scaffold_21	195600694	195600695	STRG.49091.1|NA	+	22653362
HiC_scaffold_8	64251175	64251886	region26989	HiC_scaffold_8	64251368	64251479	MLT1K	LTR/ERVL-MaLR	-	HiC_scaffold_8	41606502	41606503	STRG.15668.1|NA	-	22644673
HiC_scaffold_8	64251175	64251886	region26989	HiC_scaffold_8	64251476	64251915	MLT1F	LTR/ERVL-MaLR	+	HiC_scaffold_8	41606502	41606503	STRG.15668.1|NA	-	22644673
HiC_scaffold_21	170476806	170477075	region19056	HiC_scaffold_21	170476505	170477225	LTR18C_ML	LTR/ERV1	-	HiC_scaffold_21	147875405	147875406	STRG.47184.1|NA	+	22601401
HiC_scaffold_9	30590462	30591187	region27845	HiC_scaffold_9	30590460	30590596	MIR1_Amn	SINE/MIR	+	HiC_scaffold_9	53160504	53160505	STRG.19340.1|ERAP1_HUMAN	+	22569318
HiC_scaffold_9	30590462	30591187	region27845	HiC_scaffold_9	30590704	30590934	L2d	LINE/L2	+	HiC_scaffold_9	53160504	53160505	STRG.19340.1|ERAP1_HUMAN	+	22569318
HiC_scaffold_9	30590462	30591187	region27845	HiC_scaffold_9	30591137	30591537	MLT1D	LTR/ERVL-MaLR	-	HiC_scaffold_9	53160504	53160505	STRG.19340.1|ERAP1_HUMAN	+	22569318
HiC_scaffold_16	48950822	48951082	region10484	HiC_scaffold_16	48950516	48951110	L1M4	LINE/L1	-	HiC_scaffold_16	26386077	26386078	STRG.34773.1|NA	-	22564745
HiC_scaffold_9	30626819	30627577	region27846	HiC_scaffold_9	30627360	30627483	L2a	LINE/L2	-	HiC_scaffold_9	53160504	53160505	STRG.19340.1|ERAP1_HUMAN	+	22532928
HiC_scaffold_9	30626819	30627577	region27846	HiC_scaffold_9	30627490	30627712	L1ME4a	LINE/L1	-	HiC_scaffold_9	53160504	53160505	STRG.19340.1|ERAP1_HUMAN	+	22532928
HiC_scaffold_21	173086254	173086712	region19076	HiC_scaffold_21	173086193	173086270	UCON73	DNA/hAT	-	HiC_scaffold_21	195600694	195600695	STRG.49091.1|NA	+	22513983
HiC_scaffold_8	64079151	64079760	region26988	HiC_scaffold_8	64079107	64079358	rnd-5_family-2766	DNA/hAT-Charlie	+	HiC_scaffold_8	41606502	41606503	STRG.15668.1|NA	-	22472649
HiC_scaffold_8	64079151	64079760	region26988	HiC_scaffold_8	64079465	64079545	MIR1_Amn	SINE/MIR	+	HiC_scaffold_8	41606502	41606503	STRG.15668.1|NA	-	22472649
HiC_scaffold_8	64050530	64051141	region26986	HiC_scaffold_8	64050441	64050638	Ves3_ML	SINE/tRNA	-	HiC_scaffold_8	41606502	41606503	STRG.15668.1|NA	-	22444028
HiC_scaffold_8	63983857	63985429	region26984	HiC_scaffold_8	63984641	63984706	MIR	SINE/MIR	+	HiC_scaffold_8	41606502	41606503	STRG.15668.1|NA	-	22377355
HiC_scaffold_16	48697827	48698077	region10481	HiC_scaffold_16	48698045	48698104	MIR	SINE/MIR	-	HiC_scaffold_16	26386077	26386078	STRG.34773.1|NA	-	22311750
HiC_scaffold_16	48697316	48697592	region10480	HiC_scaffold_16	48697571	48697783	Ves	SINE/tRNA	-	HiC_scaffold_16	26386077	26386078	STRG.34773.1|NA	-	22311239
HiC_scaffold_21	173321083	173322223	region19079	HiC_scaffold_21	173321210	173321354	X17_LINE	LINE/CR1	-	HiC_scaffold_21	195600694	195600695	STRG.49091.1|NA	+	22278472
HiC_scaffold_21	173321083	173322223	region19079	HiC_scaffold_21	173322038	173322127	MIRc	SINE/MIR	+	HiC_scaffold_21	195600694	195600695	STRG.49091.1|NA	+	22278472
HiC_scaffold_21	173321083	173322223	region19079	HiC_scaffold_21	173322133	173322229	L2b	LINE/L2	-	HiC_scaffold_21	195600694	195600695	STRG.49091.1|NA	+	22278472
HiC_scaffold_16	48635454	48635746	region10478	HiC_scaffold_16	48635633	48635716	Ves4_ML	SINE/tRNA	+	HiC_scaffold_16	26386077	26386078	STRG.34773.1|NA	-	22249377
HiC_scaffold_16	48635454	48635746	region10478	HiC_scaffold_16	48635717	48635795	MIR	SINE/MIR	+	HiC_scaffold_16	26386077	26386078	STRG.34773.1|NA	-	22249377
HiC_scaffold_21	170056699	170056959	region19055	HiC_scaffold_21	170056760	170057087	DNAX5_ML	DNA/TcMar-Tigger	-	HiC_scaffold_21	147875405	147875406	STRG.47184.1|NA	+	22181294
HiC_scaffold_8	63743270	63743666	region26982	HiC_scaffold_8	63743215	63743571	L1MB8	LINE/L1	-	HiC_scaffold_8	41606502	41606503	STRG.15668.1|NA	-	22136768
HiC_scaffold_8	63743270	63743666	region26982	HiC_scaffold_8	63743596	63743668	MER3	DNA/hAT-Charlie	-	HiC_scaffold_8	41606502	41606503	STRG.15668.1|NA	-	22136768
HiC_scaffold_21	173463822	173464081	region19080	HiC_scaffold_21	173463825	173464238	L1MB3	LINE/L1	-	HiC_scaffold_21	195600694	195600695	STRG.49091.1|NA	+	22136614
HiC_scaffold_8	63728951	63729479	region26981	HiC_scaffold_8	63728226	63728982	L2a	LINE/L2	-	HiC_scaffold_8	41606502	41606503	STRG.15668.1|NA	-	22122449
HiC_scaffold_8	63728951	63729479	region26981	HiC_scaffold_8	63729012	63729084	L2a	LINE/L2	-	HiC_scaffold_8	41606502	41606503	STRG.15668.1|NA	-	22122449
HiC_scaffold_9	31043522	31044075	region27847	HiC_scaffold_9	31043506	31043580	Ves2B_ML	SINE/tRNA	+	HiC_scaffold_9	53160504	53160505	STRG.19340.1|ERAP1_HUMAN	+	22116430
HiC_scaffold_9	31043522	31044075	region27847	HiC_scaffold_9	31043694	31044115	MER20B	DNA/hAT-Charlie	+	HiC_scaffold_9	53160504	53160505	STRG.19340.1|ERAP1_HUMAN	+	22116430
HiC_scaffold_8	63722529	63722789	region26980	HiC_scaffold_8	63722419	63722671	L2	LINE/L2	+	HiC_scaffold_8	41606502	41606503	STRG.15668.1|NA	-	22116027
HiC_scaffold_8	63668263	63668622	region26979	HiC_scaffold_8	63668467	63668561	L2b	LINE/L2	-	HiC_scaffold_8	41606502	41606503	STRG.15668.1|NA	-	22061761
HiC_scaffold_21	173586453	173587321	region19085	HiC_scaffold_21	173586278	173586487	nhAT4a_ML	DNA/hAT-Charlie	+	HiC_scaffold_21	195600694	195600695	STRG.49091.1|NA	+	22013374
HiC_scaffold_6	11683918	11684344	region24305	HiC_scaffold_6	11683832	11683930	rnd-1_family-173	DNA/TcMar-Tc1	+	HiC_scaffold_6	33536539	33536540	STRG.12049.1|AMER1_HUMAN	-	21852196
HiC_scaffold_6	11683918	11684344	region24305	HiC_scaffold_6	11684185	11684498	LTR8A_ML	LTR/ERVL	+	HiC_scaffold_6	33536539	33536540	STRG.12049.1|AMER1_HUMAN	-	21852196
HiC_scaffold_9	31325516	31325755	region27850	HiC_scaffold_9	31325416	31326136	rnd-1_family-344	DNA/hAT-Charlie	+	HiC_scaffold_9	53160504	53160505	STRG.19340.1|ERAP1_HUMAN	+	21834750
HiC_scaffold_21	81870641	81870930	region18302	HiC_scaffold_21	81869419	81871714	HAL1-1A_ML	LINE/L1	+	HiC_scaffold_21	103643806	103643807	STRG.47762.1|UBP18_HUMAN	+	21772877
HiC_scaffold_21	173844554	173845059	region19089	HiC_scaffold_21	173844412	173844700	MLT1B	LTR/ERVL-MaLR	+	HiC_scaffold_21	195600694	195600695	STRG.49091.1|NA	+	21755636
HiC_scaffold_21	173854162	173854953	region19090	HiC_scaffold_21	173854708	173855075	MLT1A0	LTR/ERVL-MaLR	-	HiC_scaffold_21	195600694	195600695	STRG.49091.1|NA	+	21745742
HiC_scaffold_9	31428031	31428393	region27851	HiC_scaffold_9	31427371	31428483	L1MCa	LINE/L1	-	HiC_scaffold_9	53160504	53160505	STRG.19340.1|ERAP1_HUMAN	+	21732112
HiC_scaffold_6	11809475	11810931	region24307	HiC_scaffold_6	11810687	11810852	MER5B	DNA/hAT-Charlie	-	HiC_scaffold_6	33536539	33536540	STRG.12049.1|AMER1_HUMAN	-	21725609
HiC_scaffold_21	81917868	81918459	region18303	HiC_scaffold_21	81917724	81917933	Ves2_ML	SINE/tRNA	-	HiC_scaffold_21	103643806	103643807	STRG.47762.1|UBP18_HUMAN	+	21725348
HiC_scaffold_21	81917868	81918459	region18303	HiC_scaffold_21	81917934	81918086	rnd-5_family-2766	DNA/hAT-Charlie	-	HiC_scaffold_21	103643806	103643807	STRG.47762.1|UBP18_HUMAN	+	21725348
HiC_scaffold_8	63325860	63326157	region26976	HiC_scaffold_8	63325937	63326307	MER113	DNA/hAT-Charlie	+	HiC_scaffold_8	41606502	41606503	STRG.15668.1|NA	-	21719358
HiC_scaffold_21	81933847	81934107	region18304	HiC_scaffold_21	81933867	81934130	L1MDa	LINE/L1	+	HiC_scaffold_21	103643806	103643807	STRG.47762.1|UBP18_HUMAN	+	21709700
HiC_scaffold_21	81941786	81942072	region18306	HiC_scaffold_21	81941736	81941942	MIR	SINE/MIR	-	HiC_scaffold_21	103643806	103643807	STRG.47762.1|UBP18_HUMAN	+	21701735
HiC_scaffold_6	11837741	11838871	region24308	HiC_scaffold_6	11837787	11838008	Charlie1	DNA/hAT-Charlie	-	HiC_scaffold_6	33536539	33536540	STRG.12049.1|AMER1_HUMAN	-	21697669
HiC_scaffold_9	31503061	31503485	region27852	HiC_scaffold_9	31503477	31503612	MLT1B	LTR/ERVL-MaLR	-	HiC_scaffold_9	53160504	53160505	STRG.19340.1|ERAP1_HUMAN	+	21657020
HiC_scaffold_6	11947938	11948782	region24311	HiC_scaffold_6	11948656	11948866	MIR	SINE/MIR	-	HiC_scaffold_6	33536539	33536540	STRG.12049.1|AMER1_HUMAN	-	21587758
HiC_scaffold_21	81656470	81656731	region18301	HiC_scaffold_21	81656501	81656563	L2a	LINE/L2	+	HiC_scaffold_21	60071171	60071172	STRG.44351.1|NA	-	21585299
HiC_scaffold_16	47963762	47964383	region10476	HiC_scaffold_16	47963713	47963865	MIRb	SINE/MIR	+	HiC_scaffold_16	26386077	26386078	STRG.34773.1|NA	-	21577685
HiC_scaffold_9	31609262	31609620	region27853	HiC_scaffold_9	31609352	31609500	MIRc	SINE/MIR	+	HiC_scaffold_9	53160504	53160505	STRG.19340.1|ERAP1_HUMAN	+	21550885
HiC_scaffold_9	31609262	31609620	region27853	HiC_scaffold_9	31609523	31609673	MER5A	DNA/hAT-Charlie	-	HiC_scaffold_9	53160504	53160505	STRG.19340.1|ERAP1_HUMAN	+	21550885
HiC_scaffold_6	12010164	12010555	region24312	HiC_scaffold_6	12009769	12010178	L1M6	LINE/L1	-	HiC_scaffold_6	33536539	33536540	STRG.12049.1|AMER1_HUMAN	-	21525985
HiC_scaffold_6	12010164	12010555	region24312	HiC_scaffold_6	12010453	12010795	L1M6	LINE/L1	-	HiC_scaffold_6	33536539	33536540	STRG.12049.1|AMER1_HUMAN	-	21525985
HiC_scaffold_21	81594931	81595180	region18300	HiC_scaffold_21	81594606	81595011	LTR18A_ML	LTR/ERV1	-	HiC_scaffold_21	60071171	60071172	STRG.44351.1|NA	-	21523760
HiC_scaffold_21	81594931	81595180	region18300	HiC_scaffold_21	81595012	81595220	nhAT3_ML	DNA/hAT-Charlie	-	HiC_scaffold_21	60071171	60071172	STRG.44351.1|NA	-	21523760
HiC_scaffold_16	47891546	47892401	region10473	HiC_scaffold_16	47892102	47892213	MIRc	SINE/MIR	+	HiC_scaffold_16	26386077	26386078	STRG.34773.1|NA	-	21505469
HiC_scaffold_16	47891546	47892401	region10473	HiC_scaffold_16	47892376	47892545	LTR14_ML	LTR/ERV1	-	HiC_scaffold_16	26386077	26386078	STRG.34773.1|NA	-	21505469
HiC_scaffold_16	47881809	47882093	region10471	HiC_scaffold_16	47881990	47882183	L1ME3G	LINE/L1	+	HiC_scaffold_16	26386077	26386078	STRG.34773.1|NA	-	21495732
HiC_scaffold_16	47874329	47874589	region10470	HiC_scaffold_16	47873796	47874602	ltr-1_family-103	LTR/Unknown	+	HiC_scaffold_16	26386077	26386078	STRG.34773.1|NA	-	21488252
HiC_scaffold_8	63056657	63057301	region26972	HiC_scaffold_8	63056923	63057124	L2b	LINE/L2	+	HiC_scaffold_8	41606502	41606503	STRG.15668.1|NA	-	21450155
HiC_scaffold_8	63056657	63057301	region26972	HiC_scaffold_8	63057182	63057526	L2d	LINE/L2	+	HiC_scaffold_8	41606502	41606503	STRG.15668.1|NA	-	21450155
HiC_scaffold_6	12093275	12094588	region24316	HiC_scaffold_6	12093888	12094066	L1ME1	LINE/L1	-	HiC_scaffold_6	33536539	33536540	STRG.12049.1|AMER1_HUMAN	-	21441952
HiC_scaffold_16	47776058	47776406	region10465	HiC_scaffold_16	47776033	47776189	MIRb	SINE/MIR	-	HiC_scaffold_16	26386077	26386078	STRG.34773.1|NA	-	21389981
HiC_scaffold_6	77174708	77175488	region24530	HiC_scaffold_6	77175459	77175638	MIR	SINE/MIR	+	HiC_scaffold_6	98526507	98526508	STRG.12692.1|NA	+	21351020
HiC_scaffold_16	47717634	47717957	region10464	HiC_scaffold_16	47717832	47718239	L1MB8	LINE/L1	-	HiC_scaffold_16	26386077	26386078	STRG.34773.1|NA	-	21331557
HiC_scaffold_6	54856229	54856643	region24442	HiC_scaffold_6	54856418	54856556	MER5B	DNA/hAT-Charlie	+	HiC_scaffold_6	33536539	33536540	STRG.12049.1|AMER1_HUMAN	-	21319690
HiC_scaffold_21	174309884	174310655	region19099	HiC_scaffold_21	174310455	174310657	MamRep434	DNA/TcMar-Tigger	-	HiC_scaffold_21	195600694	195600695	STRG.49091.1|NA	+	21290040
HiC_scaffold_16	47675825	47676070	region10461	HiC_scaffold_16	47675985	47676153	L2c	LINE/L2	-	HiC_scaffold_16	26386077	26386078	STRG.34773.1|NA	-	21289748
HiC_scaffold_6	12249946	12250396	region24319	HiC_scaffold_6	12250110	12250599	MER44B	DNA/TcMar-Tigger	+	HiC_scaffold_6	33536539	33536540	STRG.12049.1|AMER1_HUMAN	-	21286144
HiC_scaffold_8	62876648	62877485	region26970	HiC_scaffold_8	62877390	62877494	L2b	LINE/L2	+	HiC_scaffold_8	41606502	41606503	STRG.15668.1|NA	-	21270146
HiC_scaffold_8	62845189	62846003	region26967	HiC_scaffold_8	62845096	62845405	L1ME4a	LINE/L1	+	HiC_scaffold_8	41606502	41606503	STRG.15668.1|NA	-	21238687
HiC_scaffold_6	12300384	12301069	region24320	HiC_scaffold_6	12300714	12300860	LTR78B	LTR/ERV1	-	HiC_scaffold_6	33536539	33536540	STRG.12049.1|AMER1_HUMAN	-	21235471
HiC_scaffold_6	12300384	12301069	region24320	HiC_scaffold_6	12300933	12301078	LTR78B	LTR/ERV1	-	HiC_scaffold_6	33536539	33536540	STRG.12049.1|AMER1_HUMAN	-	21235471
HiC_scaffold_8	62829238	62830233	region26966	HiC_scaffold_8	62829706	62829837	MIR	SINE/MIR	+	HiC_scaffold_8	41606502	41606503	STRG.15668.1|NA	-	21222736
HiC_scaffold_8	62829238	62830233	region26966	HiC_scaffold_8	62829955	62830016	L2c	LINE/L2	+	HiC_scaffold_8	41606502	41606503	STRG.15668.1|NA	-	21222736
HiC_scaffold_6	77368186	77369248	region24532	HiC_scaffold_6	77369093	77369234	MIR1_Amn	SINE/MIR	+	HiC_scaffold_6	98526507	98526508	STRG.12692.1|NA	+	21157260
HiC_scaffold_6	77368186	77369248	region24532	HiC_scaffold_6	77369241	77369449	DNAX1_ML	DNA/hAT-Charlie	-	HiC_scaffold_6	98526507	98526508	STRG.12692.1|NA	+	21157260
HiC_scaffold_21	174449790	174450402	region19106	HiC_scaffold_21	174450053	174450281	nhAT6_ML	DNA/hAT-Charlie	+	HiC_scaffold_21	195600694	195600695	STRG.49091.1|NA	+	21150293
HiC_scaffold_16	47491225	47491533	region10454	HiC_scaffold_16	47491111	47491240	L2d2	LINE/L2	-	HiC_scaffold_16	26386077	26386078	STRG.34773.1|NA	-	21105148
HiC_scaffold_16	47491225	47491533	region10454	HiC_scaffold_16	47491300	47491501	MIRb	SINE/MIR	-	HiC_scaffold_16	26386077	26386078	STRG.34773.1|NA	-	21105148
HiC_scaffold_8	62707164	62707427	region26964	HiC_scaffold_8	62707027	62707213	Ves2_ML	SINE/tRNA	-	HiC_scaffold_8	41606502	41606503	STRG.15668.1|NA	-	21100662
HiC_scaffold_8	62707164	62707427	region26964	HiC_scaffold_8	62707219	62707282	L1ME3A	LINE/L1	-	HiC_scaffold_8	41606502	41606503	STRG.15668.1|NA	-	21100662
HiC_scaffold_8	62707164	62707427	region26964	HiC_scaffold_8	62707343	62707577	MLT1B	LTR/ERVL-MaLR	-	HiC_scaffold_8	41606502	41606503	STRG.15668.1|NA	-	21100662
HiC_scaffold_8	62675532	62676674	region26961	HiC_scaffold_8	62676274	62676508	L1MC4a	LINE/L1	+	HiC_scaffold_8	41606502	41606503	STRG.15668.1|NA	-	21069030
HiC_scaffold_8	62675532	62676674	region26961	HiC_scaffold_8	62676514	62676665	MLT1D	LTR/ERVL-MaLR	+	HiC_scaffold_8	41606502	41606503	STRG.15668.1|NA	-	21069030
HiC_scaffold_8	62675532	62676674	region26961	HiC_scaffold_8	62676671	62676758	L2c	LINE/L2	+	HiC_scaffold_8	41606502	41606503	STRG.15668.1|NA	-	21069030
HiC_scaffold_6	12497782	12498092	region24322	HiC_scaffold_6	12497592	12497852	X12_DNA	DNA/TcMar-Tigger	-	HiC_scaffold_6	33536539	33536540	STRG.12049.1|AMER1_HUMAN	-	21038448
HiC_scaffold_6	12497782	12498092	region24322	HiC_scaffold_6	12498041	12498162	MIRc	SINE/MIR	+	HiC_scaffold_6	33536539	33536540	STRG.12049.1|AMER1_HUMAN	-	21038448
HiC_scaffold_21	82614378	82614714	region18310	HiC_scaffold_21	82614274	82614517	MIRb	SINE/MIR	-	HiC_scaffold_21	103643806	103643807	STRG.47762.1|UBP18_HUMAN	+	21029093
HiC_scaffold_8	62626673	62627145	region26960	HiC_scaffold_8	62626609	62627191	L1MC1	LINE/L1	-	HiC_scaffold_8	41606502	41606503	STRG.15668.1|NA	-	21020171
HiC_scaffold_16	47403981	47404554	region10450	HiC_scaffold_16	47404098	47404205	MIR3	SINE/MIR	+	HiC_scaffold_16	26386077	26386078	STRG.34773.1|NA	-	21017904
HiC_scaffold_16	47403143	47403447	region10449	HiC_scaffold_16	47403121	47403287	L2c	LINE/L2	+	HiC_scaffold_16	26386077	26386078	STRG.34773.1|NA	-	21017066
HiC_scaffold_16	47403143	47403447	region10449	HiC_scaffold_16	47403432	47403600	L2c	LINE/L2	+	HiC_scaffold_16	26386077	26386078	STRG.34773.1|NA	-	21017066
HiC_scaffold_21	168891482	168891742	region19054	HiC_scaffold_21	168891663	168891755	rnd-3_family-558	DNA/hAT-Charlie	+	HiC_scaffold_21	147875405	147875406	STRG.47184.1|NA	+	21016077
HiC_scaffold_8	62600557	62600884	region26959	HiC_scaffold_8	62600116	62600567	L2a	LINE/L2	-	HiC_scaffold_8	41606502	41606503	STRG.15668.1|NA	-	20994055
HiC_scaffold_8	62600557	62600884	region26959	HiC_scaffold_8	62600567	62600619	MIR	SINE/MIR	-	HiC_scaffold_8	41606502	41606503	STRG.15668.1|NA	-	20994055
HiC_scaffold_16	47373817	47374614	region10447	HiC_scaffold_16	47373821	47373911	MIR3	SINE/MIR	+	HiC_scaffold_16	26386077	26386078	STRG.34773.1|NA	-	20987740
HiC_scaffold_16	47373817	47374614	region10447	HiC_scaffold_16	47374590	47375008	LTR16A1	LTR/ERVL	+	HiC_scaffold_16	26386077	26386078	STRG.34773.1|NA	-	20987740
HiC_scaffold_21	174617250	174617977	region19109	HiC_scaffold_21	174617024	174617746	HAL1	LINE/L1	-	HiC_scaffold_21	195600694	195600695	STRG.49091.1|NA	+	20982718
HiC_scaffold_21	174617250	174617977	region19109	HiC_scaffold_21	174617729	174618056	L1MDb	LINE/L1	-	HiC_scaffold_21	195600694	195600695	STRG.49091.1|NA	+	20982718
HiC_scaffold_6	12578817	12579916	region24325	HiC_scaffold_6	12578988	12579213	L1MC4	LINE/L1	-	HiC_scaffold_6	33536539	33536540	STRG.12049.1|AMER1_HUMAN	-	20956624
HiC_scaffold_21	81014396	81014899	region18299	HiC_scaffold_21	81014334	81014431	L1M3	LINE/L1	+	HiC_scaffold_21	60071171	60071172	STRG.44351.1|NA	-	20943225
HiC_scaffold_21	81014396	81014899	region18299	HiC_scaffold_21	81014551	81014738	MER3	DNA/hAT-Charlie	-	HiC_scaffold_21	60071171	60071172	STRG.44351.1|NA	-	20943225
HiC_scaffold_21	81014396	81014899	region18299	HiC_scaffold_21	81014886	81014987	ltr-1_family-4	LINE/L1	+	HiC_scaffold_21	60071171	60071172	STRG.44351.1|NA	-	20943225
HiC_scaffold_16	47318248	47318531	region10446	HiC_scaffold_16	47318460	47318547	AmnSINE2	SINE/tRNA-Deu	+	HiC_scaffold_16	26386077	26386078	STRG.34773.1|NA	-	20932171
HiC_scaffold_9	32252344	32253267	region27855	HiC_scaffold_9	32253087	32253164	Plat_L3b	LINE/CR1	-	HiC_scaffold_9	53160504	53160505	STRG.19340.1|ERAP1_HUMAN	+	20907238
HiC_scaffold_16	47241329	47241709	region10445	HiC_scaffold_16	47241456	47241585	MLT1N2	LTR/ERVL-MaLR	+	HiC_scaffold_16	26386077	26386078	STRG.34773.1|NA	-	20855252
HiC_scaffold_8	62453322	62453876	region26957	HiC_scaffold_8	62453373	62453607	MIRb	SINE/MIR	+	HiC_scaffold_8	41606502	41606503	STRG.15668.1|NA	-	20846820
HiC_scaffold_8	62453322	62453876	region26957	HiC_scaffold_8	62453813	62453869	L2c	LINE/L2	+	HiC_scaffold_8	41606502	41606503	STRG.15668.1|NA	-	20846820
HiC_scaffold_6	54375750	54376029	region24441	HiC_scaffold_6	54375101	54375861	ltr-1_family-103	LTR/Unknown	-	HiC_scaffold_6	33536539	33536540	STRG.12049.1|AMER1_HUMAN	-	20839211
HiC_scaffold_6	54375750	54376029	region24441	HiC_scaffold_6	54375862	54376011	nHeliBat1a_LBo	RC/Helitron	-	HiC_scaffold_6	33536539	33536540	STRG.12049.1|AMER1_HUMAN	-	20839211
HiC_scaffold_6	54375750	54376029	region24441	HiC_scaffold_6	54376012	54376035	ltr-1_family-103	LTR/Unknown	-	HiC_scaffold_6	33536539	33536540	STRG.12049.1|AMER1_HUMAN	-	20839211
HiC_scaffold_21	82828085	82828345	region18311	HiC_scaffold_21	82828084	82828571	L1MD3	LINE/L1	-	HiC_scaffold_21	103643806	103643807	STRG.47762.1|UBP18_HUMAN	+	20815462
HiC_scaffold_8	62409575	62410192	region26956	HiC_scaffold_8	62409371	62410211	MER101E_ML	LTR/ERV1	-	HiC_scaffold_8	41606502	41606503	STRG.15668.1|NA	-	20803073
HiC_scaffold_16	47184925	47185516	region10443	HiC_scaffold_16	47184923	47185020	L2c	LINE/L2	+	HiC_scaffold_16	26386077	26386078	STRG.34773.1|NA	-	20798848
HiC_scaffold_16	47184925	47185516	region10443	HiC_scaffold_16	47185077	47185294	MIRb	SINE/MIR	-	HiC_scaffold_16	26386077	26386078	STRG.34773.1|NA	-	20798848
HiC_scaffold_8	62308825	62309085	region26954	HiC_scaffold_8	62308815	62308866	L1-1a_EF	LINE/L1	-	HiC_scaffold_8	41606502	41606503	STRG.15668.1|NA	-	20702323
HiC_scaffold_8	62308825	62309085	region26954	HiC_scaffold_8	62308867	62309087	Ves	SINE/tRNA	-	HiC_scaffold_8	41606502	41606503	STRG.15668.1|NA	-	20702323
HiC_scaffold_9	32460881	32461443	region27858	HiC_scaffold_9	32460427	32460928	MLT1N2	LTR/ERVL-MaLR	-	HiC_scaffold_9	53160504	53160505	STRG.19340.1|ERAP1_HUMAN	+	20699062
HiC_scaffold_9	32460881	32461443	region27858	HiC_scaffold_9	32460978	32461114	rnd-6_family-1077	LINE/L2	+	HiC_scaffold_9	53160504	53160505	STRG.19340.1|ERAP1_HUMAN	+	20699062
HiC_scaffold_9	32460881	32461443	region27858	HiC_scaffold_9	32461237	32461647	L2c	LINE/L2	+	HiC_scaffold_9	53160504	53160505	STRG.19340.1|ERAP1_HUMAN	+	20699062
HiC_scaffold_8	62285817	62286077	region26953	HiC_scaffold_8	62285251	62285834	rnd-6_family-32	DNA/hAT-Charlie	-	HiC_scaffold_8	41606502	41606503	STRG.15668.1|NA	-	20679315
HiC_scaffold_8	62285817	62286077	region26953	HiC_scaffold_8	62285847	62286521	L1M4	LINE/L1	-	HiC_scaffold_8	41606502	41606503	STRG.15668.1|NA	-	20679315
HiC_scaffold_8	62247260	62247641	region26952	HiC_scaffold_8	62247184	62247576	L2	LINE/L2	-	HiC_scaffold_8	41606502	41606503	STRG.15668.1|NA	-	20640758
HiC_scaffold_21	83012514	83013300	region18316	HiC_scaffold_21	83012667	83013151	MER101B_ML	LTR/ERV1	+	HiC_scaffold_21	103643806	103643807	STRG.47762.1|UBP18_HUMAN	+	20630507
HiC_scaffold_8	62227593	62227897	region26950	HiC_scaffold_8	62227551	62227705	MIRb	SINE/MIR	-	HiC_scaffold_8	41606502	41606503	STRG.15668.1|NA	-	20621091
HiC_scaffold_16	46982697	46982985	region10439	HiC_scaffold_16	46982902	46982993	MamGypsy2-LTR	LTR/Gypsy	+	HiC_scaffold_16	26386077	26386078	STRG.34773.1|NA	-	20596620
HiC_scaffold_9	32564560	32565155	region27860	HiC_scaffold_9	32564590	32564707	AmnSINE1	SINE/5S-Deu-L2	+	HiC_scaffold_9	53160504	53160505	STRG.19340.1|ERAP1_HUMAN	+	20595350
HiC_scaffold_9	32586523	32586992	region27862	HiC_scaffold_9	32586555	32586710	AmnSINE1	SINE/5S-Deu-L2	-	HiC_scaffold_9	53160504	53160505	STRG.19340.1|ERAP1_HUMAN	+	20573513
HiC_scaffold_16	46948649	46949004	region10438	HiC_scaffold_16	46948996	46949132	MIR3	SINE/MIR	+	HiC_scaffold_16	26386077	26386078	STRG.34773.1|NA	-	20562572
HiC_scaffold_21	83096779	83097280	region18317	HiC_scaffold_21	83096835	83097110	LTR16E2	LTR/ERVL	-	HiC_scaffold_21	103643806	103643807	STRG.47762.1|UBP18_HUMAN	+	20546527
HiC_scaffold_16	46921347	46922766	region10437	HiC_scaffold_16	46921300	46921801	MER119	DNA/hAT-Charlie	-	HiC_scaffold_16	26386077	26386078	STRG.34773.1|NA	-	20535270
HiC_scaffold_16	46921347	46922766	region10437	HiC_scaffold_16	46921814	46922210	MLT1L	LTR/ERVL-MaLR	+	HiC_scaffold_16	26386077	26386078	STRG.34773.1|NA	-	20535270
HiC_scaffold_16	46921347	46922766	region10437	HiC_scaffold_16	46922268	46922416	MER103C	DNA/hAT-Charlie	-	HiC_scaffold_16	26386077	26386078	STRG.34773.1|NA	-	20535270
HiC_scaffold_6	54028080	54028373	region24440	HiC_scaffold_6	54028048	54028233	L1MA9	LINE/L1	-	HiC_scaffold_6	33536539	33536540	STRG.12049.1|AMER1_HUMAN	-	20491541
HiC_scaffold_6	54028080	54028373	region24440	HiC_scaffold_6	54028237	54028319	HAL1-3_ML	LINE/L1	-	HiC_scaffold_6	33536539	33536540	STRG.12049.1|AMER1_HUMAN	-	20491541
HiC_scaffold_9	32675742	32676639	region27863	HiC_scaffold_9	32676563	32677072	MLT1A	LTR/ERVL-MaLR	-	HiC_scaffold_9	53160504	53160505	STRG.19340.1|ERAP1_HUMAN	+	20483866
HiC_scaffold_6	78127141	78128090	region24541	HiC_scaffold_6	78127905	78127958	rnd-6_family-17300	DNA/TcMar-Tigger	-	HiC_scaffold_6	98526507	98526508	STRG.12692.1|NA	+	20398418
HiC_scaffold_6	78127141	78128090	region24541	HiC_scaffold_6	78128017	78128112	MER2-2_Laf	DNA/TcMar-Tigger	+	HiC_scaffold_6	98526507	98526508	STRG.12692.1|NA	+	20398418
HiC_scaffold_8	62002115	62002447	region26948	HiC_scaffold_8	62001914	62002137	Ves3_ML	SINE/tRNA	+	HiC_scaffold_8	41606502	41606503	STRG.15668.1|NA	-	20395613
HiC_scaffold_21	83253088	83253335	region18320	HiC_scaffold_21	83253109	83253211	MIR1_Amn	SINE/MIR	+	HiC_scaffold_21	103643806	103643807	STRG.47762.1|UBP18_HUMAN	+	20390472
HiC_scaffold_8	61975709	61976430	region26947	HiC_scaffold_8	61975663	61976460	LTR18C_ML	LTR/ERV1	+	HiC_scaffold_8	41606502	41606503	STRG.15668.1|NA	-	20369207
HiC_scaffold_6	78160733	78161520	region24542	HiC_scaffold_6	78161442	78161650	Ves2_ML	SINE/tRNA	-	HiC_scaffold_6	98526507	98526508	STRG.12692.1|NA	+	20364988
HiC_scaffold_21	175271319	175272047	region19112	HiC_scaffold_21	175271027	175271833	L1MEc	LINE/L1	-	HiC_scaffold_21	195600694	195600695	STRG.49091.1|NA	+	20328648
HiC_scaffold_21	175271319	175272047	region19112	HiC_scaffold_21	175272030	175272089	MIR3	SINE/MIR	+	HiC_scaffold_21	195600694	195600695	STRG.49091.1|NA	+	20328648
HiC_scaffold_21	83337706	83338223	region18321	HiC_scaffold_21	83337855	83338434	L2	LINE/L2	-	HiC_scaffold_21	103643806	103643807	STRG.47762.1|UBP18_HUMAN	+	20305584
HiC_scaffold_8	61910775	61911160	region26946	HiC_scaffold_8	61910682	61910895	Ves2_ML	SINE/tRNA	+	HiC_scaffold_8	41606502	41606503	STRG.15668.1|NA	-	20304273
HiC_scaffold_8	61910775	61911160	region26946	HiC_scaffold_8	61911024	61911052	MIRb	SINE/MIR	+	HiC_scaffold_8	41606502	41606503	STRG.15668.1|NA	-	20304273
HiC_scaffold_8	61901132	61901957	region26945	HiC_scaffold_8	61901618	61901741	MIRb	SINE/MIR	-	HiC_scaffold_8	41606502	41606503	STRG.15668.1|NA	-	20294630
HiC_scaffold_8	61901132	61901957	region26945	HiC_scaffold_8	61901871	61902054	L2a	LINE/L2	+	HiC_scaffold_8	41606502	41606503	STRG.15668.1|NA	-	20294630
HiC_scaffold_21	83358113	83359028	region18322	HiC_scaffold_21	83358576	83358665	L2c	LINE/L2	+	HiC_scaffold_21	103643806	103643807	STRG.47762.1|UBP18_HUMAN	+	20284779
HiC_scaffold_21	83358113	83359028	region18322	HiC_scaffold_21	83358693	83358768	MLT1N2	LTR/ERVL-MaLR	-	HiC_scaffold_21	103643806	103643807	STRG.47762.1|UBP18_HUMAN	+	20284779
HiC_scaffold_21	83358113	83359028	region18322	HiC_scaffold_21	83358882	83359034	MLT1N2	LTR/ERVL-MaLR	-	HiC_scaffold_21	103643806	103643807	STRG.47762.1|UBP18_HUMAN	+	20284779
HiC_scaffold_9	32963900	32964139	region27872	HiC_scaffold_9	32963937	32964125	MIRb	SINE/MIR	-	HiC_scaffold_9	53160504	53160505	STRG.19340.1|ERAP1_HUMAN	+	20196366
HiC_scaffold_21	83462092	83462610	region18323	HiC_scaffold_21	83461935	83462338	MLT1K	LTR/ERVL-MaLR	-	HiC_scaffold_21	103643806	103643807	STRG.47762.1|UBP18_HUMAN	+	20181197
HiC_scaffold_9	33010835	33011238	region27874	HiC_scaffold_9	33009979	33012182	BovBa-1_EF	LINE/RTE-BovB	-	HiC_scaffold_9	53160504	53160505	STRG.19340.1|ERAP1_HUMAN	+	20149267
HiC_scaffold_22	125584481	125584776	region21273	HiC_scaffold_22	125584399	125584703	L1MC3	LINE/L1	-	HiC_scaffold_22	105450801	105450802	STRG.52240.1|PML_HUMAN	-	20133680
HiC_scaffold_22	125584481	125584776	region21273	HiC_scaffold_22	125584714	125584760	L1MB7	LINE/L1	-	HiC_scaffold_22	105450801	105450802	STRG.52240.1|PML_HUMAN	-	20133680
HiC_scaffold_21	175485456	175485823	region19113	HiC_scaffold_21	175485497	175485595	Kanga1a	DNA/TcMar-Tc2	-	HiC_scaffold_21	195600694	195600695	STRG.49091.1|NA	+	20114872
HiC_scaffold_21	167981615	167983110	region19053	HiC_scaffold_21	167981804	167981962	nhAT5a_ML	DNA/hAT-Charlie	+	HiC_scaffold_21	147875405	147875406	STRG.47184.1|NA	+	20106210
HiC_scaffold_16	46482857	46483404	region10433	HiC_scaffold_16	46483174	46483227	L2a	LINE/L2	+	HiC_scaffold_16	26386077	26386078	STRG.34773.1|NA	-	20096780
HiC_scaffold_16	46454349	46454845	region10432	HiC_scaffold_16	46454277	46454368	MER5A1	DNA/hAT-Charlie	-	HiC_scaffold_16	26386077	26386078	STRG.34773.1|NA	-	20068272
HiC_scaffold_8	61666063	61666565	region26944	HiC_scaffold_8	61665359	61666175	LTR39C_ML	LTR/ERV1	+	HiC_scaffold_8	41606502	41606503	STRG.15668.1|NA	-	20059561
HiC_scaffold_8	61666063	61666565	region26944	HiC_scaffold_8	61666285	61666463	L1M5	LINE/L1	+	HiC_scaffold_8	41606502	41606503	STRG.15668.1|NA	-	20059561
HiC_scaffold_8	61666063	61666565	region26944	HiC_scaffold_8	61666563	61666834	L1-4_PVa	LINE/L1	-	HiC_scaffold_8	41606502	41606503	STRG.15668.1|NA	-	20059561
HiC_scaffold_21	80130414	80131214	region18298	HiC_scaffold_21	80130428	80130512	MamRTE1	LINE/RTE-BovB	+	HiC_scaffold_21	60071171	60071172	STRG.44351.1|NA	-	20059243
HiC_scaffold_22	125469641	125469901	region21271	HiC_scaffold_22	125468275	125470514	HAL1-1A_ML	LINE/L1	-	HiC_scaffold_22	105450801	105450802	STRG.52240.1|PML_HUMAN	-	20018840
HiC_scaffold_21	175613769	175614498	region19115	HiC_scaffold_21	175613738	175613795	rnd-1_family-261	Unknown	-	HiC_scaffold_21	195600694	195600695	STRG.49091.1|NA	+	19986197
HiC_scaffold_21	175613769	175614498	region19115	HiC_scaffold_21	175613796	175613871	ERV2X1A-LTR_ML	LTR/ERVK	-	HiC_scaffold_21	195600694	195600695	STRG.49091.1|NA	+	19986197
HiC_scaffold_21	175613769	175614498	region19115	HiC_scaffold_21	175613872	175614099	rnd-1_family-261	Unknown	-	HiC_scaffold_21	195600694	195600695	STRG.49091.1|NA	+	19986197
HiC_scaffold_21	175613769	175614498	region19115	HiC_scaffold_21	175614100	175614278	ERV2X1A-LTR_ML	LTR/ERVK	-	HiC_scaffold_21	195600694	195600695	STRG.49091.1|NA	+	19986197
HiC_scaffold_21	175613769	175614498	region19115	HiC_scaffold_21	175614279	175614363	ERV2X1A-I_ML	LTR/ERVK	-	HiC_scaffold_21	195600694	195600695	STRG.49091.1|NA	+	19986197
HiC_scaffold_21	175613769	175614498	region19115	HiC_scaffold_21	175614364	175614425	LTR11A_ML	LTR/ERVK	-	HiC_scaffold_21	195600694	195600695	STRG.49091.1|NA	+	19986197
HiC_scaffold_21	167842698	167842958	region19048	HiC_scaffold_21	167842644	167843176	MLT1F2	LTR/ERVL-MaLR	-	HiC_scaffold_21	147875405	147875406	STRG.47184.1|NA	+	19967293
HiC_scaffold_22	125413063	125413482	region21270	HiC_scaffold_22	125413035	125413121	DNAX5_ML	DNA/TcMar-Tigger	-	HiC_scaffold_22	105450801	105450802	STRG.52240.1|PML_HUMAN	-	19962262
HiC_scaffold_21	80031522	80031761	region18297	HiC_scaffold_21	80031675	80031730	MER41A_ML	LTR/ERV1	-	HiC_scaffold_21	60071171	60071172	STRG.44351.1|NA	-	19960351
HiC_scaffold_21	80031522	80031761	region18297	HiC_scaffold_21	80031743	80031841	MIRb	SINE/MIR	-	HiC_scaffold_21	60071171	60071172	STRG.44351.1|NA	-	19960351
HiC_scaffold_9	33216244	33216638	region27876	HiC_scaffold_9	33215646	33216408	ltr-1_family-103	LTR/Unknown	-	HiC_scaffold_9	53160504	53160505	STRG.19340.1|ERAP1_HUMAN	+	19943867
HiC_scaffold_9	33216244	33216638	region27876	HiC_scaffold_9	33216409	33216539	nHeliBat1a_NHu	RC/Helitron	-	HiC_scaffold_9	53160504	53160505	STRG.19340.1|ERAP1_HUMAN	+	19943867
HiC_scaffold_9	33216244	33216638	region27876	HiC_scaffold_9	33216540	33216586	ltr-1_family-102	LTR/Unknown	-	HiC_scaffold_9	53160504	53160505	STRG.19340.1|ERAP1_HUMAN	+	19943867
HiC_scaffold_9	33216244	33216638	region27876	HiC_scaffold_9	33216614	33216852	ltr-1_family-102	LTR/Unknown	-	HiC_scaffold_9	53160504	53160505	STRG.19340.1|ERAP1_HUMAN	+	19943867
HiC_scaffold_9	33229383	33229795	region27877	HiC_scaffold_9	33229136	33229936	L1ME4b	LINE/L1	-	HiC_scaffold_9	53160504	53160505	STRG.19340.1|ERAP1_HUMAN	+	19930710
HiC_scaffold_6	78596966	78597885	region24547	HiC_scaffold_6	78596873	78597063	Ves3_ML	SINE/tRNA	-	HiC_scaffold_6	98526507	98526508	STRG.12692.1|NA	+	19928623
HiC_scaffold_8	61512840	61513413	region26943	HiC_scaffold_8	61513164	61513222	MIR3	SINE/MIR	+	HiC_scaffold_8	41606502	41606503	STRG.15668.1|NA	-	19906338
HiC_scaffold_8	61501014	61501404	region26942	HiC_scaffold_8	61500872	61501049	L1ME3	LINE/L1	+	HiC_scaffold_8	41606502	41606503	STRG.15668.1|NA	-	19894512
HiC_scaffold_8	61501014	61501404	region26942	HiC_scaffold_8	61501216	61501302	MLT1F2	LTR/ERVL-MaLR	-	HiC_scaffold_8	41606502	41606503	STRG.15668.1|NA	-	19894512
HiC_scaffold_8	61501014	61501404	region26942	HiC_scaffold_8	61501316	61501429	MLT1F2	LTR/ERVL-MaLR	-	HiC_scaffold_8	41606502	41606503	STRG.15668.1|NA	-	19894512
HiC_scaffold_6	78633451	78634259	region24549	HiC_scaffold_6	78634173	78634251	MamSINE1	SINE/tRNA-RTE	-	HiC_scaffold_6	98526507	98526508	STRG.12692.1|NA	+	19892249
HiC_scaffold_6	78647369	78647806	region24550	HiC_scaffold_6	78647583	78647648	Ves4_ML	SINE/tRNA	+	HiC_scaffold_6	98526507	98526508	STRG.12692.1|NA	+	19878702
HiC_scaffold_6	78647369	78647806	region24550	HiC_scaffold_6	78647802	78647880	Ves4_ML	SINE/tRNA	+	HiC_scaffold_6	98526507	98526508	STRG.12692.1|NA	+	19878702
HiC_scaffold_21	83771465	83771748	region18328	HiC_scaffold_21	83771508	83771645	MIR1_Amn	SINE/MIR	+	HiC_scaffold_21	103643806	103643807	STRG.47762.1|UBP18_HUMAN	+	19872059
HiC_scaffold_21	83771465	83771748	region18328	HiC_scaffold_21	83771649	83772419	Tigger18a	DNA/TcMar-Tigger	-	HiC_scaffold_21	103643806	103643807	STRG.47762.1|UBP18_HUMAN	+	19872059
HiC_scaffold_21	83776096	83776775	region18329	HiC_scaffold_21	83776105	83776216	L2a	LINE/L2	+	HiC_scaffold_21	103643806	103643807	STRG.47762.1|UBP18_HUMAN	+	19867032
HiC_scaffold_16	46238145	46238842	region10429	HiC_scaffold_16	46238599	46238710	MIR3	SINE/MIR	+	HiC_scaffold_16	26386077	26386078	STRG.34773.1|NA	-	19852068
HiC_scaffold_9	33320770	33321078	region27878	HiC_scaffold_9	33320621	33321380	MER21C	LTR/ERVL	-	HiC_scaffold_9	53160504	53160505	STRG.19340.1|ERAP1_HUMAN	+	19839427
HiC_scaffold_6	78691374	78691641	region24551	HiC_scaffold_6	78691249	78693077	HAL1-1B_ML	LINE/L1	+	HiC_scaffold_6	98526507	98526508	STRG.12692.1|NA	+	19834867
HiC_scaffold_16	46218752	46219259	region10428	HiC_scaffold_16	46218568	46218955	L1MEd	LINE/L1	-	HiC_scaffold_16	26386077	26386078	STRG.34773.1|NA	-	19832675
HiC_scaffold_16	46218752	46219259	region10428	HiC_scaffold_16	46218956	46219171	Ves4_ML	SINE/tRNA	+	HiC_scaffold_16	26386077	26386078	STRG.34773.1|NA	-	19832675
HiC_scaffold_16	46218752	46219259	region10428	HiC_scaffold_16	46219211	46219488	L1MEd	LINE/L1	-	HiC_scaffold_16	26386077	26386078	STRG.34773.1|NA	-	19832675
HiC_scaffold_21	79883739	79884156	region18294	HiC_scaffold_21	79883912	79883991	LTR79	LTR/ERVL	+	HiC_scaffold_21	60071171	60071172	STRG.44351.1|NA	-	19812568
HiC_scaffold_21	83833227	83834343	region18331	HiC_scaffold_21	83833850	83834011	LTR91	LTR	-	HiC_scaffold_21	103643806	103643807	STRG.47762.1|UBP18_HUMAN	+	19809464
HiC_scaffold_21	83833227	83834343	region18331	HiC_scaffold_21	83834220	83834425	MIRb	SINE/MIR	-	HiC_scaffold_21	103643806	103643807	STRG.47762.1|UBP18_HUMAN	+	19809464
HiC_scaffold_16	46165397	46165912	region10427	HiC_scaffold_16	46165907	46166031	L2a	LINE/L2	-	HiC_scaffold_16	26386077	26386078	STRG.34773.1|NA	-	19779320
HiC_scaffold_16	46162367	46162971	region10426	HiC_scaffold_16	46162191	46162562	Tigger7	DNA/TcMar-Tigger	-	HiC_scaffold_16	26386077	26386078	STRG.34773.1|NA	-	19776290
HiC_scaffold_16	46162367	46162971	region10426	HiC_scaffold_16	46162673	46163054	L1-2a_EF	LINE/L1	-	HiC_scaffold_16	26386077	26386078	STRG.34773.1|NA	-	19776290
HiC_scaffold_9	33407614	33407874	region27879	HiC_scaffold_9	33407519	33407789	ERV3-16A3_LTR	LTR/ERVL	+	HiC_scaffold_9	53160504	53160505	STRG.19340.1|ERAP1_HUMAN	+	19752631
HiC_scaffold_9	33407614	33407874	region27879	HiC_scaffold_9	33407871	33408085	MLT1A0	LTR/ERVL-MaLR	+	HiC_scaffold_9	53160504	53160505	STRG.19340.1|ERAP1_HUMAN	+	19752631
HiC_scaffold_6	78776538	78777816	region24553	HiC_scaffold_6	78776499	78776720	Ves	SINE/tRNA	-	HiC_scaffold_6	98526507	98526508	STRG.12692.1|NA	+	19748692
HiC_scaffold_21	83905539	83905898	region18332	HiC_scaffold_21	83905484	83909026	L1MAB2_ML	LINE/L1	-	HiC_scaffold_21	103643806	103643807	STRG.47762.1|UBP18_HUMAN	+	19737909
HiC_scaffold_21	83919011	83919324	region18333	HiC_scaffold_21	83919130	83919349	L3	LINE/CR1	-	HiC_scaffold_21	103643806	103643807	STRG.47762.1|UBP18_HUMAN	+	19724483
HiC_scaffold_9	33447464	33447724	region27880	HiC_scaffold_9	33447362	33447653	MLT1H2	LTR/ERVL-MaLR	-	HiC_scaffold_9	53160504	53160505	STRG.19340.1|ERAP1_HUMAN	+	19712781
HiC_scaffold_9	33447464	33447724	region27880	HiC_scaffold_9	33447654	33447846	Ves3_ML	SINE/tRNA	+	HiC_scaffold_9	53160504	53160505	STRG.19340.1|ERAP1_HUMAN	+	19712781
HiC_scaffold_16	46067732	46068450	region10424	HiC_scaffold_16	46068435	46068622	MIR	SINE/MIR	-	HiC_scaffold_16	26386077	26386078	STRG.34773.1|NA	-	19681655
HiC_scaffold_8	61276086	61276982	region26940	HiC_scaffold_8	61275634	61276103	L2b	LINE/L2	+	HiC_scaffold_8	41606502	41606503	STRG.15668.1|NA	-	19669584
HiC_scaffold_21	84023663	84024390	region18335	HiC_scaffold_21	84024058	84024354	MER33	DNA/hAT-Charlie	-	HiC_scaffold_21	103643806	103643807	STRG.47762.1|UBP18_HUMAN	+	19619417
HiC_scaffold_21	84023663	84024390	region18335	HiC_scaffold_21	84024380	84024424	Ves2B_ML	SINE/tRNA	+	HiC_scaffold_21	103643806	103643807	STRG.47762.1|UBP18_HUMAN	+	19619417
HiC_scaffold_22	124974717	124975343	region21266	HiC_scaffold_22	124974524	124975142	LTR24A_ML	LTR/ERV1	+	HiC_scaffold_22	105450801	105450802	STRG.52240.1|PML_HUMAN	-	19523916
HiC_scaffold_22	124974717	124975343	region21266	HiC_scaffold_22	124975143	124975233	L1MC4a	LINE/L1	-	HiC_scaffold_22	105450801	105450802	STRG.52240.1|PML_HUMAN	-	19523916
HiC_scaffold_22	124974717	124975343	region21266	HiC_scaffold_22	124975281	124975577	L1MC4a	LINE/L1	-	HiC_scaffold_22	105450801	105450802	STRG.52240.1|PML_HUMAN	-	19523916
HiC_scaffold_8	61114803	61115480	region26938	HiC_scaffold_8	61114624	61114894	rnd-1_family-431	Unknown	-	HiC_scaffold_8	41606502	41606503	STRG.15668.1|NA	-	19508301
HiC_scaffold_8	61114803	61115480	region26938	HiC_scaffold_8	61115028	61115196	MER5A	DNA/hAT-Charlie	-	HiC_scaffold_8	41606502	41606503	STRG.15668.1|NA	-	19508301
HiC_scaffold_21	79563401	79563693	region18292	HiC_scaffold_21	79563263	79563688	L1MC1	LINE/L1	-	HiC_scaffold_21	60071171	60071172	STRG.44351.1|NA	-	19492230
HiC_scaffold_22	124932682	124933030	region21265	HiC_scaffold_22	124932593	124932815	nhAT5b_ML	DNA/hAT-Charlie	+	HiC_scaffold_22	105450801	105450802	STRG.52240.1|PML_HUMAN	-	19481881
HiC_scaffold_22	124932682	124933030	region21265	HiC_scaffold_22	124932816	124933032	rnd-5_family-299	LINE/L1	-	HiC_scaffold_22	105450801	105450802	STRG.52240.1|PML_HUMAN	-	19481881
HiC_scaffold_21	79525174	79525616	region18291	HiC_scaffold_21	79522430	79527502	L1-1a_EF	LINE/L1	-	HiC_scaffold_21	60071171	60071172	STRG.44351.1|NA	-	19454003
HiC_scaffold_8	60936749	60937266	region26937	HiC_scaffold_8	60936892	60937048	L2a	LINE/L2	+	HiC_scaffold_8	41606502	41606503	STRG.15668.1|NA	-	19330247
HiC_scaffold_8	60936749	60937266	region26937	HiC_scaffold_8	60937149	60937443	L2a	LINE/L2	-	HiC_scaffold_8	41606502	41606503	STRG.15668.1|NA	-	19330247
HiC_scaffold_21	79392472	79393322	region18290	HiC_scaffold_21	79392548	79392859	L2	LINE/L2	+	HiC_scaffold_21	60071171	60071172	STRG.44351.1|NA	-	19321301
HiC_scaffold_22	124760128	124760824	region21262	HiC_scaffold_22	124760571	124760640	L2b	LINE/L2	+	HiC_scaffold_22	105450801	105450802	STRG.52240.1|PML_HUMAN	-	19309327
HiC_scaffold_8	60899462	60900054	region26936	HiC_scaffold_8	60899439	60899573	MIRb	SINE/MIR	+	HiC_scaffold_8	41606502	41606503	STRG.15668.1|NA	-	19292960
HiC_scaffold_8	60899462	60900054	region26936	HiC_scaffold_8	60899799	60899996	MIRb	SINE/MIR	-	HiC_scaffold_8	41606502	41606503	STRG.15668.1|NA	-	19292960
HiC_scaffold_21	84350899	84351999	region18339	HiC_scaffold_21	84350976	84351050	MIRc	SINE/MIR	-	HiC_scaffold_21	103643806	103643807	STRG.47762.1|UBP18_HUMAN	+	19291808
HiC_scaffold_21	84350899	84351999	region18339	HiC_scaffold_21	84351740	84351973	L1ME3A	LINE/L1	+	HiC_scaffold_21	103643806	103643807	STRG.47762.1|UBP18_HUMAN	+	19291808
HiC_scaffold_16	45643187	45643449	region10419	HiC_scaffold_16	45643121	45643205	MIR3	SINE/MIR	+	HiC_scaffold_16	26386077	26386078	STRG.34773.1|NA	-	19257110
HiC_scaffold_6	79269856	79270608	region24556	HiC_scaffold_6	79267608	79270012	L1-4_PVa	LINE/L1	-	HiC_scaffold_6	98526507	98526508	STRG.12692.1|NA	+	19255900
HiC_scaffold_6	79269856	79270608	region24556	HiC_scaffold_6	79270022	79270076	nMariner-10_EF	DNA/TcMar-Tigger	+	HiC_scaffold_6	98526507	98526508	STRG.12692.1|NA	+	19255900
HiC_scaffold_6	79269856	79270608	region24556	HiC_scaffold_6	79270107	79270274	nMariner-10_EF	DNA/TcMar-Tigger	+	HiC_scaffold_6	98526507	98526508	STRG.12692.1|NA	+	19255900
HiC_scaffold_6	79269856	79270608	region24556	HiC_scaffold_6	79270271	79270359	nMariner-10_EF	DNA/TcMar-Tigger	+	HiC_scaffold_6	98526507	98526508	STRG.12692.1|NA	+	19255900
HiC_scaffold_6	79269856	79270608	region24556	HiC_scaffold_6	79270363	79270760	L1-4_PVa	LINE/L1	-	HiC_scaffold_6	98526507	98526508	STRG.12692.1|NA	+	19255900
HiC_scaffold_21	84394889	84395456	region18340	HiC_scaffold_21	84394784	84395322	L4_C_Mam	LINE/RTE-X	+	HiC_scaffold_21	103643806	103643807	STRG.47762.1|UBP18_HUMAN	+	19248351
HiC_scaffold_21	84404641	84405201	region18341	HiC_scaffold_21	84404527	84404702	L1ME3	LINE/L1	-	HiC_scaffold_21	103643806	103643807	STRG.47762.1|UBP18_HUMAN	+	19238606
HiC_scaffold_21	84404641	84405201	region18341	HiC_scaffold_21	84404707	84404981	MLT1A0	LTR/ERVL-MaLR	+	HiC_scaffold_21	103643806	103643807	STRG.47762.1|UBP18_HUMAN	+	19238606
HiC_scaffold_21	84404641	84405201	region18341	HiC_scaffold_21	84405040	84405199	L1ME3B	LINE/L1	+	HiC_scaffold_21	103643806	103643807	STRG.47762.1|UBP18_HUMAN	+	19238606
HiC_scaffold_21	84404641	84405201	region18341	HiC_scaffold_21	84405200	84405418	Ves	SINE/tRNA	-	HiC_scaffold_21	103643806	103643807	STRG.47762.1|UBP18_HUMAN	+	19238606
HiC_scaffold_21	176366135	176366641	region19120	HiC_scaffold_21	176366225	176366537	LTR9B_EC	LTR/ERVL	+	HiC_scaffold_21	195600694	195600695	STRG.49091.1|NA	+	19234054
HiC_scaffold_21	176366135	176366641	region19120	HiC_scaffold_21	176366542	176366703	L1MC1	LINE/L1	+	HiC_scaffold_21	195600694	195600695	STRG.49091.1|NA	+	19234054
HiC_scaffold_21	167069106	167069815	region19045	HiC_scaffold_21	167069746	167070001	rnd-5_family-2766	DNA/hAT-Charlie	+	HiC_scaffold_21	147875405	147875406	STRG.47184.1|NA	+	19193701
HiC_scaffold_6	79352039	79352325	region24557	HiC_scaffold_6	79351783	79352545	ltr-1_family-103	LTR/Unknown	-	HiC_scaffold_6	98526507	98526508	STRG.12692.1|NA	+	19174183
HiC_scaffold_6	52710675	52710935	region24439	HiC_scaffold_6	52710689	52710768	ltr-1_family-102	LTR/Unknown	-	HiC_scaffold_6	33536539	33536540	STRG.12049.1|AMER1_HUMAN	-	19174136
HiC_scaffold_6	52710675	52710935	region24439	HiC_scaffold_6	52710824	52710901	ltr-1_family-102	LTR/Unknown	-	HiC_scaffold_6	33536539	33536540	STRG.12049.1|AMER1_HUMAN	-	19174136
HiC_scaffold_6	52710675	52710935	region24439	HiC_scaffold_6	52710900	52711123	ltr-1_family-102	LTR/Unknown	-	HiC_scaffold_6	33536539	33536540	STRG.12049.1|AMER1_HUMAN	-	19174136
HiC_scaffold_21	79181884	79182123	region18286	HiC_scaffold_21	79181794	79182092	L2a	LINE/L2	-	HiC_scaffold_21	60071171	60071172	STRG.44351.1|NA	-	19110713
HiC_scaffold_21	166983427	166984239	region19043	HiC_scaffold_21	166984165	166984297	MER5A1	DNA/hAT-Charlie	-	HiC_scaffold_21	147875405	147875406	STRG.47184.1|NA	+	19108022
HiC_scaffold_8	60699582	60700164	region26929	HiC_scaffold_8	60699565	60699693	MER131	DNA	-	HiC_scaffold_8	41606502	41606503	STRG.15668.1|NA	-	19093080
HiC_scaffold_8	60699582	60700164	region26929	HiC_scaffold_8	60699905	60700117	MIRb	SINE/MIR	+	HiC_scaffold_8	41606502	41606503	STRG.15668.1|NA	-	19093080
HiC_scaffold_8	60687644	60688109	region26928	HiC_scaffold_8	60687817	60687988	MER5B	DNA/hAT-Charlie	-	HiC_scaffold_8	41606502	41606503	STRG.15668.1|NA	-	19081142
HiC_scaffold_22	127015996	127016874	region21282	HiC_scaffold_22	127015797	127016408	L1-4_PVa	LINE/L1	-	HiC_scaffold_22	146059593	146059594	STRG.52918.1|I15RA_HUMAN	-	19042720
HiC_scaffold_21	79113757	79114017	region18284	HiC_scaffold_21	79113767	79113952	MIR	SINE/MIR	+	HiC_scaffold_21	60071171	60071172	STRG.44351.1|NA	-	19042586
HiC_scaffold_22	124473896	124474606	region21256	HiC_scaffold_22	124474042	124474272	MIRb	SINE/MIR	-	HiC_scaffold_22	105450801	105450802	STRG.52240.1|PML_HUMAN	-	19023095
HiC_scaffold_9	109472648	109472950	region29023	HiC_scaffold_9	109472709	109472782	Ves2B_ML	SINE/tRNA	-	HiC_scaffold_9	90452627	90452628	STRG.20118.1|SOCS1_HUMAN	+	19020021
HiC_scaffold_9	109472648	109472950	region29023	HiC_scaffold_9	109472826	109472994	Ves2B_ML	SINE/tRNA	-	HiC_scaffold_9	90452627	90452628	STRG.20118.1|SOCS1_HUMAN	+	19020021
HiC_scaffold_21	79084211	79084501	region18283	HiC_scaffold_21	79084208	79084640	ERV1-9N-I_ML	LTR/ERV1	-	HiC_scaffold_21	60071171	60071172	STRG.44351.1|NA	-	19013040
HiC_scaffold_22	127073909	127074356	region21283	HiC_scaffold_22	127073811	127074032	MER91A	DNA/hAT-Tip100	+	HiC_scaffold_22	146059593	146059594	STRG.52918.1|I15RA_HUMAN	-	18985238
HiC_scaffold_8	60542296	60543210	region26924	HiC_scaffold_8	60542225	60542347	L3b	LINE/CR1	+	HiC_scaffold_8	41606502	41606503	STRG.15668.1|NA	-	18935794
HiC_scaffold_8	60542296	60543210	region26924	HiC_scaffold_8	60542680	60542776	MER103C	DNA/hAT-Charlie	+	HiC_scaffold_8	41606502	41606503	STRG.15668.1|NA	-	18935794
HiC_scaffold_21	84707760	84708020	region18344	HiC_scaffold_21	84707911	84708074	MER5B	DNA/hAT-Charlie	+	HiC_scaffold_21	103643806	103643807	STRG.47762.1|UBP18_HUMAN	+	18935787
HiC_scaffold_8	60524567	60525232	region26922	HiC_scaffold_8	60524495	60524598	MER5A	DNA/hAT-Charlie	-	HiC_scaffold_8	41606502	41606503	STRG.15668.1|NA	-	18918065
HiC_scaffold_21	78988236	78988835	region18282	HiC_scaffold_21	78988821	78989034	Ves2B_ML	SINE/tRNA	-	HiC_scaffold_21	60071171	60071172	STRG.44351.1|NA	-	18917065
HiC_scaffold_21	78960926	78961422	region18280	HiC_scaffold_21	78960756	78960947	MIRb	SINE/MIR	-	HiC_scaffold_21	60071171	60071172	STRG.44351.1|NA	-	18889755
HiC_scaffold_9	34273878	34274174	region27885	HiC_scaffold_9	34273738	34273973	Ves2_ML	SINE/tRNA	-	HiC_scaffold_9	53160504	53160505	STRG.19340.1|ERAP1_HUMAN	+	18886331
HiC_scaffold_21	78949059	78949922	region18278	HiC_scaffold_21	78949895	78950006	MLT1J	LTR/ERVL-MaLR	+	HiC_scaffold_21	60071171	60071172	STRG.44351.1|NA	-	18877888
HiC_scaffold_22	127210347	127210607	region21285	HiC_scaffold_22	127210453	127210579	LTR16C	LTR/ERVL	+	HiC_scaffold_22	146059593	146059594	STRG.52918.1|I15RA_HUMAN	-	18848987
HiC_scaffold_8	60451983	60452259	region26918	HiC_scaffold_8	60452105	60452315	Tigger19b	DNA/TcMar-Tigger	+	HiC_scaffold_8	41606502	41606503	STRG.15668.1|NA	-	18845481
HiC_scaffold_8	60440339	60441838	region26917	HiC_scaffold_8	60440791	60440907	MamTip2b	DNA/hAT-Tip100	-	HiC_scaffold_8	41606502	41606503	STRG.15668.1|NA	-	18833837
HiC_scaffold_8	60435022	60435901	region26915	HiC_scaffold_8	60435532	60435693	MIRc	SINE/MIR	-	HiC_scaffold_8	41606502	41606503	STRG.15668.1|NA	-	18828520
HiC_scaffold_16	45209575	45210245	region10414	HiC_scaffold_16	45209529	45209618	L2c	LINE/L2	+	HiC_scaffold_16	26386077	26386078	STRG.34773.1|NA	-	18823498
HiC_scaffold_21	78886436	78887065	region18277	HiC_scaffold_21	78886242	78886622	nHeliBat1a_CRa	RC/Helitron	+	HiC_scaffold_21	60071171	60071172	STRG.44351.1|NA	-	18815265
HiC_scaffold_21	78886436	78887065	region18277	HiC_scaffold_21	78886623	78886822	MamGypsy2-I	LTR/Gypsy	+	HiC_scaffold_21	60071171	60071172	STRG.44351.1|NA	-	18815265
HiC_scaffold_9	109250355	109251218	region29021	HiC_scaffold_9	109250010	109250570	L1-2a_EF	LINE/L1	-	HiC_scaffold_9	90452627	90452628	STRG.20118.1|SOCS1_HUMAN	+	18797728
HiC_scaffold_9	109250355	109251218	region29021	HiC_scaffold_9	109250597	109250741	MIR	SINE/MIR	-	HiC_scaffold_9	90452627	90452628	STRG.20118.1|SOCS1_HUMAN	+	18797728
HiC_scaffold_9	34370391	34370877	region27886	HiC_scaffold_9	34370662	34370912	L2c	LINE/L2	+	HiC_scaffold_9	53160504	53160505	STRG.19340.1|ERAP1_HUMAN	+	18789628
HiC_scaffold_9	34393930	34394232	region27887	HiC_scaffold_9	34393369	34394112	L1MEi	LINE/L1	-	HiC_scaffold_9	53160504	53160505	STRG.19340.1|ERAP1_HUMAN	+	18766273
HiC_scaffold_9	34419604	34419988	region27888	HiC_scaffold_9	34419228	34420022	L2	LINE/L2	-	HiC_scaffold_9	53160504	53160505	STRG.19340.1|ERAP1_HUMAN	+	18740517
HiC_scaffold_21	176884553	176885124	region19129	HiC_scaffold_21	176885122	176885164	L3_Mars	LINE/CR1	-	HiC_scaffold_21	195600694	195600695	STRG.49091.1|NA	+	18715571
HiC_scaffold_21	84943644	84944418	region18346	HiC_scaffold_21	84943461	84943647	MIRb	SINE/MIR	+	HiC_scaffold_21	103643806	103643807	STRG.47762.1|UBP18_HUMAN	+	18699389
HiC_scaffold_21	84943644	84944418	region18346	HiC_scaffold_21	84944123	84944242	MIR	SINE/MIR	-	HiC_scaffold_21	103643806	103643807	STRG.47762.1|UBP18_HUMAN	+	18699389
HiC_scaffold_16	45071170	45071877	region10412	HiC_scaffold_16	45071179	45071440	L2a	LINE/L2	+	HiC_scaffold_16	26386077	26386078	STRG.34773.1|NA	-	18685093
HiC_scaffold_16	45071170	45071877	region10412	HiC_scaffold_16	45071722	45072158	L1ME3F	LINE/L1	-	HiC_scaffold_16	26386077	26386078	STRG.34773.1|NA	-	18685093
HiC_scaffold_6	52197429	52197689	region24438	HiC_scaffold_6	52196318	52201822	L1-4a_EF	LINE/L1	-	HiC_scaffold_6	33536539	33536540	STRG.12049.1|AMER1_HUMAN	-	18660890
HiC_scaffold_16	45032575	45032929	region10411	HiC_scaffold_16	45032673	45033223	L1MB5	LINE/L1	-	HiC_scaffold_16	26386077	26386078	STRG.34773.1|NA	-	18646498
HiC_scaffold_8	60240011	60241495	region26911	HiC_scaffold_8	60239804	60240014	nhAT4a_ML	DNA/hAT-Charlie	-	HiC_scaffold_8	41606502	41606503	STRG.15668.1|NA	-	18633509
HiC_scaffold_16	45010241	45010865	region10410	HiC_scaffold_16	45010060	45010387	L1M5	LINE/L1	+	HiC_scaffold_16	26386077	26386078	STRG.34773.1|NA	-	18624164
HiC_scaffold_16	45010241	45010865	region10410	HiC_scaffold_16	45010501	45010986	MER74A	LTR/ERVL	+	HiC_scaffold_16	26386077	26386078	STRG.34773.1|NA	-	18624164
HiC_scaffold_9	34542292	34542952	region27891	HiC_scaffold_9	34542872	34542948	MADE2	DNA/TcMar-Mariner	-	HiC_scaffold_9	53160504	53160505	STRG.19340.1|ERAP1_HUMAN	+	18617553
HiC_scaffold_8	60217495	60217818	region26910	HiC_scaffold_8	60217504	60217752	L1MD2	LINE/L1	-	HiC_scaffold_8	41606502	41606503	STRG.15668.1|NA	-	18610993
HiC_scaffold_8	60217495	60217818	region26910	HiC_scaffold_8	60217769	60220100	HAL1-1A_ML	LINE/L1	+	HiC_scaffold_8	41606502	41606503	STRG.15668.1|NA	-	18610993
HiC_scaffold_8	60210845	60211566	region26909	HiC_scaffold_8	60211472	60211724	HAL1-2_ML	LINE/L1	+	HiC_scaffold_8	41606502	41606503	STRG.15668.1|NA	-	18604343
HiC_scaffold_16	44973478	44973996	region10409	HiC_scaffold_16	44973829	44973988	MIR	SINE/MIR	+	HiC_scaffold_16	26386077	26386078	STRG.34773.1|NA	-	18587401
HiC_scaffold_21	78640389	78641072	region18271	HiC_scaffold_21	78640922	78641056	L2a	LINE/L2	-	HiC_scaffold_21	60071171	60071172	STRG.44351.1|NA	-	18569218
HiC_scaffold_21	78640389	78641072	region18271	HiC_scaffold_21	78641057	78641201	MLT1A	LTR/ERVL-MaLR	-	HiC_scaffold_21	60071171	60071172	STRG.44351.1|NA	-	18569218
HiC_scaffold_22	127496418	127496811	region21287	HiC_scaffold_22	127496353	127496518	MIRb	SINE/MIR	-	HiC_scaffold_22	146059593	146059594	STRG.52918.1|I15RA_HUMAN	-	18562783
HiC_scaffold_16	44934855	44935465	region10408	HiC_scaffold_16	44935074	44935241	MIRb	SINE/MIR	+	HiC_scaffold_16	26386077	26386078	STRG.34773.1|NA	-	18548778
HiC_scaffold_16	44934855	44935465	region10408	HiC_scaffold_16	44935196	44935411	MIR	SINE/MIR	-	HiC_scaffold_16	26386077	26386078	STRG.34773.1|NA	-	18548778
HiC_scaffold_9	34636413	34637158	region27892	HiC_scaffold_9	34636290	34636885	L1ME4b	LINE/L1	+	HiC_scaffold_9	53160504	53160505	STRG.19340.1|ERAP1_HUMAN	+	18523347
HiC_scaffold_9	34636413	34637158	region27892	HiC_scaffold_9	34636921	34637182	LTR78	LTR/ERV1	-	HiC_scaffold_9	53160504	53160505	STRG.19340.1|ERAP1_HUMAN	+	18523347
HiC_scaffold_21	85123909	85124204	region18348	HiC_scaffold_21	85123965	85124131	MIR	SINE/MIR	-	HiC_scaffold_21	103643806	103643807	STRG.47762.1|UBP18_HUMAN	+	18519603
HiC_scaffold_21	85123909	85124204	region18348	HiC_scaffold_21	85124136	85124849	L2	LINE/L2	+	HiC_scaffold_21	103643806	103643807	STRG.47762.1|UBP18_HUMAN	+	18519603
HiC_scaffold_6	80010877	80011158	region24558	HiC_scaffold_6	80010528	80011004	HAL1-1A_ML	LINE/L1	+	HiC_scaffold_6	98526507	98526508	STRG.12692.1|NA	+	18515350
HiC_scaffold_6	80010877	80011158	region24558	HiC_scaffold_6	80011047	80011359	HAL1-1A_ML	LINE/L1	+	HiC_scaffold_6	98526507	98526508	STRG.12692.1|NA	+	18515350
HiC_scaffold_6	80011937	80012800	region24559	HiC_scaffold_6	80011756	80011993	rnd-1_family-202	Unknown	-	HiC_scaffold_6	98526507	98526508	STRG.12692.1|NA	+	18513708
HiC_scaffold_6	80011937	80012800	region24559	HiC_scaffold_6	80011995	80012981	rnd-6_family-2648	Unknown	+	HiC_scaffold_6	98526507	98526508	STRG.12692.1|NA	+	18513708
HiC_scaffold_8	60116632	60117600	region26907	HiC_scaffold_8	60117514	60117613	HAL1-3_ML	LINE/L1	+	HiC_scaffold_8	41606502	41606503	STRG.15668.1|NA	-	18510130
HiC_scaffold_8	60108894	60109405	region26906	HiC_scaffold_8	60108817	60108946	MIRc	SINE/MIR	-	HiC_scaffold_8	41606502	41606503	STRG.15668.1|NA	-	18502392
HiC_scaffold_8	60108894	60109405	region26906	HiC_scaffold_8	60108952	60109054	Plat_L3	LINE/CR1	+	HiC_scaffold_8	41606502	41606503	STRG.15668.1|NA	-	18502392
HiC_scaffold_8	60108894	60109405	region26906	HiC_scaffold_8	60109064	60109304	L2d2	LINE/L2	+	HiC_scaffold_8	41606502	41606503	STRG.15668.1|NA	-	18502392
HiC_scaffold_8	60108894	60109405	region26906	HiC_scaffold_8	60109367	60109544	rnd-6_family-1839	LINE/L2	+	HiC_scaffold_8	41606502	41606503	STRG.15668.1|NA	-	18502392
HiC_scaffold_21	85161393	85162453	region18349	HiC_scaffold_21	85161221	85161408	Arthur1	DNA/hAT-Tip100	-	HiC_scaffold_21	103643806	103643807	STRG.47762.1|UBP18_HUMAN	+	18481354
HiC_scaffold_21	85161393	85162453	region18349	HiC_scaffold_21	85161408	85162157	Arthur1	DNA/hAT-Tip100	-	HiC_scaffold_21	103643806	103643807	STRG.47762.1|UBP18_HUMAN	+	18481354
HiC_scaffold_21	166354327	166354587	region19042	HiC_scaffold_21	166354436	166354582	L1M3c	LINE/L1	+	HiC_scaffold_21	147875405	147875406	STRG.47184.1|NA	+	18478922
HiC_scaffold_8	60081820	60082096	region26905	HiC_scaffold_8	60081404	60081988	ltr-1_family-103	LTR/Unknown	+	HiC_scaffold_8	41606502	41606503	STRG.15668.1|NA	-	18475318
HiC_scaffold_8	60081820	60082096	region26905	HiC_scaffold_8	60081989	60082112	nHeliBat1a_CRa	RC/Helitron	+	HiC_scaffold_8	41606502	41606503	STRG.15668.1|NA	-	18475318
HiC_scaffold_21	85168330	85168713	region18350	HiC_scaffold_21	85168164	85168552	L2	LINE/L2	-	HiC_scaffold_21	103643806	103643807	STRG.47762.1|UBP18_HUMAN	+	18475094
HiC_scaffold_8	60058778	60059017	region26904	HiC_scaffold_8	60058661	60059174	MER76	LTR/ERVL	-	HiC_scaffold_8	41606502	41606503	STRG.15668.1|NA	-	18452276
HiC_scaffold_21	177150355	177150660	region19131	HiC_scaffold_21	177150328	177150687	L1ME1	LINE/L1	+	HiC_scaffold_21	195600694	195600695	STRG.49091.1|NA	+	18450035
HiC_scaffold_16	44823859	44824144	region10405	HiC_scaffold_16	44823928	44824293	L2c	LINE/L2	+	HiC_scaffold_16	26386077	26386078	STRG.34773.1|NA	-	18437782
HiC_scaffold_21	85206013	85206273	region18351	HiC_scaffold_21	85206211	85206297	L2d	LINE/L2	+	HiC_scaffold_21	103643806	103643807	STRG.47762.1|UBP18_HUMAN	+	18437534
HiC_scaffold_21	78506386	78506649	region18270	HiC_scaffold_21	78506460	78506495	nHeliBat1a_Psu	RC/Helitron	-	HiC_scaffold_21	60071171	60071172	STRG.44351.1|NA	-	18435215
HiC_scaffold_21	78506386	78506649	region18270	HiC_scaffold_21	78506496	78506596	ltr-1_family-4	LINE/L1	-	HiC_scaffold_21	60071171	60071172	STRG.44351.1|NA	-	18435215
HiC_scaffold_8	60036392	60036759	region26903	HiC_scaffold_8	60036248	60036461	Ves	SINE/tRNA	+	HiC_scaffold_8	41606502	41606503	STRG.15668.1|NA	-	18429890
HiC_scaffold_8	60036392	60036759	region26903	HiC_scaffold_8	60036511	60036598	L1MB7	LINE/L1	+	HiC_scaffold_8	41606502	41606503	STRG.15668.1|NA	-	18429890
HiC_scaffold_21	166256628	166257497	region19040	HiC_scaffold_21	166256733	166256848	L1MC1	LINE/L1	+	HiC_scaffold_21	147875405	147875406	STRG.47184.1|NA	+	18381223
HiC_scaffold_21	166256628	166257497	region19040	HiC_scaffold_21	166256904	166257078	MIRb	SINE/MIR	+	HiC_scaffold_21	147875405	147875406	STRG.47184.1|NA	+	18381223
HiC_scaffold_21	166256628	166257497	region19040	HiC_scaffold_21	166257377	166257534	L2	LINE/L2	-	HiC_scaffold_21	147875405	147875406	STRG.47184.1|NA	+	18381223
HiC_scaffold_22	123829840	123830106	region21250	HiC_scaffold_22	123829719	123830088	L3	LINE/CR1	+	HiC_scaffold_22	105450801	105450802	STRG.52240.1|PML_HUMAN	-	18379039
HiC_scaffold_9	34790561	34791738	region27895	HiC_scaffold_9	34790857	34790943	MIR1_Amn	SINE/MIR	+	HiC_scaffold_9	53160504	53160505	STRG.19340.1|ERAP1_HUMAN	+	18368767
HiC_scaffold_9	34790561	34791738	region27895	HiC_scaffold_9	34791512	34791578	Penelope1_Vert	LINE/Penelope	+	HiC_scaffold_9	53160504	53160505	STRG.19340.1|ERAP1_HUMAN	+	18368767
HiC_scaffold_9	34790561	34791738	region27895	HiC_scaffold_9	34791579	34791790	nhAT4a_ML	DNA/hAT-Charlie	+	HiC_scaffold_9	53160504	53160505	STRG.19340.1|ERAP1_HUMAN	+	18368767
HiC_scaffold_8	59963286	59964230	region26901	HiC_scaffold_8	59963740	59963858	L2a	LINE/L2	-	HiC_scaffold_8	41606502	41606503	STRG.15668.1|NA	-	18356784
HiC_scaffold_8	59963286	59964230	region26901	HiC_scaffold_8	59963867	59963998	MER5A	DNA/hAT-Charlie	-	HiC_scaffold_8	41606502	41606503	STRG.15668.1|NA	-	18356784
HiC_scaffold_21	85292460	85292938	region18353	HiC_scaffold_21	85292568	85292643	MamRTE1	LINE/RTE-BovB	-	HiC_scaffold_21	103643806	103643807	STRG.47762.1|UBP18_HUMAN	+	18350869
HiC_scaffold_21	85292460	85292938	region18353	HiC_scaffold_21	85292901	85293168	Tigger5	DNA/TcMar-Tigger	-	HiC_scaffold_21	103643806	103643807	STRG.47762.1|UBP18_HUMAN	+	18350869
HiC_scaffold_8	59955856	59956718	region26900	HiC_scaffold_8	59956531	59956596	L2a	LINE/L2	-	HiC_scaffold_8	41606502	41606503	STRG.15668.1|NA	-	18349354
HiC_scaffold_8	59955856	59956718	region26900	HiC_scaffold_8	59956651	59956839	Ves3_ML	SINE/tRNA	+	HiC_scaffold_8	41606502	41606503	STRG.15668.1|NA	-	18349354
HiC_scaffold_9	34821862	34822192	region27896	HiC_scaffold_9	34822083	34822142	L1MA9	LINE/L1	-	HiC_scaffold_9	53160504	53160505	STRG.19340.1|ERAP1_HUMAN	+	18338313
HiC_scaffold_9	34821862	34822192	region27896	HiC_scaffold_9	34822127	34822394	L1M5	LINE/L1	+	HiC_scaffold_9	53160504	53160505	STRG.19340.1|ERAP1_HUMAN	+	18338313
HiC_scaffold_16	44722820	44723207	region10404	HiC_scaffold_16	44722840	44723284	MLT1J2	LTR/ERVL-MaLR	-	HiC_scaffold_16	26386077	26386078	STRG.34773.1|NA	-	18336743
HiC_scaffold_21	85314115	85314570	region18354	HiC_scaffold_21	85314235	85314350	X7B_LINE	LINE/CR1	-	HiC_scaffold_21	103643806	103643807	STRG.47762.1|UBP18_HUMAN	+	18329237
HiC_scaffold_21	85314115	85314570	region18354	HiC_scaffold_21	85314498	85314536	CR1-3_Croc	LINE/CR1	+	HiC_scaffold_21	103643806	103643807	STRG.47762.1|UBP18_HUMAN	+	18329237
HiC_scaffold_6	51847098	51847456	region24437	HiC_scaffold_6	51847102	51847128	nHeliBat1a_LBo	RC/Helitron	-	HiC_scaffold_6	33536539	33536540	STRG.12049.1|AMER1_HUMAN	-	18310559
HiC_scaffold_6	51847098	51847456	region24437	HiC_scaffold_6	51847138	51847181	ltr-1_family-102	LTR/Unknown	-	HiC_scaffold_6	33536539	33536540	STRG.12049.1|AMER1_HUMAN	-	18310559
HiC_scaffold_6	51847098	51847456	region24437	HiC_scaffold_6	51847182	51847519	nHeliBat1a_LBo	RC/Helitron	-	HiC_scaffold_6	33536539	33536540	STRG.12049.1|AMER1_HUMAN	-	18310559
HiC_scaffold_8	59901433	59901847	region26898	HiC_scaffold_8	59901545	59901680	MIR3	SINE/MIR	-	HiC_scaffold_8	41606502	41606503	STRG.15668.1|NA	-	18294931
HiC_scaffold_21	177307166	177307969	region19132	HiC_scaffold_21	177307195	177307438	L2a	LINE/L2	-	HiC_scaffold_21	195600694	195600695	STRG.49091.1|NA	+	18292726
HiC_scaffold_21	177307166	177307969	region19132	HiC_scaffold_21	177307449	177307600	rnd-6_family-223	LTR/ERVL	-	HiC_scaffold_21	195600694	195600695	STRG.49091.1|NA	+	18292726
HiC_scaffold_21	177307166	177307969	region19132	HiC_scaffold_21	177307726	177307902	LTR67B	LTR/ERVL	-	HiC_scaffold_21	195600694	195600695	STRG.49091.1|NA	+	18292726
HiC_scaffold_21	177307166	177307969	region19132	HiC_scaffold_21	177307903	177308180	L2a	LINE/L2	-	HiC_scaffold_21	195600694	195600695	STRG.49091.1|NA	+	18292726
HiC_scaffold_9	34869709	34870134	region27897	HiC_scaffold_9	34869580	34869776	L1-2a_EF	LINE/L1	-	HiC_scaffold_9	53160504	53160505	STRG.19340.1|ERAP1_HUMAN	+	18290371
HiC_scaffold_9	34869709	34870134	region27897	HiC_scaffold_9	34869826	34870255	LTR33B	LTR/ERVL	-	HiC_scaffold_9	53160504	53160505	STRG.19340.1|ERAP1_HUMAN	+	18290371
HiC_scaffold_22	127769745	127770983	region21288	HiC_scaffold_22	127770072	127770267	MIRc	SINE/MIR	-	HiC_scaffold_22	146059593	146059594	STRG.52918.1|I15RA_HUMAN	-	18288611
HiC_scaffold_22	127769745	127770983	region21288	HiC_scaffold_22	127770897	127771130	MLT1J	LTR/ERVL-MaLR	-	HiC_scaffold_22	146059593	146059594	STRG.52918.1|I15RA_HUMAN	-	18288611
HiC_scaffold_9	34872525	34873235	region27898	HiC_scaffold_9	34873200	34873321	MIR3	SINE/MIR	+	HiC_scaffold_9	53160504	53160505	STRG.19340.1|ERAP1_HUMAN	+	18287270
HiC_scaffold_21	85366311	85366638	region18355	HiC_scaffold_21	85366134	85366313	Ves2_ML	SINE/tRNA	-	HiC_scaffold_21	103643806	103643807	STRG.47762.1|UBP18_HUMAN	+	18277169
HiC_scaffold_21	85366311	85366638	region18355	HiC_scaffold_21	85366345	85366396	L2b	LINE/L2	-	HiC_scaffold_21	103643806	103643807	STRG.47762.1|UBP18_HUMAN	+	18277169
HiC_scaffold_21	85380147	85380407	region18356	HiC_scaffold_21	85380049	85380286	L3	LINE/CR1	+	HiC_scaffold_21	103643806	103643807	STRG.47762.1|UBP18_HUMAN	+	18263400
HiC_scaffold_21	85393925	85394299	region18357	HiC_scaffold_21	85393948	85394060	L2a	LINE/L2	-	HiC_scaffold_21	103643806	103643807	STRG.47762.1|UBP18_HUMAN	+	18249508
HiC_scaffold_21	85393925	85394299	region18357	HiC_scaffold_21	85394264	85394291	L1-4a_EF	LINE/L1	-	HiC_scaffold_21	103643806	103643807	STRG.47762.1|UBP18_HUMAN	+	18249508
HiC_scaffold_21	85393925	85394299	region18357	HiC_scaffold_21	85394292	85394501	L1-2a_EF	LINE/L1	+	HiC_scaffold_21	103643806	103643807	STRG.47762.1|UBP18_HUMAN	+	18249508
HiC_scaffold_21	166115204	166115514	region19037	HiC_scaffold_21	166115060	166115344	LTR67B	LTR/ERVL	-	HiC_scaffold_21	147875405	147875406	STRG.47184.1|NA	+	18239799
HiC_scaffold_9	34925700	34926131	region27901	HiC_scaffold_9	34925585	34925711	L2a	LINE/L2	+	HiC_scaffold_9	53160504	53160505	STRG.19340.1|ERAP1_HUMAN	+	18234374
HiC_scaffold_6	80296817	80297299	region24560	HiC_scaffold_6	80296808	80297486	L1-4_PVa	LINE/L1	+	HiC_scaffold_6	98526507	98526508	STRG.12692.1|NA	+	18229209
HiC_scaffold_8	59800909	59801426	region26894	HiC_scaffold_8	59800728	59800950	nhAT5b_ML	DNA/hAT-Charlie	-	HiC_scaffold_8	41606502	41606503	STRG.15668.1|NA	-	18194407
HiC_scaffold_22	192855746	192856080	region21956	HiC_scaffold_22	192855788	192855999	nhAT4a_ML	DNA/hAT-Charlie	-	HiC_scaffold_22	211023089	211023090	STRG.53964.1|NA	+	18167010
HiC_scaffold_8	59770277	59770720	region26892	HiC_scaffold_8	59770403	59770539	L3_Mars	LINE/CR1	+	HiC_scaffold_8	41606502	41606503	STRG.15668.1|NA	-	18163775
HiC_scaffold_8	59770277	59770720	region26892	HiC_scaffold_8	59770559	59770626	rnd-6_family-1197	LINE/L1	-	HiC_scaffold_8	41606502	41606503	STRG.15668.1|NA	-	18163775
HiC_scaffold_6	51685650	51686006	region24436	HiC_scaffold_6	51685937	51687531	HAL1-1A_ML	LINE/L1	-	HiC_scaffold_6	33536539	33536540	STRG.12049.1|AMER1_HUMAN	-	18149111
HiC_scaffold_16	44524354	44524635	region10401	HiC_scaffold_16	44524452	44524555	MIRb	SINE/MIR	-	HiC_scaffold_16	26386077	26386078	STRG.34773.1|NA	-	18138277
HiC_scaffold_16	44524354	44524635	region10401	HiC_scaffold_16	44524591	44524865	L2c	LINE/L2	-	HiC_scaffold_16	26386077	26386078	STRG.34773.1|NA	-	18138277
HiC_scaffold_8	59740386	59740746	region26891	HiC_scaffold_8	59740489	59740898	L1MB8	LINE/L1	+	HiC_scaffold_8	41606502	41606503	STRG.15668.1|NA	-	18133884
HiC_scaffold_9	108543103	108544248	region29019	HiC_scaffold_9	108543082	108543154	L2b	LINE/L2	+	HiC_scaffold_9	90452627	90452628	STRG.20118.1|SOCS1_HUMAN	+	18090476
HiC_scaffold_21	165922591	165922830	region19034	HiC_scaffold_21	165922570	165923527	rnd-5_family-481	DNA/TcMar-Tc2	-	HiC_scaffold_21	147875405	147875406	STRG.47184.1|NA	+	18047186
HiC_scaffold_8	59640633	59641048	region26890	HiC_scaffold_8	59640419	59640654	LTR39C_ML	LTR/ERV1	-	HiC_scaffold_8	41606502	41606503	STRG.15668.1|NA	-	18034131
HiC_scaffold_8	59640633	59641048	region26890	HiC_scaffold_8	59640655	59641100	LTR9C_ML	LTR/ERV1	-	HiC_scaffold_8	41606502	41606503	STRG.15668.1|NA	-	18034131
HiC_scaffold_8	59633942	59634409	region26889	HiC_scaffold_8	59634140	59634351	nhAT4a_ML	DNA/hAT-Charlie	-	HiC_scaffold_8	41606502	41606503	STRG.15668.1|NA	-	18027440
HiC_scaffold_4	114640	115824	region22992	HiC_scaffold_4	114366	114778	L1MD	LINE/L1	+	HiC_scaffold_4	18132266	18132267	STRG.10625.1|OAS1_HUMAN	+	18016443
HiC_scaffold_16	44400673	44401685	region10399	HiC_scaffold_16	44400590	44400681	MuRRS-int	LTR/ERV1	-	HiC_scaffold_16	26386077	26386078	STRG.34773.1|NA	-	18014596
HiC_scaffold_22	193015721	193015981	region21959	HiC_scaffold_22	193015507	193015787	MIRb	SINE/MIR	+	HiC_scaffold_22	211023089	211023090	STRG.53964.1|NA	+	18007109
HiC_scaffold_22	193015721	193015981	region21959	HiC_scaffold_22	193015805	193015907	L2c	LINE/L2	-	HiC_scaffold_22	211023089	211023090	STRG.53964.1|NA	+	18007109
HiC_scaffold_16	44383492	44383752	region10398	HiC_scaffold_16	44383386	44383705	nHeliBat1a_CRa	RC/Helitron	+	HiC_scaffold_16	26386077	26386078	STRG.34773.1|NA	-	17997415
HiC_scaffold_16	44383492	44383752	region10398	HiC_scaffold_16	44383706	44384436	L1MA9	LINE/L1	+	HiC_scaffold_16	26386077	26386078	STRG.34773.1|NA	-	17997415
HiC_scaffold_9	35167273	35167761	region27902	HiC_scaffold_9	35167266	35167378	L3	LINE/CR1	+	HiC_scaffold_9	53160504	53160505	STRG.19340.1|ERAP1_HUMAN	+	17992744
HiC_scaffold_9	35167273	35167761	region27902	HiC_scaffold_9	35167577	35167664	Arthur2	DNA/hAT-Tip100	+	HiC_scaffold_9	53160504	53160505	STRG.19340.1|ERAP1_HUMAN	+	17992744
HiC_scaffold_9	35179729	35179990	region27903	HiC_scaffold_9	35179543	35180365	L1MC3	LINE/L1	-	HiC_scaffold_9	53160504	53160505	STRG.19340.1|ERAP1_HUMAN	+	17980515
HiC_scaffold_21	177631788	177632279	region19140	HiC_scaffold_21	177632148	177632280	L1-1a_EF	LINE/L1	-	HiC_scaffold_21	195600694	195600695	STRG.49091.1|NA	+	17968416
HiC_scaffold_8	59563113	59563764	region26888	HiC_scaffold_8	59563113	59563611	L1MEa	LINE/L1	+	HiC_scaffold_8	41606502	41606503	STRG.15668.1|NA	-	17956611
HiC_scaffold_9	108387836	108388764	region29017	HiC_scaffold_9	108387713	108387944	rnd-5_family-2766	DNA/hAT-Charlie	-	HiC_scaffold_9	90452627	90452628	STRG.20118.1|SOCS1_HUMAN	+	17935209
HiC_scaffold_9	108387836	108388764	region29017	HiC_scaffold_9	108387945	108388150	Ves2B_ML	SINE/tRNA	+	HiC_scaffold_9	90452627	90452628	STRG.20118.1|SOCS1_HUMAN	+	17935209
HiC_scaffold_8	59537719	59538538	region26887	HiC_scaffold_8	59537630	59537802	rnd-5_family-1037	Unknown	-	HiC_scaffold_8	41606502	41606503	STRG.15668.1|NA	-	17931217
HiC_scaffold_22	193093429	193093767	region21960	HiC_scaffold_22	193093395	193093718	MamRep1527	LTR	-	HiC_scaffold_22	211023089	211023090	STRG.53964.1|NA	+	17929323
HiC_scaffold_22	193093429	193093767	region21960	HiC_scaffold_22	193093744	193094219	MamRep1527	LTR	-	HiC_scaffold_22	211023089	211023090	STRG.53964.1|NA	+	17929323
HiC_scaffold_21	77976956	77977216	region18266	HiC_scaffold_21	77977159	77977301	L2d	LINE/L2	+	HiC_scaffold_21	60071171	60071172	STRG.44351.1|NA	-	17905785
HiC_scaffold_8	59472272	59473029	region26885	HiC_scaffold_8	59472174	59472300	MIR1_Amn	SINE/MIR	-	HiC_scaffold_8	41606502	41606503	STRG.15668.1|NA	-	17865770
HiC_scaffold_8	59472272	59473029	region26885	HiC_scaffold_8	59472385	59472628	LTR86C	LTR/ERVL	-	HiC_scaffold_8	41606502	41606503	STRG.15668.1|NA	-	17865770
HiC_scaffold_8	59448930	59449194	region26884	HiC_scaffold_8	59448784	59448935	MIRb	SINE/MIR	-	HiC_scaffold_8	41606502	41606503	STRG.15668.1|NA	-	17842428
HiC_scaffold_22	123287424	123287936	region21248	HiC_scaffold_22	123287491	123287631	MIR3	SINE/MIR	+	HiC_scaffold_22	105450801	105450802	STRG.52240.1|PML_HUMAN	-	17836623
HiC_scaffold_21	177766128	177766394	region19141	HiC_scaffold_21	177766049	177766224	MamRep1879	DNA/hAT-Tip100	+	HiC_scaffold_21	195600694	195600695	STRG.49091.1|NA	+	17834301
HiC_scaffold_22	191931746	191932006	region21952	HiC_scaffold_22	191931350	191933107	L1-4a_EF	LINE/L1	-	HiC_scaffold_22	174101498	174101499	STRG.53358.1|BTC_HUMAN	-	17830248
HiC_scaffold_21	177789248	177789846	region19142	HiC_scaffold_21	177789339	177789525	L2c	LINE/L2	-	HiC_scaffold_21	195600694	195600695	STRG.49091.1|NA	+	17810849
HiC_scaffold_21	177789248	177789846	region19142	HiC_scaffold_21	177789771	177789876	MER81	DNA/hAT-Blackjack	+	HiC_scaffold_21	195600694	195600695	STRG.49091.1|NA	+	17810849
HiC_scaffold_4	325320	325621	region22996	HiC_scaffold_4	325360	325599	Ves3_ML	SINE/tRNA	+	HiC_scaffold_4	18132266	18132267	STRG.10625.1|OAS1_HUMAN	+	17806646
HiC_scaffold_22	123244457	123244746	region21247	HiC_scaffold_22	123244502	123244554	L2d2	LINE/L2	-	HiC_scaffold_22	105450801	105450802	STRG.52240.1|PML_HUMAN	-	17793656
HiC_scaffold_22	123227634	123227938	region21246	HiC_scaffold_22	123227786	123228036	L1MB3	LINE/L1	-	HiC_scaffold_22	105450801	105450802	STRG.52240.1|PML_HUMAN	-	17776833
HiC_scaffold_9	35383910	35384171	region27906	HiC_scaffold_9	35384039	35384193	Ves2_ML	SINE/tRNA	+	HiC_scaffold_9	53160504	53160505	STRG.19340.1|ERAP1_HUMAN	+	17776334
HiC_scaffold_22	128289046	128289306	region21289	HiC_scaffold_22	128288989	128289085	Ves2B_ML	SINE/tRNA	+	HiC_scaffold_22	146059593	146059594	STRG.52918.1|I15RA_HUMAN	-	17770288
HiC_scaffold_22	128289046	128289306	region21289	HiC_scaffold_22	128289199	128289348	MER57LA	LTR/ERV1	-	HiC_scaffold_22	146059593	146059594	STRG.52918.1|I15RA_HUMAN	-	17770288
HiC_scaffold_22	128290439	128291272	region21290	HiC_scaffold_22	128290274	128290538	MamRep605	LTR	+	HiC_scaffold_22	146059593	146059594	STRG.52918.1|I15RA_HUMAN	-	17768322
HiC_scaffold_22	128290439	128291272	region21290	HiC_scaffold_22	128290620	128290811	MamRep605	LTR	+	HiC_scaffold_22	146059593	146059594	STRG.52918.1|I15RA_HUMAN	-	17768322
HiC_scaffold_22	128290439	128291272	region21290	HiC_scaffold_22	128291075	128291142	MLT1C2	LTR/ERVL-MaLR	-	HiC_scaffold_22	146059593	146059594	STRG.52918.1|I15RA_HUMAN	-	17768322
HiC_scaffold_9	108218601	108219419	region29016	HiC_scaffold_9	108218451	108218847	LTR16P_ML	LTR/ERVK	-	HiC_scaffold_9	90452627	90452628	STRG.20118.1|SOCS1_HUMAN	+	17765974
HiC_scaffold_9	108218601	108219419	region29016	HiC_scaffold_9	108219004	108219374	L1MB7	LINE/L1	-	HiC_scaffold_9	90452627	90452628	STRG.20118.1|SOCS1_HUMAN	+	17765974
HiC_scaffold_8	59368767	59369175	region26883	HiC_scaffold_8	59368762	59369206	MLT1F2	LTR/ERVL-MaLR	+	HiC_scaffold_8	41606502	41606503	STRG.15668.1|NA	-	17762265
HiC_scaffold_21	165633675	165633935	region19031	HiC_scaffold_21	165633659	165633860	Ves3_ML	SINE/tRNA	+	HiC_scaffold_21	147875405	147875406	STRG.47184.1|NA	+	17758270
HiC_scaffold_21	85910115	85911355	region18360	HiC_scaffold_21	85911169	85911333	L2a	LINE/L2	+	HiC_scaffold_21	103643806	103643807	STRG.47762.1|UBP18_HUMAN	+	17732452
HiC_scaffold_22	123173981	123174241	region21245	HiC_scaffold_22	123174051	123174415	MLT1B	LTR/ERVL-MaLR	-	HiC_scaffold_22	105450801	105450802	STRG.52240.1|PML_HUMAN	-	17723180
HiC_scaffold_22	128367130	128367642	region21291	HiC_scaffold_22	128366786	128367392	MER77B	LTR/ERVL	-	HiC_scaffold_22	146059593	146059594	STRG.52918.1|I15RA_HUMAN	-	17691952
HiC_scaffold_22	128367130	128367642	region21291	HiC_scaffold_22	128367445	128367789	MER21-int	LTR/ERVL	-	HiC_scaffold_22	146059593	146059594	STRG.52918.1|I15RA_HUMAN	-	17691952
HiC_scaffold_22	193347912	193348208	region21961	HiC_scaffold_22	193347760	193348283	L1ME2	LINE/L1	+	HiC_scaffold_22	211023089	211023090	STRG.53964.1|NA	+	17674882
HiC_scaffold_21	85996368	85996628	region18361	HiC_scaffold_21	85996397	85997216	nHeliBat1a_CRa	RC/Helitron	+	HiC_scaffold_21	103643806	103643807	STRG.47762.1|UBP18_HUMAN	+	17647179
HiC_scaffold_22	123093440	123094466	region21243	HiC_scaffold_22	123093394	123093507	MamSINE1	SINE/tRNA-RTE	-	HiC_scaffold_22	105450801	105450802	STRG.52240.1|PML_HUMAN	-	17642639
HiC_scaffold_15	26010179	26010821	region9213	HiC_scaffold_15	26010127	26010449	LTR13C_ML	LTR/ERV1	-	HiC_scaffold_15	43651239	43651240	STRG.33405.1|PXK_HUMAN	+	17640419
HiC_scaffold_15	26010179	26010821	region9213	HiC_scaffold_15	26010566	26010764	Ves2B_ML	SINE/tRNA	-	HiC_scaffold_15	43651239	43651240	STRG.33405.1|PXK_HUMAN	+	17640419
HiC_scaffold_22	123084940	123085200	region21241	HiC_scaffold_22	123084942	123085294	L1MC1	LINE/L1	-	HiC_scaffold_22	105450801	105450802	STRG.52240.1|PML_HUMAN	-	17634139
HiC_scaffold_21	165507485	165508261	region19028	HiC_scaffold_21	165508152	165508197	MIRc	SINE/MIR	+	HiC_scaffold_21	147875405	147875406	STRG.47184.1|NA	+	17632080
HiC_scaffold_15	26022186	26022610	region9217	HiC_scaffold_15	26022422	26022567	L2d2	LINE/L2	-	HiC_scaffold_15	43651239	43651240	STRG.33405.1|PXK_HUMAN	+	17628630
HiC_scaffold_15	26023492	26024128	region9218	HiC_scaffold_15	26023510	26023592	L3b	LINE/CR1	+	HiC_scaffold_15	43651239	43651240	STRG.33405.1|PXK_HUMAN	+	17627112
HiC_scaffold_15	26028786	26029847	region9219	HiC_scaffold_15	26028630	26029115	L2a	LINE/L2	+	HiC_scaffold_15	43651239	43651240	STRG.33405.1|PXK_HUMAN	+	17621393
HiC_scaffold_15	26041663	26042232	region9220	HiC_scaffold_15	26041423	26041709	L2c	LINE/L2	-	HiC_scaffold_15	43651239	43651240	STRG.33405.1|PXK_HUMAN	+	17609008
HiC_scaffold_15	26041663	26042232	region9220	HiC_scaffold_15	26041732	26041797	L2a	LINE/L2	+	HiC_scaffold_15	43651239	43651240	STRG.33405.1|PXK_HUMAN	+	17609008
HiC_scaffold_15	26041663	26042232	region9220	HiC_scaffold_15	26041849	26042201	Arthur2	DNA/hAT-Tip100	+	HiC_scaffold_15	43651239	43651240	STRG.33405.1|PXK_HUMAN	+	17609008
HiC_scaffold_22	123044189	123044513	region21239	HiC_scaffold_22	123043808	123044202	LTR16G_ML	LTR/ERVK	-	HiC_scaffold_22	105450801	105450802	STRG.52240.1|PML_HUMAN	-	17593388
HiC_scaffold_22	123044189	123044513	region21239	HiC_scaffold_22	123044235	123045036	L4_C_Mam	LINE/RTE-X	+	HiC_scaffold_22	105450801	105450802	STRG.52240.1|PML_HUMAN	-	17593388
HiC_scaffold_16	43973625	43974172	region10393	HiC_scaffold_16	43972308	43974217	HAL1-1B_ML	LINE/L1	-	HiC_scaffold_16	26386077	26386078	STRG.34773.1|NA	-	17587548
HiC_scaffold_21	178013853	178014299	region19146	HiC_scaffold_21	178013744	178014185	LTR33A	LTR/ERVL	+	HiC_scaffold_21	195600694	195600695	STRG.49091.1|NA	+	17586396
HiC_scaffold_15	25684223	25684552	region9211	HiC_scaffold_15	25684221	25684508	L1MC1	LINE/L1	-	HiC_scaffold_15	8099954	8099955	STRG.29660.1|NA	+	17584269
HiC_scaffold_15	25684223	25684552	region9211	HiC_scaffold_15	25684509	25684976	L1M4c	LINE/L1	-	HiC_scaffold_15	8099954	8099955	STRG.29660.1|NA	+	17584269
HiC_scaffold_8	59186412	59186672	region26878	HiC_scaffold_8	59186209	59186704	L2a	LINE/L2	+	HiC_scaffold_8	41606502	41606503	STRG.15668.1|NA	-	17579910
HiC_scaffold_21	178032720	178032980	region19147	HiC_scaffold_21	178032936	178033228	BAR1_ML	RC/Helitron	-	HiC_scaffold_21	195600694	195600695	STRG.49091.1|NA	+	17567715
HiC_scaffold_9	35597073	35597333	region27913	HiC_scaffold_9	35597005	35597269	nHeliBat1a_NHu	RC/Helitron	-	HiC_scaffold_9	53160504	53160505	STRG.19340.1|ERAP1_HUMAN	+	17563172
HiC_scaffold_21	86083149	86084055	region18363	HiC_scaffold_21	86083052	86083213	L1ME4b	LINE/L1	-	HiC_scaffold_21	103643806	103643807	STRG.47762.1|UBP18_HUMAN	+	17559752
HiC_scaffold_21	86083149	86084055	region18363	HiC_scaffold_21	86083899	86084077	Ves2B_ML	SINE/tRNA	+	HiC_scaffold_21	103643806	103643807	STRG.47762.1|UBP18_HUMAN	+	17559752
HiC_scaffold_21	77629278	77629538	region18265	HiC_scaffold_21	77629327	77629486	L1ME3Cz	LINE/L1	-	HiC_scaffold_21	60071171	60071172	STRG.44351.1|NA	-	17558107
HiC_scaffold_8	59162026	59162474	region26877	HiC_scaffold_8	59162224	59162596	L2c	LINE/L2	+	HiC_scaffold_8	41606502	41606503	STRG.15668.1|NA	-	17555524
HiC_scaffold_15	26106445	26106960	region9224	HiC_scaffold_15	26106770	26106809	MIR	SINE/MIR	+	HiC_scaffold_15	43651239	43651240	STRG.33405.1|PXK_HUMAN	+	17544280
HiC_scaffold_22	122990995	122991283	region21236	HiC_scaffold_22	122990756	122991097	L1M5	LINE/L1	-	HiC_scaffold_22	105450801	105450802	STRG.52240.1|PML_HUMAN	-	17540194
HiC_scaffold_22	122990995	122991283	region21236	HiC_scaffold_22	122991101	122991208	rnd-6_family-1612	LINE/L1	-	HiC_scaffold_22	105450801	105450802	STRG.52240.1|PML_HUMAN	-	17540194
HiC_scaffold_4	605214	605680	region23000	HiC_scaffold_4	605364	605540	Ves3_ML	SINE/tRNA	+	HiC_scaffold_4	18132266	18132267	STRG.10625.1|OAS1_HUMAN	+	17526587
HiC_scaffold_15	26131030	26131587	region9228	HiC_scaffold_15	26131246	26131449	nhAT3_ML	DNA/hAT-Charlie	-	HiC_scaffold_15	43651239	43651240	STRG.33405.1|PXK_HUMAN	+	17519653
HiC_scaffold_9	35641276	35642154	region27914	HiC_scaffold_9	35641075	35641487	L2a	LINE/L2	+	HiC_scaffold_9	53160504	53160505	STRG.19340.1|ERAP1_HUMAN	+	17518351
HiC_scaffold_9	35641276	35642154	region27914	HiC_scaffold_9	35642098	35642256	MIRc	SINE/MIR	+	HiC_scaffold_9	53160504	53160505	STRG.19340.1|ERAP1_HUMAN	+	17518351
HiC_scaffold_21	86135297	86135568	region18364	HiC_scaffold_21	86135554	86135690	MIR	SINE/MIR	+	HiC_scaffold_21	103643806	103643807	STRG.47762.1|UBP18_HUMAN	+	17508239
HiC_scaffold_22	122951032	122951307	region21235	HiC_scaffold_22	122951147	122951229	Ves2B_ML	SINE/tRNA	+	HiC_scaffold_22	105450801	105450802	STRG.52240.1|PML_HUMAN	-	17500231
HiC_scaffold_22	122951032	122951307	region21235	HiC_scaffold_22	122951236	122951309	HelitronScanner_scaffold_2_SUB_75977649-75987497	Unspecified	+	HiC_scaffold_22	105450801	105450802	STRG.52240.1|PML_HUMAN	-	17500231
HiC_scaffold_21	86156945	86157443	region18365	HiC_scaffold_21	86156828	86156971	L1ME4a	LINE/L1	-	HiC_scaffold_21	103643806	103643807	STRG.47762.1|UBP18_HUMAN	+	17486364
HiC_scaffold_21	86156945	86157443	region18365	HiC_scaffold_21	86156988	86157380	LTR78	LTR/ERV1	-	HiC_scaffold_21	103643806	103643807	STRG.47762.1|UBP18_HUMAN	+	17486364
HiC_scaffold_21	86156945	86157443	region18365	HiC_scaffold_21	86157423	86157622	LTR78	LTR/ERV1	-	HiC_scaffold_21	103643806	103643807	STRG.47762.1|UBP18_HUMAN	+	17486364
HiC_scaffold_4	662541	662981	region23001	HiC_scaffold_4	662376	662549	Ves3_ML	SINE/tRNA	-	HiC_scaffold_4	18132266	18132267	STRG.10625.1|OAS1_HUMAN	+	17469286
HiC_scaffold_4	662541	662981	region23001	HiC_scaffold_4	662817	662920	AmnSINE1	SINE/5S-Deu-L2	+	HiC_scaffold_4	18132266	18132267	STRG.10625.1|OAS1_HUMAN	+	17469286
HiC_scaffold_21	178138661	178138904	region19150	HiC_scaffold_21	178138531	178138863	ltr-1_family-103	LTR/Unknown	+	HiC_scaffold_21	195600694	195600695	STRG.49091.1|NA	+	17461791
HiC_scaffold_21	178138661	178138904	region19150	HiC_scaffold_21	178138865	178138990	nHeliBat1a_CRa	RC/Helitron	+	HiC_scaffold_21	195600694	195600695	STRG.49091.1|NA	+	17461791
HiC_scaffold_22	128605618	128606623	region21296	HiC_scaffold_22	128606143	128606395	UCON48	Unknown	-	HiC_scaffold_22	146059593	146059594	STRG.52918.1|I15RA_HUMAN	-	17452971
HiC_scaffold_22	128605618	128606623	region21296	HiC_scaffold_22	128606496	128606602	UCON48	Unknown	-	HiC_scaffold_22	146059593	146059594	STRG.52918.1|I15RA_HUMAN	-	17452971
HiC_scaffold_4	697466	698451	region23002	HiC_scaffold_4	697506	697579	MIR3	SINE/MIR	-	HiC_scaffold_4	18132266	18132267	STRG.10625.1|OAS1_HUMAN	+	17433816
HiC_scaffold_4	697466	698451	region23002	HiC_scaffold_4	697838	697995	MIR	SINE/MIR	-	HiC_scaffold_4	18132266	18132267	STRG.10625.1|OAS1_HUMAN	+	17433816
HiC_scaffold_4	697466	698451	region23002	HiC_scaffold_4	698249	698417	MIRc	SINE/MIR	-	HiC_scaffold_4	18132266	18132267	STRG.10625.1|OAS1_HUMAN	+	17433816
HiC_scaffold_4	698898	699522	region23003	HiC_scaffold_4	699102	699159	rnd-5_family-2766	DNA/hAT-Charlie	+	HiC_scaffold_4	18132266	18132267	STRG.10625.1|OAS1_HUMAN	+	17432745
HiC_scaffold_9	35729256	35729516	region27915	HiC_scaffold_9	35729385	35729540	Ves2B_ML	SINE/tRNA	+	HiC_scaffold_9	53160504	53160505	STRG.19340.1|ERAP1_HUMAN	+	17430989
HiC_scaffold_15	26233771	26234091	region9230	HiC_scaffold_15	26233531	26234527	rnd-1_family-173	DNA/TcMar-Tc1	-	HiC_scaffold_15	43651239	43651240	STRG.33405.1|PXK_HUMAN	+	17417149
HiC_scaffold_21	178183773	178184529	region19152	HiC_scaffold_21	178184137	178184300	MER5A	DNA/hAT-Charlie	+	HiC_scaffold_21	195600694	195600695	STRG.49091.1|NA	+	17416166
HiC_scaffold_21	178183773	178184529	region19152	HiC_scaffold_21	178184517	178185069	Tigger9b	DNA/TcMar-Tigger	+	HiC_scaffold_21	195600694	195600695	STRG.49091.1|NA	+	17416166
HiC_scaffold_22	128647834	128648549	region21297	HiC_scaffold_22	128648440	128648509	MIR3	SINE/MIR	-	HiC_scaffold_22	146059593	146059594	STRG.52918.1|I15RA_HUMAN	-	17411045
HiC_scaffold_4	720540	721295	region23004	HiC_scaffold_4	721294	721401	rnd-6_family-1197	LINE/L1	+	HiC_scaffold_4	18132266	18132267	STRG.10625.1|OAS1_HUMAN	+	17410972
HiC_scaffold_9	107857596	107857856	region29015	HiC_scaffold_9	107857193	107857707	HAL1-1A_ML	LINE/L1	+	HiC_scaffold_9	90452627	90452628	STRG.20118.1|SOCS1_HUMAN	+	17404969
HiC_scaffold_9	107857596	107857856	region29015	HiC_scaffold_9	107857736	107858044	HAL1-1A_ML	LINE/L1	+	HiC_scaffold_9	90452627	90452628	STRG.20118.1|SOCS1_HUMAN	+	17404969
HiC_scaffold_21	86248616	86249539	region18366	HiC_scaffold_21	86248627	86248713	MIR1_Amn	SINE/MIR	+	HiC_scaffold_21	103643806	103643807	STRG.47762.1|UBP18_HUMAN	+	17394268
HiC_scaffold_21	86248616	86249539	region18366	HiC_scaffold_21	86249477	86249626	MER31B	LTR/ERV1	+	HiC_scaffold_21	103643806	103643807	STRG.47762.1|UBP18_HUMAN	+	17394268
HiC_scaffold_21	178206441	178207372	region19153	HiC_scaffold_21	178206473	178206659	MIR	SINE/MIR	+	HiC_scaffold_21	195600694	195600695	STRG.49091.1|NA	+	17393323
HiC_scaffold_21	165267647	165267982	region19025	HiC_scaffold_21	165267366	165267705	LTR78	LTR/ERV1	-	HiC_scaffold_21	147875405	147875406	STRG.47184.1|NA	+	17392242
HiC_scaffold_21	165267647	165267982	region19025	HiC_scaffold_21	165267755	165267959	HAL1-3_ML	LINE/L1	-	HiC_scaffold_21	147875405	147875406	STRG.47184.1|NA	+	17392242
HiC_scaffold_21	165239378	165240001	region19023	HiC_scaffold_21	165239486	165239706	MIR	SINE/MIR	+	HiC_scaffold_21	147875405	147875406	STRG.47184.1|NA	+	17363973
HiC_scaffold_21	165239378	165240001	region19023	HiC_scaffold_21	165239969	165240017	L1MB3	LINE/L1	-	HiC_scaffold_21	147875405	147875406	STRG.47184.1|NA	+	17363973
HiC_scaffold_9	35797658	35798464	region27918	HiC_scaffold_9	35797477	35797694	Ves3_ML	SINE/tRNA	-	HiC_scaffold_9	53160504	53160505	STRG.19340.1|ERAP1_HUMAN	+	17362041
HiC_scaffold_9	35797658	35798464	region27918	HiC_scaffold_9	35797695	35797770	nhAT-3_EF	DNA/hAT-Charlie	+	HiC_scaffold_9	53160504	53160505	STRG.19340.1|ERAP1_HUMAN	+	17362041
HiC_scaffold_9	35797658	35798464	region27918	HiC_scaffold_9	35797774	35797917	rnd-6_family-8254	LINE/L1	-	HiC_scaffold_9	53160504	53160505	STRG.19340.1|ERAP1_HUMAN	+	17362041
HiC_scaffold_15	25455998	25456362	region9209	HiC_scaffold_15	25455927	25456164	MIRc	SINE/MIR	-	HiC_scaffold_15	8099954	8099955	STRG.29660.1|NA	+	17356044
HiC_scaffold_21	178246759	178247405	region19154	HiC_scaffold_21	178246787	178248649	HAL1-1B_ML	LINE/L1	+	HiC_scaffold_21	195600694	195600695	STRG.49091.1|NA	+	17353290
HiC_scaffold_4	786492	786942	region23007	HiC_scaffold_4	786790	786931	MIRb	SINE/MIR	+	HiC_scaffold_4	18132266	18132267	STRG.10625.1|OAS1_HUMAN	+	17345325
HiC_scaffold_9	107785008	107786033	region29014	HiC_scaffold_9	107785379	107785504	L1-4_PVa	LINE/L1	+	HiC_scaffold_9	90452627	90452628	STRG.20118.1|SOCS1_HUMAN	+	17332381
HiC_scaffold_9	107785008	107786033	region29014	HiC_scaffold_9	107785528	107786714	L1-4_PVa	LINE/L1	+	HiC_scaffold_9	90452627	90452628	STRG.20118.1|SOCS1_HUMAN	+	17332381
HiC_scaffold_9	35831236	35831982	region27919	HiC_scaffold_9	35831184	35831279	L2a	LINE/L2	+	HiC_scaffold_9	53160504	53160505	STRG.19340.1|ERAP1_HUMAN	+	17328523
HiC_scaffold_21	178282886	178283163	region19155	HiC_scaffold_21	178282881	178283051	HAL1ME	LINE/L1	-	HiC_scaffold_21	195600694	195600695	STRG.49091.1|NA	+	17317532
HiC_scaffold_21	178282886	178283163	region19155	HiC_scaffold_21	178283107	178283122	L2a	LINE/L2	-	HiC_scaffold_21	195600694	195600695	STRG.49091.1|NA	+	17317532
HiC_scaffold_9	107764465	107764725	region29013	HiC_scaffold_9	107764535	107765509	L1ME2z	LINE/L1	-	HiC_scaffold_9	90452627	90452628	STRG.20118.1|SOCS1_HUMAN	+	17311838
HiC_scaffold_4	834041	834414	region23008	HiC_scaffold_4	834142	834383	nHeliBat2a_Psu	RC/Helitron	+	HiC_scaffold_4	18132266	18132267	STRG.10625.1|OAS1_HUMAN	+	17297853
HiC_scaffold_21	178315471	178316167	region19156	HiC_scaffold_21	178315826	178315912	L1ME3B	LINE/L1	-	HiC_scaffold_21	195600694	195600695	STRG.49091.1|NA	+	17284528
HiC_scaffold_21	178315471	178316167	region19156	HiC_scaffold_21	178315968	178316211	L1ME3B	LINE/L1	-	HiC_scaffold_21	195600694	195600695	STRG.49091.1|NA	+	17284528
HiC_scaffold_8	58876811	58877601	region26875	HiC_scaffold_8	58877093	58877335	EUTREP14	Unknown	+	HiC_scaffold_8	41606502	41606503	STRG.15668.1|NA	-	17270309
HiC_scaffold_9	35899331	35900019	region27920	HiC_scaffold_9	35899193	35899404	nhAT4a_ML	DNA/hAT-Charlie	-	HiC_scaffold_9	53160504	53160505	STRG.19340.1|ERAP1_HUMAN	+	17260486
HiC_scaffold_21	178348515	178349601	region19157	HiC_scaffold_21	178348313	178348615	L1ME3A	LINE/L1	-	HiC_scaffold_21	195600694	195600695	STRG.49091.1|NA	+	17251094
HiC_scaffold_21	178375283	178375837	region19158	HiC_scaffold_21	178375517	178375680	LTR29_ML	LTR/ERV1	+	HiC_scaffold_21	195600694	195600695	STRG.49091.1|NA	+	17224858
HiC_scaffold_9	35935168	35935710	region27921	HiC_scaffold_9	35934659	35935175	MER34A1	LTR/ERV1	-	HiC_scaffold_9	53160504	53160505	STRG.19340.1|ERAP1_HUMAN	+	17224795
HiC_scaffold_6	81306030	81306748	region24563	HiC_scaffold_6	81305852	81306049	L1M2	LINE/L1	-	HiC_scaffold_6	98526507	98526508	STRG.12692.1|NA	+	17219760
HiC_scaffold_6	81306030	81306748	region24563	HiC_scaffold_6	81306696	81307301	rnd-6_family-32	DNA/hAT-Charlie	-	HiC_scaffold_6	98526507	98526508	STRG.12692.1|NA	+	17219760
HiC_scaffold_21	165084192	165084814	region19022	HiC_scaffold_21	165084657	165084957	L1ME3G	LINE/L1	+	HiC_scaffold_21	147875405	147875406	STRG.47184.1|NA	+	17208787
HiC_scaffold_9	107659604	107659864	region29012	HiC_scaffold_9	107659640	107659960	nHeliBat1a_CRa	RC/Helitron	+	HiC_scaffold_9	90452627	90452628	STRG.20118.1|SOCS1_HUMAN	+	17206977
HiC_scaffold_6	81321172	81321567	region24564	HiC_scaffold_6	81321551	81321725	L1M5	LINE/L1	-	HiC_scaffold_6	98526507	98526508	STRG.12692.1|NA	+	17204941
HiC_scaffold_9	107656173	107656412	region29011	HiC_scaffold_9	107656134	107656262	nHeliBat1a_CRa	RC/Helitron	-	HiC_scaffold_9	90452627	90452628	STRG.20118.1|SOCS1_HUMAN	+	17203546
HiC_scaffold_9	107656173	107656412	region29011	HiC_scaffold_9	107656280	107656460	L1MB5	LINE/L1	+	HiC_scaffold_9	90452627	90452628	STRG.20118.1|SOCS1_HUMAN	+	17203546
HiC_scaffold_16	43582276	43582773	region10389	HiC_scaffold_16	43582206	43582396	L1ME1	LINE/L1	-	HiC_scaffold_16	26386077	26386078	STRG.34773.1|NA	-	17196199
HiC_scaffold_16	43582276	43582773	region10389	HiC_scaffold_16	43582417	43582814	LTR40c	LTR/ERVL	+	HiC_scaffold_16	26386077	26386078	STRG.34773.1|NA	-	17196199
HiC_scaffold_21	86466715	86467300	region18369	HiC_scaffold_21	86467091	86467245	Plat_L3	LINE/CR1	-	HiC_scaffold_21	103643806	103643807	STRG.47762.1|UBP18_HUMAN	+	17176507
HiC_scaffold_21	86466715	86467300	region18369	HiC_scaffold_21	86467261	86467378	MIR3	SINE/MIR	+	HiC_scaffold_21	103643806	103643807	STRG.47762.1|UBP18_HUMAN	+	17176507
HiC_scaffold_6	81363831	81365138	region24565	HiC_scaffold_6	81364843	81365013	MIR3	SINE/MIR	-	HiC_scaffold_6	98526507	98526508	STRG.12692.1|NA	+	17161370
HiC_scaffold_8	58761641	58761901	region26874	HiC_scaffold_8	58761608	58761829	MER5B	DNA/hAT-Charlie	-	HiC_scaffold_8	41606502	41606503	STRG.15668.1|NA	-	17155139
HiC_scaffold_8	58761641	58761901	region26874	HiC_scaffold_8	58761830	58761945	L2a	LINE/L2	+	HiC_scaffold_8	41606502	41606503	STRG.15668.1|NA	-	17155139
HiC_scaffold_22	191248038	191248577	region21950	HiC_scaffold_22	191248445	191248608	MER5B	DNA/hAT-Charlie	+	HiC_scaffold_22	174101498	174101499	STRG.53358.1|BTC_HUMAN	-	17146540
HiC_scaffold_22	122583749	122584697	region21233	HiC_scaffold_22	122584505	122584647	MIR	SINE/MIR	+	HiC_scaffold_22	105450801	105450802	STRG.52240.1|PML_HUMAN	-	17132948
HiC_scaffold_22	122583749	122584697	region21233	HiC_scaffold_22	122584692	122584773	MIRb	SINE/MIR	-	HiC_scaffold_22	105450801	105450802	STRG.52240.1|PML_HUMAN	-	17132948
HiC_scaffold_21	86514258	86515473	region18370	HiC_scaffold_21	86515171	86515316	MIR3	SINE/MIR	+	HiC_scaffold_21	103643806	103643807	STRG.47762.1|UBP18_HUMAN	+	17128334
HiC_scaffold_21	86514258	86515473	region18370	HiC_scaffold_21	86515346	86515436	L2c	LINE/L2	+	HiC_scaffold_21	103643806	103643807	STRG.47762.1|UBP18_HUMAN	+	17128334
HiC_scaffold_21	86514258	86515473	region18370	HiC_scaffold_21	86515470	86515587	L2c	LINE/L2	+	HiC_scaffold_21	103643806	103643807	STRG.47762.1|UBP18_HUMAN	+	17128334
HiC_scaffold_16	43500694	43500954	region10387	HiC_scaffold_16	43500710	43500753	Charlie9	DNA/hAT-Charlie	-	HiC_scaffold_16	26386077	26386078	STRG.34773.1|NA	-	17114617
HiC_scaffold_16	43500694	43500954	region10387	HiC_scaffold_16	43500788	43501195	Charlie9	DNA/hAT-Charlie	-	HiC_scaffold_16	26386077	26386078	STRG.34773.1|NA	-	17114617
HiC_scaffold_9	36048998	36049360	region27923	HiC_scaffold_9	36048965	36049165	MIR3	SINE/MIR	-	HiC_scaffold_9	53160504	53160505	STRG.19340.1|ERAP1_HUMAN	+	17111145
HiC_scaffold_9	107559328	107559712	region29010	HiC_scaffold_9	107559056	107559331	L1-1a_EF	LINE/L1	-	HiC_scaffold_9	90452627	90452628	STRG.20118.1|SOCS1_HUMAN	+	17106701
HiC_scaffold_9	107559328	107559712	region29010	HiC_scaffold_9	107559334	107559810	rnd-6_family-2648	Unknown	-	HiC_scaffold_9	90452627	90452628	STRG.20118.1|SOCS1_HUMAN	+	17106701
HiC_scaffold_16	43489256	43489529	region10386	HiC_scaffold_16	43489285	43489629	Tigger3b	DNA/TcMar-Tigger	+	HiC_scaffold_16	26386077	26386078	STRG.34773.1|NA	-	17103179
HiC_scaffold_8	58707017	58707277	region26873	HiC_scaffold_8	58707104	58707798	L1MEg	LINE/L1	-	HiC_scaffold_8	41606502	41606503	STRG.15668.1|NA	-	17100515
HiC_scaffold_21	77169884	77170529	region18264	HiC_scaffold_21	77169791	77169937	L1MEf	LINE/L1	+	HiC_scaffold_21	60071171	60071172	STRG.44351.1|NA	-	17098713
HiC_scaffold_21	77169884	77170529	region18264	HiC_scaffold_21	77169942	77170035	LTR78	LTR/ERV1	-	HiC_scaffold_21	60071171	60071172	STRG.44351.1|NA	-	17098713
HiC_scaffold_21	77169884	77170529	region18264	HiC_scaffold_21	77170465	77171011	LTR78	LTR/ERV1	-	HiC_scaffold_21	60071171	60071172	STRG.44351.1|NA	-	17098713
HiC_scaffold_21	86548140	86548513	region18371	HiC_scaffold_21	86547891	86548200	Tigger7	DNA/TcMar-Tigger	-	HiC_scaffold_21	103643806	103643807	STRG.47762.1|UBP18_HUMAN	+	17095294
HiC_scaffold_21	86548140	86548513	region18371	HiC_scaffold_21	86548230	86548252	Tigger7	DNA/TcMar-Tigger	-	HiC_scaffold_21	103643806	103643807	STRG.47762.1|UBP18_HUMAN	+	17095294
HiC_scaffold_21	86548140	86548513	region18371	HiC_scaffold_21	86548254	86548538	MER44c_Laf	DNA/TcMar-Tigger	-	HiC_scaffold_21	103643806	103643807	STRG.47762.1|UBP18_HUMAN	+	17095294
HiC_scaffold_21	178508072	178508311	region19161	HiC_scaffold_21	178507608	178508230	rnd-5_family-1298	Unknown	+	HiC_scaffold_21	195600694	195600695	STRG.49091.1|NA	+	17092384
HiC_scaffold_21	178508072	178508311	region19161	HiC_scaffold_21	178508231	178508635	Arthur1B	DNA/hAT-Tip100	-	HiC_scaffold_21	195600694	195600695	STRG.49091.1|NA	+	17092384
HiC_scaffold_4	1063723	1064175	region23011	HiC_scaffold_4	1064095	1064177	Ves2B_ML	SINE/tRNA	+	HiC_scaffold_4	18132266	18132267	STRG.10625.1|OAS1_HUMAN	+	17068092
HiC_scaffold_22	193956510	193956949	region21963	HiC_scaffold_22	193956287	193956809	MLT1G1	LTR/ERVL-MaLR	-	HiC_scaffold_22	211023089	211023090	STRG.53964.1|NA	+	17066141
HiC_scaffold_22	122509747	122510059	region21232	HiC_scaffold_22	122509694	122509985	MLT1F2	LTR/ERVL-MaLR	-	HiC_scaffold_22	105450801	105450802	STRG.52240.1|PML_HUMAN	-	17058946
HiC_scaffold_22	122509747	122510059	region21232	HiC_scaffold_22	122509992	122510366	L1MEd	LINE/L1	+	HiC_scaffold_22	105450801	105450802	STRG.52240.1|PML_HUMAN	-	17058946
HiC_scaffold_21	178545689	178546412	region19162	HiC_scaffold_21	178546136	178546409	Plat_L3	LINE/CR1	+	HiC_scaffold_21	195600694	195600695	STRG.49091.1|NA	+	17054283
HiC_scaffold_16	43439463	43440083	region10385	HiC_scaffold_16	43439553	43439666	MER5B	DNA/hAT-Charlie	-	HiC_scaffold_16	26386077	26386078	STRG.34773.1|NA	-	17053386
HiC_scaffold_21	164922857	164923481	region19020	HiC_scaffold_21	164922718	164922969	MIR	SINE/MIR	+	HiC_scaffold_21	147875405	147875406	STRG.47184.1|NA	+	17047452
HiC_scaffold_21	164922857	164923481	region19020	HiC_scaffold_21	164923409	164923497	MIRb	SINE/MIR	-	HiC_scaffold_21	147875405	147875406	STRG.47184.1|NA	+	17047452
HiC_scaffold_22	193987306	193987568	region21964	HiC_scaffold_22	193987308	193987583	Ves2_ML	SINE/tRNA	-	HiC_scaffold_22	211023089	211023090	STRG.53964.1|NA	+	17035522
HiC_scaffold_16	43419635	43420455	region10384	HiC_scaffold_16	43419492	43419761	LTR39B2_ML	LTR/ERV1	-	HiC_scaffold_16	26386077	26386078	STRG.34773.1|NA	-	17033558
HiC_scaffold_8	58619557	58619826	region26870	HiC_scaffold_8	58619730	58619885	MIRb	SINE/MIR	+	HiC_scaffold_8	41606502	41606503	STRG.15668.1|NA	-	17013055
HiC_scaffold_9	36152373	36152819	region27924	HiC_scaffold_9	36152650	36152685	MIR3	SINE/MIR	+	HiC_scaffold_9	53160504	53160505	STRG.19340.1|ERAP1_HUMAN	+	17007686
HiC_scaffold_4	1132683	1133374	region23012	HiC_scaffold_4	1131705	1132898	L1-4_PVa	LINE/L1	-	HiC_scaffold_4	18132266	18132267	STRG.10625.1|OAS1_HUMAN	+	16998893
HiC_scaffold_4	1132683	1133374	region23012	HiC_scaffold_4	1132946	1133046	MER5A	DNA/hAT-Charlie	-	HiC_scaffold_4	18132266	18132267	STRG.10625.1|OAS1_HUMAN	+	16998893
HiC_scaffold_4	1132683	1133374	region23012	HiC_scaffold_4	1133354	1133568	Ves	SINE/tRNA	-	HiC_scaffold_4	18132266	18132267	STRG.10625.1|OAS1_HUMAN	+	16998893
HiC_scaffold_22	129059994	129061021	region21301	HiC_scaffold_22	129059852	129060097	MIR	SINE/MIR	+	HiC_scaffold_22	146059593	146059594	STRG.52918.1|I15RA_HUMAN	-	16998573
HiC_scaffold_9	36164803	36165666	region27926	HiC_scaffold_9	36164427	36165043	L1ME4a	LINE/L1	+	HiC_scaffold_9	53160504	53160505	STRG.19340.1|ERAP1_HUMAN	+	16994839
HiC_scaffold_9	36164803	36165666	region27926	HiC_scaffold_9	36165398	36165503	MIR1_Amn	SINE/MIR	+	HiC_scaffold_9	53160504	53160505	STRG.19340.1|ERAP1_HUMAN	+	16994839
HiC_scaffold_17	65116735	65116995	region11681	HiC_scaffold_17	65116764	65116928	L1M4a2	LINE/L1	-	HiC_scaffold_17	48125425	48125426	STRG.36587.1|NA	+	16991310
HiC_scaffold_4	1141860	1142179	region23013	HiC_scaffold_4	1141713	1142376	L1-4_PVa	LINE/L1	-	HiC_scaffold_4	18132266	18132267	STRG.10625.1|OAS1_HUMAN	+	16990088
HiC_scaffold_4	1147548	1148072	region23014	HiC_scaffold_4	1146400	1147593	L1-4_PVa	LINE/L1	-	HiC_scaffold_4	18132266	18132267	STRG.10625.1|OAS1_HUMAN	+	16984195
HiC_scaffold_4	1147548	1148072	region23014	HiC_scaffold_4	1147680	1147741	MER5A	DNA/hAT-Charlie	-	HiC_scaffold_4	18132266	18132267	STRG.10625.1|OAS1_HUMAN	+	16984195
HiC_scaffold_4	1152381	1152911	region23015	HiC_scaffold_4	1152248	1152429	LTR22C_ML	LTR/ERVK	-	HiC_scaffold_4	18132266	18132267	STRG.10625.1|OAS1_HUMAN	+	16979356
HiC_scaffold_4	1152381	1152911	region23015	HiC_scaffold_4	1152434	1152557	MER5A	DNA/hAT-Charlie	-	HiC_scaffold_4	18132266	18132267	STRG.10625.1|OAS1_HUMAN	+	16979356
HiC_scaffold_21	86668944	86669808	region18373	HiC_scaffold_21	86668880	86669063	MIR	SINE/MIR	-	HiC_scaffold_21	103643806	103643807	STRG.47762.1|UBP18_HUMAN	+	16973999
HiC_scaffold_22	122414274	122414550	region21231	HiC_scaffold_22	122414438	122414584	MIR3	SINE/MIR	-	HiC_scaffold_22	105450801	105450802	STRG.52240.1|PML_HUMAN	-	16963473
HiC_scaffold_21	164834677	164835132	region19018	HiC_scaffold_21	164834621	164834692	Tigger1	DNA/TcMar-Tigger	+	HiC_scaffold_21	147875405	147875406	STRG.47184.1|NA	+	16959272
HiC_scaffold_21	164834677	164835132	region19018	HiC_scaffold_21	164834705	164834778	Tigger1a_Mars	DNA/TcMar-Tigger	+	HiC_scaffold_21	147875405	147875406	STRG.47184.1|NA	+	16959272
HiC_scaffold_4	1185270	1185652	region23017	HiC_scaffold_4	1184132	1185321	L1-4_PVa	LINE/L1	-	HiC_scaffold_4	18132266	18132267	STRG.10625.1|OAS1_HUMAN	+	16946615
HiC_scaffold_4	1185270	1185652	region23017	HiC_scaffold_4	1185371	1185472	MER5A	DNA/hAT-Charlie	-	HiC_scaffold_4	18132266	18132267	STRG.10625.1|OAS1_HUMAN	+	16946615
HiC_scaffold_4	1189415	1190056	region23018	HiC_scaffold_4	1188384	1189573	L1-4_PVa	LINE/L1	-	HiC_scaffold_4	18132266	18132267	STRG.10625.1|OAS1_HUMAN	+	16942211
HiC_scaffold_4	1189415	1190056	region23018	HiC_scaffold_4	1189623	1189723	MER5A	DNA/hAT-Charlie	-	HiC_scaffold_4	18132266	18132267	STRG.10625.1|OAS1_HUMAN	+	16942211
HiC_scaffold_21	164813727	164814066	region19017	HiC_scaffold_21	164813803	164813891	MIRb	SINE/MIR	+	HiC_scaffold_21	147875405	147875406	STRG.47184.1|NA	+	16938322
HiC_scaffold_21	164813727	164814066	region19017	HiC_scaffold_21	164813918	164813983	MER5B	DNA/hAT-Charlie	-	HiC_scaffold_21	147875405	147875406	STRG.47184.1|NA	+	16938322
HiC_scaffold_9	107387799	107388488	region29009	HiC_scaffold_9	107387899	107388104	Charlie20a	DNA/hAT-Charlie	+	HiC_scaffold_9	90452627	90452628	STRG.20118.1|SOCS1_HUMAN	+	16935172
HiC_scaffold_8	58539038	58539722	region26868	HiC_scaffold_8	58539030	58539098	MIR1_Amn	SINE/MIR	+	HiC_scaffold_8	41606502	41606503	STRG.15668.1|NA	-	16932536
HiC_scaffold_16	43317142	43317402	region10380	HiC_scaffold_16	43317219	43317362	HAL1-2_ML	LINE/L1	+	HiC_scaffold_16	26386077	26386078	STRG.34773.1|NA	-	16931065
HiC_scaffold_9	36242955	36243326	region27930	HiC_scaffold_9	36242642	36243614	ltr-1_family-103	LTR/Unknown	+	HiC_scaffold_9	53160504	53160505	STRG.19340.1|ERAP1_HUMAN	+	16917179
HiC_scaffold_4	1217478	1217862	region23019	HiC_scaffold_4	1217566	1217820	LTR18E_ML	LTR/ERV1	+	HiC_scaffold_4	18132266	18132267	STRG.10625.1|OAS1_HUMAN	+	16914405
HiC_scaffold_4	1217478	1217862	region23019	HiC_scaffold_4	1217832	1217873	rnd-6_family-370	LINE/L1	+	HiC_scaffold_4	18132266	18132267	STRG.10625.1|OAS1_HUMAN	+	16914405
HiC_scaffold_16	43295763	43296532	region10379	HiC_scaffold_16	43296000	43296251	MIR	SINE/MIR	+	HiC_scaffold_16	26386077	26386078	STRG.34773.1|NA	-	16909686
HiC_scaffold_15	25006282	25006542	region9207	HiC_scaffold_15	25006311	25006424	L1M5	LINE/L1	-	HiC_scaffold_15	8099954	8099955	STRG.29660.1|NA	+	16906328
HiC_scaffold_15	25006282	25006542	region9207	HiC_scaffold_15	25006477	25006670	nHeliBat1a_LBo	RC/Helitron	+	HiC_scaffold_15	8099954	8099955	STRG.29660.1|NA	+	16906328
HiC_scaffold_21	86741959	86742219	region18374	HiC_scaffold_21	86741596	86742376	Tigger1	DNA/TcMar-Tigger	-	HiC_scaffold_21	103643806	103643807	STRG.47762.1|UBP18_HUMAN	+	16901588
HiC_scaffold_21	164773731	164774130	region19016	HiC_scaffold_21	164774040	164774279	MLT1K	LTR/ERVL-MaLR	-	HiC_scaffold_21	147875405	147875406	STRG.47184.1|NA	+	16898326
HiC_scaffold_16	43278426	43279276	region10378	HiC_scaffold_16	43278126	43278459	L1ME3G	LINE/L1	+	HiC_scaffold_16	26386077	26386078	STRG.34773.1|NA	-	16892349
HiC_scaffold_16	43278426	43279276	region10378	HiC_scaffold_16	43278505	43278571	L1ME3G	LINE/L1	+	HiC_scaffold_16	26386077	26386078	STRG.34773.1|NA	-	16892349
HiC_scaffold_22	194135235	194135618	region21966	HiC_scaffold_22	194135531	194135562	AmnSINE1	SINE/5S-Deu-L2	+	HiC_scaffold_22	211023089	211023090	STRG.53964.1|NA	+	16887472
HiC_scaffold_16	43272186	43272586	region10377	HiC_scaffold_16	43272364	43272517	L2d2	LINE/L2	+	HiC_scaffold_16	26386077	26386078	STRG.34773.1|NA	-	16886109
HiC_scaffold_21	86758105	86758356	region18375	HiC_scaffold_21	86757976	86759306	L1MEf	LINE/L1	+	HiC_scaffold_21	103643806	103643807	STRG.47762.1|UBP18_HUMAN	+	16885451
HiC_scaffold_9	107337678	107337938	region29008	HiC_scaffold_9	107337849	107337943	L1ME2	LINE/L1	-	HiC_scaffold_9	90452627	90452628	STRG.20118.1|SOCS1_HUMAN	+	16885051
HiC_scaffold_4	1258219	1258533	region23020	HiC_scaffold_4	1258457	1258654	LTR14_ML	LTR/ERV1	-	HiC_scaffold_4	18132266	18132267	STRG.10625.1|OAS1_HUMAN	+	16873734
HiC_scaffold_4	1258750	1259059	region23021	HiC_scaffold_4	1258680	1258960	LTR14_ML	LTR/ERV1	-	HiC_scaffold_4	18132266	18132267	STRG.10625.1|OAS1_HUMAN	+	16873208
HiC_scaffold_6	16665946	16666206	region24326	HiC_scaffold_6	16665771	16666384	HAL1-1E_ML	LINE/L1	-	HiC_scaffold_6	33536539	33536540	STRG.12049.1|AMER1_HUMAN	-	16870334
HiC_scaffold_4	1268163	1268782	region23022	HiC_scaffold_4	1268545	1269046	LTR14_ML	LTR/ERV1	-	HiC_scaffold_4	18132266	18132267	STRG.10625.1|OAS1_HUMAN	+	16863485
HiC_scaffold_9	36301265	36301980	region27931	HiC_scaffold_9	36301234	36301371	MIRb	SINE/MIR	+	HiC_scaffold_9	53160504	53160505	STRG.19340.1|ERAP1_HUMAN	+	16858525
HiC_scaffold_9	107294813	107295073	region29007	HiC_scaffold_9	107294755	107295309	L2b	LINE/L2	+	HiC_scaffold_9	90452627	90452628	STRG.20118.1|SOCS1_HUMAN	+	16842186
HiC_scaffold_21	178759647	178759907	region19165	HiC_scaffold_21	178759562	178759739	Ves2_ML	SINE/tRNA	+	HiC_scaffold_21	195600694	195600695	STRG.49091.1|NA	+	16840788
HiC_scaffold_21	178759647	178759907	region19165	HiC_scaffold_21	178759740	178759879	L1MAB_ML	LINE/L1	-	HiC_scaffold_21	195600694	195600695	STRG.49091.1|NA	+	16840788
HiC_scaffold_21	178759647	178759907	region19165	HiC_scaffold_21	178759880	178759965	Ves2_ML	SINE/tRNA	+	HiC_scaffold_21	195600694	195600695	STRG.49091.1|NA	+	16840788
HiC_scaffold_16	43218818	43219230	region10373	HiC_scaffold_16	43218636	43218917	L2b	LINE/L2	-	HiC_scaffold_16	26386077	26386078	STRG.34773.1|NA	-	16832741
HiC_scaffold_16	43218818	43219230	region10373	HiC_scaffold_16	43219030	43219230	MamRep38	DNA/hAT-Tip100	-	HiC_scaffold_16	26386077	26386078	STRG.34773.1|NA	-	16832741
HiC_scaffold_8	58436657	58437763	region26866	HiC_scaffold_8	58436661	58436851	MamTip2	DNA/hAT-Tip100	+	HiC_scaffold_8	41606502	41606503	STRG.15668.1|NA	-	16830155
HiC_scaffold_8	58436657	58437763	region26866	HiC_scaffold_8	58437654	58437719	UCON35	DNA	-	HiC_scaffold_8	41606502	41606503	STRG.15668.1|NA	-	16830155
HiC_scaffold_22	122270537	122270997	region21227	HiC_scaffold_22	122270496	122270541	nHeliBat1a_LBo	RC/Helitron	-	HiC_scaffold_22	105450801	105450802	STRG.52240.1|PML_HUMAN	-	16819736
HiC_scaffold_22	122270537	122270997	region21227	HiC_scaffold_22	122270543	122271055	nHeliBat1a_LBo	RC/Helitron	-	HiC_scaffold_22	105450801	105450802	STRG.52240.1|PML_HUMAN	-	16819736
HiC_scaffold_17	64938541	64939791	region11677	HiC_scaffold_17	64938904	64939099	DNAX1_ML	DNA/hAT-Charlie	-	HiC_scaffold_17	48125425	48125426	STRG.36587.1|NA	+	16813116
HiC_scaffold_8	58413761	58414216	region26864	HiC_scaffold_8	58413588	58413801	MIR	SINE/MIR	-	HiC_scaffold_8	41606502	41606503	STRG.15668.1|NA	-	16807259
HiC_scaffold_21	164678208	164678447	region19015	HiC_scaffold_21	164678001	164678540	L1MC5a	LINE/L1	-	HiC_scaffold_21	147875405	147875406	STRG.47184.1|NA	+	16802803
HiC_scaffold_9	36376452	36377140	region27932	HiC_scaffold_9	36376472	36376618	MIRb	SINE/MIR	-	HiC_scaffold_9	53160504	53160505	STRG.19340.1|ERAP1_HUMAN	+	16783365
HiC_scaffold_9	36376452	36377140	region27932	HiC_scaffold_9	36377011	36377150	MamRTE1	LINE/RTE-BovB	+	HiC_scaffold_9	53160504	53160505	STRG.19340.1|ERAP1_HUMAN	+	16783365
HiC_scaffold_21	164641868	164643199	region19014	HiC_scaffold_21	164643175	164643243	L2c	LINE/L2	-	HiC_scaffold_21	147875405	147875406	STRG.47184.1|NA	+	16766463
HiC_scaffold_22	129297908	129298493	region21305	HiC_scaffold_22	129298440	129298659	Ves3_ML	SINE/tRNA	+	HiC_scaffold_22	146059593	146059594	STRG.52918.1|I15RA_HUMAN	-	16761101
HiC_scaffold_9	36401038	36401593	region27933	HiC_scaffold_9	36401293	36401443	MIRb	SINE/MIR	+	HiC_scaffold_9	53160504	53160505	STRG.19340.1|ERAP1_HUMAN	+	16758912
HiC_scaffold_9	36406599	36407903	region27934	HiC_scaffold_9	36407604	36407739	L3b	LINE/CR1	+	HiC_scaffold_9	53160504	53160505	STRG.19340.1|ERAP1_HUMAN	+	16752602
HiC_scaffold_4	1379867	1380127	region23023	HiC_scaffold_4	1380031	1380135	MIRb	SINE/MIR	-	HiC_scaffold_4	18132266	18132267	STRG.10625.1|OAS1_HUMAN	+	16752140
HiC_scaffold_21	164586085	164586694	region19013	HiC_scaffold_21	164585652	164586111	L2a	LINE/L2	-	HiC_scaffold_21	147875405	147875406	STRG.47184.1|NA	+	16710680
HiC_scaffold_16	43094811	43095547	region10367	HiC_scaffold_16	43094470	43094889	Charlie4a	DNA/hAT-Charlie	+	HiC_scaffold_16	26386077	26386078	STRG.34773.1|NA	-	16708734
HiC_scaffold_9	107159655	107159984	region29005	HiC_scaffold_9	107159830	107160047	MIR	SINE/MIR	+	HiC_scaffold_9	90452627	90452628	STRG.20118.1|SOCS1_HUMAN	+	16707028
HiC_scaffold_21	178893862	178894813	region19171	HiC_scaffold_21	178893938	178894025	L2d2	LINE/L2	-	HiC_scaffold_21	195600694	195600695	STRG.49091.1|NA	+	16705882
HiC_scaffold_21	178893862	178894813	region19171	HiC_scaffold_21	178894073	178894187	MIR1_Amn	SINE/MIR	+	HiC_scaffold_21	195600694	195600695	STRG.49091.1|NA	+	16705882
HiC_scaffold_21	178893862	178894813	region19171	HiC_scaffold_21	178894804	178894909	Ves2_ML	SINE/tRNA	+	HiC_scaffold_21	195600694	195600695	STRG.49091.1|NA	+	16705882
HiC_scaffold_17	64826975	64827235	region11676	HiC_scaffold_17	64826958	64827077	MIRb	SINE/MIR	-	HiC_scaffold_17	48125425	48125426	STRG.36587.1|NA	+	16701550
HiC_scaffold_9	107152752	107153572	region29003	HiC_scaffold_9	107152821	107152973	L1ME3Cz	LINE/L1	+	HiC_scaffold_9	90452627	90452628	STRG.20118.1|SOCS1_HUMAN	+	16700125
HiC_scaffold_8	58305861	58306100	region26861	HiC_scaffold_8	58305776	58306187	LTR40b	LTR/ERVL	+	HiC_scaffold_8	41606502	41606503	STRG.15668.1|NA	-	16699359
HiC_scaffold_9	107146514	107147137	region29002	HiC_scaffold_9	107146876	107147069	nHeliBat2a_Psu	RC/Helitron	-	HiC_scaffold_9	90452627	90452628	STRG.20118.1|SOCS1_HUMAN	+	16693887
HiC_scaffold_9	107146514	107147137	region29002	HiC_scaffold_9	107147070	107147281	ltr-1_family-84	LINE/CR1	+	HiC_scaffold_9	90452627	90452628	STRG.20118.1|SOCS1_HUMAN	+	16693887
HiC_scaffold_21	178922503	178922763	region19172	HiC_scaffold_21	178922713	178922756	L2c	LINE/L2	-	HiC_scaffold_21	195600694	195600695	STRG.49091.1|NA	+	16677932
HiC_scaffold_9	36485767	36486090	region27935	HiC_scaffold_9	36485556	36485891	MLT1M	LTR/ERVL-MaLR	+	HiC_scaffold_9	53160504	53160505	STRG.19340.1|ERAP1_HUMAN	+	16674415
HiC_scaffold_8	58269182	58269662	region26860	HiC_scaffold_8	58269505	58269553	L3	LINE/CR1	+	HiC_scaffold_8	41606502	41606503	STRG.15668.1|NA	-	16662680
HiC_scaffold_21	164530684	164531444	region19011	HiC_scaffold_21	164530674	164530877	rnd-6_family-1077	LINE/L2	+	HiC_scaffold_21	147875405	147875406	STRG.47184.1|NA	+	16655279
HiC_scaffold_21	164530684	164531444	region19011	HiC_scaffold_21	164531397	164531620	MER33	DNA/hAT-Charlie	+	HiC_scaffold_21	147875405	147875406	STRG.47184.1|NA	+	16655279
HiC_scaffold_8	58253126	58253531	region26859	HiC_scaffold_8	58253011	58253235	nhAT4a_ML	DNA/hAT-Charlie	+	HiC_scaffold_8	41606502	41606503	STRG.15668.1|NA	-	16646624
HiC_scaffold_8	58253126	58253531	region26859	HiC_scaffold_8	58253236	58253296	MIR	SINE/MIR	+	HiC_scaffold_8	41606502	41606503	STRG.15668.1|NA	-	16646624
HiC_scaffold_21	178954674	178955069	region19173	HiC_scaffold_21	178954662	178954748	L1ME3A	LINE/L1	-	HiC_scaffold_21	195600694	195600695	STRG.49091.1|NA	+	16645626
HiC_scaffold_21	178954674	178955069	region19173	HiC_scaffold_21	178954754	178954874	DNA1-2_ML	DNA	+	HiC_scaffold_21	195600694	195600695	STRG.49091.1|NA	+	16645626
HiC_scaffold_21	178954674	178955069	region19173	HiC_scaffold_21	178954882	178955104	Ves	SINE/tRNA	-	HiC_scaffold_21	195600694	195600695	STRG.49091.1|NA	+	16645626
HiC_scaffold_15	24733971	24734774	region9202	HiC_scaffold_15	24733265	24734217	L1MEb	LINE/L1	-	HiC_scaffold_15	8099954	8099955	STRG.29660.1|NA	+	16634017
HiC_scaffold_15	24733971	24734774	region9202	HiC_scaffold_15	24734271	24734483	L1MEb	LINE/L1	-	HiC_scaffold_15	8099954	8099955	STRG.29660.1|NA	+	16634017
HiC_scaffold_15	24733971	24734774	region9202	HiC_scaffold_15	24734486	24734775	HAL1ME	LINE/L1	-	HiC_scaffold_15	8099954	8099955	STRG.29660.1|NA	+	16634017
HiC_scaffold_4	1497809	1498479	region23026	HiC_scaffold_4	1497820	1497961	L2	LINE/L2	-	HiC_scaffold_4	18132266	18132267	STRG.10625.1|OAS1_HUMAN	+	16633788
HiC_scaffold_9	36537226	36537717	region27936	HiC_scaffold_9	36537611	36537770	MIR	SINE/MIR	+	HiC_scaffold_9	53160504	53160505	STRG.19340.1|ERAP1_HUMAN	+	16622788
HiC_scaffold_15	24717712	24717987	region9201	HiC_scaffold_15	24717906	24718105	Kanga2_a	DNA/TcMar-Tc2	-	HiC_scaffold_15	8099954	8099955	STRG.29660.1|NA	+	16617758
HiC_scaffold_17	64742403	64742663	region11675	HiC_scaffold_17	64742383	64742418	ltr-1_family-22	LTR/ERV1	+	HiC_scaffold_17	48125425	48125426	STRG.36587.1|NA	+	16616978
HiC_scaffold_17	64742403	64742663	region11675	HiC_scaffold_17	64742419	64742503	ERV2X1A-LTR_ML	LTR/ERVK	+	HiC_scaffold_17	48125425	48125426	STRG.36587.1|NA	+	16616978
HiC_scaffold_17	64742403	64742663	region11675	HiC_scaffold_17	64742504	64742573	ltr-1_family-22	LTR/ERV1	+	HiC_scaffold_17	48125425	48125426	STRG.36587.1|NA	+	16616978
HiC_scaffold_17	64742403	64742663	region11675	HiC_scaffold_17	64742574	64742736	ERV2X1A-LTR_ML	LTR/ERVK	+	HiC_scaffold_17	48125425	48125426	STRG.36587.1|NA	+	16616978
HiC_scaffold_15	24714238	24715052	region9200	HiC_scaffold_15	24714178	24714329	L2c	LINE/L2	+	HiC_scaffold_15	8099954	8099955	STRG.29660.1|NA	+	16614284
HiC_scaffold_15	24714238	24715052	region9200	HiC_scaffold_15	24714920	24714996	MIRb	SINE/MIR	+	HiC_scaffold_15	8099954	8099955	STRG.29660.1|NA	+	16614284
HiC_scaffold_16	42996108	42996747	region10362	HiC_scaffold_16	42996063	42996157	ltr-1_family-62	LINE/L1	-	HiC_scaffold_16	26386077	26386078	STRG.34773.1|NA	-	16610031
HiC_scaffold_16	42996108	42996747	region10362	HiC_scaffold_16	42996159	42996220	nHeliBat1a_CRa	RC/Helitron	-	HiC_scaffold_16	26386077	26386078	STRG.34773.1|NA	-	16610031
HiC_scaffold_16	42996108	42996747	region10362	HiC_scaffold_16	42996201	42996249	BAR1_ML	RC/Helitron	-	HiC_scaffold_16	26386077	26386078	STRG.34773.1|NA	-	16610031
HiC_scaffold_16	42996108	42996747	region10362	HiC_scaffold_16	42996250	42996289	ltr-1_family-112	LINE/L1	+	HiC_scaffold_16	26386077	26386078	STRG.34773.1|NA	-	16610031
HiC_scaffold_16	42996108	42996747	region10362	HiC_scaffold_16	42996292	42996344	nHeliBat1a_CRa	RC/Helitron	-	HiC_scaffold_16	26386077	26386078	STRG.34773.1|NA	-	16610031
HiC_scaffold_16	42996108	42996747	region10362	HiC_scaffold_16	42996509	42996661	L2d	LINE/L2	+	HiC_scaffold_16	26386077	26386078	STRG.34773.1|NA	-	16610031
HiC_scaffold_4	1527129	1527831	region23027	HiC_scaffold_4	1527232	1527402	Ves2_ML	SINE/tRNA	+	HiC_scaffold_4	18132266	18132267	STRG.10625.1|OAS1_HUMAN	+	16604436
HiC_scaffold_21	164462192	164462777	region19010	HiC_scaffold_21	164462474	164462826	MLT2B4	LTR/ERVL	-	HiC_scaffold_21	147875405	147875406	STRG.47184.1|NA	+	16586787
HiC_scaffold_16	42969415	42969675	region10361	HiC_scaffold_16	42969303	42969516	L1-4_PVa	LINE/L1	-	HiC_scaffold_16	26386077	26386078	STRG.34773.1|NA	-	16583338
HiC_scaffold_16	42969415	42969675	region10361	HiC_scaffold_16	42969517	42969684	Ves3_ML	SINE/tRNA	-	HiC_scaffold_16	26386077	26386078	STRG.34773.1|NA	-	16583338
HiC_scaffold_9	36586212	36586488	region27937	HiC_scaffold_9	36586071	36586229	MIR	SINE/MIR	-	HiC_scaffold_9	53160504	53160505	STRG.19340.1|ERAP1_HUMAN	+	16574017
HiC_scaffold_9	36586212	36586488	region27937	HiC_scaffold_9	36586252	36586426	L1M5	LINE/L1	-	HiC_scaffold_9	53160504	53160505	STRG.19340.1|ERAP1_HUMAN	+	16574017
HiC_scaffold_9	36586212	36586488	region27937	HiC_scaffold_9	36586444	36586502	MLT1M	LTR/ERVL-MaLR	-	HiC_scaffold_9	53160504	53160505	STRG.19340.1|ERAP1_HUMAN	+	16574017
HiC_scaffold_6	16971095	16971454	region24327	HiC_scaffold_6	16971011	16971124	ltr-1_family-102	LTR/Unknown	+	HiC_scaffold_6	33536539	33536540	STRG.12049.1|AMER1_HUMAN	-	16565086
HiC_scaffold_6	16971095	16971454	region24327	HiC_scaffold_6	16971125	16971284	nHeliBat1a_LBo	RC/Helitron	+	HiC_scaffold_6	33536539	33536540	STRG.12049.1|AMER1_HUMAN	-	16565086
HiC_scaffold_6	16971095	16971454	region24327	HiC_scaffold_6	16971285	16971841	ltr-1_family-103	LTR/Unknown	+	HiC_scaffold_6	33536539	33536540	STRG.12049.1|AMER1_HUMAN	-	16565086
HiC_scaffold_9	36604346	36604606	region27938	HiC_scaffold_9	36604175	36604388	Ves3_ML	SINE/tRNA	-	HiC_scaffold_9	53160504	53160505	STRG.19340.1|ERAP1_HUMAN	+	16555899
HiC_scaffold_15	24652306	24652574	region9199	HiC_scaffold_15	24652301	24652390	Charlie5	DNA/hAT-Charlie	-	HiC_scaffold_15	8099954	8099955	STRG.29660.1|NA	+	16552352
HiC_scaffold_9	36607761	36608380	region27939	HiC_scaffold_9	36608085	36608186	L2b	LINE/L2	+	HiC_scaffold_9	53160504	53160505	STRG.19340.1|ERAP1_HUMAN	+	16552125
HiC_scaffold_4	1591110	1591730	region23030	HiC_scaffold_4	1591084	1591195	L1ME3A	LINE/L1	+	HiC_scaffold_4	18132266	18132267	STRG.10625.1|OAS1_HUMAN	+	16540537
HiC_scaffold_4	1591110	1591730	region23030	HiC_scaffold_4	1591492	1591972	MLT1G1	LTR/ERVL-MaLR	+	HiC_scaffold_4	18132266	18132267	STRG.10625.1|OAS1_HUMAN	+	16540537
HiC_scaffold_9	106992160	106992399	region28997	HiC_scaffold_9	106991773	106992686	L1M4c	LINE/L1	-	HiC_scaffold_9	90452627	90452628	STRG.20118.1|SOCS1_HUMAN	+	16539533
HiC_scaffold_21	87104790	87105112	region18376	HiC_scaffold_21	87097822	87105230	L1MAB2_ML	LINE/L1	-	HiC_scaffold_21	103643806	103643807	STRG.47762.1|UBP18_HUMAN	+	16538695
HiC_scaffold_21	164407680	164408178	region19008	HiC_scaffold_21	164407473	164407699	L1ME3G	LINE/L1	-	HiC_scaffold_21	147875405	147875406	STRG.47184.1|NA	+	16532275
HiC_scaffold_21	164407680	164408178	region19008	HiC_scaffold_21	164408017	164408399	HAL1	LINE/L1	-	HiC_scaffold_21	147875405	147875406	STRG.47184.1|NA	+	16532275
HiC_scaffold_22	121976898	121977217	region21223	HiC_scaffold_22	121976891	121977259	L1MA9	LINE/L1	+	HiC_scaffold_22	105450801	105450802	STRG.52240.1|PML_HUMAN	-	16526097
HiC_scaffold_8	58125739	58127464	region26857	HiC_scaffold_8	58125824	58126023	L1MC5	LINE/L1	-	HiC_scaffold_8	41606502	41606503	STRG.15668.1|NA	-	16519237
HiC_scaffold_8	58125739	58127464	region26857	HiC_scaffold_8	58127391	58127526	MIRb	SINE/MIR	+	HiC_scaffold_8	41606502	41606503	STRG.15668.1|NA	-	16519237
HiC_scaffold_9	106966152	106966412	region28996	HiC_scaffold_9	106965671	106966187	nHeliBat1a_LBo	RC/Helitron	-	HiC_scaffold_9	90452627	90452628	STRG.20118.1|SOCS1_HUMAN	+	16513525
HiC_scaffold_22	190605362	190605697	region21945	HiC_scaffold_22	190605299	190605415	ltr-1_family-129	LTR/Unknown	+	HiC_scaffold_22	174101498	174101499	STRG.53358.1|BTC_HUMAN	-	16503864
HiC_scaffold_22	190605362	190605697	region21945	HiC_scaffold_22	190605427	190606028	L1-4_PVa	LINE/L1	-	HiC_scaffold_22	174101498	174101499	STRG.53358.1|BTC_HUMAN	-	16503864
HiC_scaffold_4	1637067	1638021	region23031	HiC_scaffold_4	1637415	1637500	L2b	LINE/L2	+	HiC_scaffold_4	18132266	18132267	STRG.10625.1|OAS1_HUMAN	+	16494246
HiC_scaffold_4	1637067	1638021	region23031	HiC_scaffold_4	1637520	1637697	L1ME3G	LINE/L1	+	HiC_scaffold_4	18132266	18132267	STRG.10625.1|OAS1_HUMAN	+	16494246
HiC_scaffold_21	164367763	164368159	region19007	HiC_scaffold_21	164368008	164368152	MER5A	DNA/hAT-Charlie	-	HiC_scaffold_21	147875405	147875406	STRG.47184.1|NA	+	16492358
HiC_scaffold_21	164367249	164367509	region19006	HiC_scaffold_21	164367272	164367399	MLT1B	LTR/ERVL-MaLR	-	HiC_scaffold_21	147875405	147875406	STRG.47184.1|NA	+	16491844
HiC_scaffold_21	164367249	164367509	region19006	HiC_scaffold_21	164367400	164367616	nhAT6_ML	DNA/hAT-Charlie	-	HiC_scaffold_21	147875405	147875406	STRG.47184.1|NA	+	16491844
HiC_scaffold_21	164358993	164359625	region19005	HiC_scaffold_21	164359253	164359313	MER5A	DNA/hAT-Charlie	-	HiC_scaffold_21	147875405	147875406	STRG.47184.1|NA	+	16483588
HiC_scaffold_22	129579834	129580073	region21306	HiC_scaffold_22	129579702	129580987	L1ME1	LINE/L1	-	HiC_scaffold_22	146059593	146059594	STRG.52918.1|I15RA_HUMAN	-	16479521
HiC_scaffold_22	121930291	121930551	region21221	HiC_scaffold_22	121929866	121930426	LTR13_PVa	LTR/ERV1	-	HiC_scaffold_22	105450801	105450802	STRG.52240.1|PML_HUMAN	-	16479490
HiC_scaffold_22	121930291	121930551	region21221	HiC_scaffold_22	121930428	121930507	rnd-6_family-32	DNA/hAT-Charlie	-	HiC_scaffold_22	105450801	105450802	STRG.52240.1|PML_HUMAN	-	16479490
HiC_scaffold_22	121930291	121930551	region21221	HiC_scaffold_22	121930509	121930567	LTR13_PVa	LTR/ERV1	-	HiC_scaffold_22	105450801	105450802	STRG.52240.1|PML_HUMAN	-	16479490
HiC_scaffold_9	36683675	36684205	region27942	HiC_scaffold_9	36683742	36683878	MER20	DNA/hAT-Charlie	-	HiC_scaffold_9	53160504	53160505	STRG.19340.1|ERAP1_HUMAN	+	16476300
HiC_scaffold_9	36683675	36684205	region27942	HiC_scaffold_9	36683918	36683996	MER20	DNA/hAT-Charlie	-	HiC_scaffold_9	53160504	53160505	STRG.19340.1|ERAP1_HUMAN	+	16476300
HiC_scaffold_9	36683675	36684205	region27942	HiC_scaffold_9	36684088	36684289	MIRb	SINE/MIR	-	HiC_scaffold_9	53160504	53160505	STRG.19340.1|ERAP1_HUMAN	+	16476300
HiC_scaffold_15	27184546	27184814	region9233	HiC_scaffold_15	27184690	27185444	L2a	LINE/L2	+	HiC_scaffold_15	43651239	43651240	STRG.33405.1|PXK_HUMAN	+	16466426
HiC_scaffold_16	42848188	42849017	region10358	HiC_scaffold_16	42848193	42848787	L1M2	LINE/L1	+	HiC_scaffold_16	26386077	26386078	STRG.34773.1|NA	-	16462111
HiC_scaffold_16	42848188	42849017	region10358	HiC_scaffold_16	42848799	42849301	ltr-1_family-130	LTR/Unknown	-	HiC_scaffold_16	26386077	26386078	STRG.34773.1|NA	-	16462111
HiC_scaffold_9	36715205	36715465	region27943	HiC_scaffold_9	36714995	36717375	HAL1-1A_ML	LINE/L1	-	HiC_scaffold_9	53160504	53160505	STRG.19340.1|ERAP1_HUMAN	+	16445040
HiC_scaffold_22	190544683	190545369	region21943	HiC_scaffold_22	190544516	190544928	L1MEc	LINE/L1	+	HiC_scaffold_22	174101498	174101499	STRG.53358.1|BTC_HUMAN	-	16443185
HiC_scaffold_22	190544683	190545369	region21943	HiC_scaffold_22	190544929	190545127	MER58A	DNA/hAT-Charlie	+	HiC_scaffold_22	174101498	174101499	STRG.53358.1|BTC_HUMAN	-	16443185
HiC_scaffold_22	190544683	190545369	region21943	HiC_scaffold_22	190545128	190545160	L1MEc	LINE/L1	+	HiC_scaffold_22	174101498	174101499	STRG.53358.1|BTC_HUMAN	-	16443185
HiC_scaffold_22	190544683	190545369	region21943	HiC_scaffold_22	190545163	190545302	L1MEc	LINE/L1	+	HiC_scaffold_22	174101498	174101499	STRG.53358.1|BTC_HUMAN	-	16443185
HiC_scaffold_22	190544683	190545369	region21943	HiC_scaffold_22	190545334	190545417	L1MEc	LINE/L1	+	HiC_scaffold_22	174101498	174101499	STRG.53358.1|BTC_HUMAN	-	16443185
HiC_scaffold_16	42824137	42824871	region10357	HiC_scaffold_16	42823786	42824173	L1ME4b	LINE/L1	+	HiC_scaffold_16	26386077	26386078	STRG.34773.1|NA	-	16438060
HiC_scaffold_22	194591799	194592119	region21967	HiC_scaffold_22	194591982	194592271	rnd-6_family-32	DNA/hAT-Charlie	+	HiC_scaffold_22	211023089	211023090	STRG.53964.1|NA	+	16430971
HiC_scaffold_4	1702889	1703298	region23033	HiC_scaffold_4	1702940	1703027	MIRc	SINE/MIR	+	HiC_scaffold_4	18132266	18132267	STRG.10625.1|OAS1_HUMAN	+	16428969
HiC_scaffold_22	190529438	190529949	region21942	HiC_scaffold_22	190529371	190529593	L1MC3	LINE/L1	-	HiC_scaffold_22	174101498	174101499	STRG.53358.1|BTC_HUMAN	-	16427940
HiC_scaffold_21	164291786	164292436	region19004	HiC_scaffold_21	164291687	164291875	Ves	SINE/tRNA	-	HiC_scaffold_21	147875405	147875406	STRG.47184.1|NA	+	16416381
HiC_scaffold_21	164291786	164292436	region19004	HiC_scaffold_21	164291925	164292039	MIR3	SINE/MIR	-	HiC_scaffold_21	147875405	147875406	STRG.47184.1|NA	+	16416381
HiC_scaffold_9	106867899	106868159	region28993	HiC_scaffold_9	106867864	106867946	MIRb	SINE/MIR	+	HiC_scaffold_9	90452627	90452628	STRG.20118.1|SOCS1_HUMAN	+	16415272
HiC_scaffold_15	27238059	27238706	region9235	HiC_scaffold_15	27237925	27238159	Ves4_ML	SINE/tRNA	-	HiC_scaffold_15	43651239	43651240	STRG.33405.1|PXK_HUMAN	+	16412534
HiC_scaffold_9	106859479	106860165	region28992	HiC_scaffold_9	106859950	106860078	MER5A1	DNA/hAT-Charlie	+	HiC_scaffold_9	90452627	90452628	STRG.20118.1|SOCS1_HUMAN	+	16406852
HiC_scaffold_16	42791594	42792864	region10356	HiC_scaffold_16	42792596	42792706	L1-4a_EF	LINE/L1	-	HiC_scaffold_16	26386077	26386078	STRG.34773.1|NA	-	16405517
HiC_scaffold_16	42791594	42792864	region10356	HiC_scaffold_16	42792614	42792759	L1ME3F	LINE/L1	+	HiC_scaffold_16	26386077	26386078	STRG.34773.1|NA	-	16405517
HiC_scaffold_16	42791594	42792864	region10356	HiC_scaffold_16	42792762	42793733	L1MC4	LINE/L1	+	HiC_scaffold_16	26386077	26386078	STRG.34773.1|NA	-	16405517
HiC_scaffold_21	179195681	179195941	region19177	HiC_scaffold_21	179195747	179195864	Ves2B_ML	SINE/tRNA	-	HiC_scaffold_21	195600694	195600695	STRG.49091.1|NA	+	16404754
HiC_scaffold_15	27271062	27271633	region9236	HiC_scaffold_15	27271027	27271127	L3	LINE/CR1	+	HiC_scaffold_15	43651239	43651240	STRG.33405.1|PXK_HUMAN	+	16379607
HiC_scaffold_15	27271062	27271633	region9236	HiC_scaffold_15	27271135	27271177	MamTip2b	DNA/hAT-Tip100	-	HiC_scaffold_15	43651239	43651240	STRG.33405.1|PXK_HUMAN	+	16379607
HiC_scaffold_22	129697818	129698222	region21307	HiC_scaffold_22	129697987	129698123	MIR	SINE/MIR	-	HiC_scaffold_22	146059593	146059594	STRG.52918.1|I15RA_HUMAN	-	16361372
HiC_scaffold_9	36799657	36799917	region27945	HiC_scaffold_9	36799663	36799781	MER5A	DNA/hAT-Charlie	+	HiC_scaffold_9	53160504	53160505	STRG.19340.1|ERAP1_HUMAN	+	16360588
HiC_scaffold_21	87284859	87285119	region18378	HiC_scaffold_21	87284886	87285029	MIR	SINE/MIR	+	HiC_scaffold_21	103643806	103643807	STRG.47762.1|UBP18_HUMAN	+	16358688
HiC_scaffold_15	27304101	27304340	region9237	HiC_scaffold_15	27303567	27304299	HAL1	LINE/L1	+	HiC_scaffold_15	43651239	43651240	STRG.33405.1|PXK_HUMAN	+	16346900
HiC_scaffold_21	164221273	164222009	region19003	HiC_scaffold_21	164221470	164221639	MER5B	DNA/hAT-Charlie	+	HiC_scaffold_21	147875405	147875406	STRG.47184.1|NA	+	16345868
HiC_scaffold_21	164221273	164222009	region19003	HiC_scaffold_21	164221646	164221763	MIRb	SINE/MIR	+	HiC_scaffold_21	147875405	147875406	STRG.47184.1|NA	+	16345868
HiC_scaffold_21	164221273	164222009	region19003	HiC_scaffold_21	164222002	164222220	Ves	SINE/tRNA	+	HiC_scaffold_21	147875405	147875406	STRG.47184.1|NA	+	16345868
HiC_scaffold_22	121794472	121794732	region21219	HiC_scaffold_22	121794398	121794618	nhAT5b_ML	DNA/hAT-Charlie	+	HiC_scaffold_22	105450801	105450802	STRG.52240.1|PML_HUMAN	-	16343671
HiC_scaffold_11	74624305	74625228	region5512	HiC_scaffold_11	74624609	74624650	L1-4_PVa	LINE/L1	+	HiC_scaffold_11	58282878	58282879	STRG.25105.6|NA	-	16341427
HiC_scaffold_11	74624305	74625228	region5512	HiC_scaffold_11	74624991	74625096	rnd-6_family-32	DNA/hAT-Charlie	-	HiC_scaffold_11	58282878	58282879	STRG.25105.6|NA	-	16341427
HiC_scaffold_11	74624305	74625228	region5512	HiC_scaffold_11	74625097	74625271	rnd-6_family-2332	DNA/hAT-Charlie	-	HiC_scaffold_11	58282878	58282879	STRG.25105.6|NA	-	16341427
HiC_scaffold_11	74623450	74624147	region5511	HiC_scaffold_11	74623315	74623470	L1-4_PVa	LINE/L1	+	HiC_scaffold_11	58282878	58282879	STRG.25105.6|NA	-	16340572
HiC_scaffold_11	74623450	74624147	region5511	HiC_scaffold_11	74623463	74623613	L1-3_PVa	LINE/L1	+	HiC_scaffold_11	58282878	58282879	STRG.25105.6|NA	-	16340572
HiC_scaffold_21	164210342	164210961	region19002	HiC_scaffold_21	164210254	164210343	LTR33	LTR/ERVL	-	HiC_scaffold_21	147875405	147875406	STRG.47184.1|NA	+	16334937
HiC_scaffold_21	164210342	164210961	region19002	HiC_scaffold_21	164210501	164210974	LTR25_ML	LTR/ERV1	+	HiC_scaffold_21	147875405	147875406	STRG.47184.1|NA	+	16334937
HiC_scaffold_22	121785531	121785994	region21218	HiC_scaffold_22	121785528	121786108	L1-4_PVa	LINE/L1	+	HiC_scaffold_22	105450801	105450802	STRG.52240.1|PML_HUMAN	-	16334730
HiC_scaffold_21	179278782	179279069	region19179	HiC_scaffold_21	179278789	179278993	DNAX1_ML	DNA/hAT-Charlie	+	HiC_scaffold_21	195600694	195600695	STRG.49091.1|NA	+	16321626
HiC_scaffold_21	164188979	164189239	region19001	HiC_scaffold_21	164188928	164189085	MamRep434	DNA/TcMar-Tigger	+	HiC_scaffold_21	147875405	147875406	STRG.47184.1|NA	+	16313574
HiC_scaffold_22	190412488	190412762	region21941	HiC_scaffold_22	190412476	190412687	nhAT4a_ML	DNA/hAT-Charlie	-	HiC_scaffold_22	174101498	174101499	STRG.53358.1|BTC_HUMAN	-	16310990
HiC_scaffold_17	64425748	64426563	region11671	HiC_scaffold_17	64426332	64426556	X6A_LINE	LINE/CR1	+	HiC_scaffold_17	48125425	48125426	STRG.36587.1|NA	+	16300323
HiC_scaffold_8	57884647	57884912	region26854	HiC_scaffold_8	57884488	57885198	ltr-1_family-8	LTR/ERVK	-	HiC_scaffold_8	41606502	41606503	STRG.15668.1|NA	-	16278145
HiC_scaffold_4	1858462	1858722	region23039	HiC_scaffold_4	1858550	1858719	Ves3_ML	SINE/tRNA	-	HiC_scaffold_4	18132266	18132267	STRG.10625.1|OAS1_HUMAN	+	16273545
HiC_scaffold_17	64396123	64396394	region11670	HiC_scaffold_17	64396340	64396467	L2b	LINE/L2	+	HiC_scaffold_17	48125425	48125426	STRG.36587.1|NA	+	16270698
HiC_scaffold_4	1868169	1868706	region23040	HiC_scaffold_4	1868131	1868180	MIR1_Amn	SINE/MIR	-	HiC_scaffold_4	18132266	18132267	STRG.10625.1|OAS1_HUMAN	+	16263561
HiC_scaffold_15	27392630	27393471	region9240	HiC_scaffold_15	27392671	27392769	MIR	SINE/MIR	+	HiC_scaffold_15	43651239	43651240	STRG.33405.1|PXK_HUMAN	+	16257769
HiC_scaffold_16	42636946	42638047	region10353	HiC_scaffold_16	42638033	42638244	MIRb	SINE/MIR	-	HiC_scaffold_16	26386077	26386078	STRG.34773.1|NA	-	16250869
HiC_scaffold_22	190335669	190336304	region21939	HiC_scaffold_22	190335742	190335856	L2b	LINE/L2	+	HiC_scaffold_22	174101498	174101499	STRG.53358.1|BTC_HUMAN	-	16234171
HiC_scaffold_22	190335669	190336304	region21939	HiC_scaffold_22	190336105	190336323	MER58A	DNA/hAT-Charlie	-	HiC_scaffold_22	174101498	174101499	STRG.53358.1|BTC_HUMAN	-	16234171
HiC_scaffold_9	36934356	36934616	region27948	HiC_scaffold_9	36934136	36934357	UCON64	Unknown	+	HiC_scaffold_9	53160504	53160505	STRG.19340.1|ERAP1_HUMAN	+	16225889
HiC_scaffold_16	42602517	42602845	region10352	HiC_scaffold_16	42602622	42602882	L1ME2z	LINE/L1	-	HiC_scaffold_16	26386077	26386078	STRG.34773.1|NA	-	16216440
HiC_scaffold_16	42592848	42593358	region10351	HiC_scaffold_16	42592853	42592905	L1ME4b	LINE/L1	-	HiC_scaffold_16	26386077	26386078	STRG.34773.1|NA	-	16206771
HiC_scaffold_16	42592848	42593358	region10351	HiC_scaffold_16	42593026	42593160	L2c	LINE/L2	+	HiC_scaffold_16	26386077	26386078	STRG.34773.1|NA	-	16206771
HiC_scaffold_22	121644854	121645371	region21217	HiC_scaffold_22	121644715	121644933	rnd-6_family-730	Unknown	+	HiC_scaffold_22	105450801	105450802	STRG.52240.1|PML_HUMAN	-	16194053
HiC_scaffold_22	121644854	121645371	region21217	HiC_scaffold_22	121644925	121645228	rnd-6_family-730	Unknown	+	HiC_scaffold_22	105450801	105450802	STRG.52240.1|PML_HUMAN	-	16194053
HiC_scaffold_22	121644854	121645371	region21217	HiC_scaffold_22	121644934	121645159	rnd-6_family-9222	Unknown	-	HiC_scaffold_22	105450801	105450802	STRG.52240.1|PML_HUMAN	-	16194053
HiC_scaffold_22	121644854	121645371	region21217	HiC_scaffold_22	121645160	121645369	rnd-6_family-730	Unknown	+	HiC_scaffold_22	105450801	105450802	STRG.52240.1|PML_HUMAN	-	16194053
HiC_scaffold_22	121644854	121645371	region21217	HiC_scaffold_22	121645370	121645622	rnd-6_family-9222	Unknown	-	HiC_scaffold_22	105450801	105450802	STRG.52240.1|PML_HUMAN	-	16194053
HiC_scaffold_22	121643420	121643913	region21216	HiC_scaffold_22	121643399	121643452	rnd-6_family-9222	Unknown	-	HiC_scaffold_22	105450801	105450802	STRG.52240.1|PML_HUMAN	-	16192619
HiC_scaffold_22	121643420	121643913	region21216	HiC_scaffold_22	121643453	121643763	rnd-6_family-730	Unknown	+	HiC_scaffold_22	105450801	105450802	STRG.52240.1|PML_HUMAN	-	16192619
HiC_scaffold_22	121643420	121643913	region21216	HiC_scaffold_22	121643538	121643846	rnd-6_family-730	Unknown	+	HiC_scaffold_22	105450801	105450802	STRG.52240.1|PML_HUMAN	-	16192619
HiC_scaffold_22	121643420	121643913	region21216	HiC_scaffold_22	121643606	121643935	rnd-6_family-730	Unknown	+	HiC_scaffold_22	105450801	105450802	STRG.52240.1|PML_HUMAN	-	16192619
HiC_scaffold_22	121643420	121643913	region21216	HiC_scaffold_22	121643692	121644010	rnd-6_family-730	Unknown	+	HiC_scaffold_22	105450801	105450802	STRG.52240.1|PML_HUMAN	-	16192619
HiC_scaffold_22	121643420	121643913	region21216	HiC_scaffold_22	121643760	121644085	rnd-6_family-730	Unknown	+	HiC_scaffold_22	105450801	105450802	STRG.52240.1|PML_HUMAN	-	16192619
HiC_scaffold_22	121643420	121643913	region21216	HiC_scaffold_22	121643834	121644164	rnd-6_family-730	Unknown	+	HiC_scaffold_22	105450801	105450802	STRG.52240.1|PML_HUMAN	-	16192619
HiC_scaffold_22	121641685	121642000	region21215	HiC_scaffold_22	121641059	121641791	rnd-6_family-9222	Unknown	-	HiC_scaffold_22	105450801	105450802	STRG.52240.1|PML_HUMAN	-	16190884
HiC_scaffold_22	121641685	121642000	region21215	HiC_scaffold_22	121641792	121642016	rnd-6_family-730	Unknown	+	HiC_scaffold_22	105450801	105450802	STRG.52240.1|PML_HUMAN	-	16190884
HiC_scaffold_22	121641685	121642000	region21215	HiC_scaffold_22	121641880	121642176	rnd-6_family-730	Unknown	+	HiC_scaffold_22	105450801	105450802	STRG.52240.1|PML_HUMAN	-	16190884
HiC_scaffold_22	121641685	121642000	region21215	HiC_scaffold_22	121641959	121642214	rnd-6_family-730	Unknown	+	HiC_scaffold_22	105450801	105450802	STRG.52240.1|PML_HUMAN	-	16190884
HiC_scaffold_22	121636936	121637289	region21214	HiC_scaffold_22	121636720	121637040	rnd-6_family-730	Unknown	+	HiC_scaffold_22	105450801	105450802	STRG.52240.1|PML_HUMAN	-	16186135
HiC_scaffold_22	121636936	121637289	region21214	HiC_scaffold_22	121636883	121637099	rnd-6_family-730	Unknown	+	HiC_scaffold_22	105450801	105450802	STRG.52240.1|PML_HUMAN	-	16186135
HiC_scaffold_22	121636936	121637289	region21214	HiC_scaffold_22	121637100	121637352	rnd-6_family-9222	Unknown	-	HiC_scaffold_22	105450801	105450802	STRG.52240.1|PML_HUMAN	-	16186135
HiC_scaffold_9	36974684	36974944	region27949	HiC_scaffold_9	36974304	36974726	MLT1H1	LTR/ERVL-MaLR	+	HiC_scaffold_9	53160504	53160505	STRG.19340.1|ERAP1_HUMAN	+	16185561
HiC_scaffold_22	121631096	121631356	region21213	HiC_scaffold_22	121631052	121631151	rnd-6_family-730	Unknown	+	HiC_scaffold_22	105450801	105450802	STRG.52240.1|PML_HUMAN	-	16180295
HiC_scaffold_22	121631096	121631356	region21213	HiC_scaffold_22	121631062	121631404	rnd-6_family-730	Unknown	+	HiC_scaffold_22	105450801	105450802	STRG.52240.1|PML_HUMAN	-	16180295
HiC_scaffold_22	121631096	121631356	region21213	HiC_scaffold_22	121631233	121631463	rnd-6_family-730	Unknown	+	HiC_scaffold_22	105450801	105450802	STRG.52240.1|PML_HUMAN	-	16180295
HiC_scaffold_22	121627496	121627756	region21212	HiC_scaffold_22	121626961	121627955	ltr-1_family-103	LTR/Unknown	-	HiC_scaffold_22	105450801	105450802	STRG.52240.1|PML_HUMAN	-	16176695
HiC_scaffold_11	74456224	74456484	region5510	HiC_scaffold_11	74456173	74456227	rnd-5_family-545	LINE/L1	-	HiC_scaffold_11	58282878	58282879	STRG.25105.6|NA	-	16173346
HiC_scaffold_11	74456224	74456484	region5510	HiC_scaffold_11	74456227	74456303	HelitronScanner_scaffold_15_SUB_8891252-8899000	Unspecified	-	HiC_scaffold_11	58282878	58282879	STRG.25105.6|NA	-	16173346
HiC_scaffold_11	74456224	74456484	region5510	HiC_scaffold_11	74456308	74456519	nHeliBat2a_Psu	RC/Helitron	-	HiC_scaffold_11	58282878	58282879	STRG.25105.6|NA	-	16173346
HiC_scaffold_15	27481312	27481572	region9241	HiC_scaffold_15	27480534	27481960	L1MC1	LINE/L1	+	HiC_scaffold_15	43651239	43651240	STRG.33405.1|PXK_HUMAN	+	16169668
HiC_scaffold_6	49693994	49694273	region24435	HiC_scaffold_6	49690199	49695779	ERV2X1A-I_ML	LTR/ERVK	-	HiC_scaffold_6	33536539	33536540	STRG.12049.1|AMER1_HUMAN	-	16157455
HiC_scaffold_11	74426919	74427273	region5509	HiC_scaffold_11	74426096	74427481	HAL1-3_PVa	LINE/L1	-	HiC_scaffold_11	58282878	58282879	STRG.25105.6|NA	-	16144041
HiC_scaffold_22	190245491	190246425	region21937	HiC_scaffold_22	190245870	190245936	LTR13C_ML	LTR/ERV1	-	HiC_scaffold_22	174101498	174101499	STRG.53358.1|BTC_HUMAN	-	16143993
HiC_scaffold_15	27512772	27513208	region9242	HiC_scaffold_15	27513083	27513520	L1ME4a	LINE/L1	+	HiC_scaffold_15	43651239	43651240	STRG.33405.1|PXK_HUMAN	+	16138032
HiC_scaffold_22	121587049	121587462	region21211	HiC_scaffold_22	121586469	121588029	L1MAB2_ML	LINE/L1	+	HiC_scaffold_22	105450801	105450802	STRG.52240.1|PML_HUMAN	-	16136248
HiC_scaffold_22	129930614	129930882	region21309	HiC_scaffold_22	129930551	129930673	rnd-1_family-393	Unknown	-	HiC_scaffold_22	146059593	146059594	STRG.52918.1|I15RA_HUMAN	-	16128712
HiC_scaffold_22	129930614	129930882	region21309	HiC_scaffold_22	129930685	129931126	LTR11B_ML	LTR/ERVK	+	HiC_scaffold_22	146059593	146059594	STRG.52918.1|I15RA_HUMAN	-	16128712
HiC_scaffold_17	64253179	64253464	region11664	HiC_scaffold_17	64253400	64253621	nhAT5b_ML	DNA/hAT-Charlie	-	HiC_scaffold_17	48125425	48125426	STRG.36587.1|NA	+	16127754
HiC_scaffold_22	190229207	190229854	region21936	HiC_scaffold_22	190229830	190229875	MER5B	DNA/hAT-Charlie	+	HiC_scaffold_22	174101498	174101499	STRG.53358.1|BTC_HUMAN	-	16127709
HiC_scaffold_22	121562019	121563113	region21210	HiC_scaffold_22	121561755	121562091	nHeliBat1a_CRa	RC/Helitron	+	HiC_scaffold_22	105450801	105450802	STRG.52240.1|PML_HUMAN	-	16111218
HiC_scaffold_22	121562019	121563113	region21210	HiC_scaffold_22	121562104	121562284	nHeliBat1a_LBo	RC/Helitron	-	HiC_scaffold_22	105450801	105450802	STRG.52240.1|PML_HUMAN	-	16111218
HiC_scaffold_22	121562019	121563113	region21210	HiC_scaffold_22	121562309	121562410	rnd-5_family-1846	Unknown	-	HiC_scaffold_22	105450801	105450802	STRG.52240.1|PML_HUMAN	-	16111218
HiC_scaffold_22	121562019	121563113	region21210	HiC_scaffold_22	121562411	121562486	DNAX4_ML	DNA	+	HiC_scaffold_22	105450801	105450802	STRG.52240.1|PML_HUMAN	-	16111218
HiC_scaffold_22	121562019	121563113	region21210	HiC_scaffold_22	121562487	121562721	DNAX4_ML	DNA	-	HiC_scaffold_22	105450801	105450802	STRG.52240.1|PML_HUMAN	-	16111218
HiC_scaffold_22	121562019	121563113	region21210	HiC_scaffold_22	121562722	121562779	DNAX4_ML	DNA	+	HiC_scaffold_22	105450801	105450802	STRG.52240.1|PML_HUMAN	-	16111218
HiC_scaffold_22	121562019	121563113	region21210	HiC_scaffold_22	121562780	121562828	rnd-1_family-353	Unknown	-	HiC_scaffold_22	105450801	105450802	STRG.52240.1|PML_HUMAN	-	16111218
HiC_scaffold_22	121562019	121563113	region21210	HiC_scaffold_22	121562872	121562942	nHeliBat1a_Psu	RC/Helitron	-	HiC_scaffold_22	105450801	105450802	STRG.52240.1|PML_HUMAN	-	16111218
HiC_scaffold_22	121562019	121563113	region21210	HiC_scaffold_22	121562902	121562967	nMariner1_Psu	DNA?	-	HiC_scaffold_22	105450801	105450802	STRG.52240.1|PML_HUMAN	-	16111218
HiC_scaffold_22	121562019	121563113	region21210	HiC_scaffold_22	121562913	121563045	BAR1_ML	RC/Helitron	-	HiC_scaffold_22	105450801	105450802	STRG.52240.1|PML_HUMAN	-	16111218
HiC_scaffold_22	121562019	121563113	region21210	HiC_scaffold_22	121562963	121563084	nHeliBat1a_CRa	RC/Helitron	+	HiC_scaffold_22	105450801	105450802	STRG.52240.1|PML_HUMAN	-	16111218
HiC_scaffold_22	121562019	121563113	region21210	HiC_scaffold_22	121563103	121563373	BAR1_ML	RC/Helitron	-	HiC_scaffold_22	105450801	105450802	STRG.52240.1|PML_HUMAN	-	16111218
HiC_scaffold_22	121543408	121543668	region21209	HiC_scaffold_22	121543370	121543672	rnd-6_family-730	Unknown	+	HiC_scaffold_22	105450801	105450802	STRG.52240.1|PML_HUMAN	-	16092607
HiC_scaffold_22	121543408	121543668	region21209	HiC_scaffold_22	121543451	121543843	rnd-6_family-730	Unknown	+	HiC_scaffold_22	105450801	105450802	STRG.52240.1|PML_HUMAN	-	16092607
HiC_scaffold_22	121539646	121539907	region21208	HiC_scaffold_22	121539511	121539828	rnd-6_family-730	Unknown	+	HiC_scaffold_22	105450801	105450802	STRG.52240.1|PML_HUMAN	-	16088845
HiC_scaffold_22	121539646	121539907	region21208	HiC_scaffold_22	121539607	121539902	rnd-6_family-730	Unknown	+	HiC_scaffold_22	105450801	105450802	STRG.52240.1|PML_HUMAN	-	16088845
HiC_scaffold_22	121539646	121539907	region21208	HiC_scaffold_22	121539678	121539977	rnd-6_family-730	Unknown	+	HiC_scaffold_22	105450801	105450802	STRG.52240.1|PML_HUMAN	-	16088845
HiC_scaffold_22	121539646	121539907	region21208	HiC_scaffold_22	121539743	121540066	rnd-6_family-730	Unknown	+	HiC_scaffold_22	105450801	105450802	STRG.52240.1|PML_HUMAN	-	16088845
HiC_scaffold_22	121539646	121539907	region21208	HiC_scaffold_22	121539893	121540206	rnd-6_family-730	Unknown	+	HiC_scaffold_22	105450801	105450802	STRG.52240.1|PML_HUMAN	-	16088845
HiC_scaffold_4	2044308	2045637	region23047	HiC_scaffold_4	2045348	2045559	nhAT4a_ML	DNA/hAT-Charlie	-	HiC_scaffold_4	18132266	18132267	STRG.10625.1|OAS1_HUMAN	+	16086630
HiC_scaffold_4	2044308	2045637	region23047	HiC_scaffold_4	2045589	2045751	Ves3_ML	SINE/tRNA	+	HiC_scaffold_4	18132266	18132267	STRG.10625.1|OAS1_HUMAN	+	16086630
HiC_scaffold_22	121534887	121535237	region21207	HiC_scaffold_22	121534808	121535027	Ves	SINE/tRNA	-	HiC_scaffold_22	105450801	105450802	STRG.52240.1|PML_HUMAN	-	16084086
HiC_scaffold_22	121534887	121535237	region21207	HiC_scaffold_22	121535157	121535458	L4_C_Mam	LINE/RTE-X	+	HiC_scaffold_22	105450801	105450802	STRG.52240.1|PML_HUMAN	-	16084086
HiC_scaffold_9	106530838	106531265	region28990	HiC_scaffold_9	106530714	106531416	L4_C_Mam	LINE/RTE-X	+	HiC_scaffold_9	90452627	90452628	STRG.20118.1|SOCS1_HUMAN	+	16078211
HiC_scaffold_22	121523909	121524226	region21206	HiC_scaffold_22	121523661	121524227	HAL1	LINE/L1	+	HiC_scaffold_22	105450801	105450802	STRG.52240.1|PML_HUMAN	-	16073108
HiC_scaffold_22	121518226	121518568	region21205	HiC_scaffold_22	121517734	121518372	rnd-1_family-406	Unknown	+	HiC_scaffold_22	105450801	105450802	STRG.52240.1|PML_HUMAN	-	16067425
HiC_scaffold_22	190161602	190161978	region21935	HiC_scaffold_22	190161589	190161838	ORSL	DNA/hAT-Tip100	-	HiC_scaffold_22	174101498	174101499	STRG.53358.1|BTC_HUMAN	-	16060104
HiC_scaffold_22	190161602	190161978	region21935	HiC_scaffold_22	190161839	190161956	L1ME5	LINE/L1	+	HiC_scaffold_22	174101498	174101499	STRG.53358.1|BTC_HUMAN	-	16060104
HiC_scaffold_22	121508696	121508994	region21204	HiC_scaffold_22	121508954	121509092	MIR3	SINE/MIR	-	HiC_scaffold_22	105450801	105450802	STRG.52240.1|PML_HUMAN	-	16057895
HiC_scaffold_15	27593064	27593792	region9243	HiC_scaffold_15	27592881	27593283	L1MEc	LINE/L1	+	HiC_scaffold_15	43651239	43651240	STRG.33405.1|PXK_HUMAN	+	16057448
HiC_scaffold_15	27593064	27593792	region9243	HiC_scaffold_15	27593331	27593831	L1M5	LINE/L1	+	HiC_scaffold_15	43651239	43651240	STRG.33405.1|PXK_HUMAN	+	16057448
HiC_scaffold_15	24149307	24149628	region9198	HiC_scaffold_15	24149304	24149516	Ves2_ML	SINE/tRNA	-	HiC_scaffold_15	8099954	8099955	STRG.29660.1|NA	+	16049353
HiC_scaffold_15	24149307	24149628	region9198	HiC_scaffold_15	24149585	24149734	MIRb	SINE/MIR	-	HiC_scaffold_15	8099954	8099955	STRG.29660.1|NA	+	16049353
HiC_scaffold_21	179552914	179553362	region19181	HiC_scaffold_21	179552804	179553004	HAL1	LINE/L1	-	HiC_scaffold_21	195600694	195600695	STRG.49091.1|NA	+	16047333
HiC_scaffold_21	179552914	179553362	region19181	HiC_scaffold_21	179553138	179553294	L2	LINE/L2	+	HiC_scaffold_21	195600694	195600695	STRG.49091.1|NA	+	16047333
HiC_scaffold_22	194981697	194982089	region21973	HiC_scaffold_22	194981546	194982151	LTR18A_ML	LTR/ERV1	+	HiC_scaffold_22	211023089	211023090	STRG.53964.1|NA	+	16041001
HiC_scaffold_22	121484154	121484444	region21202	HiC_scaffold_22	121483463	121484844	rnd-6_family-9222	Unknown	-	HiC_scaffold_22	105450801	105450802	STRG.52240.1|PML_HUMAN	-	16033353
HiC_scaffold_22	121484154	121484444	region21202	HiC_scaffold_22	121484276	121484426	rnd-6_family-9222	Unknown	+	HiC_scaffold_22	105450801	105450802	STRG.52240.1|PML_HUMAN	-	16033353
HiC_scaffold_8	57639466	57640381	region26849	HiC_scaffold_8	57640064	57640450	MLT1B	LTR/ERVL-MaLR	-	HiC_scaffold_8	41606502	41606503	STRG.15668.1|NA	-	16032964
HiC_scaffold_22	190128711	190128975	region21934	HiC_scaffold_22	190128761	190128992	MIRb	SINE/MIR	-	HiC_scaffold_22	174101498	174101499	STRG.53358.1|BTC_HUMAN	-	16027213
HiC_scaffold_22	121474799	121475201	region21201	HiC_scaffold_22	121474407	121474983	rnd-6_family-9222	Unknown	-	HiC_scaffold_22	105450801	105450802	STRG.52240.1|PML_HUMAN	-	16023998
HiC_scaffold_22	121474799	121475201	region21201	HiC_scaffold_22	121475020	121475742	rnd-6_family-9222	Unknown	-	HiC_scaffold_22	105450801	105450802	STRG.52240.1|PML_HUMAN	-	16023998
HiC_scaffold_22	195000151	195000931	region21974	HiC_scaffold_22	195000543	195000662	MER94	DNA/hAT-Blackjack	+	HiC_scaffold_22	211023089	211023090	STRG.53964.1|NA	+	16022159
HiC_scaffold_22	121470156	121470556	region21200	HiC_scaffold_22	121470050	121471543	rnd-6_family-9222	Unknown	-	HiC_scaffold_22	105450801	105450802	STRG.52240.1|PML_HUMAN	-	16019355
HiC_scaffold_16	42405250	42405589	region10350	HiC_scaffold_16	42404768	42405535	rnd-6_family-522	Unknown	-	HiC_scaffold_16	26386077	26386078	STRG.34773.1|NA	-	16019173
HiC_scaffold_16	42405250	42405589	region10350	HiC_scaffold_16	42405537	42405632	nHeliBat1a_Psu	RC/Helitron	+	HiC_scaffold_16	26386077	26386078	STRG.34773.1|NA	-	16019173
HiC_scaffold_22	121466527	121466829	region21199	HiC_scaffold_22	121466316	121467270	rnd-6_family-9222	Unknown	-	HiC_scaffold_22	105450801	105450802	STRG.52240.1|PML_HUMAN	-	16015726
HiC_scaffold_9	37146099	37146369	region27951	HiC_scaffold_9	37146003	37146152	MER5A	DNA/hAT-Charlie	+	HiC_scaffold_9	53160504	53160505	STRG.19340.1|ERAP1_HUMAN	+	16014136
HiC_scaffold_22	121457588	121457871	region21198	HiC_scaffold_22	121457433	121457597	rnd-6_family-730	Unknown	+	HiC_scaffold_22	105450801	105450802	STRG.52240.1|PML_HUMAN	-	16006787
HiC_scaffold_22	121457588	121457871	region21198	HiC_scaffold_22	121457598	121458558	rnd-6_family-9222	Unknown	-	HiC_scaffold_22	105450801	105450802	STRG.52240.1|PML_HUMAN	-	16006787
HiC_scaffold_22	190083358	190083774	region21933	HiC_scaffold_22	190083276	190083491	MLT2B1	LTR/ERVL	+	HiC_scaffold_22	174101498	174101499	STRG.53358.1|BTC_HUMAN	-	15981860
HiC_scaffold_22	190083358	190083774	region21933	HiC_scaffold_22	190083615	190083914	LTR85a	LTR/Gypsy	+	HiC_scaffold_22	174101498	174101499	STRG.53358.1|BTC_HUMAN	-	15981860
HiC_scaffold_16	42367713	42368517	region10349	HiC_scaffold_16	42368197	42368304	L1ME4b	LINE/L1	+	HiC_scaffold_16	26386077	26386078	STRG.34773.1|NA	-	15981636
HiC_scaffold_17	64106271	64107146	region11661	HiC_scaffold_17	64106908	64107341	HAL1	LINE/L1	+	HiC_scaffold_17	48125425	48125426	STRG.36587.1|NA	+	15980846
HiC_scaffold_22	121431416	121431685	region21197	HiC_scaffold_22	121431273	121431597	rnd-6_family-730	Unknown	+	HiC_scaffold_22	105450801	105450802	STRG.52240.1|PML_HUMAN	-	15980615
HiC_scaffold_22	121431416	121431685	region21197	HiC_scaffold_22	121431366	121431671	rnd-6_family-730	Unknown	+	HiC_scaffold_22	105450801	105450802	STRG.52240.1|PML_HUMAN	-	15980615
HiC_scaffold_22	121431416	121431685	region21197	HiC_scaffold_22	121431440	121431749	rnd-6_family-730	Unknown	+	HiC_scaffold_22	105450801	105450802	STRG.52240.1|PML_HUMAN	-	15980615
HiC_scaffold_22	121431416	121431685	region21197	HiC_scaffold_22	121431648	121431984	rnd-6_family-730	Unknown	+	HiC_scaffold_22	105450801	105450802	STRG.52240.1|PML_HUMAN	-	15980615
HiC_scaffold_22	190077048	190077552	region21932	HiC_scaffold_22	190077084	190077145	HelitronScanner_scaffold_15_SUB_8891252-8899000	Unspecified	+	HiC_scaffold_22	174101498	174101499	STRG.53358.1|BTC_HUMAN	-	15975550
HiC_scaffold_22	190077048	190077552	region21932	HiC_scaffold_22	190077096	190077149	ltr-1_family-4	LINE/L1	+	HiC_scaffold_22	174101498	174101499	STRG.53358.1|BTC_HUMAN	-	15975550
HiC_scaffold_22	190077048	190077552	region21932	HiC_scaffold_22	190077146	190077172	HelitronScanner_scaffold_2_SUB_92440718-92444295	Unspecified	-	HiC_scaffold_22	174101498	174101499	STRG.53358.1|BTC_HUMAN	-	15975550
HiC_scaffold_22	190077048	190077552	region21932	HiC_scaffold_22	190077177	190077211	nHeliBat1a_NHu	RC/Helitron	+	HiC_scaffold_22	174101498	174101499	STRG.53358.1|BTC_HUMAN	-	15975550
HiC_scaffold_22	121425886	121426165	region21196	HiC_scaffold_22	121425673	121426067	rnd-6_family-730	Unknown	+	HiC_scaffold_22	105450801	105450802	STRG.52240.1|PML_HUMAN	-	15975085
HiC_scaffold_22	121425886	121426165	region21196	HiC_scaffold_22	121425978	121426246	rnd-6_family-730	Unknown	+	HiC_scaffold_22	105450801	105450802	STRG.52240.1|PML_HUMAN	-	15975085
HiC_scaffold_22	121424714	121425289	region21195	HiC_scaffold_22	121424695	121424976	rnd-6_family-9222	Unknown	-	HiC_scaffold_22	105450801	105450802	STRG.52240.1|PML_HUMAN	-	15973913
HiC_scaffold_22	121424714	121425289	region21195	HiC_scaffold_22	121424697	121424985	rnd-6_family-730	Unknown	+	HiC_scaffold_22	105450801	105450802	STRG.52240.1|PML_HUMAN	-	15973913
HiC_scaffold_22	121424714	121425289	region21195	HiC_scaffold_22	121425034	121425132	rnd-6_family-730	Unknown	+	HiC_scaffold_22	105450801	105450802	STRG.52240.1|PML_HUMAN	-	15973913
HiC_scaffold_22	121424714	121425289	region21195	HiC_scaffold_22	121425035	121425136	rnd-6_family-9222	Unknown	-	HiC_scaffold_22	105450801	105450802	STRG.52240.1|PML_HUMAN	-	15973913
HiC_scaffold_22	121424714	121425289	region21195	HiC_scaffold_22	121425137	121425465	rnd-6_family-730	Unknown	+	HiC_scaffold_22	105450801	105450802	STRG.52240.1|PML_HUMAN	-	15973913
HiC_scaffold_11	74251942	74252952	region5508	HiC_scaffold_11	74252039	74252120	Ves2B_ML	SINE/tRNA	-	HiC_scaffold_11	58282878	58282879	STRG.25105.6|NA	-	15969064
HiC_scaffold_22	130092065	130092842	region21311	HiC_scaffold_22	130092818	130092965	L1ME3A	LINE/L1	+	HiC_scaffold_22	146059593	146059594	STRG.52918.1|I15RA_HUMAN	-	15966752
HiC_scaffold_22	121416675	121416963	region21194	HiC_scaffold_22	121416379	121416720	rnd-6_family-9222	Unknown	-	HiC_scaffold_22	105450801	105450802	STRG.52240.1|PML_HUMAN	-	15965874
HiC_scaffold_22	121416675	121416963	region21194	HiC_scaffold_22	121416757	121416807	rnd-6_family-9222	Unknown	-	HiC_scaffold_22	105450801	105450802	STRG.52240.1|PML_HUMAN	-	15965874
HiC_scaffold_22	121416675	121416963	region21194	HiC_scaffold_22	121416774	121416808	rnd-6_family-730	Unknown	+	HiC_scaffold_22	105450801	105450802	STRG.52240.1|PML_HUMAN	-	15965874
HiC_scaffold_22	121416675	121416963	region21194	HiC_scaffold_22	121416859	121416995	rnd-6_family-9222	Unknown	-	HiC_scaffold_22	105450801	105450802	STRG.52240.1|PML_HUMAN	-	15965874
HiC_scaffold_22	121415590	121416350	region21193	HiC_scaffold_22	121415575	121415850	rnd-6_family-730	Unknown	+	HiC_scaffold_22	105450801	105450802	STRG.52240.1|PML_HUMAN	-	15964789
HiC_scaffold_22	121415590	121416350	region21193	HiC_scaffold_22	121415641	121415999	rnd-6_family-730	Unknown	+	HiC_scaffold_22	105450801	105450802	STRG.52240.1|PML_HUMAN	-	15964789
HiC_scaffold_22	121415590	121416350	region21193	HiC_scaffold_22	121415737	121416078	rnd-6_family-730	Unknown	+	HiC_scaffold_22	105450801	105450802	STRG.52240.1|PML_HUMAN	-	15964789
HiC_scaffold_22	121415590	121416350	region21193	HiC_scaffold_22	121415817	121415852	rnd-6_family-730	Unknown	+	HiC_scaffold_22	105450801	105450802	STRG.52240.1|PML_HUMAN	-	15964789
HiC_scaffold_22	121415590	121416350	region21193	HiC_scaffold_22	121415892	121416225	rnd-6_family-730	Unknown	+	HiC_scaffold_22	105450801	105450802	STRG.52240.1|PML_HUMAN	-	15964789
HiC_scaffold_22	121415590	121416350	region21193	HiC_scaffold_22	121415990	121416299	rnd-6_family-730	Unknown	+	HiC_scaffold_22	105450801	105450802	STRG.52240.1|PML_HUMAN	-	15964789
HiC_scaffold_22	121415590	121416350	region21193	HiC_scaffold_22	121416119	121416378	rnd-6_family-730	Unknown	+	HiC_scaffold_22	105450801	105450802	STRG.52240.1|PML_HUMAN	-	15964789
HiC_scaffold_22	121413199	121413985	region21192	HiC_scaffold_22	121413006	121413299	rnd-6_family-730	Unknown	+	HiC_scaffold_22	105450801	105450802	STRG.52240.1|PML_HUMAN	-	15962398
HiC_scaffold_22	121413199	121413985	region21192	HiC_scaffold_22	121413300	121413735	rnd-6_family-9222	Unknown	-	HiC_scaffold_22	105450801	105450802	STRG.52240.1|PML_HUMAN	-	15962398
HiC_scaffold_22	121413199	121413985	region21192	HiC_scaffold_22	121413384	121413744	rnd-6_family-730	Unknown	+	HiC_scaffold_22	105450801	105450802	STRG.52240.1|PML_HUMAN	-	15962398
HiC_scaffold_22	121413199	121413985	region21192	HiC_scaffold_22	121413794	121414022	rnd-6_family-9222	Unknown	-	HiC_scaffold_22	105450801	105450802	STRG.52240.1|PML_HUMAN	-	15962398
HiC_scaffold_22	121413199	121413985	region21192	HiC_scaffold_22	121413889	121413931	rnd-6_family-9222	Unknown	-	HiC_scaffold_22	105450801	105450802	STRG.52240.1|PML_HUMAN	-	15962398
HiC_scaffold_22	121413199	121413985	region21192	HiC_scaffold_22	121413971	121414091	rnd-6_family-9222	Unknown	-	HiC_scaffold_22	105450801	105450802	STRG.52240.1|PML_HUMAN	-	15962398
HiC_scaffold_22	121409098	121409487	region21191	HiC_scaffold_22	121408789	121409112	rnd-6_family-730	Unknown	+	HiC_scaffold_22	105450801	105450802	STRG.52240.1|PML_HUMAN	-	15958297
HiC_scaffold_22	121409098	121409487	region21191	HiC_scaffold_22	121408878	121409171	rnd-6_family-730	Unknown	+	HiC_scaffold_22	105450801	105450802	STRG.52240.1|PML_HUMAN	-	15958297
HiC_scaffold_22	121409098	121409487	region21191	HiC_scaffold_22	121409106	121409430	rnd-6_family-730	Unknown	+	HiC_scaffold_22	105450801	105450802	STRG.52240.1|PML_HUMAN	-	15958297
HiC_scaffold_22	121409098	121409487	region21191	HiC_scaffold_22	121409176	121409515	rnd-6_family-730	Unknown	+	HiC_scaffold_22	105450801	105450802	STRG.52240.1|PML_HUMAN	-	15958297
HiC_scaffold_22	121409098	121409487	region21191	HiC_scaffold_22	121409256	121409539	rnd-6_family-730	Unknown	+	HiC_scaffold_22	105450801	105450802	STRG.52240.1|PML_HUMAN	-	15958297
HiC_scaffold_9	37202926	37203943	region27953	HiC_scaffold_9	37202793	37202936	MIR3	SINE/MIR	+	HiC_scaffold_9	53160504	53160505	STRG.19340.1|ERAP1_HUMAN	+	15956562
HiC_scaffold_21	87687689	87687972	region18383	HiC_scaffold_21	87687470	87687697	MIRb	SINE/MIR	-	HiC_scaffold_21	103643806	103643807	STRG.47762.1|UBP18_HUMAN	+	15955835
HiC_scaffold_21	87687689	87687972	region18383	HiC_scaffold_21	87687961	87688179	Ves2_ML	SINE/tRNA	+	HiC_scaffold_21	103643806	103643807	STRG.47762.1|UBP18_HUMAN	+	15955835
HiC_scaffold_21	87698121	87699188	region18384	HiC_scaffold_21	87698158	87698351	Ves3_ML	SINE/tRNA	-	HiC_scaffold_21	103643806	103643807	STRG.47762.1|UBP18_HUMAN	+	15944619
HiC_scaffold_15	24042902	24044156	region9196	HiC_scaffold_15	24042904	24043103	Ves3_ML	SINE/tRNA	-	HiC_scaffold_15	8099954	8099955	STRG.29660.1|NA	+	15942948
HiC_scaffold_22	121390632	121391069	region21190	HiC_scaffold_22	121390581	121391198	ltr-1_family-103	LTR/Unknown	+	HiC_scaffold_22	105450801	105450802	STRG.52240.1|PML_HUMAN	-	15939831
HiC_scaffold_22	121382729	121383001	region21189	HiC_scaffold_22	121381035	121386030	L1MAB2_ML	LINE/L1	-	HiC_scaffold_22	105450801	105450802	STRG.52240.1|PML_HUMAN	-	15931928
HiC_scaffold_22	121377343	121377783	region21188	HiC_scaffold_22	121377420	121377513	L1MC5	LINE/L1	-	HiC_scaffold_22	105450801	105450802	STRG.52240.1|PML_HUMAN	-	15926542
HiC_scaffold_22	121377343	121377783	region21188	HiC_scaffold_22	121377558	121377708	rnd-5_family-3983	LINE/L1	-	HiC_scaffold_22	105450801	105450802	STRG.52240.1|PML_HUMAN	-	15926542
HiC_scaffold_22	121377343	121377783	region21188	HiC_scaffold_22	121377716	121377808	L1-3a_EF	LINE/L1	+	HiC_scaffold_22	105450801	105450802	STRG.52240.1|PML_HUMAN	-	15926542
HiC_scaffold_4	2206142	2206832	region23049	HiC_scaffold_4	2206562	2206630	MER5A	DNA/hAT-Charlie	+	HiC_scaffold_4	18132266	18132267	STRG.10625.1|OAS1_HUMAN	+	15925435
HiC_scaffold_4	2206142	2206832	region23049	HiC_scaffold_4	2206634	2206798	L1-4_PVa	LINE/L1	+	HiC_scaffold_4	18132266	18132267	STRG.10625.1|OAS1_HUMAN	+	15925435
HiC_scaffold_11	74199354	74200313	region5506	HiC_scaffold_11	74200080	74200182	MIR3	SINE/MIR	+	HiC_scaffold_11	58282878	58282879	STRG.25105.6|NA	-	15916476
HiC_scaffold_4	2218596	2218990	region23051	HiC_scaffold_4	2218923	2218974	MIRc	SINE/MIR	+	HiC_scaffold_4	18132266	18132267	STRG.10625.1|OAS1_HUMAN	+	15913277
HiC_scaffold_17	64038313	64039053	region11659	HiC_scaffold_17	64038933	64039056	MIRb	SINE/MIR	-	HiC_scaffold_17	48125425	48125426	STRG.36587.1|NA	+	15912888
HiC_scaffold_21	87737326	87737586	region18386	HiC_scaffold_21	87737164	87737380	nhAT6_ML	DNA/hAT-Charlie	-	HiC_scaffold_21	103643806	103643807	STRG.47762.1|UBP18_HUMAN	+	15906221
HiC_scaffold_21	87737326	87737586	region18386	HiC_scaffold_21	87737381	87737507	L1-2a_EF	LINE/L1	-	HiC_scaffold_21	103643806	103643807	STRG.47762.1|UBP18_HUMAN	+	15906221
HiC_scaffold_21	87737326	87737586	region18386	HiC_scaffold_21	87737514	87737726	Ves	SINE/tRNA	+	HiC_scaffold_21	103643806	103643807	STRG.47762.1|UBP18_HUMAN	+	15906221
HiC_scaffold_22	121336430	121336704	region21187	HiC_scaffold_22	121336410	121336674	Tigger15a	DNA/TcMar-Tigger	-	HiC_scaffold_22	105450801	105450802	STRG.52240.1|PML_HUMAN	-	15885629
HiC_scaffold_22	121336430	121336704	region21187	HiC_scaffold_22	121336675	121336707	L1-3a_EF	LINE/L1	+	HiC_scaffold_22	105450801	105450802	STRG.52240.1|PML_HUMAN	-	15885629
HiC_scaffold_22	189985230	189986285	region21929	HiC_scaffold_22	189986230	189986283	LTR7F_ML	LTR/ERV1	+	HiC_scaffold_22	174101498	174101499	STRG.53358.1|BTC_HUMAN	-	15883732
HiC_scaffold_6	17658241	17658600	region24330	HiC_scaffold_6	17658271	17658527	L1MEi	LINE/L1	-	HiC_scaffold_6	33536539	33536540	STRG.12049.1|AMER1_HUMAN	-	15877940
HiC_scaffold_6	17658241	17658600	region24330	HiC_scaffold_6	17658537	17658893	L3	LINE/CR1	-	HiC_scaffold_6	33536539	33536540	STRG.12049.1|AMER1_HUMAN	-	15877940
HiC_scaffold_4	2258117	2259418	region23055	HiC_scaffold_4	2258554	2258712	MIRb	SINE/MIR	+	HiC_scaffold_4	18132266	18132267	STRG.10625.1|OAS1_HUMAN	+	15872849
HiC_scaffold_4	2258117	2259418	region23055	HiC_scaffold_4	2259227	2259348	MIRb	SINE/MIR	-	HiC_scaffold_4	18132266	18132267	STRG.10625.1|OAS1_HUMAN	+	15872849
HiC_scaffold_4	2277758	2278018	region23056	HiC_scaffold_4	2277974	2278219	L4_B_Mam	LINE/RTE-X	-	HiC_scaffold_4	18132266	18132267	STRG.10625.1|OAS1_HUMAN	+	15854249
HiC_scaffold_4	2283663	2283992	region23058	HiC_scaffold_4	2283711	2283810	MamTip2b	DNA/hAT-Tip100	-	HiC_scaffold_4	18132266	18132267	STRG.10625.1|OAS1_HUMAN	+	15848275
HiC_scaffold_4	2286281	2286834	region23059	HiC_scaffold_4	2286292	2286382	Ves4_ML	SINE/tRNA	-	HiC_scaffold_4	18132266	18132267	STRG.10625.1|OAS1_HUMAN	+	15845433
HiC_scaffold_4	2286281	2286834	region23059	HiC_scaffold_4	2286408	2286560	MLT1C2	LTR/ERVL-MaLR	+	HiC_scaffold_4	18132266	18132267	STRG.10625.1|OAS1_HUMAN	+	15845433
HiC_scaffold_4	2286281	2286834	region23059	HiC_scaffold_4	2286677	2286901	nhAT4a_ML	DNA/hAT-Charlie	-	HiC_scaffold_4	18132266	18132267	STRG.10625.1|OAS1_HUMAN	+	15845433
HiC_scaffold_4	2289727	2290101	region23060	HiC_scaffold_4	2289576	2289785	Ves3_ML	SINE/tRNA	+	HiC_scaffold_4	18132266	18132267	STRG.10625.1|OAS1_HUMAN	+	15842166
HiC_scaffold_4	2289727	2290101	region23060	HiC_scaffold_4	2289972	2290141	MER20	DNA/hAT-Charlie	+	HiC_scaffold_4	18132266	18132267	STRG.10625.1|OAS1_HUMAN	+	15842166
HiC_scaffold_22	189938996	189939272	region21927	HiC_scaffold_22	189939061	189939198	L2a	LINE/L2	+	HiC_scaffold_22	174101498	174101499	STRG.53358.1|BTC_HUMAN	-	15837498
HiC_scaffold_22	189938996	189939272	region21927	HiC_scaffold_22	189939210	189939863	L2a	LINE/L2	+	HiC_scaffold_22	174101498	174101499	STRG.53358.1|BTC_HUMAN	-	15837498
HiC_scaffold_4	2295528	2296031	region23061	HiC_scaffold_4	2295472	2295553	MIRb	SINE/MIR	+	HiC_scaffold_4	18132266	18132267	STRG.10625.1|OAS1_HUMAN	+	15836236
HiC_scaffold_4	2295528	2296031	region23061	HiC_scaffold_4	2295933	2296016	L2c	LINE/L2	-	HiC_scaffold_4	18132266	18132267	STRG.10625.1|OAS1_HUMAN	+	15836236
HiC_scaffold_21	87810925	87811665	region18387	HiC_scaffold_21	87811163	87811306	MIRb	SINE/MIR	+	HiC_scaffold_21	103643806	103643807	STRG.47762.1|UBP18_HUMAN	+	15832142
HiC_scaffold_22	121282891	121283151	region21186	HiC_scaffold_22	121282484	121282902	L1-3_PVa	LINE/L1	+	HiC_scaffold_22	105450801	105450802	STRG.52240.1|PML_HUMAN	-	15832090
HiC_scaffold_16	42211533	42211900	region10347	HiC_scaffold_16	42211708	42211916	MIRb	SINE/MIR	+	HiC_scaffold_16	26386077	26386078	STRG.34773.1|NA	-	15825456
HiC_scaffold_4	2309001	2310882	region23063	HiC_scaffold_4	2310671	2310826	MIR3	SINE/MIR	+	HiC_scaffold_4	18132266	18132267	STRG.10625.1|OAS1_HUMAN	+	15821385
HiC_scaffold_22	121265314	121265605	region21184	HiC_scaffold_22	121265117	121265377	BAR1_ML	RC/Helitron	+	HiC_scaffold_22	105450801	105450802	STRG.52240.1|PML_HUMAN	-	15814513
HiC_scaffold_22	121265314	121265605	region21184	HiC_scaffold_22	121265325	121265385	nMariner1_Psu	DNA?	+	HiC_scaffold_22	105450801	105450802	STRG.52240.1|PML_HUMAN	-	15814513
HiC_scaffold_22	121265314	121265605	region21184	HiC_scaffold_22	121265387	121265740	L1MC4	LINE/L1	+	HiC_scaffold_22	105450801	105450802	STRG.52240.1|PML_HUMAN	-	15814513
HiC_scaffold_22	121264334	121264691	region21183	HiC_scaffold_22	121264329	121264417	L1MC5a	LINE/L1	-	HiC_scaffold_22	105450801	105450802	STRG.52240.1|PML_HUMAN	-	15813533
HiC_scaffold_22	121264334	121264691	region21183	HiC_scaffold_22	121264450	121264709	L1MC4	LINE/L1	+	HiC_scaffold_22	105450801	105450802	STRG.52240.1|PML_HUMAN	-	15813533
HiC_scaffold_16	42182164	42182567	region10346	HiC_scaffold_16	42182047	42182242	LTR14_ML	LTR/ERV1	+	HiC_scaffold_16	26386077	26386078	STRG.34773.1|NA	-	15796087
HiC_scaffold_16	42182164	42182567	region10346	HiC_scaffold_16	42182473	42182855	rnd-6_family-22014	LTR/ERV1	+	HiC_scaffold_16	26386077	26386078	STRG.34773.1|NA	-	15796087
HiC_scaffold_22	121242049	121242556	region21182	HiC_scaffold_22	121241532	121243269	rnd-6_family-14774	Unknown	+	HiC_scaffold_22	105450801	105450802	STRG.52240.1|PML_HUMAN	-	15791248
HiC_scaffold_21	163666171	163666453	region18993	HiC_scaffold_21	163666040	163666261	MER103C	DNA/hAT-Charlie	-	HiC_scaffold_21	147875405	147875406	STRG.47184.1|NA	+	15790766
HiC_scaffold_22	121238411	121238650	region21181	HiC_scaffold_22	121237566	121241484	rnd-6_family-14774	Unknown	+	HiC_scaffold_22	105450801	105450802	STRG.52240.1|PML_HUMAN	-	15787610
HiC_scaffold_22	121219791	121220218	region21180	HiC_scaffold_22	121219787	121219808	rnd-6_family-9222	Unknown	+	HiC_scaffold_22	105450801	105450802	STRG.52240.1|PML_HUMAN	-	15768990
HiC_scaffold_22	121219791	121220218	region21180	HiC_scaffold_22	121219848	121219887	rnd-6_family-9222	Unknown	+	HiC_scaffold_22	105450801	105450802	STRG.52240.1|PML_HUMAN	-	15768990
HiC_scaffold_22	121219791	121220218	region21180	HiC_scaffold_22	121219888	121220196	rnd-6_family-730	Unknown	-	HiC_scaffold_22	105450801	105450802	STRG.52240.1|PML_HUMAN	-	15768990
HiC_scaffold_22	121219791	121220218	region21180	HiC_scaffold_22	121219955	121220275	rnd-6_family-730	Unknown	-	HiC_scaffold_22	105450801	105450802	STRG.52240.1|PML_HUMAN	-	15768990
HiC_scaffold_15	27885956	27886216	region9246	HiC_scaffold_15	27885882	27886005	L2a	LINE/L2	+	HiC_scaffold_15	43651239	43651240	STRG.33405.1|PXK_HUMAN	+	15765024
HiC_scaffold_15	27885956	27886216	region9246	HiC_scaffold_15	27886006	27886536	MLT1G1	LTR/ERVL-MaLR	-	HiC_scaffold_15	43651239	43651240	STRG.33405.1|PXK_HUMAN	+	15765024
HiC_scaffold_9	106211111	106211486	region28987	HiC_scaffold_9	106208770	106211994	L1M3	LINE/L1	+	HiC_scaffold_9	90452627	90452628	STRG.20118.1|SOCS1_HUMAN	+	15758484
HiC_scaffold_22	189855889	189856457	region21926	HiC_scaffold_22	189856033	189856070	L3_Mars	LINE/CR1	-	HiC_scaffold_22	174101498	174101499	STRG.53358.1|BTC_HUMAN	-	15754391
HiC_scaffold_22	121203571	121204083	region21179	HiC_scaffold_22	121203540	121203642	MER3	DNA/hAT-Charlie	-	HiC_scaffold_22	105450801	105450802	STRG.52240.1|PML_HUMAN	-	15752770
HiC_scaffold_22	121203571	121204083	region21179	HiC_scaffold_22	121203677	121203779	Charlie2b	DNA/hAT-Charlie	+	HiC_scaffold_22	105450801	105450802	STRG.52240.1|PML_HUMAN	-	15752770
HiC_scaffold_22	121186162	121186641	region21177	HiC_scaffold_22	121186037	121186292	Ves2B_ML	SINE/tRNA	-	HiC_scaffold_22	105450801	105450802	STRG.52240.1|PML_HUMAN	-	15735361
HiC_scaffold_22	121186162	121186641	region21177	HiC_scaffold_22	121186373	121186440	nHeliBat2a_Psu	RC/Helitron	-	HiC_scaffold_22	105450801	105450802	STRG.52240.1|PML_HUMAN	-	15735361
HiC_scaffold_22	121186162	121186641	region21177	HiC_scaffold_22	121186496	121186607	rnd-1_family-84	Unknown	+	HiC_scaffold_22	105450801	105450802	STRG.52240.1|PML_HUMAN	-	15735361
HiC_scaffold_22	121186162	121186641	region21177	HiC_scaffold_22	121186608	121186780	nHeliBat1a_Psu	RC/Helitron	-	HiC_scaffold_22	105450801	105450802	STRG.52240.1|PML_HUMAN	-	15735361
HiC_scaffold_22	189832367	189833560	region21925	HiC_scaffold_22	189832236	189832727	MLT1L	LTR/ERVL-MaLR	+	HiC_scaffold_22	174101498	174101499	STRG.53358.1|BTC_HUMAN	-	15730869
HiC_scaffold_22	189832367	189833560	region21925	HiC_scaffold_22	189832732	189832954	Charlie23a	DNA/hAT-Charlie	+	HiC_scaffold_22	174101498	174101499	STRG.53358.1|BTC_HUMAN	-	15730869
HiC_scaffold_22	189832367	189833560	region21925	HiC_scaffold_22	189833019	189833178	MIRc	SINE/MIR	-	HiC_scaffold_22	174101498	174101499	STRG.53358.1|BTC_HUMAN	-	15730869
HiC_scaffold_22	189832367	189833560	region21925	HiC_scaffold_22	189833306	189833500	MamGypsy2-I	LTR/Gypsy	+	HiC_scaffold_22	174101498	174101499	STRG.53358.1|BTC_HUMAN	-	15730869
HiC_scaffold_6	82801235	82801495	region24570	HiC_scaffold_6	82800953	82801261	BAR1_ML	RC/Helitron	-	HiC_scaffold_6	98526507	98526508	STRG.12692.1|NA	+	15725013
HiC_scaffold_6	82801235	82801495	region24570	HiC_scaffold_6	82801262	82801385	nHeliBat1a_CRa	RC/Helitron	-	HiC_scaffold_6	98526507	98526508	STRG.12692.1|NA	+	15725013
HiC_scaffold_6	82801235	82801495	region24570	HiC_scaffold_6	82801387	82802195	ltr-1_family-103	LTR/Unknown	-	HiC_scaffold_6	98526507	98526508	STRG.12692.1|NA	+	15725013
HiC_scaffold_22	189826455	189826977	region21924	HiC_scaffold_22	189826303	189826869	LTR85c	LTR/Gypsy	-	HiC_scaffold_22	174101498	174101499	STRG.53358.1|BTC_HUMAN	-	15724957
HiC_scaffold_6	17814412	17815228	region24331	HiC_scaffold_6	17815081	17815126	L2d	LINE/L2	-	HiC_scaffold_6	33536539	33536540	STRG.12049.1|AMER1_HUMAN	-	15721312
HiC_scaffold_15	27948149	27949108	region9247	HiC_scaffold_15	27948368	27948612	MIR	SINE/MIR	-	HiC_scaffold_15	43651239	43651240	STRG.33405.1|PXK_HUMAN	+	15702132
HiC_scaffold_21	163573045	163573759	region18992	HiC_scaffold_21	163573335	163573437	L2d	LINE/L2	-	HiC_scaffold_21	147875405	147875406	STRG.47184.1|NA	+	15697640
HiC_scaffold_21	163573045	163573759	region18992	HiC_scaffold_21	163573720	163573782	MIR3	SINE/MIR	-	HiC_scaffold_21	147875405	147875406	STRG.47184.1|NA	+	15697640
HiC_scaffold_21	163568009	163568269	region18991	HiC_scaffold_21	163567676	163568127	LTR33B	LTR/ERVL	+	HiC_scaffold_21	147875405	147875406	STRG.47184.1|NA	+	15692604
HiC_scaffold_16	42073266	42074438	region10344	HiC_scaffold_16	42073676	42073888	Ves2B_ML	SINE/tRNA	+	HiC_scaffold_16	26386077	26386078	STRG.34773.1|NA	-	15687189
HiC_scaffold_16	42073266	42074438	region10344	HiC_scaffold_16	42073934	42074521	LTR25_ML	LTR/ERV1	+	HiC_scaffold_16	26386077	26386078	STRG.34773.1|NA	-	15687189
HiC_scaffold_22	189787283	189787880	region21923	HiC_scaffold_22	189787346	189787430	MIRb	SINE/MIR	-	HiC_scaffold_22	174101498	174101499	STRG.53358.1|BTC_HUMAN	-	15685785
HiC_scaffold_22	189787283	189787880	region21923	HiC_scaffold_22	189787481	189787789	L3	LINE/CR1	+	HiC_scaffold_22	174101498	174101499	STRG.53358.1|BTC_HUMAN	-	15685785
HiC_scaffold_21	87959969	87960493	region18389	HiC_scaffold_21	87959883	87960769	ERV1-9N-I_ML	LTR/ERV1	+	HiC_scaffold_21	103643806	103643807	STRG.47762.1|UBP18_HUMAN	+	15683314
HiC_scaffold_9	106119707	106120859	region28985	HiC_scaffold_9	106119592	106119768	Ves3_ML	SINE/tRNA	-	HiC_scaffold_9	90452627	90452628	STRG.20118.1|SOCS1_HUMAN	+	15667080
HiC_scaffold_9	106119707	106120859	region28985	HiC_scaffold_9	106120586	106120604	rnd-1_family-241	Unknown	+	HiC_scaffold_9	90452627	90452628	STRG.20118.1|SOCS1_HUMAN	+	15667080
HiC_scaffold_9	106119707	106120859	region28985	HiC_scaffold_9	106120605	106120659	rnd-1_family-60	Unknown	-	HiC_scaffold_9	90452627	90452628	STRG.20118.1|SOCS1_HUMAN	+	15667080
HiC_scaffold_9	106119707	106120859	region28985	HiC_scaffold_9	106120660	106120673	rnd-1_family-241	Unknown	+	HiC_scaffold_9	90452627	90452628	STRG.20118.1|SOCS1_HUMAN	+	15667080
HiC_scaffold_9	106119707	106120859	region28985	HiC_scaffold_9	106120724	106120779	nHeliBat2a_Psu	RC/Helitron	+	HiC_scaffold_9	90452627	90452628	STRG.20118.1|SOCS1_HUMAN	+	15667080
HiC_scaffold_9	106119707	106120859	region28985	HiC_scaffold_9	106120798	106121116	rnd-1_family-192	SINE/MIR	+	HiC_scaffold_9	90452627	90452628	STRG.20118.1|SOCS1_HUMAN	+	15667080
HiC_scaffold_22	189763418	189763826	region21922	HiC_scaffold_22	189763362	189763486	L1ME4a	LINE/L1	-	HiC_scaffold_22	174101498	174101499	STRG.53358.1|BTC_HUMAN	-	15661920
HiC_scaffold_22	189763418	189763826	region21922	HiC_scaffold_22	189763531	189763811	L1M5	LINE/L1	-	HiC_scaffold_22	174101498	174101499	STRG.53358.1|BTC_HUMAN	-	15661920
HiC_scaffold_21	87993809	87995170	region18390	HiC_scaffold_21	87993668	87994043	MLT1A	LTR/ERVL-MaLR	+	HiC_scaffold_21	103643806	103643807	STRG.47762.1|UBP18_HUMAN	+	15648637
HiC_scaffold_21	87993809	87995170	region18390	HiC_scaffold_21	87994044	87994270	Ves2B_ML	SINE/tRNA	+	HiC_scaffold_21	103643806	103643807	STRG.47762.1|UBP18_HUMAN	+	15648637
HiC_scaffold_21	87993809	87995170	region18390	HiC_scaffold_21	87994271	87994346	MLT1A	LTR/ERVL-MaLR	+	HiC_scaffold_21	103643806	103643807	STRG.47762.1|UBP18_HUMAN	+	15648637
HiC_scaffold_21	87993809	87995170	region18390	HiC_scaffold_21	87994665	87994852	MIR	SINE/MIR	+	HiC_scaffold_21	103643806	103643807	STRG.47762.1|UBP18_HUMAN	+	15648637
HiC_scaffold_2	17637589	17637849	region14301	HiC_scaffold_2	17637474	17637899	MER44B	DNA/TcMar-Tigger	-	HiC_scaffold_2	1997282	1997283	STRG.5224.1|UBP42_BOVIN	-	15640307
HiC_scaffold_11	73907307	73907654	region5502	HiC_scaffold_11	73907192	73907631	MER77	LTR/ERVL	-	HiC_scaffold_11	58282878	58282879	STRG.25105.6|NA	-	15624429
HiC_scaffold_16	42009550	42009865	region10343	HiC_scaffold_16	42009667	42009713	L3b	LINE/CR1	-	HiC_scaffold_16	26386077	26386078	STRG.34773.1|NA	-	15623473
HiC_scaffold_15	28027914	28028306	region9248	HiC_scaffold_15	28027632	28028000	L1-3_PVa	LINE/L1	-	HiC_scaffold_15	43651239	43651240	STRG.33405.1|PXK_HUMAN	+	15622934
HiC_scaffold_15	28027914	28028306	region9248	HiC_scaffold_15	28027997	28028845	L1MA9	LINE/L1	-	HiC_scaffold_15	43651239	43651240	STRG.33405.1|PXK_HUMAN	+	15622934
HiC_scaffold_15	28031183	28031778	region9249	HiC_scaffold_15	28031543	28031630	X6B_LINE	LINE/CR1	+	HiC_scaffold_15	43651239	43651240	STRG.33405.1|PXK_HUMAN	+	15619462
HiC_scaffold_22	195404399	195405192	region21981	HiC_scaffold_22	195405156	195405346	MIRb	SINE/MIR	+	HiC_scaffold_22	211023089	211023090	STRG.53964.1|NA	+	15617898
HiC_scaffold_20	39462986	39464787	region16338	HiC_scaffold_20	39463851	39463924	MIR3	SINE/MIR	+	HiC_scaffold_20	23852408	23852409	STRG.42524.1|I20RA_HUMAN	-	15610578
HiC_scaffold_20	39462986	39464787	region16338	HiC_scaffold_20	39464749	39464897	MIRb	SINE/MIR	+	HiC_scaffold_20	23852408	23852409	STRG.42524.1|I20RA_HUMAN	-	15610578
HiC_scaffold_11	73892571	73893281	region5501	HiC_scaffold_11	73891646	73892661	L1MC	LINE/L1	+	HiC_scaffold_11	58282878	58282879	STRG.25105.6|NA	-	15609693
HiC_scaffold_4	2521878	2523239	region23067	HiC_scaffold_4	2522394	2522622	L2b	LINE/L2	-	HiC_scaffold_4	18132266	18132267	STRG.10625.1|OAS1_HUMAN	+	15609028
HiC_scaffold_4	2521878	2523239	region23067	HiC_scaffold_4	2522724	2522865	L2b	LINE/L2	+	HiC_scaffold_4	18132266	18132267	STRG.10625.1|OAS1_HUMAN	+	15609028
HiC_scaffold_4	2521878	2523239	region23067	HiC_scaffold_4	2523176	2523297	MIR3	SINE/MIR	+	HiC_scaffold_4	18132266	18132267	STRG.10625.1|OAS1_HUMAN	+	15609028
HiC_scaffold_16	41992433	41992787	region10340	HiC_scaffold_16	41992359	41992478	MIR3	SINE/MIR	-	HiC_scaffold_16	26386077	26386078	STRG.34773.1|NA	-	15606356
HiC_scaffold_16	41992433	41992787	region10340	HiC_scaffold_16	41992647	41993397	LTR39C_ML	LTR/ERV1	+	HiC_scaffold_16	26386077	26386078	STRG.34773.1|NA	-	15606356
HiC_scaffold_22	195417341	195417884	region21982	HiC_scaffold_22	195417375	195417765	MLT1B	LTR/ERVL-MaLR	-	HiC_scaffold_22	211023089	211023090	STRG.53964.1|NA	+	15605206
HiC_scaffold_15	28046713	28046973	region9250	HiC_scaffold_15	28046622	28046763	L1MA10	LINE/L1	-	HiC_scaffold_15	43651239	43651240	STRG.33405.1|PXK_HUMAN	+	15604267
HiC_scaffold_15	28046713	28046973	region9250	HiC_scaffold_15	28046771	28046892	MER20B	DNA/hAT-Charlie	-	HiC_scaffold_15	43651239	43651240	STRG.33405.1|PXK_HUMAN	+	15604267
HiC_scaffold_15	28046713	28046973	region9250	HiC_scaffold_15	28046893	28047094	L1MC4	LINE/L1	+	HiC_scaffold_15	43651239	43651240	STRG.33405.1|PXK_HUMAN	+	15604267
HiC_scaffold_9	106047501	106048010	region28984	HiC_scaffold_9	106047343	106047818	L1MB7	LINE/L1	-	HiC_scaffold_9	90452627	90452628	STRG.20118.1|SOCS1_HUMAN	+	15594874
HiC_scaffold_9	106047501	106048010	region28984	HiC_scaffold_9	106047853	106047921	MIR3	SINE/MIR	-	HiC_scaffold_9	90452627	90452628	STRG.20118.1|SOCS1_HUMAN	+	15594874
HiC_scaffold_4	2539107	2540198	region23068	HiC_scaffold_4	2539051	2539182	MIRc	SINE/MIR	+	HiC_scaffold_4	18132266	18132267	STRG.10625.1|OAS1_HUMAN	+	15592069
HiC_scaffold_9	106042649	106043616	region28983	HiC_scaffold_9	106043607	106043765	L2a	LINE/L2	-	HiC_scaffold_9	90452627	90452628	STRG.20118.1|SOCS1_HUMAN	+	15590022
HiC_scaffold_15	28061186	28061446	region9251	HiC_scaffold_15	28061183	28061389	Ves	SINE/tRNA	-	HiC_scaffold_15	43651239	43651240	STRG.33405.1|PXK_HUMAN	+	15589794
HiC_scaffold_17	63713139	63713901	region11651	HiC_scaffold_17	63712847	63713222	nHeliBat1a_CRa	RC/Helitron	-	HiC_scaffold_17	48125425	48125426	STRG.36587.1|NA	+	15587714
HiC_scaffold_17	63713139	63713901	region11651	HiC_scaffold_17	63713248	63713319	L2b	LINE/L2	+	HiC_scaffold_17	48125425	48125426	STRG.36587.1|NA	+	15587714
HiC_scaffold_22	189686286	189686717	region21921	HiC_scaffold_22	189686390	189686696	MLT1A	LTR/ERVL-MaLR	+	HiC_scaffold_22	174101498	174101499	STRG.53358.1|BTC_HUMAN	-	15584788
HiC_scaffold_15	23682820	23683239	region9190	HiC_scaffold_15	23683065	23683169	L1ME4c	LINE/L1	+	HiC_scaffold_15	8099954	8099955	STRG.29660.1|NA	+	15582866
HiC_scaffold_15	23682820	23683239	region9190	HiC_scaffold_15	23683174	23683399	MIR	SINE/MIR	+	HiC_scaffold_15	8099954	8099955	STRG.29660.1|NA	+	15582866
HiC_scaffold_17	63702927	63703504	region11649	HiC_scaffold_17	63703401	63703602	nhAT1_ML	DNA/hAT-Charlie	-	HiC_scaffold_17	48125425	48125426	STRG.36587.1|NA	+	15577502
HiC_scaffold_9	37583210	37583534	region27958	HiC_scaffold_9	37582886	37583260	MLT1A	LTR/ERVL-MaLR	+	HiC_scaffold_9	53160504	53160505	STRG.19340.1|ERAP1_HUMAN	+	15576971
HiC_scaffold_9	37583210	37583534	region27958	HiC_scaffold_9	37583261	37583373	MIR	SINE/MIR	-	HiC_scaffold_9	53160504	53160505	STRG.19340.1|ERAP1_HUMAN	+	15576971
HiC_scaffold_21	88068615	88069650	region18391	HiC_scaffold_21	88068755	88069082	MER20B	DNA/hAT-Charlie	+	HiC_scaffold_21	103643806	103643807	STRG.47762.1|UBP18_HUMAN	+	15574157
HiC_scaffold_6	82962301	82962561	region24571	HiC_scaffold_6	82962170	82962458	ltr-1_family-102	LTR/Unknown	-	HiC_scaffold_6	98526507	98526508	STRG.12692.1|NA	+	15563947
HiC_scaffold_6	82962301	82962561	region24571	HiC_scaffold_6	82962475	82962665	nHeliBat1a_LBo	RC/Helitron	-	HiC_scaffold_6	98526507	98526508	STRG.12692.1|NA	+	15563947
HiC_scaffold_22	121014462	121015172	region21175	HiC_scaffold_22	121013764	121014521	rnd-6_family-905	LINE/L1	-	HiC_scaffold_22	105450801	105450802	STRG.52240.1|PML_HUMAN	-	15563661
HiC_scaffold_22	121014462	121015172	region21175	HiC_scaffold_22	121014522	121014562	nHeliBat2a_Psu	RC/Helitron	-	HiC_scaffold_22	105450801	105450802	STRG.52240.1|PML_HUMAN	-	15563661
HiC_scaffold_22	121014462	121015172	region21175	HiC_scaffold_22	121014531	121014614	nHeliBat1a_CRa	RC/Helitron	-	HiC_scaffold_22	105450801	105450802	STRG.52240.1|PML_HUMAN	-	15563661
HiC_scaffold_22	121014462	121015172	region21175	HiC_scaffold_22	121014721	121015208	rnd-1_family-215	LINE/L1	+	HiC_scaffold_22	105450801	105450802	STRG.52240.1|PML_HUMAN	-	15563661
HiC_scaffold_16	41946268	41946687	region10336	HiC_scaffold_16	41946311	41946409	MIR_Mars	SINE/MIR	+	HiC_scaffold_16	26386077	26386078	STRG.34773.1|NA	-	15560191
HiC_scaffold_16	41946268	41946687	region10336	HiC_scaffold_16	41946622	41946730	MIRb	SINE/MIR	+	HiC_scaffold_16	26386077	26386078	STRG.34773.1|NA	-	15560191
HiC_scaffold_22	189659190	189659934	region21919	HiC_scaffold_22	189659784	189660117	L2a	LINE/L2	-	HiC_scaffold_22	174101498	174101499	STRG.53358.1|BTC_HUMAN	-	15557692
HiC_scaffold_21	88086493	88086827	region18392	HiC_scaffold_21	88086505	88086636	L2a	LINE/L2	+	HiC_scaffold_21	103643806	103643807	STRG.47762.1|UBP18_HUMAN	+	15556980
HiC_scaffold_21	88087918	88088376	region18393	HiC_scaffold_21	88087666	88087919	L1ME4a	LINE/L1	+	HiC_scaffold_21	103643806	103643807	STRG.47762.1|UBP18_HUMAN	+	15555431
HiC_scaffold_21	88087918	88088376	region18393	HiC_scaffold_21	88087982	88088105	Ves2B_ML	SINE/tRNA	+	HiC_scaffold_21	103643806	103643807	STRG.47762.1|UBP18_HUMAN	+	15555431
HiC_scaffold_21	88087918	88088376	region18393	HiC_scaffold_21	88088153	88088185	Ves2B_ML	SINE/tRNA	+	HiC_scaffold_21	103643806	103643807	STRG.47762.1|UBP18_HUMAN	+	15555431
HiC_scaffold_21	88087918	88088376	region18393	HiC_scaffold_21	88088203	88088504	L1ME4a	LINE/L1	+	HiC_scaffold_21	103643806	103643807	STRG.47762.1|UBP18_HUMAN	+	15555431
HiC_scaffold_22	189652577	189653274	region21918	HiC_scaffold_22	189652592	189652732	MIR	SINE/MIR	+	HiC_scaffold_22	174101498	174101499	STRG.53358.1|BTC_HUMAN	-	15551079
HiC_scaffold_22	189652577	189653274	region21918	HiC_scaffold_22	189652746	189652848	MLT1C	LTR/ERVL-MaLR	+	HiC_scaffold_22	174101498	174101499	STRG.53358.1|BTC_HUMAN	-	15551079
HiC_scaffold_21	163426299	163427000	region18987	HiC_scaffold_21	163426790	163426870	L2c	LINE/L2	-	HiC_scaffold_21	147875405	147875406	STRG.47184.1|NA	+	15550894
HiC_scaffold_21	163426299	163427000	region18987	HiC_scaffold_21	163426906	163427023	MER5A	DNA/hAT-Charlie	+	HiC_scaffold_21	147875405	147875406	STRG.47184.1|NA	+	15550894
HiC_scaffold_22	195472049	195472857	region21984	HiC_scaffold_22	195472410	195472450	MamRep605	LTR	+	HiC_scaffold_22	211023089	211023090	STRG.53964.1|NA	+	15550233
HiC_scaffold_11	73829052	73829298	region5500	HiC_scaffold_11	73828843	73829323	ERV2X1A-LTR_ML	LTR/ERVK	-	HiC_scaffold_11	58282878	58282879	STRG.25105.6|NA	-	15546174
HiC_scaffold_16	41929333	41930198	region10333	HiC_scaffold_16	41929297	41929346	MIR1_Amn	SINE/MIR	-	HiC_scaffold_16	26386077	26386078	STRG.34773.1|NA	-	15543256
HiC_scaffold_16	41929333	41930198	region10333	HiC_scaffold_16	41929750	41929841	MIRc	SINE/MIR	+	HiC_scaffold_16	26386077	26386078	STRG.34773.1|NA	-	15543256
HiC_scaffold_16	41929333	41930198	region10333	HiC_scaffold_16	41929842	41930064	Ves2B_ML	SINE/tRNA	+	HiC_scaffold_16	26386077	26386078	STRG.34773.1|NA	-	15543256
HiC_scaffold_16	41929333	41930198	region10333	HiC_scaffold_16	41930065	41930107	MIRc	SINE/MIR	+	HiC_scaffold_16	26386077	26386078	STRG.34773.1|NA	-	15543256
HiC_scaffold_16	41929333	41930198	region10333	HiC_scaffold_16	41930136	41930448	nhAT5a_ML	DNA/hAT-Charlie	-	HiC_scaffold_16	26386077	26386078	STRG.34773.1|NA	-	15543256
HiC_scaffold_9	37618115	37618375	region27959	HiC_scaffold_9	37618162	37618300	MLT1N2	LTR/ERVL-MaLR	+	HiC_scaffold_9	53160504	53160505	STRG.19340.1|ERAP1_HUMAN	+	15542130
HiC_scaffold_11	73821279	73822048	region5499	HiC_scaffold_11	73821242	73821280	ltr-1_family-112	LINE/L1	-	HiC_scaffold_11	58282878	58282879	STRG.25105.6|NA	-	15538401
HiC_scaffold_11	73821279	73822048	region5499	HiC_scaffold_11	73821281	73821327	BAR1_ML	RC/Helitron	+	HiC_scaffold_11	58282878	58282879	STRG.25105.6|NA	-	15538401
HiC_scaffold_11	73821279	73822048	region5499	HiC_scaffold_11	73821418	73821462	nHeliBat1a_CRa	RC/Helitron	+	HiC_scaffold_11	58282878	58282879	STRG.25105.6|NA	-	15538401
HiC_scaffold_22	120984143	120984595	region21174	HiC_scaffold_22	120984067	120984614	Zaphod2	DNA/hAT-Tip100	+	HiC_scaffold_22	105450801	105450802	STRG.52240.1|PML_HUMAN	-	15533342
HiC_scaffold_22	189630145	189630462	region21917	HiC_scaffold_22	189630214	189630382	L1ME3B	LINE/L1	-	HiC_scaffold_22	174101498	174101499	STRG.53358.1|BTC_HUMAN	-	15528647
HiC_scaffold_22	189630145	189630462	region21917	HiC_scaffold_22	189630402	189630472	HAL1M8	LINE/L1	-	HiC_scaffold_22	174101498	174101499	STRG.53358.1|BTC_HUMAN	-	15528647
HiC_scaffold_16	41913806	41914505	region10332	HiC_scaffold_16	41914080	41914179	MIR3	SINE/MIR	+	HiC_scaffold_16	26386077	26386078	STRG.34773.1|NA	-	15527729
HiC_scaffold_16	41913806	41914505	region10332	HiC_scaffold_16	41914285	41914354	MER5A	DNA/hAT-Charlie	-	HiC_scaffold_16	26386077	26386078	STRG.34773.1|NA	-	15527729
HiC_scaffold_8	57127596	57127872	region26845	HiC_scaffold_8	57127539	57127945	L1ME4a	LINE/L1	+	HiC_scaffold_8	41606502	41606503	STRG.15668.1|NA	-	15521094
HiC_scaffold_22	120968961	120969288	region21173	HiC_scaffold_22	120968884	120969626	rnd-6_family-8813	Unknown	-	HiC_scaffold_22	105450801	105450802	STRG.52240.1|PML_HUMAN	-	15518160
HiC_scaffold_11	73794423	73794702	region5498	HiC_scaffold_11	73794394	73795268	rnd-5_family-469	LTR/ERVK	-	HiC_scaffold_11	58282878	58282879	STRG.25105.6|NA	-	15511545
HiC_scaffold_22	120949174	120949490	region21171	HiC_scaffold_22	120948973	120949367	rnd-6_family-8813	Unknown	-	HiC_scaffold_22	105450801	105450802	STRG.52240.1|PML_HUMAN	-	15498373
HiC_scaffold_22	120949174	120949490	region21171	HiC_scaffold_22	120949416	120949538	rnd-6_family-8813	Unknown	-	HiC_scaffold_22	105450801	105450802	STRG.52240.1|PML_HUMAN	-	15498373
HiC_scaffold_22	120948384	120948623	region21170	HiC_scaffold_22	120948185	120948400	MIRb	SINE/MIR	+	HiC_scaffold_22	105450801	105450802	STRG.52240.1|PML_HUMAN	-	15497583
HiC_scaffold_22	120948384	120948623	region21170	HiC_scaffold_22	120948401	120948795	rnd-6_family-8813	Unknown	-	HiC_scaffold_22	105450801	105450802	STRG.52240.1|PML_HUMAN	-	15497583
HiC_scaffold_22	120926074	120926406	region21168	HiC_scaffold_22	120925545	120926396	L1-4_PVa	LINE/L1	+	HiC_scaffold_22	105450801	105450802	STRG.52240.1|PML_HUMAN	-	15475273
HiC_scaffold_17	63596624	63597046	region11648	HiC_scaffold_17	63596986	63597186	nhAT6_ML	DNA/hAT-Charlie	+	HiC_scaffold_17	48125425	48125426	STRG.36587.1|NA	+	15471199
HiC_scaffold_9	105922314	105922806	region28977	HiC_scaffold_9	105922135	105922345	Ves2_ML	SINE/tRNA	-	HiC_scaffold_9	90452627	90452628	STRG.20118.1|SOCS1_HUMAN	+	15469687
HiC_scaffold_21	88181286	88181948	region18395	HiC_scaffold_21	88180159	88181827	L1-4_PVa	LINE/L1	+	HiC_scaffold_21	103643806	103643807	STRG.47762.1|UBP18_HUMAN	+	15461859
HiC_scaffold_21	88181286	88181948	region18395	HiC_scaffold_21	88181828	88182056	Ves3_ML	SINE/tRNA	+	HiC_scaffold_21	103643806	103643807	STRG.47762.1|UBP18_HUMAN	+	15461859
HiC_scaffold_17	63584745	63585331	region11647	HiC_scaffold_17	63584689	63584755	Ves2B_ML	SINE/tRNA	+	HiC_scaffold_17	48125425	48125426	STRG.36587.1|NA	+	15459320
HiC_scaffold_17	63584745	63585331	region11647	HiC_scaffold_17	63585090	63585125	Ves2_ML	SINE/tRNA	+	HiC_scaffold_17	48125425	48125426	STRG.36587.1|NA	+	15459320
HiC_scaffold_17	63584745	63585331	region11647	HiC_scaffold_17	63585126	63585251	nhAT-3_EF	DNA/hAT-Charlie	+	HiC_scaffold_17	48125425	48125426	STRG.36587.1|NA	+	15459320
HiC_scaffold_17	63584745	63585331	region11647	HiC_scaffold_17	63585252	63585373	rnd-5_family-1150	DNA/hAT-Charlie	+	HiC_scaffold_17	48125425	48125426	STRG.36587.1|NA	+	15459320
HiC_scaffold_16	41833270	41834151	region10329	HiC_scaffold_16	41833120	41833296	nHeliBat1a_CRa	RC/Helitron	+	HiC_scaffold_16	26386077	26386078	STRG.34773.1|NA	-	15447193
HiC_scaffold_16	41833270	41834151	region10329	HiC_scaffold_16	41833297	41833717	LTR5_PVa	LTR/ERV1	+	HiC_scaffold_16	26386077	26386078	STRG.34773.1|NA	-	15447193
HiC_scaffold_22	195589819	195590266	region21986	HiC_scaffold_22	195589729	195590107	MER90	LTR/ERV1	-	HiC_scaffold_22	211023089	211023090	STRG.53964.1|NA	+	15432824
HiC_scaffold_22	195589819	195590266	region21986	HiC_scaffold_22	195590160	195590261	L2a	LINE/L2	-	HiC_scaffold_22	211023089	211023090	STRG.53964.1|NA	+	15432824
HiC_scaffold_22	195591858	195592339	region21987	HiC_scaffold_22	195591668	195591887	Ves3_ML	SINE/tRNA	+	HiC_scaffold_22	211023089	211023090	STRG.53964.1|NA	+	15430751
HiC_scaffold_22	195591858	195592339	region21987	HiC_scaffold_22	195591996	195592097	L2a	LINE/L2	+	HiC_scaffold_22	211023089	211023090	STRG.53964.1|NA	+	15430751
HiC_scaffold_22	195591858	195592339	region21987	HiC_scaffold_22	195592190	195592402	MER90	LTR/ERV1	+	HiC_scaffold_22	211023089	211023090	STRG.53964.1|NA	+	15430751
HiC_scaffold_6	18109741	18110325	region24332	HiC_scaffold_6	18109855	18110321	Plat_L3	LINE/CR1	+	HiC_scaffold_6	33536539	33536540	STRG.12049.1|AMER1_HUMAN	-	15426215
HiC_scaffold_22	195601068	195601802	region21988	HiC_scaffold_22	195601793	195602017	Ves3_ML	SINE/tRNA	-	HiC_scaffold_22	211023089	211023090	STRG.53964.1|NA	+	15421288
HiC_scaffold_6	83109978	83110238	region24572	HiC_scaffold_6	83107600	83112655	L1-1a_EF	LINE/L1	-	HiC_scaffold_6	98526507	98526508	STRG.12692.1|NA	+	15416270
HiC_scaffold_22	120859971	120860679	region21162	HiC_scaffold_22	120860367	120860545	nHeliBat1a_CRa	RC/Helitron	-	HiC_scaffold_22	105450801	105450802	STRG.52240.1|PML_HUMAN	-	15409170
HiC_scaffold_22	120859971	120860679	region21162	HiC_scaffold_22	120860572	120860785	nHeliBat1a_CRa	RC/Helitron	-	HiC_scaffold_22	105450801	105450802	STRG.52240.1|PML_HUMAN	-	15409170
HiC_scaffold_4	2723734	2724283	region23073	HiC_scaffold_4	2723675	2723897	nhAT5b_ML	DNA/hAT-Charlie	-	HiC_scaffold_4	18132266	18132267	STRG.10625.1|OAS1_HUMAN	+	15407984
HiC_scaffold_21	88247423	88247683	region18396	HiC_scaffold_21	88247053	88248027	HAL1-3_ML	LINE/L1	-	HiC_scaffold_21	103643806	103643807	STRG.47762.1|UBP18_HUMAN	+	15396124
HiC_scaffold_22	120840096	120840405	region21161	HiC_scaffold_22	120839127	120840496	L1-1a_EF	LINE/L1	-	HiC_scaffold_22	105450801	105450802	STRG.52240.1|PML_HUMAN	-	15389295
HiC_scaffold_11	73658462	73658860	region5496	HiC_scaffold_11	73658574	73658726	DNAX2_ML	DNA/hAT-Charlie	-	HiC_scaffold_11	58282878	58282879	STRG.25105.6|NA	-	15375584
HiC_scaffold_17	63500085	63500855	region11645	HiC_scaffold_17	63500040	63500172	MIR3	SINE/MIR	+	HiC_scaffold_17	48125425	48125426	STRG.36587.1|NA	+	15374660
HiC_scaffold_17	63500085	63500855	region11645	HiC_scaffold_17	63500455	63500595	AmnSINE1	SINE/5S-Deu-L2	+	HiC_scaffold_17	48125425	48125426	STRG.36587.1|NA	+	15374660
HiC_scaffold_22	189472629	189473417	region21913	HiC_scaffold_22	189473375	189473461	MIRb	SINE/MIR	-	HiC_scaffold_22	174101498	174101499	STRG.53358.1|BTC_HUMAN	-	15371131
HiC_scaffold_11	73648230	73649056	region5495	HiC_scaffold_11	73648860	73649013	Ves3_ML	SINE/tRNA	+	HiC_scaffold_11	58282878	58282879	STRG.25105.6|NA	-	15365352
HiC_scaffold_22	120807624	120808070	region21158	HiC_scaffold_22	120807456	120808171	L2	LINE/L2	+	HiC_scaffold_22	105450801	105450802	STRG.52240.1|PML_HUMAN	-	15356823
HiC_scaffold_11	73638826	73639090	region5494	HiC_scaffold_11	73638681	73638870	nhAT3_ML	DNA/hAT-Charlie	+	HiC_scaffold_11	58282878	58282879	STRG.25105.6|NA	-	15355948
HiC_scaffold_9	105800522	105801049	region28976	HiC_scaffold_9	105800589	105800636	rnd-5_family-464	DNA/TcMar-Tigger	+	HiC_scaffold_9	90452627	90452628	STRG.20118.1|SOCS1_HUMAN	+	15347895
HiC_scaffold_9	105800522	105801049	region28976	HiC_scaffold_9	105800623	105800670	rnd-5_family-464	DNA/TcMar-Tigger	+	HiC_scaffold_9	90452627	90452628	STRG.20118.1|SOCS1_HUMAN	+	15347895
HiC_scaffold_9	105800522	105801049	region28976	HiC_scaffold_9	105800687	105800738	Tigger7	DNA/TcMar-Tigger	-	HiC_scaffold_9	90452627	90452628	STRG.20118.1|SOCS1_HUMAN	+	15347895
HiC_scaffold_9	105800522	105801049	region28976	HiC_scaffold_9	105800759	105800806	Tigger7	DNA/TcMar-Tigger	-	HiC_scaffold_9	90452627	90452628	STRG.20118.1|SOCS1_HUMAN	+	15347895
HiC_scaffold_9	105800522	105801049	region28976	HiC_scaffold_9	105800789	105800840	Tigger7	DNA/TcMar-Tigger	-	HiC_scaffold_9	90452627	90452628	STRG.20118.1|SOCS1_HUMAN	+	15347895
HiC_scaffold_9	105800522	105801049	region28976	HiC_scaffold_9	105800823	105800874	Tigger7	DNA/TcMar-Tigger	-	HiC_scaffold_9	90452627	90452628	STRG.20118.1|SOCS1_HUMAN	+	15347895
HiC_scaffold_9	105800522	105801049	region28976	HiC_scaffold_9	105800963	105801010	Tigger7	DNA/TcMar-Tigger	-	HiC_scaffold_9	90452627	90452628	STRG.20118.1|SOCS1_HUMAN	+	15347895
HiC_scaffold_9	105800522	105801049	region28976	HiC_scaffold_9	105801030	105801077	Tigger7	DNA/TcMar-Tigger	-	HiC_scaffold_9	90452627	90452628	STRG.20118.1|SOCS1_HUMAN	+	15347895
HiC_scaffold_22	120796204	120796695	region21156	HiC_scaffold_22	120795922	120796628	HAL1-2_ML	LINE/L1	-	HiC_scaffold_22	105450801	105450802	STRG.52240.1|PML_HUMAN	-	15345403
HiC_scaffold_22	120796204	120796695	region21156	HiC_scaffold_22	120796677	120796862	Ves2B_ML	SINE/tRNA	-	HiC_scaffold_22	105450801	105450802	STRG.52240.1|PML_HUMAN	-	15345403
HiC_scaffold_8	56949603	56950491	region26842	HiC_scaffold_8	56949527	56949925	LTR5_ML	LTR/ERV1	-	HiC_scaffold_8	41606502	41606503	STRG.15668.1|NA	-	15343101
HiC_scaffold_8	56949603	56950491	region26842	HiC_scaffold_8	56949941	56950141	ERV1-5N-EC_I	LTR/ERV1	-	HiC_scaffold_8	41606502	41606503	STRG.15668.1|NA	-	15343101
HiC_scaffold_8	56949603	56950491	region26842	HiC_scaffold_8	56950143	56950221	Ves2B_ML	SINE/tRNA	+	HiC_scaffold_8	41606502	41606503	STRG.15668.1|NA	-	15343101
HiC_scaffold_8	56949603	56950491	region26842	HiC_scaffold_8	56950223	56950512	ERV1-5N-EC_I	LTR/ERV1	-	HiC_scaffold_8	41606502	41606503	STRG.15668.1|NA	-	15343101
HiC_scaffold_22	120783115	120783370	region21154	HiC_scaffold_22	120782094	120783354	HELIBAT1	RC/Helitron	+	HiC_scaffold_22	105450801	105450802	STRG.52240.1|PML_HUMAN	-	15332314
HiC_scaffold_22	120783115	120783370	region21154	HiC_scaffold_22	120783355	120783455	Helitron-63_EF	RC/Helitron	+	HiC_scaffold_22	105450801	105450802	STRG.52240.1|PML_HUMAN	-	15332314
HiC_scaffold_22	189429730	189429991	region21912	HiC_scaffold_22	189429872	189429946	MIR	SINE/MIR	+	HiC_scaffold_22	174101498	174101499	STRG.53358.1|BTC_HUMAN	-	15328232
HiC_scaffold_22	189429730	189429991	region21912	HiC_scaffold_22	189429953	189430040	L2b	LINE/L2	-	HiC_scaffold_22	174101498	174101499	STRG.53358.1|BTC_HUMAN	-	15328232
HiC_scaffold_22	120768179	120769105	region21153	HiC_scaffold_22	120768322	120768743	L1MC1	LINE/L1	-	HiC_scaffold_22	105450801	105450802	STRG.52240.1|PML_HUMAN	-	15317378
HiC_scaffold_22	120768179	120769105	region21153	HiC_scaffold_22	120768750	120768791	rnd-6_family-8813	Unknown	+	HiC_scaffold_22	105450801	105450802	STRG.52240.1|PML_HUMAN	-	15317378
HiC_scaffold_22	120768179	120769105	region21153	HiC_scaffold_22	120768843	120769664	rnd-6_family-8813	Unknown	+	HiC_scaffold_22	105450801	105450802	STRG.52240.1|PML_HUMAN	-	15317378
HiC_scaffold_16	41694613	41694873	region10326	HiC_scaffold_16	41694511	41694714	Chap1a_Mam	DNA/hAT-Charlie	-	HiC_scaffold_16	26386077	26386078	STRG.34773.1|NA	-	15308536
HiC_scaffold_16	41687263	41687820	region10325	HiC_scaffold_16	41687673	41687762	L2d2	LINE/L2	-	HiC_scaffold_16	26386077	26386078	STRG.34773.1|NA	-	15301186
HiC_scaffold_16	41687263	41687820	region10325	HiC_scaffold_16	41687783	41687935	MER5B	DNA/hAT-Charlie	+	HiC_scaffold_16	26386077	26386078	STRG.34773.1|NA	-	15301186
HiC_scaffold_16	41686362	41687002	region10324	HiC_scaffold_16	41686539	41686705	MER5A	DNA/hAT-Charlie	-	HiC_scaffold_16	26386077	26386078	STRG.34773.1|NA	-	15300285
HiC_scaffold_9	105749191	105749507	region28975	HiC_scaffold_9	105749465	105749742	MER102c	DNA/hAT-Charlie	+	HiC_scaffold_9	90452627	90452628	STRG.20118.1|SOCS1_HUMAN	+	15296564
HiC_scaffold_20	39138583	39138843	region16336	HiC_scaffold_20	39138625	39138777	L2b	LINE/L2	-	HiC_scaffold_20	23852408	23852409	STRG.42524.1|I20RA_HUMAN	-	15286175
HiC_scaffold_20	39135294	39135632	region16335	HiC_scaffold_20	39135146	39135331	MIR	SINE/MIR	+	HiC_scaffold_20	23852408	23852409	STRG.42524.1|I20RA_HUMAN	-	15282886
HiC_scaffold_9	105721973	105722233	region28974	HiC_scaffold_9	105721942	105722126	MIRb	SINE/MIR	-	HiC_scaffold_9	90452627	90452628	STRG.20118.1|SOCS1_HUMAN	+	15269346
HiC_scaffold_20	39120817	39121534	region16333	HiC_scaffold_20	39121368	39121488	MIR	SINE/MIR	+	HiC_scaffold_20	23852408	23852409	STRG.42524.1|I20RA_HUMAN	-	15268409
HiC_scaffold_9	37900215	37900495	region27961	HiC_scaffold_9	37900358	37900560	L2c	LINE/L2	-	HiC_scaffold_9	53160504	53160505	STRG.19340.1|ERAP1_HUMAN	+	15260010
HiC_scaffold_22	120706911	120707171	region21150	HiC_scaffold_22	120706857	120707397	MER68	LTR/ERVL	+	HiC_scaffold_22	105450801	105450802	STRG.52240.1|PML_HUMAN	-	15256110
HiC_scaffold_21	180346748	180347867	region19182	HiC_scaffold_21	180347116	180347267	MIR3	SINE/MIR	+	HiC_scaffold_21	195600694	195600695	STRG.49091.1|NA	+	15252828
HiC_scaffold_9	37919915	37920175	region27962	HiC_scaffold_9	37919927	37920813	L1-4_PVa	LINE/L1	+	HiC_scaffold_9	53160504	53160505	STRG.19340.1|ERAP1_HUMAN	+	15240330
HiC_scaffold_4	2900244	2900510	region23077	HiC_scaffold_4	2900172	2900370	MIRb	SINE/MIR	-	HiC_scaffold_4	18132266	18132267	STRG.10625.1|OAS1_HUMAN	+	15231757
HiC_scaffold_4	2900244	2900510	region23077	HiC_scaffold_4	2900394	2900454	L2d	LINE/L2	-	HiC_scaffold_4	18132266	18132267	STRG.10625.1|OAS1_HUMAN	+	15231757
HiC_scaffold_4	2900244	2900510	region23077	HiC_scaffold_4	2900464	2900634	MamRep1879	DNA/hAT-Tip100	-	HiC_scaffold_4	18132266	18132267	STRG.10625.1|OAS1_HUMAN	+	15231757
HiC_scaffold_22	120679166	120679866	region21149	HiC_scaffold_22	120679176	120679722	nHeliBat1a_Psu	RC/Helitron	+	HiC_scaffold_22	105450801	105450802	STRG.52240.1|PML_HUMAN	-	15228365
HiC_scaffold_22	120679166	120679866	region21149	HiC_scaffold_22	120679706	120679765	nHeliBat1a_NHu	RC/Helitron	+	HiC_scaffold_22	105450801	105450802	STRG.52240.1|PML_HUMAN	-	15228365
HiC_scaffold_22	120679166	120679866	region21149	HiC_scaffold_22	120679767	120680276	rnd-5_family-545	LINE/L1	+	HiC_scaffold_22	105450801	105450802	STRG.52240.1|PML_HUMAN	-	15228365
HiC_scaffold_22	120675420	120675739	region21148	HiC_scaffold_22	120675345	120675996	L1-4_PVa	LINE/L1	-	HiC_scaffold_22	105450801	105450802	STRG.52240.1|PML_HUMAN	-	15224619
HiC_scaffold_22	120665059	120665350	region21147	HiC_scaffold_22	120664544	120665133	L1-4_PVa	LINE/L1	+	HiC_scaffold_22	105450801	105450802	STRG.52240.1|PML_HUMAN	-	15214258
HiC_scaffold_22	120665059	120665350	region21147	HiC_scaffold_22	120665137	120665347	rnd-1_family-214	LINE/L1	+	HiC_scaffold_22	105450801	105450802	STRG.52240.1|PML_HUMAN	-	15214258
HiC_scaffold_22	120665059	120665350	region21147	HiC_scaffold_22	120665348	120665568	nhAT5b_ML	DNA/hAT-Charlie	-	HiC_scaffold_22	105450801	105450802	STRG.52240.1|PML_HUMAN	-	15214258
HiC_scaffold_20	39066097	39066897	region16332	HiC_scaffold_20	39065961	39066189	Ves2_ML	SINE/tRNA	-	HiC_scaffold_20	23852408	23852409	STRG.42524.1|I20RA_HUMAN	-	15213689
HiC_scaffold_22	120658231	120659260	region21146	HiC_scaffold_22	120658085	120658395	nHeliBat1a_CRa	RC/Helitron	+	HiC_scaffold_22	105450801	105450802	STRG.52240.1|PML_HUMAN	-	15207430
HiC_scaffold_22	120658231	120659260	region21146	HiC_scaffold_22	120658379	120658551	nHeliBat1a_CRa	RC/Helitron	+	HiC_scaffold_22	105450801	105450802	STRG.52240.1|PML_HUMAN	-	15207430
HiC_scaffold_17	63328378	63329191	region11641	HiC_scaffold_17	63328844	63329608	LTR39C_ML	LTR/ERV1	-	HiC_scaffold_17	48125425	48125426	STRG.36587.1|NA	+	15202953
HiC_scaffold_22	120638305	120638668	region21145	HiC_scaffold_22	120638537	120638945	rnd-6_family-8813	Unknown	-	HiC_scaffold_22	105450801	105450802	STRG.52240.1|PML_HUMAN	-	15187504
HiC_scaffold_20	39030811	39031583	region16330	HiC_scaffold_20	39030764	39031045	LTR85b	LTR/Gypsy	+	HiC_scaffold_20	23852408	23852409	STRG.42524.1|I20RA_HUMAN	-	15178403
HiC_scaffold_20	39030811	39031583	region16330	HiC_scaffold_20	39031185	39031298	LTR85b	LTR/Gypsy	+	HiC_scaffold_20	23852408	23852409	STRG.42524.1|I20RA_HUMAN	-	15178403
HiC_scaffold_20	39030811	39031583	region16330	HiC_scaffold_20	39031444	39031486	L2a	LINE/L2	-	HiC_scaffold_20	23852408	23852409	STRG.42524.1|I20RA_HUMAN	-	15178403
HiC_scaffold_22	120627811	120628401	region21144	HiC_scaffold_22	120627773	120628480	L1-2a_EF	LINE/L1	+	HiC_scaffold_22	105450801	105450802	STRG.52240.1|PML_HUMAN	-	15177010
HiC_scaffold_9	37983579	37983974	region27964	HiC_scaffold_9	37983764	37983908	L2b	LINE/L2	-	HiC_scaffold_9	53160504	53160505	STRG.19340.1|ERAP1_HUMAN	+	15176531
HiC_scaffold_2	17164167	17164472	region14299	HiC_scaffold_2	17163587	17164388	L2a	LINE/L2	+	HiC_scaffold_2	1997282	1997283	STRG.5224.1|UBP42_BOVIN	-	15166885
HiC_scaffold_20	39012660	39013115	region16329	HiC_scaffold_20	39012325	39012767	L2c	LINE/L2	+	HiC_scaffold_20	23852408	23852409	STRG.42524.1|I20RA_HUMAN	-	15160252
HiC_scaffold_20	39012660	39013115	region16329	HiC_scaffold_20	39013073	39013167	UCON105	DNA/hAT	+	HiC_scaffold_20	23852408	23852409	STRG.42524.1|I20RA_HUMAN	-	15160252
HiC_scaffold_22	189255530	189256503	region21909	HiC_scaffold_22	189254362	189255567	L1MEf	LINE/L1	-	HiC_scaffold_22	174101498	174101499	STRG.53358.1|BTC_HUMAN	-	15154032
HiC_scaffold_17	63272750	63273171	region11640	HiC_scaffold_17	63272502	63273127	MER21C	LTR/ERVL	+	HiC_scaffold_17	48125425	48125426	STRG.36587.1|NA	+	15147325
HiC_scaffold_17	63272750	63273171	region11640	HiC_scaffold_17	63273154	63273276	L1MB8	LINE/L1	-	HiC_scaffold_17	48125425	48125426	STRG.36587.1|NA	+	15147325
HiC_scaffold_22	195879198	195880100	region21990	HiC_scaffold_22	195879179	195879213	MIRc	SINE/MIR	+	HiC_scaffold_22	211023089	211023090	STRG.53964.1|NA	+	15142990
HiC_scaffold_22	195879198	195880100	region21990	HiC_scaffold_22	195879773	195879867	MIR3	SINE/MIR	-	HiC_scaffold_22	211023089	211023090	STRG.53964.1|NA	+	15142990
HiC_scaffold_20	38994414	38994916	region16328	HiC_scaffold_20	38994178	38994622	MLT1H1	LTR/ERVL-MaLR	+	HiC_scaffold_20	23852408	23852409	STRG.42524.1|I20RA_HUMAN	-	15142006
HiC_scaffold_20	38994414	38994916	region16328	HiC_scaffold_20	38994755	38995011	MamSINE1	SINE/tRNA-RTE	+	HiC_scaffold_20	23852408	23852409	STRG.42524.1|I20RA_HUMAN	-	15142006
HiC_scaffold_22	120585141	120585788	region21143	HiC_scaffold_22	120585141	120585242	nHeliBat1a_NHu	RC/Helitron	-	HiC_scaffold_22	105450801	105450802	STRG.52240.1|PML_HUMAN	-	15134340
HiC_scaffold_22	120585141	120585788	region21143	HiC_scaffold_22	120585221	120585588	nHeliBat1a_LBo	RC/Helitron	-	HiC_scaffold_22	105450801	105450802	STRG.52240.1|PML_HUMAN	-	15134340
HiC_scaffold_22	120585141	120585788	region21143	HiC_scaffold_22	120585621	120586122	L1ME3G	LINE/L1	-	HiC_scaffold_22	105450801	105450802	STRG.52240.1|PML_HUMAN	-	15134340
HiC_scaffold_17	63240435	63240849	region11639	HiC_scaffold_17	63240387	63240436	MIR3	SINE/MIR	-	HiC_scaffold_17	48125425	48125426	STRG.36587.1|NA	+	15115010
HiC_scaffold_22	120559529	120559870	region21142	HiC_scaffold_22	120559448	120559607	nHeliBat1a_CRa	RC/Helitron	+	HiC_scaffold_22	105450801	105450802	STRG.52240.1|PML_HUMAN	-	15108728
HiC_scaffold_22	120559529	120559870	region21142	HiC_scaffold_22	120559608	120560036	L1-4_PVa	LINE/L1	+	HiC_scaffold_22	105450801	105450802	STRG.52240.1|PML_HUMAN	-	15108728
HiC_scaffold_22	189205564	189205829	region21907	HiC_scaffold_22	189205621	189205734	MIRb	SINE/MIR	-	HiC_scaffold_22	174101498	174101499	STRG.53358.1|BTC_HUMAN	-	15104066
HiC_scaffold_17	63223594	63224450	region11638	HiC_scaffold_17	63223894	63224050	L1ME4c	LINE/L1	-	HiC_scaffold_17	48125425	48125426	STRG.36587.1|NA	+	15098169
HiC_scaffold_15	28555006	28556166	region9253	HiC_scaffold_15	28555060	28555234	MIRb	SINE/MIR	-	HiC_scaffold_15	43651239	43651240	STRG.33405.1|PXK_HUMAN	+	15095074
HiC_scaffold_11	73375596	73375856	region5491	HiC_scaffold_11	73374798	73377298	L1-3a_EF	LINE/L1	-	HiC_scaffold_11	58282878	58282879	STRG.25105.6|NA	-	15092718
HiC_scaffold_20	38933923	38935370	region16327	HiC_scaffold_20	38933903	38934208	MER58B	DNA/hAT-Charlie	-	HiC_scaffold_20	23852408	23852409	STRG.42524.1|I20RA_HUMAN	-	15081515
HiC_scaffold_20	38933923	38935370	region16327	HiC_scaffold_20	38934214	38934276	X4b_DNA	DNA/TcMar-Tigger	-	HiC_scaffold_20	23852408	23852409	STRG.42524.1|I20RA_HUMAN	-	15081515
HiC_scaffold_2	17075918	17076178	region14298	HiC_scaffold_2	17076065	17076273	MIRb	SINE/MIR	+	HiC_scaffold_2	1997282	1997283	STRG.5224.1|UBP42_BOVIN	-	15078636
HiC_scaffold_20	38927721	38928115	region16326	HiC_scaffold_20	38927914	38928413	L1ME4c	LINE/L1	+	HiC_scaffold_20	23852408	23852409	STRG.42524.1|I20RA_HUMAN	-	15075313
HiC_scaffold_22	195962865	195963125	region21993	HiC_scaffold_22	195962930	195963043	MIRc	SINE/MIR	-	HiC_scaffold_22	211023089	211023090	STRG.53964.1|NA	+	15059965
HiC_scaffold_22	120507754	120508092	region21138	HiC_scaffold_22	120507726	120508017	ltr-1_family-102	LTR/Unknown	+	HiC_scaffold_22	105450801	105450802	STRG.52240.1|PML_HUMAN	-	15056953
HiC_scaffold_22	120507754	120508092	region21138	HiC_scaffold_22	120508042	120508067	ltr-1_family-102	LTR/Unknown	+	HiC_scaffold_22	105450801	105450802	STRG.52240.1|PML_HUMAN	-	15056953
HiC_scaffold_22	120507754	120508092	region21138	HiC_scaffold_22	120508068	120508220	nHeliBat1a_Psu	RC/Helitron	+	HiC_scaffold_22	105450801	105450802	STRG.52240.1|PML_HUMAN	-	15056953
HiC_scaffold_15	23148583	23148843	region9186	HiC_scaffold_15	23148557	23148586	Ves3_ML	SINE/tRNA	+	HiC_scaffold_15	8099954	8099955	STRG.29660.1|NA	+	15048629
HiC_scaffold_15	23148583	23148843	region9186	HiC_scaffold_15	23148587	23148804	nhAT6_ML	DNA/hAT-Charlie	-	HiC_scaffold_15	8099954	8099955	STRG.29660.1|NA	+	15048629
HiC_scaffold_15	23148583	23148843	region9186	HiC_scaffold_15	23148805	23149009	Ves3_ML	SINE/tRNA	+	HiC_scaffold_15	8099954	8099955	STRG.29660.1|NA	+	15048629
HiC_scaffold_22	120498588	120499210	region21136	HiC_scaffold_22	120498592	120499032	L1-3a_EF	LINE/L1	+	HiC_scaffold_22	105450801	105450802	STRG.52240.1|PML_HUMAN	-	15047787
HiC_scaffold_22	120498588	120499210	region21136	HiC_scaffold_22	120499181	120499219	nMariner1_Psu	DNA?	+	HiC_scaffold_22	105450801	105450802	STRG.52240.1|PML_HUMAN	-	15047787
HiC_scaffold_22	120498588	120499210	region21136	HiC_scaffold_22	120499188	120499496	nHeliBat1a_CRa	RC/Helitron	+	HiC_scaffold_22	105450801	105450802	STRG.52240.1|PML_HUMAN	-	15047787
HiC_scaffold_22	120486990	120487267	region21135	HiC_scaffold_22	120486950	120487144	Ves3_ML	SINE/tRNA	+	HiC_scaffold_22	105450801	105450802	STRG.52240.1|PML_HUMAN	-	15036189
HiC_scaffold_22	120486037	120486322	region21134	HiC_scaffold_22	120485921	120486163	Ves2B_ML	SINE/tRNA	+	HiC_scaffold_22	105450801	105450802	STRG.52240.1|PML_HUMAN	-	15035236
HiC_scaffold_9	105483108	105483395	region28973	HiC_scaffold_9	105482889	105483114	L1M5	LINE/L1	+	HiC_scaffold_9	90452627	90452628	STRG.20118.1|SOCS1_HUMAN	+	15030481
HiC_scaffold_17	63145957	63146412	region11634	HiC_scaffold_17	63145847	63146114	nHeliBat1a_CRa	RC/Helitron	+	HiC_scaffold_17	48125425	48125426	STRG.36587.1|NA	+	15020532
HiC_scaffold_17	63145957	63146412	region11634	HiC_scaffold_17	63146194	63146427	Ves4_ML	SINE/tRNA	+	HiC_scaffold_17	48125425	48125426	STRG.36587.1|NA	+	15020532
HiC_scaffold_15	23117395	23117655	region9185	HiC_scaffold_15	23117285	23117421	MIR3	SINE/MIR	+	HiC_scaffold_15	8099954	8099955	STRG.29660.1|NA	+	15017441
HiC_scaffold_22	131044802	131045528	region21314	HiC_scaffold_22	131045509	131045691	L2a	LINE/L2	-	HiC_scaffold_22	146059593	146059594	STRG.52918.1|I15RA_HUMAN	-	15014066
HiC_scaffold_11	73294199	73294459	region5490	HiC_scaffold_11	73293980	73294213	nHeliBat1a_CRa	RC/Helitron	+	HiC_scaffold_11	58282878	58282879	STRG.25105.6|NA	-	15011321
HiC_scaffold_11	73294199	73294459	region5490	HiC_scaffold_11	73294222	73294763	nHeliBat1a_NHu	RC/Helitron	+	HiC_scaffold_11	58282878	58282879	STRG.25105.6|NA	-	15011321
HiC_scaffold_22	120458110	120458389	region21133	HiC_scaffold_22	120457817	120458207	L1-2a_EF	LINE/L1	+	HiC_scaffold_22	105450801	105450802	STRG.52240.1|PML_HUMAN	-	15007309
HiC_scaffold_22	189106616	189106883	region21903	HiC_scaffold_22	189106631	189106767	L2	LINE/L2	-	HiC_scaffold_22	174101498	174101499	STRG.53358.1|BTC_HUMAN	-	15005118
HiC_scaffold_20	38854776	38855036	region16325	HiC_scaffold_20	38854692	38854815	MER5A	DNA/hAT-Charlie	+	HiC_scaffold_20	23852408	23852409	STRG.42524.1|I20RA_HUMAN	-	15002368
HiC_scaffold_15	28653327	28653977	region9254	HiC_scaffold_15	28653934	28653999	Arthur1C	DNA/hAT-Tip100	-	HiC_scaffold_15	43651239	43651240	STRG.33405.1|PXK_HUMAN	+	14997263
HiC_scaffold_17	63118992	63119450	region11632	HiC_scaffold_17	63118878	63119100	nhAT5b_ML	DNA/hAT-Charlie	+	HiC_scaffold_17	48125425	48125426	STRG.36587.1|NA	+	14993567
HiC_scaffold_15	23091011	23091357	region9184	HiC_scaffold_15	23091264	23091468	Ves2_ML	SINE/tRNA	-	HiC_scaffold_15	8099954	8099955	STRG.29660.1|NA	+	14991057
HiC_scaffold_11	73273184	73273465	region5489	HiC_scaffold_11	73273028	73273588	L1MD1	LINE/L1	+	HiC_scaffold_11	58282878	58282879	STRG.25105.6|NA	-	14990306
HiC_scaffold_11	73272720	73272980	region5488	HiC_scaffold_11	73272306	73273034	L1MD1	LINE/L1	+	HiC_scaffold_11	58282878	58282879	STRG.25105.6|NA	-	14989842
HiC_scaffold_15	28663830	28664366	region9255	HiC_scaffold_15	28663788	28663904	BAR1_ML	RC/Helitron	-	HiC_scaffold_15	43651239	43651240	STRG.33405.1|PXK_HUMAN	+	14986874
HiC_scaffold_15	28663830	28664366	region9255	HiC_scaffold_15	28663847	28663940	nHeliBat1a_Psu	RC/Helitron	+	HiC_scaffold_15	43651239	43651240	STRG.33405.1|PXK_HUMAN	+	14986874
HiC_scaffold_15	28663830	28664366	region9255	HiC_scaffold_15	28663944	28664056	ltr-1_family-62	LINE/L1	+	HiC_scaffold_15	43651239	43651240	STRG.33405.1|PXK_HUMAN	+	14986874
HiC_scaffold_15	28663830	28664366	region9255	HiC_scaffold_15	28664057	28664202	BAR1_ML	RC/Helitron	-	HiC_scaffold_15	43651239	43651240	STRG.33405.1|PXK_HUMAN	+	14986874
HiC_scaffold_15	28663830	28664366	region9255	HiC_scaffold_15	28664204	28664291	L1M4	LINE/L1	+	HiC_scaffold_15	43651239	43651240	STRG.33405.1|PXK_HUMAN	+	14986874
HiC_scaffold_9	105434244	105434504	region28972	HiC_scaffold_9	105434356	105434676	MER113	DNA/hAT-Charlie	+	HiC_scaffold_9	90452627	90452628	STRG.20118.1|SOCS1_HUMAN	+	14981617
HiC_scaffold_8	56582867	56583162	region26841	HiC_scaffold_8	56582912	56583220	BAR1_ML	RC/Helitron	-	HiC_scaffold_8	41606502	41606503	STRG.15668.1|NA	-	14976365
HiC_scaffold_8	56564395	56565946	region26840	HiC_scaffold_8	56565807	56565901	MIR	SINE/MIR	-	HiC_scaffold_8	41606502	41606503	STRG.15668.1|NA	-	14957893
HiC_scaffold_2	16937189	16938246	region14297	HiC_scaffold_2	16937061	16937349	L1-4_PVa	LINE/L1	-	HiC_scaffold_2	1997282	1997283	STRG.5224.1|UBP42_BOVIN	-	14939907
HiC_scaffold_2	16937189	16938246	region14297	HiC_scaffold_2	16938082	16938290	MIR	SINE/MIR	-	HiC_scaffold_2	1997282	1997283	STRG.5224.1|UBP42_BOVIN	-	14939907
HiC_scaffold_4	3206671	3206910	region23090	HiC_scaffold_4	3206645	3206787	MIRc	SINE/MIR	-	HiC_scaffold_4	18132266	18132267	STRG.10625.1|OAS1_HUMAN	+	14925357
HiC_scaffold_4	3206671	3206910	region23090	HiC_scaffold_4	3206817	3206859	rnd-6_family-3917	LTR/ERVL	+	HiC_scaffold_4	18132266	18132267	STRG.10625.1|OAS1_HUMAN	+	14925357
HiC_scaffold_22	196100744	196101341	region21995	HiC_scaffold_22	196100732	196100783	rnd-5_family-545	LINE/L1	+	HiC_scaffold_22	211023089	211023090	STRG.53964.1|NA	+	14921749
HiC_scaffold_22	196100744	196101341	region21995	HiC_scaffold_22	196100799	196100860	rnd-5_family-545	LINE/L1	+	HiC_scaffold_22	211023089	211023090	STRG.53964.1|NA	+	14921749
HiC_scaffold_22	196100744	196101341	region21995	HiC_scaffold_22	196100861	196101304	MLT1F1	LTR/ERVL-MaLR	+	HiC_scaffold_22	211023089	211023090	STRG.53964.1|NA	+	14921749
HiC_scaffold_15	23013312	23013642	region9181	HiC_scaffold_15	23013364	23013483	UCON29	DNA/Kolobok	+	HiC_scaffold_15	8099954	8099955	STRG.29660.1|NA	+	14913358
HiC_scaffold_9	38290586	38291226	region27968	HiC_scaffold_9	38290627	38290849	MamRep605b	LTR	-	HiC_scaffold_9	53160504	53160505	STRG.19340.1|ERAP1_HUMAN	+	14869279
HiC_scaffold_9	38290586	38291226	region27968	HiC_scaffold_9	38290862	38290961	MER58A	DNA/hAT-Charlie	-	HiC_scaffold_9	53160504	53160505	STRG.19340.1|ERAP1_HUMAN	+	14869279
HiC_scaffold_22	120313164	120313521	region21131	HiC_scaffold_22	120313501	120313661	FordPrefect	DNA/hAT-Tip100	-	HiC_scaffold_22	105450801	105450802	STRG.52240.1|PML_HUMAN	-	14862363
HiC_scaffold_22	196161726	196162033	region21996	HiC_scaffold_22	196161579	196161766	DNAX1_ML	DNA/hAT-Charlie	-	HiC_scaffold_22	211023089	211023090	STRG.53964.1|NA	+	14861057
HiC_scaffold_22	196161726	196162033	region21996	HiC_scaffold_22	196161767	196161863	MamSINE1	SINE/tRNA-RTE	+	HiC_scaffold_22	211023089	211023090	STRG.53964.1|NA	+	14861057
HiC_scaffold_22	196161726	196162033	region21996	HiC_scaffold_22	196161906	196161990	MER20	DNA/hAT-Charlie	+	HiC_scaffold_22	211023089	211023090	STRG.53964.1|NA	+	14861057
HiC_scaffold_22	196161726	196162033	region21996	HiC_scaffold_22	196161994	196162132	L2	LINE/L2	-	HiC_scaffold_22	211023089	211023090	STRG.53964.1|NA	+	14861057
HiC_scaffold_2	18471921	18473019	region14304	HiC_scaffold_2	18472897	18473027	MIR1_Amn	SINE/MIR	-	HiC_scaffold_2	33332151	33332152	STRG.6187.1|NA	-	14859133
HiC_scaffold_11	73139251	73139709	region5485	HiC_scaffold_11	73139676	73140038	MLT1B	LTR/ERVL-MaLR	-	HiC_scaffold_11	58282878	58282879	STRG.25105.6|NA	-	14856373
HiC_scaffold_9	105307809	105308490	region28971	HiC_scaffold_9	105308344	105308413	L2c	LINE/L2	-	HiC_scaffold_9	90452627	90452628	STRG.20118.1|SOCS1_HUMAN	+	14855182
HiC_scaffold_15	22948071	22948424	region9180	HiC_scaffold_15	22948299	22948362	MIRc	SINE/MIR	-	HiC_scaffold_15	8099954	8099955	STRG.29660.1|NA	+	14848117
HiC_scaffold_15	22948071	22948424	region9180	HiC_scaffold_15	22948357	22948544	MIRb	SINE/MIR	+	HiC_scaffold_15	8099954	8099955	STRG.29660.1|NA	+	14848117
HiC_scaffold_15	22946724	22946984	region9179	HiC_scaffold_15	22946773	22946981	MIRc	SINE/MIR	-	HiC_scaffold_15	8099954	8099955	STRG.29660.1|NA	+	14846770
HiC_scaffold_9	38315427	38316168	region27969	HiC_scaffold_9	38315280	38315498	MIR	SINE/MIR	-	HiC_scaffold_9	53160504	53160505	STRG.19340.1|ERAP1_HUMAN	+	14844337
HiC_scaffold_11	73123385	73124321	region5484	HiC_scaffold_11	73123597	73123825	L1MB3	LINE/L1	+	HiC_scaffold_11	58282878	58282879	STRG.25105.6|NA	-	14840507
HiC_scaffold_22	188936852	188937467	region21898	HiC_scaffold_22	188937167	188937385	L1MC5a	LINE/L1	-	HiC_scaffold_22	174101498	174101499	STRG.53358.1|BTC_HUMAN	-	14835354
HiC_scaffold_2	18500044	18500484	region14307	HiC_scaffold_2	18500229	18500327	MLT1K	LTR/ERVL-MaLR	-	HiC_scaffold_2	33332151	33332152	STRG.6187.1|NA	-	14831668
HiC_scaffold_2	18511882	18512640	region14308	HiC_scaffold_2	18511835	18511914	L2b	LINE/L2	-	HiC_scaffold_2	33332151	33332152	STRG.6187.1|NA	-	14819512
HiC_scaffold_2	18511882	18512640	region14308	HiC_scaffold_2	18512585	18512721	MIR3	SINE/MIR	-	HiC_scaffold_2	33332151	33332152	STRG.6187.1|NA	-	14819512
HiC_scaffold_17	62933767	62934059	region11628	HiC_scaffold_17	62933634	62933804	MIR	SINE/MIR	-	HiC_scaffold_17	48125425	48125426	STRG.36587.1|NA	+	14808342
HiC_scaffold_11	73084496	73084812	region5481	HiC_scaffold_11	73084714	73085283	L1MB8	LINE/L1	+	HiC_scaffold_11	58282878	58282879	STRG.25105.6|NA	-	14801618
HiC_scaffold_17	62920127	62920865	region11627	HiC_scaffold_17	62920415	62920563	MIRb	SINE/MIR	+	HiC_scaffold_17	48125425	48125426	STRG.36587.1|NA	+	14794702
HiC_scaffold_21	162660184	162660631	region18985	HiC_scaffold_21	162660072	162660392	L2c	LINE/L2	-	HiC_scaffold_21	147875405	147875406	STRG.47184.1|NA	+	14784779
HiC_scaffold_2	18550026	18550626	region14309	HiC_scaffold_2	18549969	18550180	Ves	SINE/tRNA	-	HiC_scaffold_2	33332151	33332152	STRG.6187.1|NA	-	14781526
HiC_scaffold_2	18550026	18550626	region14309	HiC_scaffold_2	18550204	18550391	MER20B	DNA/hAT-Charlie	-	HiC_scaffold_2	33332151	33332152	STRG.6187.1|NA	-	14781526
HiC_scaffold_21	74851177	74851446	region18262	HiC_scaffold_21	74851204	74851375	L2a	LINE/L2	+	HiC_scaffold_21	60071171	60071172	STRG.44351.1|NA	-	14780006
HiC_scaffold_17	62903828	62904297	region11626	HiC_scaffold_17	62903993	62904283	MLT1I	LTR/ERVL-MaLR	-	HiC_scaffold_17	48125425	48125426	STRG.36587.1|NA	+	14778403
HiC_scaffold_9	105228074	105228830	region28969	HiC_scaffold_9	105228574	105228784	MIR	SINE/MIR	-	HiC_scaffold_9	90452627	90452628	STRG.20118.1|SOCS1_HUMAN	+	14775447
HiC_scaffold_9	105228074	105228830	region28969	HiC_scaffold_9	105228788	105228907	MIRc	SINE/MIR	+	HiC_scaffold_9	90452627	90452628	STRG.20118.1|SOCS1_HUMAN	+	14775447
HiC_scaffold_22	120224487	120224941	region21130	HiC_scaffold_22	120223000	120224885	HAL1-1B_ML	LINE/L1	-	HiC_scaffold_22	105450801	105450802	STRG.52240.1|PML_HUMAN	-	14773686
HiC_scaffold_22	120224487	120224941	region21130	HiC_scaffold_22	120224895	120226662	L1-1a_EF	LINE/L1	-	HiC_scaffold_22	105450801	105450802	STRG.52240.1|PML_HUMAN	-	14773686
HiC_scaffold_15	22872157	22873616	region9177	HiC_scaffold_15	22872432	22872574	MER5B	DNA/hAT-Charlie	+	HiC_scaffold_15	8099954	8099955	STRG.29660.1|NA	+	14772203
HiC_scaffold_15	22872157	22873616	region9177	HiC_scaffold_15	22872613	22872766	MER5A1	DNA/hAT-Charlie	-	HiC_scaffold_15	8099954	8099955	STRG.29660.1|NA	+	14772203
HiC_scaffold_21	88873940	88874316	region18403	HiC_scaffold_21	88873898	88874001	LTR67_EC	LTR/ERVL-MaLR	+	HiC_scaffold_21	103643806	103643807	STRG.47762.1|UBP18_HUMAN	+	14769491
HiC_scaffold_21	88873940	88874316	region18403	HiC_scaffold_21	88874136	88874311	Charlie10	DNA/hAT-Charlie	-	HiC_scaffold_21	103643806	103643807	STRG.47762.1|UBP18_HUMAN	+	14769491
HiC_scaffold_15	22864740	22866737	region9176	HiC_scaffold_15	22865734	22865850	MIR	SINE/MIR	-	HiC_scaffold_15	8099954	8099955	STRG.29660.1|NA	+	14764786
HiC_scaffold_15	22858722	22859300	region9175	HiC_scaffold_15	22858584	22859054	MLT1H1	LTR/ERVL-MaLR	+	HiC_scaffold_15	8099954	8099955	STRG.29660.1|NA	+	14758768
HiC_scaffold_15	22858722	22859300	region9175	HiC_scaffold_15	22859273	22859383	MIR3	SINE/MIR	-	HiC_scaffold_15	8099954	8099955	STRG.29660.1|NA	+	14758768
HiC_scaffold_2	18579609	18580223	region14311	HiC_scaffold_2	18579407	18579636	MLT1J	LTR/ERVL-MaLR	+	HiC_scaffold_2	33332151	33332152	STRG.6187.1|NA	-	14751929
HiC_scaffold_2	18579609	18580223	region14311	HiC_scaffold_2	18579743	18579922	MIR	SINE/MIR	-	HiC_scaffold_2	33332151	33332152	STRG.6187.1|NA	-	14751929
HiC_scaffold_2	18579609	18580223	region14311	HiC_scaffold_2	18580105	18580343	Tigger15a	DNA/TcMar-Tigger	+	HiC_scaffold_2	33332151	33332152	STRG.6187.1|NA	-	14751929
HiC_scaffold_22	120183551	120183811	region21129	HiC_scaffold_22	120183678	120183901	Ves	SINE/tRNA	+	HiC_scaffold_22	105450801	105450802	STRG.52240.1|PML_HUMAN	-	14732750
HiC_scaffold_17	62856952	62857656	region11624	HiC_scaffold_17	62857597	62857717	MIR1_Amn	SINE/MIR	-	HiC_scaffold_17	48125425	48125426	STRG.36587.1|NA	+	14731527
HiC_scaffold_16	41117340	41118339	region10317	HiC_scaffold_16	41118169	41118221	MIR3	SINE/MIR	+	HiC_scaffold_16	26386077	26386078	STRG.34773.1|NA	-	14731263
HiC_scaffold_21	88917793	88918649	region18404	HiC_scaffold_21	88918182	88918280	Plat_L3b	LINE/CR1	+	HiC_scaffold_21	103643806	103643807	STRG.47762.1|UBP18_HUMAN	+	14725158
HiC_scaffold_22	188825477	188826367	region21894	HiC_scaffold_22	188825465	188825552	Charlie7a	DNA/hAT-Charlie	+	HiC_scaffold_22	174101498	174101499	STRG.53358.1|BTC_HUMAN	-	14723979
HiC_scaffold_22	188825477	188826367	region21894	HiC_scaffold_22	188825923	188826195	MamRep605b	LTR	+	HiC_scaffold_22	174101498	174101499	STRG.53358.1|BTC_HUMAN	-	14723979
HiC_scaffold_22	188825477	188826367	region21894	HiC_scaffold_22	188826256	188826369	MIRb	SINE/MIR	-	HiC_scaffold_22	174101498	174101499	STRG.53358.1|BTC_HUMAN	-	14723979
HiC_scaffold_20	41358121	41358557	region16341	HiC_scaffold_20	41357989	41358403	LTR16D	LTR/ERVL	-	HiC_scaffold_20	56076919	56076920	STRG.43180.1|NA	+	14718363
HiC_scaffold_16	41095507	41096336	region10315	HiC_scaffold_16	41095855	41096016	MIRc	SINE/MIR	+	HiC_scaffold_16	26386077	26386078	STRG.34773.1|NA	-	14709430
HiC_scaffold_16	41095507	41096336	region10315	HiC_scaffold_16	41096017	41096249	MIR	SINE/MIR	+	HiC_scaffold_16	26386077	26386078	STRG.34773.1|NA	-	14709430
HiC_scaffold_22	120157700	120158071	region21128	HiC_scaffold_22	120156570	120157729	rnd-6_family-730	Unknown	-	HiC_scaffold_22	105450801	105450802	STRG.52240.1|PML_HUMAN	-	14706899
HiC_scaffold_22	120157700	120158071	region21128	HiC_scaffold_22	120157776	120157838	Ves2_ML	SINE/tRNA	-	HiC_scaffold_22	105450801	105450802	STRG.52240.1|PML_HUMAN	-	14706899
HiC_scaffold_22	120157700	120158071	region21128	HiC_scaffold_22	120157839	120158060	Ves	SINE/tRNA	+	HiC_scaffold_22	105450801	105450802	STRG.52240.1|PML_HUMAN	-	14706899
HiC_scaffold_22	120157700	120158071	region21128	HiC_scaffold_22	120158061	120158222	Ves2_ML	SINE/tRNA	-	HiC_scaffold_22	105450801	105450802	STRG.52240.1|PML_HUMAN	-	14706899
HiC_scaffold_22	131355756	131356340	region21318	HiC_scaffold_22	131356093	131356314	MER58A	DNA/hAT-Charlie	+	HiC_scaffold_22	146059593	146059594	STRG.52918.1|I15RA_HUMAN	-	14703254
HiC_scaffold_22	196321696	196322084	region21997	HiC_scaffold_22	196321952	196322035	L2c	LINE/L2	-	HiC_scaffold_22	211023089	211023090	STRG.53964.1|NA	+	14701006
HiC_scaffold_11	72982181	72983142	region5480	HiC_scaffold_11	72982321	72982524	MLT1B	LTR/ERVL-MaLR	+	HiC_scaffold_11	58282878	58282879	STRG.25105.6|NA	-	14699303
HiC_scaffold_11	72982181	72983142	region5480	HiC_scaffold_11	72982759	72983067	ERV54-EC_LTR	LTR/ERV1	+	HiC_scaffold_11	58282878	58282879	STRG.25105.6|NA	-	14699303
HiC_scaffold_9	38466009	38466690	region27971	HiC_scaffold_9	38466316	38466473	Ves2B_ML	SINE/tRNA	+	HiC_scaffold_9	53160504	53160505	STRG.19340.1|ERAP1_HUMAN	+	14693815
HiC_scaffold_9	38481239	38482538	region27972	HiC_scaffold_9	38481153	38481269	Ves2_ML	SINE/tRNA	-	HiC_scaffold_9	53160504	53160505	STRG.19340.1|ERAP1_HUMAN	+	14677967
HiC_scaffold_22	120116615	120117590	region21127	HiC_scaffold_22	120116489	120116888	Looper	DNA/PiggyBac	-	HiC_scaffold_22	105450801	105450802	STRG.52240.1|PML_HUMAN	-	14665814
HiC_scaffold_22	120116615	120117590	region21127	HiC_scaffold_22	120116892	120117116	LTR39A_ML	LTR/ERV1	-	HiC_scaffold_22	105450801	105450802	STRG.52240.1|PML_HUMAN	-	14665814
HiC_scaffold_17	62786174	62786419	region11622	HiC_scaffold_17	62785999	62786190	MIR	SINE/MIR	+	HiC_scaffold_17	48125425	48125426	STRG.36587.1|NA	+	14660749
HiC_scaffold_17	62786174	62786419	region11622	HiC_scaffold_17	62786417	62786464	LTR3_EC	LTR/ERVL	+	HiC_scaffold_17	48125425	48125426	STRG.36587.1|NA	+	14660749
HiC_scaffold_9	38517256	38517516	region27973	HiC_scaffold_9	38517479	38517608	DNA1-2_ML	DNA	-	HiC_scaffold_9	53160504	53160505	STRG.19340.1|ERAP1_HUMAN	+	14642989
HiC_scaffold_15	22742885	22743413	region9173	HiC_scaffold_15	22743401	22743589	nhAT5b_ML	DNA/hAT-Charlie	+	HiC_scaffold_15	8099954	8099955	STRG.29660.1|NA	+	14642931
HiC_scaffold_22	196382191	196382475	region22002	HiC_scaffold_22	196382160	196382232	DNA1-2_ML	DNA	-	HiC_scaffold_22	211023089	211023090	STRG.53964.1|NA	+	14640615
HiC_scaffold_9	105084658	105084901	region28968	HiC_scaffold_9	105084808	105084991	L2b	LINE/L2	+	HiC_scaffold_9	90452627	90452628	STRG.20118.1|SOCS1_HUMAN	+	14632031
HiC_scaffold_21	74702933	74703267	region18261	HiC_scaffold_21	74702743	74703086	ERV54-EC_LTR	LTR/ERV1	+	HiC_scaffold_21	60071171	60071172	STRG.44351.1|NA	-	14631762
HiC_scaffold_21	74702933	74703267	region18261	HiC_scaffold_21	74703186	74703585	LTR39B_ML	LTR/ERV1	-	HiC_scaffold_21	60071171	60071172	STRG.44351.1|NA	-	14631762
HiC_scaffold_22	196390906	196391531	region22003	HiC_scaffold_22	196391251	196391484	MER6A	DNA/TcMar-Tigger	-	HiC_scaffold_22	211023089	211023090	STRG.53964.1|NA	+	14631559
HiC_scaffold_22	196390906	196391531	region22003	HiC_scaffold_22	196391485	196391703	Ves3_ML	SINE/tRNA	+	HiC_scaffold_22	211023089	211023090	STRG.53964.1|NA	+	14631559
HiC_scaffold_11	72913751	72914186	region5478	HiC_scaffold_11	72914091	72914306	Tigger3c	DNA/TcMar-Tigger	-	HiC_scaffold_11	58282878	58282879	STRG.25105.6|NA	-	14630873
HiC_scaffold_4	3507748	3508476	region23095	HiC_scaffold_4	3507701	3508129	MLT2B4	LTR/ERVL	-	HiC_scaffold_4	18132266	18132267	STRG.10625.1|OAS1_HUMAN	+	14623791
HiC_scaffold_20	38471807	38472559	region16322	HiC_scaffold_20	38471630	38471841	nhAT4a_ML	DNA/hAT-Charlie	-	HiC_scaffold_20	23852408	23852409	STRG.42524.1|I20RA_HUMAN	-	14619399
HiC_scaffold_17	62743303	62744576	region11621	HiC_scaffold_17	62743355	62743499	MIR3	SINE/MIR	-	HiC_scaffold_17	48125425	48125426	STRG.36587.1|NA	+	14617878
HiC_scaffold_21	74682886	74683676	region18260	HiC_scaffold_21	74682683	74682918	L3	LINE/CR1	-	HiC_scaffold_21	60071171	60071172	STRG.44351.1|NA	-	14611715
HiC_scaffold_21	74682886	74683676	region18260	HiC_scaffold_21	74682943	74682972	L3	LINE/CR1	-	HiC_scaffold_21	60071171	60071172	STRG.44351.1|NA	-	14611715
HiC_scaffold_21	74682886	74683676	region18260	HiC_scaffold_21	74683019	74683276	L3	LINE/CR1	-	HiC_scaffold_21	60071171	60071172	STRG.44351.1|NA	-	14611715
HiC_scaffold_21	74682886	74683676	region18260	HiC_scaffold_21	74683483	74683608	MamRep38	DNA/hAT-Tip100	-	HiC_scaffold_21	60071171	60071172	STRG.44351.1|NA	-	14611715
HiC_scaffold_22	188711161	188712164	region21893	HiC_scaffold_22	188712019	188712225	DNAX1_ML	DNA/hAT-Charlie	-	HiC_scaffold_22	174101498	174101499	STRG.53358.1|BTC_HUMAN	-	14609663
HiC_scaffold_22	196414878	196415402	region22004	HiC_scaffold_22	196414799	196415016	L2	LINE/L2	-	HiC_scaffold_22	211023089	211023090	STRG.53964.1|NA	+	14607688
HiC_scaffold_22	196414878	196415402	region22004	HiC_scaffold_22	196415361	196415584	Ves	SINE/tRNA	-	HiC_scaffold_22	211023089	211023090	STRG.53964.1|NA	+	14607688
HiC_scaffold_22	196425733	196426067	region22005	HiC_scaffold_22	196425579	196425861	Charlie1b	DNA/hAT-Charlie	-	HiC_scaffold_22	211023089	211023090	STRG.53964.1|NA	+	14597023
HiC_scaffold_22	196431424	196433172	region22006	HiC_scaffold_22	196431326	196431524	Ves3_ML	SINE/tRNA	-	HiC_scaffold_22	211023089	211023090	STRG.53964.1|NA	+	14589918
HiC_scaffold_9	38571895	38572155	region27974	HiC_scaffold_9	38571682	38572131	rnd-4_family-22	Unknown	-	HiC_scaffold_9	53160504	53160505	STRG.19340.1|ERAP1_HUMAN	+	14588350
HiC_scaffold_22	120022643	120023334	region21124	HiC_scaffold_22	120023179	120023394	Ves3_ML	SINE/tRNA	+	HiC_scaffold_22	105450801	105450802	STRG.52240.1|PML_HUMAN	-	14571842
HiC_scaffold_2	16563478	16563738	region14292	HiC_scaffold_2	16563422	16563817	LTR22_SS	LTR/ERV1	+	HiC_scaffold_2	1997282	1997283	STRG.5224.1|UBP42_BOVIN	-	14566196
HiC_scaffold_22	188663270	188664458	region21892	HiC_scaffold_22	188663189	188663302	Ves2B_ML	SINE/tRNA	-	HiC_scaffold_22	174101498	174101499	STRG.53358.1|BTC_HUMAN	-	14561772
HiC_scaffold_22	188663270	188664458	region21892	HiC_scaffold_22	188663318	188663432	L2b	LINE/L2	+	HiC_scaffold_22	174101498	174101499	STRG.53358.1|BTC_HUMAN	-	14561772
HiC_scaffold_17	62683237	62683526	region11619	HiC_scaffold_17	62683515	62683635	MIRb	SINE/MIR	-	HiC_scaffold_17	48125425	48125426	STRG.36587.1|NA	+	14557812
HiC_scaffold_2	103502199	103502759	region15700	HiC_scaffold_2	103502493	103502679	rnd-6_family-4061	Unknown	-	HiC_scaffold_2	88948470	88948471	STRG.8947.1|LIPL_NEOVI	+	14553729
HiC_scaffold_2	103502199	103502759	region15700	HiC_scaffold_2	103502707	103502837	ERV2X1A-LTR_ML	LTR/ERVK	+	HiC_scaffold_2	88948470	88948471	STRG.8947.1|LIPL_NEOVI	+	14553729
HiC_scaffold_21	181051124	181051403	region19186	HiC_scaffold_21	181050895	181051151	rnd-5_family-2766	DNA/hAT-Charlie	+	HiC_scaffold_21	195600694	195600695	STRG.49091.1|NA	+	14549292
HiC_scaffold_17	62674504	62674855	region11618	HiC_scaffold_17	62674690	62674865	MIRb	SINE/MIR	+	HiC_scaffold_17	48125425	48125426	STRG.36587.1|NA	+	14549079
HiC_scaffold_21	162413820	162414308	region18984	HiC_scaffold_21	162414095	162414758	LTR41B	LTR/ERVL	-	HiC_scaffold_21	147875405	147875406	STRG.47184.1|NA	+	14538415
HiC_scaffold_22	196484844	196485509	region22007	HiC_scaffold_22	196485169	196485386	Ves	SINE/tRNA	-	HiC_scaffold_22	211023089	211023090	STRG.53964.1|NA	+	14537581
HiC_scaffold_22	196485651	196485973	region22008	HiC_scaffold_22	196485878	196486087	Ves2_ML	SINE/tRNA	+	HiC_scaffold_22	211023089	211023090	STRG.53964.1|NA	+	14537117
HiC_scaffold_22	196494959	196495248	region22009	HiC_scaffold_22	196495142	196495278	Ves3_ML	SINE/tRNA	+	HiC_scaffold_22	211023089	211023090	STRG.53964.1|NA	+	14527842
HiC_scaffold_2	18804051	18805004	region14312	HiC_scaffold_2	18804125	18804171	ERV1-4N-EC_LTR	LTR/ERV1	+	HiC_scaffold_2	33332151	33332152	STRG.6187.1|NA	-	14527148
HiC_scaffold_2	18804051	18805004	region14312	HiC_scaffold_2	18804179	18804300	LTR7B_PVa	LTR/ERV1	+	HiC_scaffold_2	33332151	33332152	STRG.6187.1|NA	-	14527148
HiC_scaffold_22	196495597	196496434	region22010	HiC_scaffold_22	196496207	196496255	rnd-6_family-230	Unknown	-	HiC_scaffold_22	211023089	211023090	STRG.53964.1|NA	+	14526656
HiC_scaffold_22	196495597	196496434	region22010	HiC_scaffold_22	196496344	196496460	rnd-6_family-230	Unknown	-	HiC_scaffold_22	211023089	211023090	STRG.53964.1|NA	+	14526656
HiC_scaffold_17	62646969	62647363	region11616	HiC_scaffold_17	62646805	62647009	MIRb	SINE/MIR	-	HiC_scaffold_17	48125425	48125426	STRG.36587.1|NA	+	14521544
HiC_scaffold_8	56127299	56127791	region26837	HiC_scaffold_8	56126430	56127471	ltr-1_family-103	LTR/Unknown	+	HiC_scaffold_8	41606502	41606503	STRG.15668.1|NA	-	14520797
HiC_scaffold_8	56127299	56127791	region26837	HiC_scaffold_8	56127472	56127596	nHeliBat1a_CRa	RC/Helitron	+	HiC_scaffold_8	41606502	41606503	STRG.15668.1|NA	-	14520797
HiC_scaffold_2	103468593	103469821	region15698	HiC_scaffold_2	103469007	103469101	L1-3_PVa	LINE/L1	+	HiC_scaffold_2	88948470	88948471	STRG.8947.1|LIPL_NEOVI	+	14520123
HiC_scaffold_2	103468593	103469821	region15698	HiC_scaffold_2	103469712	103469880	L2a	LINE/L2	-	HiC_scaffold_2	88948470	88948471	STRG.8947.1|LIPL_NEOVI	+	14520123
HiC_scaffold_6	48047281	48047578	region24433	HiC_scaffold_6	48047275	48047408	nHeliBat1a_CRa	RC/Helitron	-	HiC_scaffold_6	33536539	33536540	STRG.12049.1|AMER1_HUMAN	-	14510742
HiC_scaffold_6	48047281	48047578	region24433	HiC_scaffold_6	48047349	48047427	BAR1_ML	RC/Helitron	+	HiC_scaffold_6	33536539	33536540	STRG.12049.1|AMER1_HUMAN	-	14510742
HiC_scaffold_6	48047281	48047578	region24433	HiC_scaffold_6	48047428	48048123	ltr-1_family-103	LTR/Unknown	-	HiC_scaffold_6	33536539	33536540	STRG.12049.1|AMER1_HUMAN	-	14510742
HiC_scaffold_2	103457729	103459273	region15697	HiC_scaffold_2	103458503	103458632	LTR15A2_ML	LTR/ERV1	-	HiC_scaffold_2	88948470	88948471	STRG.8947.1|LIPL_NEOVI	+	14509259
HiC_scaffold_2	103457729	103459273	region15697	HiC_scaffold_2	103459048	103459138	L1ME4b	LINE/L1	+	HiC_scaffold_2	88948470	88948471	STRG.8947.1|LIPL_NEOVI	+	14509259
HiC_scaffold_22	131550076	131550535	region21321	HiC_scaffold_22	131550019	131550088	MER3	DNA/hAT-Charlie	+	HiC_scaffold_22	146059593	146059594	STRG.52918.1|I15RA_HUMAN	-	14509059
HiC_scaffold_22	131550076	131550535	region21321	HiC_scaffold_22	131550091	131550234	Charlie5	DNA/hAT-Charlie	+	HiC_scaffold_22	146059593	146059594	STRG.52918.1|I15RA_HUMAN	-	14509059
HiC_scaffold_22	131550076	131550535	region21321	HiC_scaffold_22	131550340	131550739	L4_A_Mam	LINE/RTE-X	+	HiC_scaffold_22	146059593	146059594	STRG.52918.1|I15RA_HUMAN	-	14509059
HiC_scaffold_20	38358394	38358828	region16319	HiC_scaffold_20	38358696	38359197	L2a	LINE/L2	+	HiC_scaffold_20	23852408	23852409	STRG.42524.1|I20RA_HUMAN	-	14505986
HiC_scaffold_11	72785590	72786565	region5474	HiC_scaffold_11	72786449	72786531	nhAT-1_EF	DNA/hAT-Charlie	+	HiC_scaffold_11	58282878	58282879	STRG.25105.6|NA	-	14502712
HiC_scaffold_11	72785590	72786565	region5474	HiC_scaffold_11	72786463	72786541	nhAT-1_EF	DNA/hAT-Charlie	-	HiC_scaffold_11	58282878	58282879	STRG.25105.6|NA	-	14502712
HiC_scaffold_15	22593878	22594838	region9170	HiC_scaffold_15	22593872	22593992	MamRep38	DNA/hAT-Tip100	-	HiC_scaffold_15	8099954	8099955	STRG.29660.1|NA	+	14493924
HiC_scaffold_2	103441346	103442413	region15695	HiC_scaffold_2	103441386	103441504	Ves2B_ML	SINE/tRNA	+	HiC_scaffold_2	88948470	88948471	STRG.8947.1|LIPL_NEOVI	+	14492876
HiC_scaffold_9	104932618	104933610	region28966	HiC_scaffold_9	104933039	104933249	L2c	LINE/L2	+	HiC_scaffold_9	90452627	90452628	STRG.20118.1|SOCS1_HUMAN	+	14479991
HiC_scaffold_20	38330998	38331285	region16318	HiC_scaffold_20	38330835	38331072	L2d2	LINE/L2	+	HiC_scaffold_20	23852408	23852409	STRG.42524.1|I20RA_HUMAN	-	14478590
HiC_scaffold_17	62603381	62603977	region11615	HiC_scaffold_17	62603771	62603975	Ves3_ML	SINE/tRNA	+	HiC_scaffold_17	48125425	48125426	STRG.36587.1|NA	+	14477956
HiC_scaffold_9	38687279	38687578	region27976	HiC_scaffold_9	38687340	38687824	LTR16G_ML	LTR/ERVK	+	HiC_scaffold_9	53160504	53160505	STRG.19340.1|ERAP1_HUMAN	+	14472927
HiC_scaffold_9	104919622	104920140	region28965	HiC_scaffold_9	104919675	104919818	ERV2-3B_STr-LTR	LTR/ERVK	+	HiC_scaffold_9	90452627	90452628	STRG.20118.1|SOCS1_HUMAN	+	14466995
HiC_scaffold_9	104919622	104920140	region28965	HiC_scaffold_9	104920037	104920080	L2c	LINE/L2	-	HiC_scaffold_9	90452627	90452628	STRG.20118.1|SOCS1_HUMAN	+	14466995
HiC_scaffold_9	104919622	104920140	region28965	HiC_scaffold_9	104920131	104920337	Ves3_ML	SINE/tRNA	+	HiC_scaffold_9	90452627	90452628	STRG.20118.1|SOCS1_HUMAN	+	14466995
HiC_scaffold_17	62585241	62586226	region11614	HiC_scaffold_17	62586119	62586312	Ves2_ML	SINE/tRNA	+	HiC_scaffold_17	48125425	48125426	STRG.36587.1|NA	+	14459816
HiC_scaffold_20	38310408	38311366	region16317	HiC_scaffold_20	38310305	38310519	L1ME3A	LINE/L1	+	HiC_scaffold_20	23852408	23852409	STRG.42524.1|I20RA_HUMAN	-	14458000
HiC_scaffold_22	119901228	119901557	region21122	HiC_scaffold_22	119899623	119901867	HAL1-1A_ML	LINE/L1	+	HiC_scaffold_22	105450801	105450802	STRG.52240.1|PML_HUMAN	-	14450427
HiC_scaffold_15	22539833	22540073	region9168	HiC_scaffold_15	22539627	22539850	MER91B	DNA/hAT-Tip100	+	HiC_scaffold_15	8099954	8099955	STRG.29660.1|NA	+	14439879
HiC_scaffold_15	22537761	22538505	region9166	HiC_scaffold_15	22537829	22537959	L4_C_Mam	LINE/RTE-X	+	HiC_scaffold_15	8099954	8099955	STRG.29660.1|NA	+	14437807
HiC_scaffold_15	22537761	22538505	region9166	HiC_scaffold_15	22538217	22538367	Tigger19b	DNA/TcMar-Tigger	-	HiC_scaffold_15	8099954	8099955	STRG.29660.1|NA	+	14437807
HiC_scaffold_15	22537761	22538505	region9166	HiC_scaffold_15	22538403	22538482	Tigger19b	DNA/TcMar-Tigger	-	HiC_scaffold_15	8099954	8099955	STRG.29660.1|NA	+	14437807
HiC_scaffold_20	38286411	38287393	region16316	HiC_scaffold_20	38286362	38286426	nhAT-3_EF	DNA/hAT-Charlie	+	HiC_scaffold_20	23852408	23852409	STRG.42524.1|I20RA_HUMAN	-	14434003
HiC_scaffold_20	38286411	38287393	region16316	HiC_scaffold_20	38286437	38286585	nhAT-3_EF	DNA/hAT-Charlie	-	HiC_scaffold_20	23852408	23852409	STRG.42524.1|I20RA_HUMAN	-	14434003
HiC_scaffold_22	196595201	196595538	region22011	HiC_scaffold_22	196595149	196595293	nhAT-3_EF	DNA/hAT-Charlie	+	HiC_scaffold_22	211023089	211023090	STRG.53964.1|NA	+	14427552
HiC_scaffold_22	196595201	196595538	region22011	HiC_scaffold_22	196595294	196595338	rnd-1_family-138	DNA/hAT-Charlie	+	HiC_scaffold_22	211023089	211023090	STRG.53964.1|NA	+	14427552
HiC_scaffold_22	196595201	196595538	region22011	HiC_scaffold_22	196595361	196595391	rnd-1_family-157	Unknown	+	HiC_scaffold_22	211023089	211023090	STRG.53964.1|NA	+	14427552
HiC_scaffold_22	196595201	196595538	region22011	HiC_scaffold_22	196595392	196595531	nhAT3_ML	DNA/hAT-Charlie	-	HiC_scaffold_22	211023089	211023090	STRG.53964.1|NA	+	14427552
HiC_scaffold_22	196595201	196595538	region22011	HiC_scaffold_22	196595532	196595561	Ves4_ML	SINE/tRNA	-	HiC_scaffold_22	211023089	211023090	STRG.53964.1|NA	+	14427552
HiC_scaffold_16	40812215	40812475	region10313	HiC_scaffold_16	40811779	40812252	L1MC	LINE/L1	-	HiC_scaffold_16	26386077	26386078	STRG.34773.1|NA	-	14426138
HiC_scaffold_16	40812215	40812475	region10313	HiC_scaffold_16	40812275	40812659	LTR11B_ML	LTR/ERVK	+	HiC_scaffold_16	26386077	26386078	STRG.34773.1|NA	-	14426138
HiC_scaffold_2	103369776	103370280	region15694	HiC_scaffold_2	103369557	103369883	nHeliBat1a_CRa	RC/Helitron	+	HiC_scaffold_2	88948470	88948471	STRG.8947.1|LIPL_NEOVI	+	14421306
HiC_scaffold_2	103369776	103370280	region15694	HiC_scaffold_2	103369849	103369897	nMariner1_Psu	DNA?	+	HiC_scaffold_2	88948470	88948471	STRG.8947.1|LIPL_NEOVI	+	14421306
HiC_scaffold_2	103369776	103370280	region15694	HiC_scaffold_2	103369898	103370471	LTR13B_ML	LTR/ERV1	+	HiC_scaffold_2	88948470	88948471	STRG.8947.1|LIPL_NEOVI	+	14421306
HiC_scaffold_9	104873757	104874444	region28964	HiC_scaffold_9	104873639	104873880	L1ME3G	LINE/L1	+	HiC_scaffold_9	90452627	90452628	STRG.20118.1|SOCS1_HUMAN	+	14421130
[truncated: 17,839 more rows]

## Sheet: RefSeq
Peak chr	Peak start	Peak end	Peak ID	TE chr	TE start	TE end	TE family	TE class	TE strand	Transcript chr	Transcript start	Transcript end	Transcript ID|Name	Transcript strand	Distance to transcript
HiC_scaffold_9	7653	7913	region27462	HiC_scaffold_9	7646	7954	rnd-4_family-674	Unknown	-	HiC_scaffold_9	53188444	53188445	XM_006081200.3|ERAP1	-	53180532
HiC_scaffold_9	16715	17383	region27463	HiC_scaffold_9	17374	17640	BAR1_ML	RC/Helitron	+	HiC_scaffold_9	53188444	53188445	XM_006081200.3|ERAP1	-	53171062
HiC_scaffold_9	99870	100616	region27466	HiC_scaffold_9	100052	100086	nHeliBat1a_LBo	RC/Helitron	+	HiC_scaffold_9	53188444	53188445	XM_006081200.3|ERAP1	-	53087829
HiC_scaffold_9	99870	100616	region27466	HiC_scaffold_9	99933	99986	nHeliBat1a_CRa	RC/Helitron	+	HiC_scaffold_9	53188444	53188445	XM_006081200.3|ERAP1	-	53087829
HiC_scaffold_9	99870	100616	region27466	HiC_scaffold_9	99987	100036	ltr-1_family-4	LINE/L1	+	HiC_scaffold_9	53188444	53188445	XM_006081200.3|ERAP1	-	53087829
HiC_scaffold_9	135199	135770	region27467	HiC_scaffold_9	135754	135959	Ves2_ML	SINE/tRNA	-	HiC_scaffold_9	53188444	53188445	XM_006081200.3|ERAP1	-	53052675
HiC_scaffold_9	170420	171238	region27469	HiC_scaffold_9	170535	170661	X6b_DNA	DNA/TcMar-Tigger	-	HiC_scaffold_9	53188444	53188445	XM_006081200.3|ERAP1	-	53017207
HiC_scaffold_9	176780	177088	region27471	HiC_scaffold_9	176655	176796	L1ME4a	LINE/L1	+	HiC_scaffold_9	53188444	53188445	XM_006081200.3|ERAP1	-	53011357
HiC_scaffold_9	176780	177088	region27471	HiC_scaffold_9	177052	177123	Arthur2	DNA/hAT-Tip100	+	HiC_scaffold_9	53188444	53188445	XM_006081200.3|ERAP1	-	53011357
HiC_scaffold_9	295634	295881	region27472	HiC_scaffold_9	295839	296078	LTR1D_ML	LTR/ERV1	-	HiC_scaffold_9	53188444	53188445	XM_006081200.3|ERAP1	-	52892564
HiC_scaffold_9	296038	296355	region27473	HiC_scaffold_9	295839	296078	LTR1D_ML	LTR/ERV1	-	HiC_scaffold_9	53188444	53188445	XM_006081200.3|ERAP1	-	52892090
HiC_scaffold_9	296038	296355	region27473	HiC_scaffold_9	296079	296312	nhAT1_ML	DNA/hAT-Charlie	-	HiC_scaffold_9	53188444	53188445	XM_006081200.3|ERAP1	-	52892090
HiC_scaffold_9	296038	296355	region27473	HiC_scaffold_9	296313	296639	LTR1D_ML	LTR/ERV1	-	HiC_scaffold_9	53188444	53188445	XM_006081200.3|ERAP1	-	52892090
HiC_scaffold_9	349802	350486	region27474	HiC_scaffold_9	350183	350335	IAP1-MM_I	LTR/ERVK	-	HiC_scaffold_9	53188444	53188445	XM_006081200.3|ERAP1	-	52837959
HiC_scaffold_9	376849	377226	region27475	HiC_scaffold_9	376772	376853	RLTR32_Rn	LTR/ERVK	-	HiC_scaffold_9	53188444	53188445	XM_006081200.3|ERAP1	-	52811219
HiC_scaffold_9	376849	377226	region27475	HiC_scaffold_9	376991	377089	IMPB_01	Satellite	+	HiC_scaffold_9	53188444	53188445	XM_006081200.3|ERAP1	-	52811219
HiC_scaffold_9	376849	377226	region27475	HiC_scaffold_9	377090	377153	LTR24_Sar	LTR/ERVK	-	HiC_scaffold_9	53188444	53188445	XM_006081200.3|ERAP1	-	52811219
HiC_scaffold_9	435140	436049	region27476	HiC_scaffold_9	435169	435328	nhAT5b_ML	DNA/hAT-Charlie	+	HiC_scaffold_9	53188444	53188445	XM_006081200.3|ERAP1	-	52752396
HiC_scaffold_9	503006	503471	region27477	HiC_scaffold_9	503247	503604	L1MC	LINE/L1	+	HiC_scaffold_9	53188444	53188445	XM_006081200.3|ERAP1	-	52684974
HiC_scaffold_9	558013	558273	region27479	HiC_scaffold_9	558205	558385	L1MB4	LINE/L1	+	HiC_scaffold_9	53188444	53188445	XM_006081200.3|ERAP1	-	52630172
HiC_scaffold_9	616495	617307	region27481	HiC_scaffold_9	617270	617579	Tigger1	DNA/TcMar-Tigger	-	HiC_scaffold_9	53188444	53188445	XM_006081200.3|ERAP1	-	52571138
HiC_scaffold_9	746506	746894	region27487	HiC_scaffold_9	746357	746662	L2a	LINE/L2	+	HiC_scaffold_9	53188444	53188445	XM_006081200.3|ERAP1	-	52441551
HiC_scaffold_9	841257	841971	region27488	HiC_scaffold_9	841691	842027	MLT1D	LTR/ERVL-MaLR	-	HiC_scaffold_9	53188444	53188445	XM_006081200.3|ERAP1	-	52346474
HiC_scaffold_9	849640	850350	region27489	HiC_scaffold_9	849349	849705	L1MD2	LINE/L1	-	HiC_scaffold_9	53188444	53188445	XM_006081200.3|ERAP1	-	52338095
HiC_scaffold_9	849640	850350	region27489	HiC_scaffold_9	849720	849835	LTR52	LTR/ERVL	+	HiC_scaffold_9	53188444	53188445	XM_006081200.3|ERAP1	-	52338095
HiC_scaffold_9	849640	850350	region27489	HiC_scaffold_9	849858	849973	LTR52	LTR/ERVL	+	HiC_scaffold_9	53188444	53188445	XM_006081200.3|ERAP1	-	52338095
HiC_scaffold_9	892483	893721	region27492	HiC_scaffold_9	893332	893466	Ves2B_ML	SINE/tRNA	+	HiC_scaffold_9	53188444	53188445	XM_006081200.3|ERAP1	-	52294724
HiC_scaffold_9	892483	893721	region27492	HiC_scaffold_9	893509	893579	Ves2B_ML	SINE/tRNA	+	HiC_scaffold_9	53188444	53188445	XM_006081200.3|ERAP1	-	52294724
HiC_scaffold_9	907873	908726	region27493	HiC_scaffold_9	907270	907993	rnd-1_family-344	DNA/hAT-Charlie	+	HiC_scaffold_9	53188444	53188445	XM_006081200.3|ERAP1	-	52279719
HiC_scaffold_9	907873	908726	region27493	HiC_scaffold_9	907994	908081	LTR15B_ML	LTR/ERV1	-	HiC_scaffold_9	53188444	53188445	XM_006081200.3|ERAP1	-	52279719
HiC_scaffold_9	950738	951067	region27494	HiC_scaffold_9	950832	950896	MIRb	SINE/MIR	-	HiC_scaffold_9	53188444	53188445	XM_006081200.3|ERAP1	-	52237378
HiC_scaffold_9	950738	951067	region27494	HiC_scaffold_9	951010	951212	nHeliBat1a_Psu	RC/Helitron	-	HiC_scaffold_9	53188444	53188445	XM_006081200.3|ERAP1	-	52237378
HiC_scaffold_9	1149424	1149743	region27496	HiC_scaffold_9	1149665	1149826	MIR3	SINE/MIR	+	HiC_scaffold_9	53188444	53188445	XM_006081200.3|ERAP1	-	52038702
HiC_scaffold_9	1306705	1307832	region27500	HiC_scaffold_9	1306453	1306764	L1MC5	LINE/L1	+	HiC_scaffold_9	53188444	53188445	XM_006081200.3|ERAP1	-	51880613
HiC_scaffold_9	1406203	1406930	region27502	HiC_scaffold_9	1406044	1406509	HAL1b	LINE/L1	-	HiC_scaffold_9	53188444	53188445	XM_006081200.3|ERAP1	-	51781515
HiC_scaffold_9	1468344	1468982	region27504	HiC_scaffold_9	1468349	1468569	Ves2_ML	SINE/tRNA	-	HiC_scaffold_9	53188444	53188445	XM_006081200.3|ERAP1	-	51719463
HiC_scaffold_9	1580665	1580904	region27510	HiC_scaffold_9	1580393	1580689	HAL1-3_PVa	LINE/L1	-	HiC_scaffold_9	53188444	53188445	XM_006081200.3|ERAP1	-	51607541
HiC_scaffold_9	2307309	2308120	region27513	HiC_scaffold_9	2306471	2307453	ltr-1_family-19	LTR/ERV1	-	HiC_scaffold_9	53188444	53188445	XM_006081200.3|ERAP1	-	50880325
HiC_scaffold_9	2307309	2308120	region27513	HiC_scaffold_9	2307450	2307582	ltr-1_family-19	LTR/ERV1	-	HiC_scaffold_9	53188444	53188445	XM_006081200.3|ERAP1	-	50880325
HiC_scaffold_9	2307309	2308120	region27513	HiC_scaffold_9	2307622	2308209	ltr-1_family-19	LTR/ERV1	-	HiC_scaffold_9	53188444	53188445	XM_006081200.3|ERAP1	-	50880325
HiC_scaffold_9	2972614	2973515	region27519	HiC_scaffold_9	2973395	2973464	L2d	LINE/L2	-	HiC_scaffold_9	53188444	53188445	XM_006081200.3|ERAP1	-	50214930
HiC_scaffold_9	3173215	3173751	region27522	HiC_scaffold_9	3173036	3173260	Ves	SINE/tRNA	-	HiC_scaffold_9	53188444	53188445	XM_006081200.3|ERAP1	-	50014694
HiC_scaffold_9	3173215	3173751	region27522	HiC_scaffold_9	3173369	3173481	DNA1-2_ML	DNA	+	HiC_scaffold_9	53188444	53188445	XM_006081200.3|ERAP1	-	50014694
HiC_scaffold_9	3642932	3643400	region27528	HiC_scaffold_9	3643098	3643181	Charlie16a	DNA/hAT-Charlie	-	HiC_scaffold_9	53188444	53188445	XM_006081200.3|ERAP1	-	49545045
HiC_scaffold_9	3642932	3643400	region27528	HiC_scaffold_9	3643215	3643423	nhAT3_ML	DNA/hAT-Charlie	-	HiC_scaffold_9	53188444	53188445	XM_006081200.3|ERAP1	-	49545045
HiC_scaffold_9	3724581	3724879	region27530	HiC_scaffold_9	3724754	3724947	L2d	LINE/L2	+	HiC_scaffold_9	53188444	53188445	XM_006081200.3|ERAP1	-	49463566
HiC_scaffold_9	3753920	3754877	region27531	HiC_scaffold_9	3754396	3754632	Tigger19a	DNA/TcMar-Tigger	-	HiC_scaffold_9	53188444	53188445	XM_006081200.3|ERAP1	-	49433568
HiC_scaffold_9	3753920	3754877	region27531	HiC_scaffold_9	3754760	3754825	MIRc	SINE/MIR	-	HiC_scaffold_9	53188444	53188445	XM_006081200.3|ERAP1	-	49433568
HiC_scaffold_9	3778856	3779343	region27532	HiC_scaffold_9	3778746	3779421	L2b	LINE/L2	-	HiC_scaffold_9	53188444	53188445	XM_006081200.3|ERAP1	-	49409102
HiC_scaffold_9	3830352	3830787	region27533	HiC_scaffold_9	3830719	3830799	MER63D	DNA/hAT-Tip100	+	HiC_scaffold_9	53188444	53188445	XM_006081200.3|ERAP1	-	49357658
HiC_scaffold_9	3939191	3939971	region27535	HiC_scaffold_9	3939431	3939991	rnd-5_family-2226	Unknown	+	HiC_scaffold_9	53188444	53188445	XM_006081200.3|ERAP1	-	49248474
HiC_scaffold_9	3962977	3964055	region27536	HiC_scaffold_9	3963147	3963323	MER5B	DNA/hAT-Charlie	+	HiC_scaffold_9	53188444	53188445	XM_006081200.3|ERAP1	-	49224390
HiC_scaffold_9	3962977	3964055	region27536	HiC_scaffold_9	3963350	3963556	MIRb	SINE/MIR	-	HiC_scaffold_9	53188444	53188445	XM_006081200.3|ERAP1	-	49224390
HiC_scaffold_9	3962977	3964055	region27536	HiC_scaffold_9	3963649	3964130	MLT1C	LTR/ERVL-MaLR	+	HiC_scaffold_9	53188444	53188445	XM_006081200.3|ERAP1	-	49224390
HiC_scaffold_9	3966633	3967494	region27537	HiC_scaffold_9	3967332	3967447	MIR3	SINE/MIR	-	HiC_scaffold_9	53188444	53188445	XM_006081200.3|ERAP1	-	49220951
HiC_scaffold_9	3975649	3976565	region27538	HiC_scaffold_9	3975554	3975705	Arthur1	DNA/hAT-Tip100	+	HiC_scaffold_9	53188444	53188445	XM_006081200.3|ERAP1	-	49211880
HiC_scaffold_9	3975649	3976565	region27538	HiC_scaffold_9	3975734	3976114	MLT1C2	LTR/ERVL-MaLR	+	HiC_scaffold_9	53188444	53188445	XM_006081200.3|ERAP1	-	49211880
HiC_scaffold_9	3975649	3976565	region27538	HiC_scaffold_9	3976134	3976272	Arthur1	DNA/hAT-Tip100	+	HiC_scaffold_9	53188444	53188445	XM_006081200.3|ERAP1	-	49211880
HiC_scaffold_9	4080971	4081516	region27541	HiC_scaffold_9	4081460	4081846	L2a	LINE/L2	+	HiC_scaffold_9	53188444	53188445	XM_006081200.3|ERAP1	-	49106929
HiC_scaffold_9	4097493	4098141	region27542	HiC_scaffold_9	4098053	4098103	L3	LINE/CR1	-	HiC_scaffold_9	53188444	53188445	XM_006081200.3|ERAP1	-	49090304
HiC_scaffold_9	4102413	4102761	region27543	HiC_scaffold_9	4102678	4103033	MLT1B	LTR/ERVL-MaLR	-	HiC_scaffold_9	53188444	53188445	XM_006081200.3|ERAP1	-	49085684
HiC_scaffold_9	4136365	4136869	region27545	HiC_scaffold_9	4136299	4136404	L1M6B	LINE/L1	-	HiC_scaffold_9	53188444	53188445	XM_006081200.3|ERAP1	-	49051576
HiC_scaffold_9	4136365	4136869	region27545	HiC_scaffold_9	4136670	4136903	MIR	SINE/MIR	-	HiC_scaffold_9	53188444	53188445	XM_006081200.3|ERAP1	-	49051576
HiC_scaffold_9	4219227	4219748	region27548	HiC_scaffold_9	4219106	4219307	MIRb	SINE/MIR	+	HiC_scaffold_9	53188444	53188445	XM_006081200.3|ERAP1	-	48968697
HiC_scaffold_9	4547206	4548386	region27551	HiC_scaffold_9	4548311	4548697	MER2	DNA/TcMar-Tigger	-	HiC_scaffold_9	53188444	53188445	XM_006081200.3|ERAP1	-	48640059
HiC_scaffold_9	4621551	4621944	region27552	HiC_scaffold_9	4621182	4621978	L1M4a1	LINE/L1	-	HiC_scaffold_9	53188444	53188445	XM_006081200.3|ERAP1	-	48566501
HiC_scaffold_9	4883438	4884031	region27554	HiC_scaffold_9	4883434	4883791	L2a	LINE/L2	+	HiC_scaffold_9	53188444	53188445	XM_006081200.3|ERAP1	-	48304414
HiC_scaffold_9	4883438	4884031	region27554	HiC_scaffold_9	4883796	4883935	L2a	LINE/L2	+	HiC_scaffold_9	53188444	53188445	XM_006081200.3|ERAP1	-	48304414
HiC_scaffold_9	5303321	5303588	region27561	HiC_scaffold_9	5303392	5303591	L2c	LINE/L2	-	HiC_scaffold_9	53188444	53188445	XM_006081200.3|ERAP1	-	47884857
HiC_scaffold_9	5323142	5323629	region27562	HiC_scaffold_9	5323161	5323515	rnd-3_family-68	LTR/ERVL-MaLR	-	HiC_scaffold_9	53188444	53188445	XM_006081200.3|ERAP1	-	47864816
HiC_scaffold_9	5323142	5323629	region27562	HiC_scaffold_9	5323589	5323958	MLT1B	LTR/ERVL-MaLR	-	HiC_scaffold_9	53188444	53188445	XM_006081200.3|ERAP1	-	47864816
HiC_scaffold_9	5383280	5383597	region27564	HiC_scaffold_9	5382736	5383388	L1MB7	LINE/L1	-	HiC_scaffold_9	53188444	53188445	XM_006081200.3|ERAP1	-	47804848
HiC_scaffold_9	5383280	5383597	region27564	HiC_scaffold_9	5383394	5383445	nHeliBat2a_Psu	RC/Helitron	-	HiC_scaffold_9	53188444	53188445	XM_006081200.3|ERAP1	-	47804848
HiC_scaffold_9	5383280	5383597	region27564	HiC_scaffold_9	5383446	5383457	nMariner1_Psu	DNA?	-	HiC_scaffold_9	53188444	53188445	XM_006081200.3|ERAP1	-	47804848
HiC_scaffold_9	5383280	5383597	region27564	HiC_scaffold_9	5383458	5383796	rnd-1_family-69	Unknown	-	HiC_scaffold_9	53188444	53188445	XM_006081200.3|ERAP1	-	47804848
HiC_scaffold_9	5698744	5699481	region27566	HiC_scaffold_9	5699332	5699476	Ves3_ML	SINE/tRNA	-	HiC_scaffold_9	53188444	53188445	XM_006081200.3|ERAP1	-	47488964
HiC_scaffold_9	5804544	5805400	region27567	HiC_scaffold_9	5805369	5805540	MER44D	DNA/TcMar-Tigger	-	HiC_scaffold_9	53188444	53188445	XM_006081200.3|ERAP1	-	47383045
HiC_scaffold_9	5827491	5827987	region27568	HiC_scaffold_9	5827458	5827692	X24_LINE	LINE/L2	-	HiC_scaffold_9	53188444	53188445	XM_006081200.3|ERAP1	-	47360458
HiC_scaffold_9	5827491	5827987	region27568	HiC_scaffold_9	5827979	5828113	L2c	LINE/L2	+	HiC_scaffold_9	53188444	53188445	XM_006081200.3|ERAP1	-	47360458
HiC_scaffold_9	5866218	5867349	region27569	HiC_scaffold_9	5866931	5867007	MIRc	SINE/MIR	+	HiC_scaffold_9	53188444	53188445	XM_006081200.3|ERAP1	-	47321096
HiC_scaffold_9	5866218	5867349	region27569	HiC_scaffold_9	5867323	5867516	AmnSINE1	SINE/5S-Deu-L2	+	HiC_scaffold_9	53188444	53188445	XM_006081200.3|ERAP1	-	47321096
HiC_scaffold_9	5883773	5884276	region27571	HiC_scaffold_9	5883711	5883958	MIRb	SINE/MIR	+	HiC_scaffold_9	53188444	53188445	XM_006081200.3|ERAP1	-	47304169
HiC_scaffold_9	5980170	5980581	region27573	HiC_scaffold_9	5980088	5980259	L1MC4	LINE/L1	-	HiC_scaffold_9	53188444	53188445	XM_006081200.3|ERAP1	-	47207864
HiC_scaffold_9	5980170	5980581	region27573	HiC_scaffold_9	5980532	5980977	Charlie4a	DNA/hAT-Charlie	+	HiC_scaffold_9	53188444	53188445	XM_006081200.3|ERAP1	-	47207864
HiC_scaffold_9	6110587	6111223	region27575	HiC_scaffold_9	6110914	6111569	L2a	LINE/L2	+	HiC_scaffold_9	53188444	53188445	XM_006081200.3|ERAP1	-	47077222
HiC_scaffold_9	6125811	6126372	region27576	HiC_scaffold_9	6125996	6126153	MLT1L	LTR/ERVL-MaLR	+	HiC_scaffold_9	53188444	53188445	XM_006081200.3|ERAP1	-	47062073
HiC_scaffold_9	6205865	6206482	region27579	HiC_scaffold_9	6206042	6206206	MIR	SINE/MIR	-	HiC_scaffold_9	53188444	53188445	XM_006081200.3|ERAP1	-	46981963
HiC_scaffold_9	6379660	6380287	region27581	HiC_scaffold_9	6379443	6379729	L2b	LINE/L2	+	HiC_scaffold_9	53188444	53188445	XM_006081200.3|ERAP1	-	46808158
HiC_scaffold_9	6456506	6456923	region27583	HiC_scaffold_9	6456677	6456757	MIR3	SINE/MIR	+	HiC_scaffold_9	53188444	53188445	XM_006081200.3|ERAP1	-	46731522
HiC_scaffold_9	6902450	6902774	region27589	HiC_scaffold_9	6902454	6902817	MLT1A0	LTR/ERVL-MaLR	+	HiC_scaffold_9	53188444	53188445	XM_006081200.3|ERAP1	-	46285671
HiC_scaffold_9	7112444	7112914	region27593	HiC_scaffold_9	7112756	7112904	MER5B	DNA/hAT-Charlie	-	HiC_scaffold_9	53188444	53188445	XM_006081200.3|ERAP1	-	46075531
HiC_scaffold_9	7183158	7183418	region27596	HiC_scaffold_9	7183082	7183344	MLT1C2	LTR/ERVL-MaLR	-	HiC_scaffold_9	53188444	53188445	XM_006081200.3|ERAP1	-	46005027
HiC_scaffold_9	7282743	7283962	region27598	HiC_scaffold_9	7282711	7282756	Ves2B_ML	SINE/tRNA	-	HiC_scaffold_9	53188444	53188445	XM_006081200.3|ERAP1	-	45904483
HiC_scaffold_9	7287451	7288179	region27599	HiC_scaffold_9	7287409	7287567	ltr-1_family-129	LTR/Unknown	-	HiC_scaffold_9	53188444	53188445	XM_006081200.3|ERAP1	-	45900266
HiC_scaffold_9	7292107	7293737	region27600	HiC_scaffold_9	7292086	7292214	Chap1a_Mam	DNA/hAT-Charlie	+	HiC_scaffold_9	53188444	53188445	XM_006081200.3|ERAP1	-	45894708
HiC_scaffold_9	7292107	7293737	region27600	HiC_scaffold_9	7292284	7292378	MIR3	SINE/MIR	-	HiC_scaffold_9	53188444	53188445	XM_006081200.3|ERAP1	-	45894708
HiC_scaffold_9	7360073	7360568	region27603	HiC_scaffold_9	7359991	7360473	LTR33A_v	LTR/ERVL	-	HiC_scaffold_9	53188444	53188445	XM_006081200.3|ERAP1	-	45827877
HiC_scaffold_9	7379900	7380704	region27604	HiC_scaffold_9	7380112	7380364	L2c	LINE/L2	+	HiC_scaffold_9	53188444	53188445	XM_006081200.3|ERAP1	-	45807741
HiC_scaffold_9	7528129	7528442	region27606	HiC_scaffold_9	7528110	7528174	L1MEg	LINE/L1	-	HiC_scaffold_9	53188444	53188445	XM_006081200.3|ERAP1	-	45660003
HiC_scaffold_9	7626996	7628167	region27608	HiC_scaffold_9	7627534	7627617	MER5A1	DNA/hAT-Charlie	+	HiC_scaffold_9	53188444	53188445	XM_006081200.3|ERAP1	-	45560278
HiC_scaffold_9	7819072	7820237	region27610	HiC_scaffold_9	7818735	7819318	L1ME2	LINE/L1	+	HiC_scaffold_9	53188444	53188445	XM_006081200.3|ERAP1	-	45368208
HiC_scaffold_9	7819072	7820237	region27610	HiC_scaffold_9	7819319	7819358	MER3	DNA/hAT-Charlie	+	HiC_scaffold_9	53188444	53188445	XM_006081200.3|ERAP1	-	45368208
HiC_scaffold_9	7819072	7820237	region27610	HiC_scaffold_9	7819359	7819445	L1ME2	LINE/L1	+	HiC_scaffold_9	53188444	53188445	XM_006081200.3|ERAP1	-	45368208
HiC_scaffold_9	7819072	7820237	region27610	HiC_scaffold_9	7819717	7819976	LTR79	LTR/ERVL	-	HiC_scaffold_9	53188444	53188445	XM_006081200.3|ERAP1	-	45368208
HiC_scaffold_9	7819072	7820237	region27610	HiC_scaffold_9	7819994	7820091	L1M4	LINE/L1	+	HiC_scaffold_9	53188444	53188445	XM_006081200.3|ERAP1	-	45368208
HiC_scaffold_9	7819072	7820237	region27610	HiC_scaffold_9	7820191	7820347	Chap1_Mam	DNA/hAT-Charlie	-	HiC_scaffold_9	53188444	53188445	XM_006081200.3|ERAP1	-	45368208
HiC_scaffold_9	8410052	8411015	region27616	HiC_scaffold_9	8410805	8410960	Zaphod3	DNA/hAT-Tip100	-	HiC_scaffold_9	53188444	53188445	XM_006081200.3|ERAP1	-	44777430
HiC_scaffold_9	8452786	8453026	region27617	HiC_scaffold_9	8452586	8452869	L1M5	LINE/L1	-	HiC_scaffold_9	53188444	53188445	XM_006081200.3|ERAP1	-	44735419
HiC_scaffold_9	8486156	8486567	region27618	HiC_scaffold_9	8486169	8486236	MER81	DNA/hAT-Blackjack	+	HiC_scaffold_9	53188444	53188445	XM_006081200.3|ERAP1	-	44701878
HiC_scaffold_9	8486156	8486567	region27618	HiC_scaffold_9	8486241	8486617	MLT1J	LTR/ERVL-MaLR	+	HiC_scaffold_9	53188444	53188445	XM_006081200.3|ERAP1	-	44701878
HiC_scaffold_22	218721711	218722036	region22221	HiC_scaffold_22	218721828	218721954	nHeliBat1a_CRa	RC/Helitron	-	HiC_scaffold_22	174101049	174101050	XM_014460606.2|BTC	-	44620662
HiC_scaffold_22	218721711	218722036	region22221	HiC_scaffold_22	218721956	218722744	ltr-1_family-103	LTR/Unknown	-	HiC_scaffold_22	174101049	174101050	XM_014460606.2|BTC	-	44620662
HiC_scaffold_22	218626654	218626964	region22216	HiC_scaffold_22	218626609	218626676	nMariner1_Psu	DNA?	-	HiC_scaffold_22	174101049	174101050	XM_014460606.2|BTC	-	44525605
HiC_scaffold_22	218626654	218626964	region22216	HiC_scaffold_22	218626616	218626733	BAR1_ML	RC/Helitron	-	HiC_scaffold_22	174101049	174101050	XM_014460606.2|BTC	-	44525605
HiC_scaffold_22	218626654	218626964	region22216	HiC_scaffold_22	218626672	218626781	nHeliBat1a_CRa	RC/Helitron	+	HiC_scaffold_22	174101049	174101050	XM_014460606.2|BTC	-	44525605
HiC_scaffold_22	218626654	218626964	region22216	HiC_scaffold_22	218626784	218627080	Charlie15b	DNA/hAT-Charlie	-	HiC_scaffold_22	174101049	174101050	XM_014460606.2|BTC	-	44525605
HiC_scaffold_9	8664758	8665593	region27624	HiC_scaffold_9	8664565	8664778	nhAT6_ML	DNA/hAT-Charlie	+	HiC_scaffold_9	53188444	53188445	XM_006081200.3|ERAP1	-	44522852
HiC_scaffold_9	8664758	8665593	region27624	HiC_scaffold_9	8664779	8664892	L2c	LINE/L2	+	HiC_scaffold_9	53188444	53188445	XM_006081200.3|ERAP1	-	44522852
HiC_scaffold_9	8741417	8742203	region27627	HiC_scaffold_9	8741484	8741560	MIR	SINE/MIR	+	HiC_scaffold_9	53188444	53188445	XM_006081200.3|ERAP1	-	44446242
HiC_scaffold_22	218507776	218508329	region22215	HiC_scaffold_22	218507858	218507945	MIR	SINE/MIR	+	HiC_scaffold_22	174101049	174101050	XM_014460606.2|BTC	-	44406727
HiC_scaffold_9	8812992	8813340	region27628	HiC_scaffold_9	8813232	8813336	MamRTE1	LINE/RTE-BovB	+	HiC_scaffold_9	53188444	53188445	XM_006081200.3|ERAP1	-	44375105
HiC_scaffold_9	8818122	8818363	region27629	HiC_scaffold_9	8817967	8818240	MLT1E2	LTR/ERVL-MaLR	-	HiC_scaffold_9	53188444	53188445	XM_006081200.3|ERAP1	-	44370082
HiC_scaffold_9	8834173	8834988	region27631	HiC_scaffold_9	8834300	8834412	MamRTE1	LINE/RTE-BovB	+	HiC_scaffold_9	53188444	53188445	XM_006081200.3|ERAP1	-	44353457
HiC_scaffold_9	8834173	8834988	region27631	HiC_scaffold_9	8834896	8834977	L2b	LINE/L2	+	HiC_scaffold_9	53188444	53188445	XM_006081200.3|ERAP1	-	44353457
HiC_scaffold_9	8866971	8867566	region27632	HiC_scaffold_9	8867171	8867324	MER5A1	DNA/hAT-Charlie	-	HiC_scaffold_9	53188444	53188445	XM_006081200.3|ERAP1	-	44320879
HiC_scaffold_9	8994113	8994992	region27634	HiC_scaffold_9	8994049	8994359	nhAT5a_ML	DNA/hAT-Charlie	-	HiC_scaffold_9	53188444	53188445	XM_006081200.3|ERAP1	-	44193453
HiC_scaffold_22	218234105	218234344	region22208	HiC_scaffold_22	218234156	218234325	HAL1-3_PVa	LINE/L1	+	HiC_scaffold_22	174101049	174101050	XM_014460606.2|BTC	-	44133056
HiC_scaffold_22	218234105	218234344	region22208	HiC_scaffold_22	218234342	218234458	L1MEc	LINE/L1	+	HiC_scaffold_22	174101049	174101050	XM_014460606.2|BTC	-	44133056
HiC_scaffold_9	9063744	9064259	region27636	HiC_scaffold_9	9064003	9064051	MER5B	DNA/hAT-Charlie	-	HiC_scaffold_9	53188444	53188445	XM_006081200.3|ERAP1	-	44124186
HiC_scaffold_22	218200318	218200758	region22206	HiC_scaffold_22	218200229	218200425	L2a	LINE/L2	-	HiC_scaffold_22	174101049	174101050	XM_014460606.2|BTC	-	44099269
HiC_scaffold_9	9094260	9094876	region27638	HiC_scaffold_9	9094116	9094322	Ves	SINE/tRNA	-	HiC_scaffold_9	53188444	53188445	XM_006081200.3|ERAP1	-	44093569
HiC_scaffold_9	9128978	9129854	region27639	HiC_scaffold_9	9129251	9129340	LTR109A2	LTR/ERV1	-	HiC_scaffold_9	53188444	53188445	XM_006081200.3|ERAP1	-	44058591
HiC_scaffold_9	9135828	9136747	region27642	HiC_scaffold_9	9136086	9136183	Ves	SINE/tRNA	-	HiC_scaffold_9	53188444	53188445	XM_006081200.3|ERAP1	-	44051698
HiC_scaffold_22	218063642	218064250	region22203	HiC_scaffold_22	218063959	218064057	Tigger3	DNA/TcMar-Tigger	+	HiC_scaffold_22	174101049	174101050	XM_014460606.2|BTC	-	43962593
HiC_scaffold_22	218063642	218064250	region22203	HiC_scaffold_22	218064082	218064330	Tigger3	DNA/TcMar-Tigger	+	HiC_scaffold_22	174101049	174101050	XM_014460606.2|BTC	-	43962593
HiC_scaffold_9	9242672	9242911	region27645	HiC_scaffold_9	9242828	9243324	MER87B_ML	LTR/ERV1	+	HiC_scaffold_9	53188444	53188445	XM_006081200.3|ERAP1	-	43945534
HiC_scaffold_9	9260005	9260685	region27646	HiC_scaffold_9	9259817	9260083	L1MB7	LINE/L1	+	HiC_scaffold_9	53188444	53188445	XM_006081200.3|ERAP1	-	43927760
HiC_scaffold_9	9313121	9314094	region27649	HiC_scaffold_9	9314063	9314682	LTR1C_ML	LTR/ERV1	-	HiC_scaffold_9	53188444	53188445	XM_006081200.3|ERAP1	-	43874351
HiC_scaffold_9	9434015	9434275	region27652	HiC_scaffold_9	9433961	9434019	MIRc	SINE/MIR	-	HiC_scaffold_9	53188444	53188445	XM_006081200.3|ERAP1	-	43754170
HiC_scaffold_9	9434015	9434275	region27652	HiC_scaffold_9	9434184	9434264	Tigger20a	DNA/TcMar-Tigger	-	HiC_scaffold_9	53188444	53188445	XM_006081200.3|ERAP1	-	43754170
HiC_scaffold_9	9492216	9492476	region27654	HiC_scaffold_9	9492330	9492550	MIRb	SINE/MIR	-	HiC_scaffold_9	53188444	53188445	XM_006081200.3|ERAP1	-	43695969
HiC_scaffold_22	217786213	217786473	region22199	HiC_scaffold_22	217786261	217786431	Ves2_ML	SINE/tRNA	-	HiC_scaffold_22	174101049	174101050	XM_014460606.2|BTC	-	43685164
HiC_scaffold_22	217786213	217786473	region22199	HiC_scaffold_22	217786453	217786663	nhAT4a_ML	DNA/hAT-Charlie	-	HiC_scaffold_22	174101049	174101050	XM_014460606.2|BTC	-	43685164
HiC_scaffold_22	217751562	217751895	region22198	HiC_scaffold_22	217751539	217751632	L2b	LINE/L2	+	HiC_scaffold_22	174101049	174101050	XM_014460606.2|BTC	-	43650513
HiC_scaffold_22	217751562	217751895	region22198	HiC_scaffold_22	217751821	217752240	MER63B	DNA/hAT-Tip100	+	HiC_scaffold_22	174101049	174101050	XM_014460606.2|BTC	-	43650513
HiC_scaffold_22	217637565	217638094	region22192	HiC_scaffold_22	217637405	217638042	rnd-5_family-481	DNA/TcMar-Tc2	+	HiC_scaffold_22	174101049	174101050	XM_014460606.2|BTC	-	43536516
HiC_scaffold_22	217548935	217550100	region22189	HiC_scaffold_22	217549920	217550034	MLT1J1	LTR/ERVL-MaLR	-	HiC_scaffold_22	174101049	174101050	XM_014460606.2|BTC	-	43447886
HiC_scaffold_22	217438901	217440042	region22187	HiC_scaffold_22	217438936	217438990	L1ME4b	LINE/L1	+	HiC_scaffold_22	174101049	174101050	XM_014460606.2|BTC	-	43337852
HiC_scaffold_22	217438901	217440042	region22187	HiC_scaffold_22	217439000	217439218	Ves2_ML	SINE/tRNA	+	HiC_scaffold_22	174101049	174101050	XM_014460606.2|BTC	-	43337852
HiC_scaffold_22	217438901	217440042	region22187	HiC_scaffold_22	217439313	217439363	MIR3	SINE/MIR	-	HiC_scaffold_22	174101049	174101050	XM_014460606.2|BTC	-	43337852
HiC_scaffold_22	217438901	217440042	region22187	HiC_scaffold_22	217439806	217439849	L2	LINE/L2	-	HiC_scaffold_22	174101049	174101050	XM_014460606.2|BTC	-	43337852
HiC_scaffold_9	9853820	9854207	region27655	HiC_scaffold_9	9854069	9854287	EUTREP14	Unknown	+	HiC_scaffold_9	53188444	53188445	XM_006081200.3|ERAP1	-	43334238
HiC_scaffold_9	9915984	9916626	region27656	HiC_scaffold_9	9916126	9916393	MER121	DNA/hAT	-	HiC_scaffold_9	53188444	53188445	XM_006081200.3|ERAP1	-	43271819
HiC_scaffold_9	9915984	9916626	region27656	HiC_scaffold_9	9916495	9916783	MLT1A0	LTR/ERVL-MaLR	-	HiC_scaffold_9	53188444	53188445	XM_006081200.3|ERAP1	-	43271819
HiC_scaffold_9	9935368	9936190	region27658	HiC_scaffold_9	9934918	9935510	MER101E_ML	LTR/ERV1	-	HiC_scaffold_9	53188444	53188445	XM_006081200.3|ERAP1	-	43252255
HiC_scaffold_9	10003588	10003848	region27661	HiC_scaffold_9	10003523	10003632	MamGypsy2-I	LTR/Gypsy	+	HiC_scaffold_9	53188444	53188445	XM_006081200.3|ERAP1	-	43184597
HiC_scaffold_9	10008827	10009624	region27662	HiC_scaffold_9	10009478	10009661	MER20	DNA/hAT-Charlie	-	HiC_scaffold_9	53188444	53188445	XM_006081200.3|ERAP1	-	43178821
HiC_scaffold_9	10079482	10080458	region27663	HiC_scaffold_9	10079406	10079491	BAR1_ML	RC/Helitron	+	HiC_scaffold_9	53188444	53188445	XM_006081200.3|ERAP1	-	43107987
HiC_scaffold_9	10079482	10080458	region27663	HiC_scaffold_9	10079494	10079588	HAL1-2_ML	LINE/L1	+	HiC_scaffold_9	53188444	53188445	XM_006081200.3|ERAP1	-	43107987
HiC_scaffold_9	10079482	10080458	region27663	HiC_scaffold_9	10079602	10079691	BAR1_ML	RC/Helitron	-	HiC_scaffold_9	53188444	53188445	XM_006081200.3|ERAP1	-	43107987
HiC_scaffold_9	10079482	10080458	region27663	HiC_scaffold_9	10079632	10079740	nHeliBat1a_CRa	RC/Helitron	+	HiC_scaffold_9	53188444	53188445	XM_006081200.3|ERAP1	-	43107987
HiC_scaffold_22	217158781	217159098	region22182	HiC_scaffold_22	217158986	217159110	L1ME3	LINE/L1	-	HiC_scaffold_22	174101049	174101050	XM_014460606.2|BTC	-	43057732
HiC_scaffold_9	10215317	10215996	region27665	HiC_scaffold_9	10215169	10215381	nhAT6_ML	DNA/hAT-Charlie	-	HiC_scaffold_9	53188444	53188445	XM_006081200.3|ERAP1	-	42972449
HiC_scaffold_22	216833220	216833851	region22180	HiC_scaffold_22	216833211	216833297	L3	LINE/CR1	-	HiC_scaffold_22	174101049	174101050	XM_014460606.2|BTC	-	42732171
HiC_scaffold_22	216833220	216833851	region22180	HiC_scaffold_22	216833440	216833913	MLT1J	LTR/ERVL-MaLR	-	HiC_scaffold_22	174101049	174101050	XM_014460606.2|BTC	-	42732171
HiC_scaffold_22	216812626	216813505	region22179	HiC_scaffold_22	216812558	216812706	MIRc	SINE/MIR	+	HiC_scaffold_22	174101049	174101050	XM_014460606.2|BTC	-	42711577
HiC_scaffold_22	216805316	216805786	region22178	HiC_scaffold_22	216805687	216805819	MIR	SINE/MIR	-	HiC_scaffold_22	174101049	174101050	XM_014460606.2|BTC	-	42704267
HiC_scaffold_22	216803949	216804209	region22177	HiC_scaffold_22	216803891	216803978	rnd-6_family-618	DNA/hAT-Charlie	+	HiC_scaffold_22	174101049	174101050	XM_014460606.2|BTC	-	42702900
HiC_scaffold_22	216789478	216790161	region22176	HiC_scaffold_22	216789814	216789948	MIR3	SINE/MIR	+	HiC_scaffold_22	174101049	174101050	XM_014460606.2|BTC	-	42688429
HiC_scaffold_22	216789478	216790161	region22176	HiC_scaffold_22	216790157	216790243	MIR	SINE/MIR	-	HiC_scaffold_22	174101049	174101050	XM_014460606.2|BTC	-	42688429
HiC_scaffold_22	216521699	216521980	region22174	HiC_scaffold_22	216521676	216521739	MIRb	SINE/MIR	+	HiC_scaffold_22	174101049	174101050	XM_014460606.2|BTC	-	42420650
HiC_scaffold_22	216378929	216379178	region22173	HiC_scaffold_22	216378941	216379049	MIRb	SINE/MIR	+	HiC_scaffold_22	174101049	174101050	XM_014460606.2|BTC	-	42277880
HiC_scaffold_22	216378929	216379178	region22173	HiC_scaffold_22	216379050	216379356	MLT1A0	LTR/ERVL-MaLR	-	HiC_scaffold_22	174101049	174101050	XM_014460606.2|BTC	-	42277880
HiC_scaffold_22	216041435	216041708	region22170	HiC_scaffold_22	216041455	216041908	MLT1D	LTR/ERVL-MaLR	+	HiC_scaffold_22	174101049	174101050	XM_014460606.2|BTC	-	41940386
HiC_scaffold_22	215660396	215660688	region22168	HiC_scaffold_22	215659533	215662520	L1MAB2_ML	LINE/L1	-	HiC_scaffold_22	174101049	174101050	XM_014460606.2|BTC	-	41559347
HiC_scaffold_22	215510603	215511165	region22167	HiC_scaffold_22	215510758	215511366	L3	LINE/CR1	+	HiC_scaffold_22	174101049	174101050	XM_014460606.2|BTC	-	41409554
HiC_scaffold_22	215505343	215505968	region22166	HiC_scaffold_22	215505160	215505373	Ves	SINE/tRNA	-	HiC_scaffold_22	174101049	174101050	XM_014460606.2|BTC	-	41404294
HiC_scaffold_22	215505343	215505968	region22166	HiC_scaffold_22	215505385	215506191	L1ME1	LINE/L1	-	HiC_scaffold_22	174101049	174101050	XM_014460606.2|BTC	-	41404294
HiC_scaffold_9	12009539	12009887	region27670	HiC_scaffold_9	12009370	12010164	L1MC4	LINE/L1	-	HiC_scaffold_9	53188444	53188445	XM_006081200.3|ERAP1	-	41178558
HiC_scaffold_9	12380355	12381420	region27676	HiC_scaffold_9	12380601	12380782	MIRc	SINE/MIR	+	HiC_scaffold_9	53188444	53188445	XM_006081200.3|ERAP1	-	40807025
HiC_scaffold_9	12380355	12381420	region27676	HiC_scaffold_9	12381323	12381799	MLT1L	LTR/ERVL-MaLR	-	HiC_scaffold_9	53188444	53188445	XM_006081200.3|ERAP1	-	40807025
HiC_scaffold_9	12403093	12403421	region27677	HiC_scaffold_9	12403248	12403670	MLT1C	LTR/ERVL-MaLR	-	HiC_scaffold_9	53188444	53188445	XM_006081200.3|ERAP1	-	40785024
HiC_scaffold_22	214775918	214776182	region22165	HiC_scaffold_22	214775729	214776032	L1ME2z	LINE/L1	-	HiC_scaffold_22	174101049	174101050	XM_014460606.2|BTC	-	40674869
HiC_scaffold_22	214775918	214776182	region22165	HiC_scaffold_22	214776070	214776798	L1ME2z	LINE/L1	-	HiC_scaffold_22	174101049	174101050	XM_014460606.2|BTC	-	40674869
HiC_scaffold_22	214712632	214712978	region22164	HiC_scaffold_22	214712533	214712673	MLT1L	LTR/ERVL-MaLR	+	HiC_scaffold_22	174101049	174101050	XM_014460606.2|BTC	-	40611583
HiC_scaffold_22	214652507	214652985	region22163	HiC_scaffold_22	214652784	214653184	MLT1B	LTR/ERVL-MaLR	-	HiC_scaffold_22	174101049	174101050	XM_014460606.2|BTC	-	40551458
HiC_scaffold_9	12651608	12651868	region27678	HiC_scaffold_9	12651831	12651947	HAL1ME	LINE/L1	+	HiC_scaffold_9	53188444	53188445	XM_006081200.3|ERAP1	-	40536577
HiC_scaffold_22	214612502	214612762	region22161	HiC_scaffold_22	214612445	214612559	MER81	DNA/hAT-Blackjack	-	HiC_scaffold_22	174101049	174101050	XM_014460606.2|BTC	-	40511453
HiC_scaffold_22	214612502	214612762	region22161	HiC_scaffold_22	214612581	214612727	L3	LINE/CR1	+	HiC_scaffold_22	174101049	174101050	XM_014460606.2|BTC	-	40511453
HiC_scaffold_22	214454193	214454784	region22158	HiC_scaffold_22	214453788	214454452	L1MD3	LINE/L1	-	HiC_scaffold_22	174101049	174101050	XM_014460606.2|BTC	-	40353144
HiC_scaffold_22	214310218	214310485	region22156	HiC_scaffold_22	214310167	214310349	MIR	SINE/MIR	+	HiC_scaffold_22	174101049	174101050	XM_014460606.2|BTC	-	40209169
HiC_scaffold_22	214310218	214310485	region22156	HiC_scaffold_22	214310350	214310567	nhAT6_ML	DNA/hAT-Charlie	+	HiC_scaffold_22	174101049	174101050	XM_014460606.2|BTC	-	40209169
HiC_scaffold_9	14201183	14201498	region27682	HiC_scaffold_9	14200933	14201215	MLT1D	LTR/ERVL-MaLR	+	HiC_scaffold_9	53188444	53188445	XM_006081200.3|ERAP1	-	38986947
HiC_scaffold_9	14238724	14239133	region27685	HiC_scaffold_9	14238859	14238993	MER5A1	DNA/hAT-Charlie	+	HiC_scaffold_9	53188444	53188445	XM_006081200.3|ERAP1	-	38949312
HiC_scaffold_9	14239529	14239993	region27686	HiC_scaffold_9	14239251	14239566	MLT1L	LTR/ERVL-MaLR	+	HiC_scaffold_9	53188444	53188445	XM_006081200.3|ERAP1	-	38948452
HiC_scaffold_9	14239529	14239993	region27686	HiC_scaffold_9	14239569	14239650	LTR16E1	LTR/ERVL	+	HiC_scaffold_9	53188444	53188445	XM_006081200.3|ERAP1	-	38948452
HiC_scaffold_9	14239529	14239993	region27686	HiC_scaffold_9	14239651	14240119	LTR53	LTR/ERVL	-	HiC_scaffold_9	53188444	53188445	XM_006081200.3|ERAP1	-	38948452
HiC_scaffold_9	14245562	14246274	region27687	HiC_scaffold_9	14245888	14246088	MER20	DNA/hAT-Charlie	+	HiC_scaffold_9	53188444	53188445	XM_006081200.3|ERAP1	-	38942171
HiC_scaffold_9	14245562	14246274	region27687	HiC_scaffold_9	14246159	14246267	MIRb	SINE/MIR	-	HiC_scaffold_9	53188444	53188445	XM_006081200.3|ERAP1	-	38942171
HiC_scaffold_9	14258543	14259357	region27688	HiC_scaffold_9	14259038	14259258	MIR	SINE/MIR	-	HiC_scaffold_9	53188444	53188445	XM_006081200.3|ERAP1	-	38929088
HiC_scaffold_9	14258543	14259357	region27688	HiC_scaffold_9	14259354	14260187	rnd-5_family-1001	Unknown	-	HiC_scaffold_9	53188444	53188445	XM_006081200.3|ERAP1	-	38929088
HiC_scaffold_22	213019798	213020058	region22147	HiC_scaffold_22	213019730	213019862	L1ME4a	LINE/L1	+	HiC_scaffold_22	174101049	174101050	XM_014460606.2|BTC	-	38918749
HiC_scaffold_9	14270768	14271239	region27689	HiC_scaffold_9	14270997	14271214	HAL1-3_ML	LINE/L1	+	HiC_scaffold_9	53188444	53188445	XM_006081200.3|ERAP1	-	38917206
HiC_scaffold_9	14270768	14271239	region27689	HiC_scaffold_9	14271216	14271429	Ves2B_ML	SINE/tRNA	+	HiC_scaffold_9	53188444	53188445	XM_006081200.3|ERAP1	-	38917206
HiC_scaffold_9	14314598	14314912	region27691	HiC_scaffold_9	14314139	14314601	L1MC4	LINE/L1	-	HiC_scaffold_9	53188444	53188445	XM_006081200.3|ERAP1	-	38873533
HiC_scaffold_9	14315143	14316150	region27692	HiC_scaffold_9	14315685	14316056	LTR11B_ML	LTR/ERVK	-	HiC_scaffold_9	53188444	53188445	XM_006081200.3|ERAP1	-	38872295
HiC_scaffold_9	14315143	14316150	region27692	HiC_scaffold_9	14316057	14316171	L1MB7	LINE/L1	+	HiC_scaffold_9	53188444	53188445	XM_006081200.3|ERAP1	-	38872295
HiC_scaffold_9	14331924	14332676	region27693	HiC_scaffold_9	14331747	14331976	Ves4_ML	SINE/tRNA	-	HiC_scaffold_9	53188444	53188445	XM_006081200.3|ERAP1	-	38855769
HiC_scaffold_9	14331924	14332676	region27693	HiC_scaffold_9	14331978	14332103	MER94	DNA/hAT-Blackjack	-	HiC_scaffold_9	53188444	53188445	XM_006081200.3|ERAP1	-	38855769
HiC_scaffold_9	14507307	14508232	region27698	HiC_scaffold_9	14507142	14507448	L1ME2	LINE/L1	+	HiC_scaffold_9	53188444	53188445	XM_006081200.3|ERAP1	-	38680213
HiC_scaffold_9	14635638	14635898	region27700	HiC_scaffold_9	14635578	14635798	Ves3_ML	SINE/tRNA	+	HiC_scaffold_9	53188444	53188445	XM_006081200.3|ERAP1	-	38552547
HiC_scaffold_22	212622251	212622718	region22143	HiC_scaffold_22	212622315	212622424	MIRc	SINE/MIR	-	HiC_scaffold_22	174101049	174101050	XM_014460606.2|BTC	-	38521202
HiC_scaffold_22	212622251	212622718	region22143	HiC_scaffold_22	212622652	212622870	Ves2_ML	SINE/tRNA	+	HiC_scaffold_22	174101049	174101050	XM_014460606.2|BTC	-	38521202
HiC_scaffold_22	212611881	212612269	region22142	HiC_scaffold_22	212612106	212612261	MIR3	SINE/MIR	-	HiC_scaffold_22	174101049	174101050	XM_014460606.2|BTC	-	38510832
HiC_scaffold_22	212609410	212609686	region22141	HiC_scaffold_22	212609290	212609432	hAT-2N1_ML	DNA/hAT-Charlie	-	HiC_scaffold_22	174101049	174101050	XM_014460606.2|BTC	-	38508361
HiC_scaffold_22	212609410	212609686	region22141	HiC_scaffold_22	212609431	212609480	hAT-2N1_ML	DNA/hAT-Charlie	-	HiC_scaffold_22	174101049	174101050	XM_014460606.2|BTC	-	38508361
HiC_scaffold_22	212609410	212609686	region22141	HiC_scaffold_22	212609481	212609629	rnd-6_family-2902	DNA/TcMar-Tigger	+	HiC_scaffold_22	174101049	174101050	XM_014460606.2|BTC	-	38508361
HiC_scaffold_22	212609410	212609686	region22141	HiC_scaffold_22	212609629	212609936	rnd-6_family-2902	DNA/TcMar-Tigger	+	HiC_scaffold_22	174101049	174101050	XM_014460606.2|BTC	-	38508361
HiC_scaffold_22	212551305	212551711	region22139	HiC_scaffold_22	212551285	212551490	MER112	DNA/hAT-Charlie	+	HiC_scaffold_22	174101049	174101050	XM_014460606.2|BTC	-	38450256
HiC_scaffold_22	212211950	212212831	region22137	HiC_scaffold_22	212211838	212212088	Charlie19a	DNA/hAT-Charlie	-	HiC_scaffold_22	174101049	174101050	XM_014460606.2|BTC	-	38110901
HiC_scaffold_22	212199904	212200164	region22136	HiC_scaffold_22	212199523	212199906	MLT1A	LTR/ERVL-MaLR	-	HiC_scaffold_22	174101049	174101050	XM_014460606.2|BTC	-	38098855
HiC_scaffold_22	212026072	212026508	region22134	HiC_scaffold_22	212025853	212026137	ERV2X1B-LTR_ML	LTR/ERVK	-	HiC_scaffold_22	174101049	174101050	XM_014460606.2|BTC	-	37925023
HiC_scaffold_22	212026072	212026508	region22134	HiC_scaffold_22	212026377	212026463	Charlie7b_Mars	DNA/hAT-Charlie	+	HiC_scaffold_22	174101049	174101050	XM_014460606.2|BTC	-	37925023
HiC_scaffold_22	212026072	212026508	region22134	HiC_scaffold_22	212026484	212026654	Charlie7	DNA/hAT-Charlie	+	HiC_scaffold_22	174101049	174101050	XM_014460606.2|BTC	-	37925023
HiC_scaffold_22	211966891	211967615	region22133	HiC_scaffold_22	211967049	211967323	L1ME1	LINE/L1	+	HiC_scaffold_22	174101049	174101050	XM_014460606.2|BTC	-	37865842
HiC_scaffold_22	211966891	211967615	region22133	HiC_scaffold_22	211967344	211967457	rnd-5_family-796	DNA/hAT-Charlie	-	HiC_scaffold_22	174101049	174101050	XM_014460606.2|BTC	-	37865842
HiC_scaffold_22	211966891	211967615	region22133	HiC_scaffold_22	211967497	211967969	L1ME1	LINE/L1	+	HiC_scaffold_22	174101049	174101050	XM_014460606.2|BTC	-	37865842
HiC_scaffold_22	211850353	211850646	region22131	HiC_scaffold_22	211850504	211850628	Tigger16a	DNA/TcMar-Tigger	+	HiC_scaffold_22	174101049	174101050	XM_014460606.2|BTC	-	37749304
HiC_scaffold_22	211801944	211802204	region22130	HiC_scaffold_22	211802098	211802193	MLT1N2	LTR/ERVL-MaLR	+	HiC_scaffold_22	174101049	174101050	XM_014460606.2|BTC	-	37700895
HiC_scaffold_22	211662751	211663066	region22129	HiC_scaffold_22	211662828	211662979	L1ME4b	LINE/L1	+	HiC_scaffold_22	174101049	174101050	XM_014460606.2|BTC	-	37561702
HiC_scaffold_22	211556271	211556767	region22125	HiC_scaffold_22	211556385	211556687	nhAT5a_ML	DNA/hAT-Charlie	-	HiC_scaffold_22	174101049	174101050	XM_014460606.2|BTC	-	37455222
HiC_scaffold_22	211556271	211556767	region22125	HiC_scaffold_22	211556731	211556806	L2b	LINE/L2	-	HiC_scaffold_22	174101049	174101050	XM_014460606.2|BTC	-	37455222
HiC_scaffold_9	15734188	15734785	region27707	HiC_scaffold_9	15734069	15734604	ERV2X1A-LTR_ML	LTR/ERVK	+	HiC_scaffold_9	53188444	53188445	XM_006081200.3|ERAP1	-	37453660
HiC_scaffold_9	15734188	15734785	region27707	HiC_scaffold_9	15734605	15737157	ERV2X1A-I_ML	LTR/ERVK	+	HiC_scaffold_9	53188444	53188445	XM_006081200.3|ERAP1	-	37453660
HiC_scaffold_9	15829028	15829885	region27708	HiC_scaffold_9	15829599	15829811	nhAT4a_ML	DNA/hAT-Charlie	+	HiC_scaffold_9	53188444	53188445	XM_006081200.3|ERAP1	-	37358560
HiC_scaffold_9	15858798	15859542	region27710	HiC_scaffold_9	15858031	15858815	L1-2a_EF	LINE/L1	-	HiC_scaffold_9	53188444	53188445	XM_006081200.3|ERAP1	-	37328903
HiC_scaffold_9	15906979	15907332	region27712	HiC_scaffold_9	15907107	15907451	LTR13C_ML	LTR/ERV1	+	HiC_scaffold_9	53188444	53188445	XM_006081200.3|ERAP1	-	37281113
HiC_scaffold_9	16010038	16010375	region27716	HiC_scaffold_9	16009879	16010516	ltr-1_family-103	LTR/Unknown	+	HiC_scaffold_9	53188444	53188445	XM_006081200.3|ERAP1	-	37178070
HiC_scaffold_22	211262494	211262770	region22120	HiC_scaffold_22	211262677	211262808	LTR50	LTR/ERVL	-	HiC_scaffold_22	174101049	174101050	XM_014460606.2|BTC	-	37161445
HiC_scaffold_9	16054944	16055591	region27718	HiC_scaffold_9	16055542	16055653	MLT1L	LTR/ERVL-MaLR	+	HiC_scaffold_9	53188444	53188445	XM_006081200.3|ERAP1	-	37132854
HiC_scaffold_22	211223700	211224138	region22119	HiC_scaffold_22	211223358	211224072	L1ME2	LINE/L1	+	HiC_scaffold_22	174101049	174101050	XM_014460606.2|BTC	-	37122651
HiC_scaffold_9	16161055	16161559	region27724	HiC_scaffold_9	16160967	16161079	MER5A1	DNA/hAT-Charlie	-	HiC_scaffold_9	53188444	53188445	XM_006081200.3|ERAP1	-	37026886
HiC_scaffold_9	16161055	16161559	region27724	HiC_scaffold_9	16161069	16161264	Charlie10	DNA/hAT-Charlie	+	HiC_scaffold_9	53188444	53188445	XM_006081200.3|ERAP1	-	37026886
HiC_scaffold_9	16161055	16161559	region27724	HiC_scaffold_9	16161367	16161438	L2c	LINE/L2	+	HiC_scaffold_9	53188444	53188445	XM_006081200.3|ERAP1	-	37026886
HiC_scaffold_9	16168552	16169249	region27725	HiC_scaffold_9	16168851	16169066	MLT1J	LTR/ERVL-MaLR	-	HiC_scaffold_9	53188444	53188445	XM_006081200.3|ERAP1	-	37019196
HiC_scaffold_9	16168552	16169249	region27725	HiC_scaffold_9	16169178	16169259	Ves2B_ML	SINE/tRNA	+	HiC_scaffold_9	53188444	53188445	XM_006081200.3|ERAP1	-	37019196
HiC_scaffold_9	16241004	16241327	region27726	HiC_scaffold_9	16241174	16241343	MIR3	SINE/MIR	-	HiC_scaffold_9	53188444	53188445	XM_006081200.3|ERAP1	-	36947118
HiC_scaffold_9	16265133	16265527	region27727	HiC_scaffold_9	16264971	16265193	nhAT5b_ML	DNA/hAT-Charlie	-	HiC_scaffold_9	53188444	53188445	XM_006081200.3|ERAP1	-	36922918
HiC_scaffold_9	16301054	16302694	region27729	HiC_scaffold_9	16301150	16301569	MLT1C2	LTR/ERVL-MaLR	-	HiC_scaffold_9	53188444	53188445	XM_006081200.3|ERAP1	-	36885751
HiC_scaffold_9	16387063	16387323	region27732	HiC_scaffold_9	16387183	16387426	Ves4_ML	SINE/tRNA	+	HiC_scaffold_9	53188444	53188445	XM_006081200.3|ERAP1	-	36801122
HiC_scaffold_9	16441167	16441581	region27733	HiC_scaffold_9	16441435	16441650	MIRc	SINE/MIR	+	HiC_scaffold_9	53188444	53188445	XM_006081200.3|ERAP1	-	36746864
HiC_scaffold_9	16506984	16507465	region27735	HiC_scaffold_9	16507096	16507221	MER121	DNA/hAT	-	HiC_scaffold_9	53188444	53188445	XM_006081200.3|ERAP1	-	36680980
HiC_scaffold_22	210269385	210269645	region22118	HiC_scaffold_22	210269602	210269716	nHeliBat2a_Psu	RC/Helitron	-	HiC_scaffold_22	174101049	174101050	XM_014460606.2|BTC	-	36168336
HiC_scaffold_22	210258308	210258758	region22117	HiC_scaffold_22	210257989	210258477	Charlie8	DNA/hAT-Charlie	-	HiC_scaffold_22	174101049	174101050	XM_014460606.2|BTC	-	36157259
HiC_scaffold_22	210258308	210258758	region22117	HiC_scaffold_22	210258656	210258878	nhAT5b_ML	DNA/hAT-Charlie	-	HiC_scaffold_22	174101049	174101050	XM_014460606.2|BTC	-	36157259
HiC_scaffold_22	210190784	210191612	region22116	HiC_scaffold_22	210190587	210190830	MIR	SINE/MIR	-	HiC_scaffold_22	174101049	174101050	XM_014460606.2|BTC	-	36089735
HiC_scaffold_22	210190784	210191612	region22116	HiC_scaffold_22	210190871	210190970	L2b	LINE/L2	+	HiC_scaffold_22	174101049	174101050	XM_014460606.2|BTC	-	36089735
HiC_scaffold_22	209958697	209958975	region22114	HiC_scaffold_22	209958617	209958825	L1MB3	LINE/L1	-	HiC_scaffold_22	174101049	174101050	XM_014460606.2|BTC	-	35857648
HiC_scaffold_22	209958697	209958975	region22114	HiC_scaffold_22	209958835	209959022	LTR13C_ML	LTR/ERV1	-	HiC_scaffold_22	174101049	174101050	XM_014460606.2|BTC	-	35857648
HiC_scaffold_22	209742834	209743443	region22110	HiC_scaffold_22	209743425	209743727	L1-2a_EF	LINE/L1	-	HiC_scaffold_22	174101049	174101050	XM_014460606.2|BTC	-	35641785
HiC_scaffold_9	17684697	17684985	region27737	HiC_scaffold_9	17684581	17684761	L1MC1	LINE/L1	-	HiC_scaffold_9	53188444	53188445	XM_006081200.3|ERAP1	-	35503460
HiC_scaffold_9	17684697	17684985	region27737	HiC_scaffold_9	17684786	17684878	Tigger7	DNA/TcMar-Tigger	-	HiC_scaffold_9	53188444	53188445	XM_006081200.3|ERAP1	-	35503460
HiC_scaffold_9	17684697	17684985	region27737	HiC_scaffold_9	17684896	17685293	MER44c_Laf	DNA/TcMar-Tigger	-	HiC_scaffold_9	53188444	53188445	XM_006081200.3|ERAP1	-	35503460
HiC_scaffold_9	18007441	18007759	region27738	HiC_scaffold_9	18007380	18007481	MLT1H2	LTR/ERVL-MaLR	-	HiC_scaffold_9	53188444	53188445	XM_006081200.3|ERAP1	-	35180686
HiC_scaffold_9	18007441	18007759	region27738	HiC_scaffold_9	18007597	18007783	MLT1H2	LTR/ERVL-MaLR	-	HiC_scaffold_9	53188444	53188445	XM_006081200.3|ERAP1	-	35180686
HiC_scaffold_22	209215493	209215753	region22105	HiC_scaffold_22	209215539	209215615	HAL1-3_ML	LINE/L1	+	HiC_scaffold_22	174101049	174101050	XM_014460606.2|BTC	-	35114444
HiC_scaffold_22	209215493	209215753	region22105	HiC_scaffold_22	209215624	209215787	L1_Carn7	LINE/L1	+	HiC_scaffold_22	174101049	174101050	XM_014460606.2|BTC	-	35114444
HiC_scaffold_22	208951615	208951937	region22104	HiC_scaffold_22	208951582	208951632	MIR	SINE/MIR	-	HiC_scaffold_22	174101049	174101050	XM_014460606.2|BTC	-	34850566
HiC_scaffold_22	208951615	208951937	region22104	HiC_scaffold_22	208951633	208952090	LTR27D1_ML	LTR/ERV1	-	HiC_scaffold_22	174101049	174101050	XM_014460606.2|BTC	-	34850566
HiC_scaffold_21	160280960	160281220	region18962	HiC_scaffold_21	160280479	160281146	LTR37-int	LTR/ERV1	-	HiC_scaffold_21	125792972	125792973	XM_006083492.3|ELF1	+	34487988
HiC_scaffold_21	160272779	160273018	region18961	HiC_scaffold_21	160272799	160272972	MLT1N2	LTR/ERVL-MaLR	-	HiC_scaffold_21	125792972	125792973	XM_006083492.3|ELF1	+	34479807
HiC_scaffold_21	161136612	161136872	region18968	HiC_scaffold_21	161136575	161137512	L1-3a_EF	LINE/L1	-	HiC_scaffold_21	195605178	195605179	XM_023757177.1|TLR3	-	34468307
HiC_scaffold_22	208543496	208543841	region22102	HiC_scaffold_22	208543503	208543718	LTR14_ML	LTR/ERV1	-	HiC_scaffold_22	174101049	174101050	XM_014460606.2|BTC	-	34442447
HiC_scaffold_22	208543496	208543841	region22102	HiC_scaffold_22	208543733	208543773	rnd-6_family-268	Unknown	-	HiC_scaffold_22	174101049	174101050	XM_014460606.2|BTC	-	34442447
HiC_scaffold_22	208543496	208543841	region22102	HiC_scaffold_22	208543775	208544028	LTR14_ML	LTR/ERV1	-	HiC_scaffold_22	174101049	174101050	XM_014460606.2|BTC	-	34442447
HiC_scaffold_22	208402585	208402895	region22101	HiC_scaffold_22	208399511	208404975	L1-4a_EF	LINE/L1	-	HiC_scaffold_22	174101049	174101050	XM_014460606.2|BTC	-	34301536
HiC_scaffold_22	208399191	208399579	region22100	HiC_scaffold_22	208398842	208399300	L1-4a_EF	LINE/L1	-	HiC_scaffold_22	174101049	174101050	XM_014460606.2|BTC	-	34298142
HiC_scaffold_22	208399191	208399579	region22100	HiC_scaffold_22	208399321	208399505	rnd-6_family-1025	Unknown	-	HiC_scaffold_22	174101049	174101050	XM_014460606.2|BTC	-	34298142
HiC_scaffold_22	208399191	208399579	region22100	HiC_scaffold_22	208399511	208404975	L1-4a_EF	LINE/L1	-	HiC_scaffold_22	174101049	174101050	XM_014460606.2|BTC	-	34298142
HiC_scaffold_21	160072340	160072700	region18958	HiC_scaffold_21	160072643	160072950	nHeliBat1a_CRa	RC/Helitron	+	HiC_scaffold_21	125792972	125792973	XM_006083492.3|ELF1	+	34279368
HiC_scaffold_21	161454070	161454384	region18970	HiC_scaffold_21	161454001	161454087	nHeliBat1a_CRa	RC/Helitron	+	HiC_scaffold_21	195605178	195605179	XM_023757177.1|TLR3	-	34150795
HiC_scaffold_21	161454070	161454384	region18970	HiC_scaffold_21	161454089	161454184	ltr-1_family-62	LINE/L1	-	HiC_scaffold_21	195605178	195605179	XM_023757177.1|TLR3	-	34150795
HiC_scaffold_21	161454070	161454384	region18970	HiC_scaffold_21	161454189	161454223	nHeliBat1a_CRa	RC/Helitron	-	HiC_scaffold_21	195605178	195605179	XM_023757177.1|TLR3	-	34150795
HiC_scaffold_21	161454070	161454384	region18970	HiC_scaffold_21	161454224	161454277	BAR1_ML	RC/Helitron	+	HiC_scaffold_21	195605178	195605179	XM_023757177.1|TLR3	-	34150795
HiC_scaffold_21	161454070	161454384	region18970	HiC_scaffold_21	161454278	161454290	nHeliBat1a_CRa	RC/Helitron	-	HiC_scaffold_21	195605178	195605179	XM_023757177.1|TLR3	-	34150795
HiC_scaffold_21	161454070	161454384	region18970	HiC_scaffold_21	161454280	161454590	nHeliBat1a_CRa	RC/Helitron	+	HiC_scaffold_21	195605178	195605179	XM_023757177.1|TLR3	-	34150795
HiC_scaffold_21	161496106	161496642	region18971	HiC_scaffold_21	161495984	161496129	EUTREP7	LTR/ERV1	-	HiC_scaffold_21	195605178	195605179	XM_023757177.1|TLR3	-	34108537
HiC_scaffold_21	161496106	161496642	region18971	HiC_scaffold_21	161496130	161496301	MER5A	DNA/hAT-Charlie	-	HiC_scaffold_21	195605178	195605179	XM_023757177.1|TLR3	-	34108537
HiC_scaffold_21	161528541	161529032	region18973	HiC_scaffold_21	161529012	161529220	nhAT3_ML	DNA/hAT-Charlie	-	HiC_scaffold_21	195605178	195605179	XM_023757177.1|TLR3	-	34076147
HiC_scaffold_21	161541173	161541781	region18975	HiC_scaffold_21	161541167	161541317	MIRc	SINE/MIR	-	HiC_scaffold_21	195605178	195605179	XM_023757177.1|TLR3	-	34063398
HiC_scaffold_21	161541173	161541781	region18975	HiC_scaffold_21	161541453	161541644	MER20	DNA/hAT-Charlie	-	HiC_scaffold_21	195605178	195605179	XM_023757177.1|TLR3	-	34063398
HiC_scaffold_21	161541173	161541781	region18975	HiC_scaffold_21	161541729	161541913	MIRb	SINE/MIR	-	HiC_scaffold_21	195605178	195605179	XM_023757177.1|TLR3	-	34063398
HiC_scaffold_22	208151843	208152708	region22099	HiC_scaffold_22	208151901	208151948	MIRb	SINE/MIR	+	HiC_scaffold_22	174101049	174101050	XM_014460606.2|BTC	-	34050794
HiC_scaffold_22	208151843	208152708	region22099	HiC_scaffold_22	208152092	208152362	L2b	LINE/L2	+	HiC_scaffold_22	174101049	174101050	XM_014460606.2|BTC	-	34050794
HiC_scaffold_22	208136875	208137378	region22098	HiC_scaffold_22	208136898	208136969	L2a	LINE/L2	-	HiC_scaffold_22	174101049	174101050	XM_014460606.2|BTC	-	34035826
HiC_scaffold_22	207898039	207898299	region22096	HiC_scaffold_22	207897843	207898337	L1MA9	LINE/L1	+	HiC_scaffold_22	174101049	174101050	XM_014460606.2|BTC	-	33796990
HiC_scaffold_21	161964385	161964716	region18978	HiC_scaffold_21	161964548	161964620	Charlie4z	DNA/hAT-Charlie	-	HiC_scaffold_21	195605178	195605179	XM_023757177.1|TLR3	-	33640463
HiC_scaffold_21	162085679	162086579	region18979	HiC_scaffold_21	162086430	162086603	Ves3_ML	SINE/tRNA	+	HiC_scaffold_21	195605178	195605179	XM_023757177.1|TLR3	-	33518600
HiC_scaffold_9	19743749	19744141	region27739	HiC_scaffold_9	19743887	19744032	MIR	SINE/MIR	+	HiC_scaffold_9	53188444	53188445	XM_006081200.3|ERAP1	-	33444304
HiC_scaffold_9	19743749	19744141	region27739	HiC_scaffold_9	19744043	19744261	Ves3_ML	SINE/tRNA	-	HiC_scaffold_9	53188444	53188445	XM_006081200.3|ERAP1	-	33444304
HiC_scaffold_6	119106	119845	region24214	HiC_scaffold_6	118989	119191	Ves3_ML	SINE/tRNA	-	HiC_scaffold_6	33536568	33536569	XM_006082840.3|AMER1	-	33416724
HiC_scaffold_6	119106	119845	region24214	HiC_scaffold_6	119253	119743	MER87B_ML	LTR/ERV1	+	HiC_scaffold_6	33536568	33536569	XM_006082840.3|AMER1	-	33416724
HiC_scaffold_22	207511395	207511655	region22094	HiC_scaffold_22	207511480	207511624	L4_B_Mam	LINE/RTE-X	+	HiC_scaffold_22	174101049	174101050	XM_014460606.2|BTC	-	33410346
HiC_scaffold_9	19836172	19836432	region27741	HiC_scaffold_9	19836179	19836434	Tigger3	DNA/TcMar-Tigger	+	HiC_scaffold_9	53188444	53188445	XM_006081200.3|ERAP1	-	33352013
HiC_scaffold_6	262695	263486	region24215	HiC_scaffold_6	262505	262766	LTR25_ML	LTR/ERV1	+	HiC_scaffold_6	33536568	33536569	XM_006082840.3|AMER1	-	33273083
HiC_scaffold_6	262695	263486	region24215	HiC_scaffold_6	263356	263628	LTR25_ML	LTR/ERV1	+	HiC_scaffold_6	33536568	33536569	XM_006082840.3|AMER1	-	33273083
HiC_scaffold_6	278120	278385	region24216	HiC_scaffold_6	278099	278311	Ves3_ML	SINE/tRNA	-	HiC_scaffold_6	33536568	33536569	XM_006082840.3|AMER1	-	33258184
HiC_scaffold_6	338483	339077	region24217	HiC_scaffold_6	338406	338716	nhAT5a_ML	DNA/hAT-Charlie	+	HiC_scaffold_6	33536568	33536569	XM_006082840.3|AMER1	-	33197492
HiC_scaffold_6	338483	339077	region24217	HiC_scaffold_6	339005	339101	SPIN_Ml	DNA/hAT-Charlie	+	HiC_scaffold_6	33536568	33536569	XM_006082840.3|AMER1	-	33197492
HiC_scaffold_21	162413820	162414308	region18984	HiC_scaffold_21	162414095	162414758	LTR41B	LTR/ERVL	-	HiC_scaffold_21	195605178	195605179	XM_023757177.1|TLR3	-	33190871
HiC_scaffold_6	454545	455059	region24220	HiC_scaffold_6	454615	454987	rnd-1_family-306	DNA/TcMar-Tc1	+	HiC_scaffold_6	33536568	33536569	XM_006082840.3|AMER1	-	33081510
HiC_scaffold_6	454545	455059	region24220	HiC_scaffold_6	455006	455135	nHeliBat1a_CRa	RC/Helitron	+	HiC_scaffold_6	33536568	33536569	XM_006082840.3|AMER1	-	33081510
HiC_scaffold_21	162660184	162660631	region18985	HiC_scaffold_21	162660072	162660392	L2c	LINE/L2	-	HiC_scaffold_21	195605178	195605179	XM_023757177.1|TLR3	-	32944548
HiC_scaffold_6	695326	695597	region24223	HiC_scaffold_6	695594	695681	L2b	LINE/L2	-	HiC_scaffold_6	33536568	33536569	XM_006082840.3|AMER1	-	32840972
HiC_scaffold_21	158378898	158379158	region18952	HiC_scaffold_21	158379040	158379144	MER94	DNA/hAT-Blackjack	+	HiC_scaffold_21	125792972	125792973	XM_006083492.3|ELF1	+	32585926
HiC_scaffold_21	158263821	158264203	region18950	HiC_scaffold_21	158264095	158264259	nhAT4a_ML	DNA/hAT-Charlie	-	HiC_scaffold_21	125792972	125792973	XM_006083492.3|ELF1	+	32470849
HiC_scaffold_22	206362991	206363256	region22091	HiC_scaffold_22	206363090	206363181	MIRc	SINE/MIR	+	HiC_scaffold_22	174101049	174101050	XM_014460606.2|BTC	-	32261942
HiC_scaffold_21	163426299	163427000	region18987	HiC_scaffold_21	163426790	163426870	L2c	LINE/L2	-	HiC_scaffold_21	195605178	195605179	XM_023757177.1|TLR3	-	32178179
HiC_scaffold_21	163426299	163427000	region18987	HiC_scaffold_21	163426906	163427023	MER5A	DNA/hAT-Charlie	+	HiC_scaffold_21	195605178	195605179	XM_023757177.1|TLR3	-	32178179
HiC_scaffold_9	21061492	21061752	region27742	HiC_scaffold_9	21061227	21061906	L1MC2	LINE/L1	-	HiC_scaffold_9	53188444	53188445	XM_006081200.3|ERAP1	-	32126693
HiC_scaffold_22	206206350	206206617	region22089	HiC_scaffold_22	206206231	206206465	nhAT1_ML	DNA/hAT-Charlie	+	HiC_scaffold_22	174101049	174101050	XM_014460606.2|BTC	-	32105301
HiC_scaffold_21	163568009	163568269	region18991	HiC_scaffold_21	163567676	163568127	LTR33B	LTR/ERVL	+	HiC_scaffold_21	195605178	195605179	XM_023757177.1|TLR3	-	32036910
HiC_scaffold_21	163573045	163573759	region18992	HiC_scaffold_21	163573335	163573437	L2d	LINE/L2	-	HiC_scaffold_21	195605178	195605179	XM_023757177.1|TLR3	-	32031420
HiC_scaffold_21	163573045	163573759	region18992	HiC_scaffold_21	163573720	163573782	MIR3	SINE/MIR	-	HiC_scaffold_21	195605178	195605179	XM_023757177.1|TLR3	-	32031420
HiC_scaffold_6	1577397	1578099	region24232	HiC_scaffold_6	1577340	1577562	nhAT5b_ML	DNA/hAT-Charlie	+	HiC_scaffold_6	33536568	33536569	XM_006082840.3|AMER1	-	31958470
HiC_scaffold_6	1577397	1578099	region24232	HiC_scaffold_6	1577563	1577587	Charlie4	DNA/hAT-Charlie	-	HiC_scaffold_6	33536568	33536569	XM_006082840.3|AMER1	-	31958470
HiC_scaffold_21	163666171	163666453	region18993	HiC_scaffold_21	163666040	163666261	MER103C	DNA/hAT-Charlie	-	HiC_scaffold_21	195605178	195605179	XM_023757177.1|TLR3	-	31938726
HiC_scaffold_16	58276930	58277282	region10563	HiC_scaffold_16	58276898	58277225	L1MC5	LINE/L1	+	HiC_scaffold_16	26356757	26356758	XM_023760478.1|ATAD1	+	31920173
HiC_scaffold_22	206013848	206014557	region22088	HiC_scaffold_22	206014016	206014120	MIR1_Amn	SINE/MIR	-	HiC_scaffold_22	174101049	174101050	XM_014460606.2|BTC	-	31912799
HiC_scaffold_22	206013848	206014557	region22088	HiC_scaffold_22	206014169	206014313	MER5B	DNA/hAT-Charlie	-	HiC_scaffold_22	174101049	174101050	XM_014460606.2|BTC	-	31912799
HiC_scaffold_6	1689204	1689827	region24233	HiC_scaffold_6	1689068	1689341	L1MD3	LINE/L1	+	HiC_scaffold_6	33536568	33536569	XM_006082840.3|AMER1	-	31846742
HiC_scaffold_6	1689204	1689827	region24233	HiC_scaffold_6	1689350	1689412	L3	LINE/CR1	+	HiC_scaffold_6	33536568	33536569	XM_006082840.3|AMER1	-	31846742
HiC_scaffold_6	1689204	1689827	region24233	HiC_scaffold_6	1689582	1689790	nhAT3_ML	DNA/hAT-Charlie	-	HiC_scaffold_6	33536568	33536569	XM_006082840.3|AMER1	-	31846742
HiC_scaffold_22	205942386	205943577	region22087	HiC_scaffold_22	205942322	205942424	L2a	LINE/L2	-	HiC_scaffold_22	174101049	174101050	XM_014460606.2|BTC	-	31841337
HiC_scaffold_22	205934314	205935082	region22086	HiC_scaffold_22	205934685	205934831	MamRep605b	LTR	-	HiC_scaffold_22	174101049	174101050	XM_014460606.2|BTC	-	31833265
HiC_scaffold_22	205934314	205935082	region22086	HiC_scaffold_22	205935068	205935554	LTR67B	LTR/ERVL	-	HiC_scaffold_22	174101049	174101050	XM_014460606.2|BTC	-	31833265
HiC_scaffold_6	1724684	1725524	region24234	HiC_scaffold_6	1725501	1725711	Ves3_ML	SINE/tRNA	+	HiC_scaffold_6	33536568	33536569	XM_006082840.3|AMER1	-	31811045
HiC_scaffold_22	205864220	205864480	region22084	HiC_scaffold_22	205862653	205864539	HAL1-1B_ML	LINE/L1	-	HiC_scaffold_22	174101049	174101050	XM_014460606.2|BTC	-	31763171
HiC_scaffold_22	205851230	205851978	region22083	HiC_scaffold_22	205851030	205851252	MER5B	DNA/hAT-Charlie	-	HiC_scaffold_22	174101049	174101050	XM_014460606.2|BTC	-	31750181
HiC_scaffold_6	1888459	1889202	region24236	HiC_scaffold_6	1888958	1889024	MER20	DNA/hAT-Charlie	+	HiC_scaffold_6	33536568	33536569	XM_006082840.3|AMER1	-	31647367
HiC_scaffold_6	1888459	1889202	region24236	HiC_scaffold_6	1889029	1889205	L1-2a_EF	LINE/L1	-	HiC_scaffold_6	33536568	33536569	XM_006082840.3|AMER1	-	31647367
HiC_scaffold_6	1932417	1932871	region24238	HiC_scaffold_6	1932716	1932855	MIRb	SINE/MIR	+	HiC_scaffold_6	33536568	33536569	XM_006082840.3|AMER1	-	31603698
HiC_scaffold_21	164188979	164189239	region19001	HiC_scaffold_21	164188928	164189085	MamRep434	DNA/TcMar-Tigger	+	HiC_scaffold_21	195605178	195605179	XM_023757177.1|TLR3	-	31415940
HiC_scaffold_21	164210342	164210961	region19002	HiC_scaffold_21	164210254	164210343	LTR33	LTR/ERVL	-	HiC_scaffold_21	195605178	195605179	XM_023757177.1|TLR3	-	31394218
HiC_scaffold_21	164210342	164210961	region19002	HiC_scaffold_21	164210501	164210974	LTR25_ML	LTR/ERV1	+	HiC_scaffold_21	195605178	195605179	XM_023757177.1|TLR3	-	31394218
HiC_scaffold_21	164221273	164222009	region19003	HiC_scaffold_21	164221470	164221639	MER5B	DNA/hAT-Charlie	+	HiC_scaffold_21	195605178	195605179	XM_023757177.1|TLR3	-	31383170
HiC_scaffold_21	164221273	164222009	region19003	HiC_scaffold_21	164221646	164221763	MIRb	SINE/MIR	+	HiC_scaffold_21	195605178	195605179	XM_023757177.1|TLR3	-	31383170
HiC_scaffold_21	164221273	164222009	region19003	HiC_scaffold_21	164222002	164222220	Ves	SINE/tRNA	+	HiC_scaffold_21	195605178	195605179	XM_023757177.1|TLR3	-	31383170
HiC_scaffold_21	157148681	157149043	region18948	HiC_scaffold_21	157148682	157148757	ltr-1_family-62	LINE/L1	-	HiC_scaffold_21	125792972	125792973	XM_006083492.3|ELF1	+	31355709
HiC_scaffold_21	157148681	157149043	region18948	HiC_scaffold_21	157148761	157148813	Helitron-63_EF	RC/Helitron	+	HiC_scaffold_21	125792972	125792973	XM_006083492.3|ELF1	+	31355709
HiC_scaffold_21	157148681	157149043	region18948	HiC_scaffold_21	157148866	157149808	L1M4	LINE/L1	-	HiC_scaffold_21	125792972	125792973	XM_006083492.3|ELF1	+	31355709
HiC_scaffold_9	21835021	21835302	region27743	HiC_scaffold_9	21834868	21835071	L1MA9	LINE/L1	+	HiC_scaffold_9	53188444	53188445	XM_006081200.3|ERAP1	-	31353143
HiC_scaffold_9	21835021	21835302	region27743	HiC_scaffold_9	21835072	21835198	DNA1-2_ML	DNA	-	HiC_scaffold_9	53188444	53188445	XM_006081200.3|ERAP1	-	31353143
HiC_scaffold_9	21835021	21835302	region27743	HiC_scaffold_9	21835199	21835271	L1MA9	LINE/L1	+	HiC_scaffold_9	53188444	53188445	XM_006081200.3|ERAP1	-	31353143
HiC_scaffold_22	205448539	205449244	region22079	HiC_scaffold_22	205448681	205448812	MIRb	SINE/MIR	-	HiC_scaffold_22	174101049	174101050	XM_014460606.2|BTC	-	31347490
HiC_scaffold_22	205448539	205449244	region22079	HiC_scaffold_22	205448893	205448984	MIRc	SINE/MIR	+	HiC_scaffold_22	174101049	174101050	XM_014460606.2|BTC	-	31347490
HiC_scaffold_22	205448539	205449244	region22079	HiC_scaffold_22	205448979	205449068	MIR	SINE/MIR	+	HiC_scaffold_22	174101049	174101050	XM_014460606.2|BTC	-	31347490
HiC_scaffold_22	205432326	205432852	region22078	HiC_scaffold_22	205432707	205432860	Tigger15a	DNA/TcMar-Tigger	+	HiC_scaffold_22	174101049	174101050	XM_014460606.2|BTC	-	31331277
HiC_scaffold_21	164291786	164292436	region19004	HiC_scaffold_21	164291687	164291875	Ves	SINE/tRNA	-	HiC_scaffold_21	195605178	195605179	XM_023757177.1|TLR3	-	31312743
HiC_scaffold_21	164291786	164292436	region19004	HiC_scaffold_21	164291925	164292039	MIR3	SINE/MIR	-	HiC_scaffold_21	195605178	195605179	XM_023757177.1|TLR3	-	31312743
HiC_scaffold_22	205375314	205376489	region22075	HiC_scaffold_22	205376459	205377197	rnd-1_family-344	DNA/hAT-Charlie	+	HiC_scaffold_22	174101049	174101050	XM_014460606.2|BTC	-	31274265
HiC_scaffold_21	164358993	164359625	region19005	HiC_scaffold_21	164359253	164359313	MER5A	DNA/hAT-Charlie	-	HiC_scaffold_21	195605178	195605179	XM_023757177.1|TLR3	-	31245554
HiC_scaffold_21	164367249	164367509	region19006	HiC_scaffold_21	164367272	164367399	MLT1B	LTR/ERVL-MaLR	-	HiC_scaffold_21	195605178	195605179	XM_023757177.1|TLR3	-	31237670
HiC_scaffold_21	164367249	164367509	region19006	HiC_scaffold_21	164367400	164367616	nhAT6_ML	DNA/hAT-Charlie	-	HiC_scaffold_21	195605178	195605179	XM_023757177.1|TLR3	-	31237670
HiC_scaffold_21	164367763	164368159	region19007	HiC_scaffold_21	164368008	164368152	MER5A	DNA/hAT-Charlie	-	HiC_scaffold_21	195605178	195605179	XM_023757177.1|TLR3	-	31237020
HiC_scaffold_21	164407680	164408178	region19008	HiC_scaffold_21	164407473	164407699	L1ME3G	LINE/L1	-	HiC_scaffold_21	195605178	195605179	XM_023757177.1|TLR3	-	31197001
HiC_scaffold_21	164407680	164408178	region19008	HiC_scaffold_21	164408017	164408399	HAL1	LINE/L1	-	HiC_scaffold_21	195605178	195605179	XM_023757177.1|TLR3	-	31197001
HiC_scaffold_22	205291978	205292311	region22072	HiC_scaffold_22	205292019	205292581	LTR85c	LTR/Gypsy	+	HiC_scaffold_22	174101049	174101050	XM_014460606.2|BTC	-	31190929
HiC_scaffold_22	205266631	205266976	region22071	HiC_scaffold_22	205266697	205266745	MLT1L	LTR/ERVL-MaLR	+	HiC_scaffold_22	174101049	174101050	XM_014460606.2|BTC	-	31165582
HiC_scaffold_22	205266631	205266976	region22071	HiC_scaffold_22	205266919	205267093	MIR	SINE/MIR	-	HiC_scaffold_22	174101049	174101050	XM_014460606.2|BTC	-	31165582
HiC_scaffold_21	164462192	164462777	region19010	HiC_scaffold_21	164462474	164462826	MLT2B4	LTR/ERVL	-	HiC_scaffold_21	195605178	195605179	XM_023757177.1|TLR3	-	31142402
HiC_scaffold_21	156899122	156899680	region18946	HiC_scaffold_21	156899134	156899241	Eutr5	LTR	-	HiC_scaffold_21	125792972	125792973	XM_006083492.3|ELF1	+	31106150
HiC_scaffold_21	164530684	164531444	region19011	HiC_scaffold_21	164530674	164530877	rnd-6_family-1077	LINE/L2	+	HiC_scaffold_21	195605178	195605179	XM_023757177.1|TLR3	-	31073735
HiC_scaffold_21	164530684	164531444	region19011	HiC_scaffold_21	164531397	164531620	MER33	DNA/hAT-Charlie	+	HiC_scaffold_21	195605178	195605179	XM_023757177.1|TLR3	-	31073735
HiC_scaffold_22	205147402	205148792	region22066	HiC_scaffold_22	205147695	205147761	L2b	LINE/L2	-	HiC_scaffold_22	174101049	174101050	XM_014460606.2|BTC	-	31046353
HiC_scaffold_21	164586085	164586694	region19013	HiC_scaffold_21	164585652	164586111	L2a	LINE/L2	-	HiC_scaffold_21	195605178	195605179	XM_023757177.1|TLR3	-	31018485
HiC_scaffold_21	156771192	156772293	region18944	HiC_scaffold_21	156770989	156771322	ltr-1_family-58	LTR/ERVK	-	HiC_scaffold_21	125792972	125792973	XM_006083492.3|ELF1	+	30978220
HiC_scaffold_21	156771192	156772293	region18944	HiC_scaffold_21	156771332	156771502	L1MAB_ML	LINE/L1	-	HiC_scaffold_21	125792972	125792973	XM_006083492.3|ELF1	+	30978220
HiC_scaffold_21	156771192	156772293	region18944	HiC_scaffold_21	156771736	156771902	ltr-1_family-58	LTR/ERVK	-	HiC_scaffold_21	125792972	125792973	XM_006083492.3|ELF1	+	30978220
HiC_scaffold_21	156771192	156772293	region18944	HiC_scaffold_21	156772044	156772137	rnd-6_family-370	LINE/L1	-	HiC_scaffold_21	125792972	125792973	XM_006083492.3|ELF1	+	30978220
HiC_scaffold_21	156771192	156772293	region18944	HiC_scaffold_21	156772272	156772456	ltr-1_family-58	LTR/ERVK	-	HiC_scaffold_21	125792972	125792973	XM_006083492.3|ELF1	+	30978220
HiC_scaffold_21	156770294	156771035	region18943	HiC_scaffold_21	156770442	156770744	ltr-1_family-58	LTR/ERVK	-	HiC_scaffold_21	125792972	125792973	XM_006083492.3|ELF1	+	30977322
HiC_scaffold_21	156770294	156771035	region18943	HiC_scaffold_21	156770762	156770879	rnd-6_family-370	LINE/L1	-	HiC_scaffold_21	125792972	125792973	XM_006083492.3|ELF1	+	30977322
HiC_scaffold_21	156770294	156771035	region18943	HiC_scaffold_21	156770989	156771322	ltr-1_family-58	LTR/ERVK	-	HiC_scaffold_21	125792972	125792973	XM_006083492.3|ELF1	+	30977322
[truncated: 19,187 more rows]

## Sheet: DNAZoo
Peak chr	Peak start	Peak end	Peak ID	TE chr	TE start	TE end	TE family	TE class	TE strand	Transcript chr	Transcript start	Transcript end	Transcript ID|Name	Transcript strand	Distance to transcript
[truncated: 17,878 more rows]
