# Supplementary material for: Transcriptional dynamics of transposable elements in the type I IFN response in Myotis lucifugus cells
Source: Mob DNA. 2022 Sep 6;13:22. doi: 10.1186/s13100-022-00277-z (PMC9446614; doi:10.1186/s13100-022-00277-z)
Supplement: Supplementary file 16 — Additional file 16: Table S12. Family-level TE enrichment using GIGGLE. [file 13100_2022_277_MOESM16_ESM.xlsx]

## Sheet: Description
Supplementary Table S12
Family-level TE enrichment using GIGGLE.
Sheets
IFNa-inducible H3K27ac	Family-level TE enrichment over IFNa-inducible H3K27ac (p<0.05, log2 fold change>0) peaks
Description of columns
TE family	TE family name
TE family size	Number of elements in TE family
Number of overlaps	Number of elements in TE family that overlap query peaks
Odds ratio	Odds ratio that estimates the enrichment of observed vs expected
Fisher's two tail	Fisher's two tail p-value estimate
Fisher's left tail	Fisher's left tail p-value estimate
Fisher's right tail	Fisher's right tail p-value estimate
Combo score	Score that incorporates the odds ratio and Fisher's two tailed tests

## Sheet: IFNa-inducible H3K27ac
TE family	TE family size	Number of overlaps	Odds ratio	Fisher's two tail	Fisher's left tail	Fisher's right tail	Combo score
MLT2B3	6	1	559.741	0.00356884	0.999995	0.00356884	22.342
L1-1_TS	9	1	463.44	0.00430908	0.999992	0.00430908	20.9505
UCON39	79	2	76.5178	0.000759872	0.99999	0.000759872	19.5195
L1MEg2	358	4	23.6765	7.16784e-05	0.999997	7.16784e-05	18.9218
rnd-6_family-151	304	4	19.6686	0.000145764	0.999993	0.000145764	16.4879
rnd-1_family-226	25	1	173.122	0.0114937	0.999936	0.0114937	14.4217
rnd-5_family-502	25	1	162.678	0.0122268	0.999928	0.0122268	14.0504
Eulor3	31	1	125.616	0.0158055	0.999879	0.0158055	12.5595
UCON25	32	1	124.462	0.0159509	0.999876	0.0159509	12.5078
LTR28_Pca	34	1	114.489	0.0173281	0.999854	0.0173281	12.0453
MER44D	715	4	13.0487	0.000672083	0.999949	0.000672083	11.757
rnd-4_family-749	43	1	99.5594	0.019901	0.999805	0.019901	11.2912
U1	206	2	28.7211	0.00512412	0.999824	0.00512412	11.0947
UCON70	45	1	88.4037	0.0223836	0.999753	0.0223836	10.6694
L1MEg1	425	3	15.9906	0.00218806	0.999865	0.00218806	10.6375
MER57LA	796	4	11.1545	0.0011943	0.999895	0.0011943	10.1703
Tigger17d	212	2	25.0296	0.00667718	0.999737	0.00667718	10.106
rnd-6_family-2818	220	2	23.8275	0.00733717	0.999697	0.00733717	9.76426
LTR25_ML	451	3	14.1428	0.00308532	0.999786	0.00308532	9.59588
LTR6A_ML	52	1	63.6971	0.0309286	0.999526	0.0309286	9.04751
X17_LINE	655	3	12.1968	0.00464374	0.999626	0.00464374	8.41895
LTR7B3_ML	60	1	55.5954	0.0353551	0.999378	0.0353551	8.41447
rnd-5_family-2571	76	1	51.5929	0.0380467	0.999277	0.0380467	8.07672
L2_Plat1u	78	1	51.5111	0.0381062	0.999275	0.0381062	8.06961
rnd-6_family-10471	83	1	42.6261	0.0458626	0.998945	0.0458626	7.24642
rnd-6_family-1518	102	1	39.5217	0.0493763	0.998773	0.0493763	6.93032
Tigger10	766	3	9.52015	0.00911597	0.999065	0.00911597	6.63265
Charlie29a	721	3	9.44713	0.00930825	0.999038	0.00930825	6.58062
rnd-4_family-18	117	1	34.6867	0.0560623	0.998413	0.0560623	6.40219
MARE8	121	1	33.0823	0.0586996	0.998258	0.0586996	6.21591
rnd-6_family-4225	371	2	13.1985	0.0223265	0.998346	0.0223265	6.14619
UCON4	125	1	31.6041	0.0613589	0.998095	0.0613589	6.03884
LTR7C2_ML	867	3	8.34508	0.0129528	0.998489	0.0129528	5.77791
UCON80_AMi	151	1	27.3957	0.0704455	0.997477	0.0704455	5.50251
MER34C_CF	483	2	11.1966	0.0301938	0.99737	0.0301938	5.29746
rnd-6_family-6393	154	1	25.5566	0.0753181	0.997111	0.0753181	5.2512
Plat_L3	1567	4	6.08217	0.0100387	0.998399	0.0100387	5.20481
L1M3a	458	2	10.9579	0.0314056	0.997207	0.0314056	5.19118
rnd-6_family-1357	184	1	22.7171	0.0843252	0.996363	0.0843252	4.83932
LTR13C_ML	3678	7	3.94718	0.00494824	0.998788	0.00494824	4.56689
MER68	940	3	6.78371	0.0222352	0.996828	0.0222352	4.5656
MER41A_ML	166	1	20.4904	0.093044	0.99556	0.093044	4.4933
LTR109B	171	1	20.0122	0.0951584	0.995352	0.0951584	4.41597
ERV54-EC_LTR	1126	3	6.16582	0.0283541	0.995564	0.0283541	4.06079
UCON34	224	1	17.8593	0.106004	0.994202	0.106004	4.0533
rnd-5_family-1127	664	2	8.5388	0.0491475	0.994426	0.0491475	4.04854
LTR8A_ML	198	1	16.7899	0.112356	0.993475	0.112356	3.86362
X32_DNA	226	1	16.6624	0.113169	0.993374	0.113169	3.84047
rnd-6_family-13157	231	1	16.4024	0.114855	0.99317	0.114855	3.79307
Tigger17c	219	1	16.2021	0.116187	0.993009	0.116187	3.7563
MLT1E3	1205	3	5.62656	0.0356611	0.993907	0.0356611	3.6083
LTR41	696	2	7.40822	0.0630602	0.991796	0.0630602	3.46766
LTR107_Mam	251	1	14.4328	0.129468	0.991273	0.129468	3.4193
MIR3	55426	49	1.84531	0.000155862	0.999934	0.000124497	3.3651
X12_DNA	809	2	7.14579	0.0671221	0.990957	0.0671221	3.32829
X24_LINE	285	1	13.9266	0.133847	0.990653	0.133847	3.3187
MER45A	2234	4	4.37896	0.0291374	0.993629	0.0291374	3.27162
L2-2_Mam	302	1	13.2612	0.14007	0.989738	0.14007	3.1834
UCON41	293	1	12.761	0.145138	0.988963	0.145138	3.07934
Chap1_Mam	296	1	12.5704	0.147168	0.988643	0.147168	3.03912
L3b	5920	8	2.96712	0.0128475	0.995855	0.0128475	2.96738
5S	345	1	12.1254	0.15214	0.987834	0.15214	2.9439
MLT2C2	851	2	6.35259	0.0821095	0.987616	0.0821095	2.89569
LTR7D_ML	288	1	11.7121	0.157055	0.987019	0.157055	2.85396
MER92-int	793	2	6.06572	0.0887816	0.986006	0.0887816	2.73507
hAT-1_Mam	893	2	5.97531	0.0910453	0.98544	0.0910453	2.68409
rnd-1_family-245	406	1	10.4076	0.174923	0.983773	0.174923	2.55885
LTR89B	368	1	10.1984	0.178165	0.983149	0.178165	2.50995
LTR24_Sar	403	1	10.097	0.179787	0.982826	0.179787	2.48601
Charlie30b	387	1	9.66746	0.186973	0.981377	0.186973	2.38357
LTR39A_ML	894	2	5.45051	0.106094	0.981484	0.106094	2.38355
LTR9B_EC	370	1	9.37704	0.192165	0.980291	0.192165	2.31311
rnd-6_family-2902	334	1	9.37362	0.192222	0.980284	0.192222	2.31232
MER45R	376	1	9.28194	0.193929	0.979913	0.193929	2.28982
MLT1H	6021	8	2.62028	0.0246544	0.99106	0.0246544	2.23482
MLT1M	1095	2	5.17461	0.115522	0.978817	0.115522	2.22285
Tigger15a	2701	4	3.43107	0.0607244	0.983285	0.0607244	2.16398
ltr-1_family-15	390	1	8.74689	0.204487	0.977573	0.204487	2.15677
MamRep605b	1136	2	4.97415	0.123179	0.976554	0.123179	2.10491
MER92B	394	1	8.37446	0.212536	0.975696	0.212536	2.06209
MER110	428	1	8.25344	0.215294	0.97503	0.215294	2.03091
MamTip1	461	1	8.23242	0.215783	0.974907	0.215783	2.02546
rnd-5_family-481	982	2	4.78661	0.13105	0.97414	0.13105	1.99371
rnd-5_family-648	417	1	8.07881	0.219393	0.974029	0.219393	1.98565
Kanga1a	430	1	8.07605	0.21946	0.974011	0.21946	1.98492
ERV1X2-LTR_ML	405	1	7.77274	0.226964	0.972125	0.226964	1.90535
Charlie1a	4130	6	2.7098	0.0482411	0.983221	0.0482411	1.89349
L1MB1	3388	5	2.87697	0.0611186	0.980024	0.0611186	1.85054
LTR71A_ML	503	1	7.40629	0.236757	0.969536	0.236757	1.80749
L3_Mars	2411	3	3.45893	0.111558	0.969813	0.111558	1.70528
Tigger3	3805	5	2.72647	0.073031	0.974916	0.073031	1.64455
rnd-5_family-882	571	1	6.80445	0.25478	0.964457	0.25478	1.64283
MER58D	572	1	6.76991	0.255896	0.964128	0.255896	1.63323
LTR37B	1311	2	4.11998	0.165938	0.962316	0.165938	1.59337
Charlie9	588	1	6.53177	0.26387	0.961732	0.26387	1.56657
BovBa-1_EF	1114	2	4.06988	0.169102	0.961164	0.169102	1.56299
rnd-5_family-1900	555	1	6.45592	0.266511	0.960924	0.266511	1.54519
Eutr10	549	1	6.40007	0.26849	0.96031	0.26849	1.52938
L2b	63373	51	1.56214	0.00495111	0.998104	0.0030502	1.48352
Tigger7	5084	6	2.44727	0.0710403	0.972858	0.0710403	1.48291
LTR19_ML	1367	2	3.92574	0.178693	0.957559	0.178693	1.47556
Tigger3c	1479	2	3.83439	0.185193	0.955044	0.185193	1.42007
LTR85b	607	1	5.99845	0.283644	0.955418	0.283644	1.41436
MER113	2305	3	3.1268	0.138541	0.958857	0.138541	1.41183
MER63A	2443	3	3.11426	0.139715	0.958354	0.139715	1.40085
Tigger9b	571	1	5.90249	0.287512	0.954124	0.287512	1.38656
LTR16B_ML	531	1	5.82858	0.290562	0.953092	0.290562	1.36506
X6a_DNA	665	1	5.81953	0.290956	0.952941	0.290956	1.36236
LTR84b	614	1	5.72735	0.294862	0.951595	0.294862	1.33543
MER131	706	1	5.68149	0.296856	0.950888	0.296856	1.32194
MLT1F1	2266	3	3.02372	0.148605	0.954495	0.148605	1.32171
nMariner-10_EF	2555	3	2.99732	0.151327	0.953286	0.151327	1.29874
LTR18C_ML	1200	2	3.60388	0.203227	0.947778	0.203227	1.27992
MLT1H2	3459	4	2.64912	0.123655	0.956787	0.123655	1.27591
MER96	730	1	5.48397	0.305718	0.947715	0.305718	1.26365
rnd-5_family-5757	1633	2	3.57023	0.206066	0.946578	0.206066	1.2595
LTR13_PVa	2159	3	2.94229	0.15723	0.950642	0.15723	1.25095
Helitron3Na_Mam	680	1	5.39411	0.309918	0.946177	0.309918	1.23697
MLT1E	642	1	5.32678	0.313141	0.94498	0.313141	1.21691
Charlie7	2392	3	2.88932	0.163182	0.947918	0.163182	1.20519
rnd-6_family-2648	600	1	5.18214	0.320295	0.942266	0.320295	1.1736
MamRTE1	3783	4	2.54897	0.136534	0.95059	0.136534	1.16735
MamRep4096	746	1	5.0511	0.327084	0.9396	0.327084	1.13405
LTR16B1	658	1	5.0426	0.327523	0.939435	0.327523	1.13151
L1MEb	1436	2	3.29163	0.232016	0.935227	0.232016	1.09055
ORSL	777	1	4.90692	0.33487	0.936473	0.33487	1.09032
AmnL2-1	836	1	4.90286	0.3351	0.936374	0.3351	1.08907
MLT2B1	2501	3	2.73775	0.181895	0.939044	0.181895	1.07547
LTR18H_ML	647	1	4.85254	0.337887	0.935252	0.337887	1.07381
rnd-5_family-2226	688	1	4.826	0.339391	0.934627	0.339391	1.0657
LTR16A1	1607	2	3.24715	0.236593	0.933122	0.236593	1.06368
LTR7B_PVa	679	1	4.78953	0.341471	0.933764	0.341471	1.05457
Tigger1a_Art	849	1	4.77279	0.342452	0.933337	0.342452	1.0494
hAT-2N2_ML	787	1	4.76534	0.342877	0.933164	0.342877	1.04714
Charlie1b	1643	2	3.20649	0.240894	0.931123	0.240894	1.03915
Tigger16b	828	1	4.72078	0.345478	0.932065	0.345478	1.03349
LTR39B2_ML	719	1	4.69923	0.346738	0.931541	0.346738	1.02691
LTR52	741	1	4.65627	0.349301	0.930445	0.349301	1.01372
Tigger14a	838	1	4.65157	0.349592	0.93031	0.349592	1.01225
MER112	2900	3	2.65573	0.193163	0.933469	0.193163	1.00621
Charlie25	682	1	4.60718	0.352264	0.929174	0.352264	0.99865
LTR33	5429	6	2.2374	0.141242	0.959339	0.0980953	0.987591
Tigger17a	1497	2	3.08344	0.254617	0.924584	0.254617	0.965161
L1MCb	1467	2	3.07687	0.255381	0.924214	0.255381	0.96122
Tigger1a_Mars	2023	2	3.0027	0.264241	0.919827	0.264241	0.916858
LTR7C_ML	806	1	4.32433	0.37041	0.921037	0.37041	0.911146
Charlie7a	888	1	4.30602	0.371655	0.920453	0.371655	0.905438
MARNA	1894	2	2.94698	0.271191	0.916327	0.271191	0.88366
MER67D	823	1	4.23335	0.376638	0.918127	0.376638	0.882841
MER91A	2035	2	2.92315	0.274245	0.914764	0.274245	0.869493
MLT1N2	3043	3	2.48446	0.219706	0.919684	0.219706	0.864119
THER1_MD	2146	2	2.90815	0.276191	0.91376	0.276191	0.860594
MamTip2b	3193	3	2.47118	0.22195	0.918475	0.22195	0.85327
LTR22C_ML	796	1	4.11942	0.384726	0.914261	0.384726	0.847302
L3	26876	22	1.60564	0.0610955	0.978215	0.0368622	0.829339
MER91C	1028	1	4.03344	0.391081	0.911126	0.391081	0.820364
rnd-5_family-3983	996	1	4.02768	0.39151	0.910915	0.39151	0.818566
MER102a	2007	2	2.82092	0.287915	0.907626	0.287915	0.80903
MER31B	856	1	3.9834	0.394848	0.909263	0.394848	0.804719
L2d	17350	14	1.68078	0.0926894	0.960266	0.0713595	0.773832
L1MEi	2795	3	2.35807	0.24229	0.907246	0.24229	0.76195
CR1_Mam	956	1	3.83042	0.406869	0.903104	0.406869	0.756683
MER21B	924	1	3.80379	0.40903	0.901976	0.40903	0.748317
Tigger19a	2155	2	2.71692	0.30284	0.899538	0.30284	0.748076
MER101E_ML	1720	2	2.71392	0.303285	0.899306	0.303285	0.74633
L1ME3D	1815	2	2.67862	0.308612	0.89634	0.308612	0.725795
LTR67_EC	1021	1	3.66748	0.420474	0.895845	0.420474	0.705409
MER74A	879	1	3.65709	0.421358	0.895377	0.421358	0.702164
LTR16G_ML	867	1	3.59298	0.426974	0.892283	0.426974	0.681977
MIRc	59167	41	1.41093	0.0513229	0.978673	0.0314344	0.640518
MamTip2	2430	2	2.47396	0.342265	0.876709	0.342265	0.608506
LTR16A2	1054	1	3.28144	0.456482	0.875083	0.456482	0.58386
rnd-5_family-1001	818	1	3.27336	0.457272	0.87463	0.457272	0.581365
L1ME3F	2021	2	2.42481	0.351104	0.871309	0.351104	0.580875
MER113A	1164	1	3.26134	0.458529	0.873824	0.458529	0.577528
L1MEj	1021	1	3.22694	0.462045	0.871671	0.462045	0.566739
L1ME3B	3865	4	2.12618	0.306391	0.9099	0.21185	0.559069
LTR13B_ML	3675	4	2.11201	0.308171	0.907974	0.215119	0.551397
LTR24E_ML	1021	1	3.17712	0.467246	0.868425	0.467246	0.551105
LTR7A_ML	1072	1	3.11288	0.474125	0.864049	0.474125	0.530968
ERV2X1B-LTR_ML	1219	1	3.0903	0.4766	0.862443	0.4766	0.523884
MLT1C	4151	4	2.03456	0.319049	0.896574	0.234017	0.508405
MamRep434	1270	1	2.97191	0.489922	0.853653	0.489922	0.486933
LTR78	2304	2	2.22383	0.390758	0.845678	0.390758	0.470549
LTR37A	1231	1	2.90957	0.497219	0.848697	0.497219	0.46756
HAL1b	2353	2	2.19693	0.396527	0.841764	0.396527	0.456157
LTR54_PVa	1259	1	2.85369	0.503942	0.844032	0.503942	0.450247
rnd-5_family-67	1406	1	2.83009	0.506842	0.841982	0.506842	0.442941
LTR1B_ML	1069	1	2.80814	0.50953	0.840105	0.50953	0.436205
MER21C	6186	6	1.78165	0.30059	0.896226	0.204753	0.434957
AmnSINE1	1452	1	2.75974	0.515646	0.835683	0.515646	0.42127
LTR27D2_ML	1269	1	2.67167	0.527065	0.827291	0.527065	0.394324
L2d2	27559	19	1.42484	0.179451	0.920646	0.121591	0.381087
MLT1C2	9588	8	1.57104	0.294736	0.873395	0.22074	0.345783
G-rich	17281	11	1.49889	0.283328	0.886848	0.186187	0.319805
MLT2C1	1537	1	2.34755	0.573506	0.790174	0.573506	0.297277
MLT1I	6377	5	1.70541	0.411741	0.854903	0.27877	0.296785
ERV3-1_EF-int	1346	1	2.2881	0.582825	0.782152	0.582825	0.279982
MLT1L	6604	5	1.6608	0.420262	0.842073	0.296762	0.275536
rnd-1_family-269	1864	1	2.26224	0.587002	0.778449	0.587002	0.272485
MIR	113669	71	1.22735	0.124323	0.944721	0.0708311	0.267599
Arthur1	1538	1	2.19222	0.598478	0.768167	0.598478	0.252469
MER102c	1741	1	2.17272	0.601764	0.765145	0.601764	0.246932
L1ME2z	3881	3	1.7523	0.501386	0.802779	0.399819	0.242636
Charlie2a	1595	1	2.15336	0.605035	0.762131	0.605035	0.24148
L1M4a1	1476	1	2.10399	0.613536	0.754157	0.613536	0.227675
MLT1A0	7610	6	1.59061	0.464732	0.843164	0.281129	0.222833
LTR1D_ML	1489	1	2.05626	0.621967	0.746055	0.621967	0.214487
hAT-2N1_ML	1942	1	2.04678	0.623692	0.744346	0.623692	0.21187
MER81	2012	1	2.02929	0.62685	0.741245	0.62685	0.20709
MLT1D	11466	9	1.46283	0.437261	0.846074	0.251085	0.197147
LTR18A_ML	2107	2	2.10946	0.656839	0.828143	0.416093	0.196573
MER94	2961	2	2.04498	0.661574	0.817084	0.431376	0.185178
MER33	5830	4	1.55945	0.569049	0.779352	0.399437	0.156958
Charlie4z	3228	2	1.85655	0.678812	0.779275	0.480463	0.150185
L1M4b	2545	2	1.76639	0.689127	0.75774	0.506487	0.132725
LTR11A_ML	2869	2	1.76193	0.689688	0.756589	0.50783	0.131846
MLT1J1	3239	2	1.68487	0.699815	0.735908	0.531579	0.116672
L2	39179	26	1.21413	0.39256	0.816747	0.242018	0.113677
L1MC5	9054	6	1.32245	0.661131	0.71798	0.436035	0.0724634
L1MB3	8545	6	1.3198	0.661662	0.71635	0.437884	0.0718025
MIR1_Amn	10763	6	1.31459	0.662749	0.713109	0.441532	0.0704976
L1MB2	4471	3	1.45464	0.758077	0.703129	0.51882	0.0650342
L1MD	4810	3	1.37844	0.768587	0.669311	0.554732	0.0529277
nhAT2_ML	6875	4	1.33007	0.793439	0.675776	0.518526	0.04135
MIRb	149554	82	1.07806	0.555735	0.732053	0.307385	0.0276668
MLT1J	8609	5	1.23285	0.819761	0.639366	0.536229	0.0260664
MER5A	22318	12	1.15248	0.764073	0.657326	0.455159	0.0239269
L2c	69953	40	1.09789	0.676973	0.701548	0.357114	0.0228281
6kbHsap	45	0	43.1446	1	0.977587	1	0
7SK	517	0	3.62018	1	0.759125	1	0
7SLRNA	43	0	40.572	1	0.976207	1	0
ACRO1	4	0	374.952	1	0.997869	1	0
ALR_Alpha	1	0	1068.13	1	0.999532	1	0
ALRY-MAJOR_PT	4	0	432.316	1	0.998152	1	0
ALTR2B1_BT	2	0	712.084	1	0.999064	1	0
ALTR2b_Vpa	1	0	1078.23	1	0.999536	1	0
ALTR2C_SSc	2	0	721.384	1	0.999076	1	0
ALTR2_SSc	1	0	1064.38	1	0.99953	1	0
ALTR2_Vpa	1	0	1042.47	1	0.999521	1	0
ALTR39_BT	1	0	1064.38	1	0.99953	1	0
Alu1_TS	1	0	1066.88	1	0.999532	1	0
AmnHarb1	107	0	17.3078	1	0.944381	1	0
Arthur1A	683	0	2.84993	1	0.704527	1	0
Arthur1B	1385	0	1.2673	1	0.45475	1	0
Arthur1C	398	0	4.72892	1	0.809888	1	0
Arthur2	689	0	2.54488	1	0.675572	1	0
B2L_S	12	0	163.48	1	0.994371	1	0
B3	1	0	1060.67	1	0.999529	1	0
BaEV	3	0	510.146	1	0.998531	1	0
BGLII_B2	1	0	1047.26	1	0.999523	1	0
BLACKJACK	1077	0	1.4629	1	0.505345	1	0
BMSAT1	11	0	136.516	1	0.99331	1	0
BovB	2	0	688.286	1	0.999032	1	0
BovB_Af	1	0	1079.51	1	0.999537	1	0
BovB_Bp	1	0	1070.64	1	0.999533	1	0
BovB_Io	2	0	716.281	1	0.99907	1	0
BovB_La	1	0	1068.13	1	0.999532	1	0
BovB_Ma	7	0	267.299	1	0.996733	1	0
BovB_Mars	3	0	529.717	1	0.998585	1	0
BovB_Me	45	0	46.5862	1	0.979225	1	0
BovB_Oa	1	0	1088.54	1	0.999541	1	0
BovB_Pb	1	0	1050.88	1	0.999524	1	0
BovB_Pc	1	0	1069.38	1	0.999533	1	0
BovB_Pg	2	0	714.596	1	0.999068	1	0
BovB_Plat	1	0	1092.45	1	0.999543	1	0
BovB_Ta	2	0	721.812	1	0.999077	1	0
Bsp	1	0	1084.65	1	0.999539	1	0
BtERV3B_LTR	540	0	3.19382	1	0.731695	1	0
BtERVF1_I	4	0	325.916	1	0.997549	1	0
BtERVF2_I	8	0	157.183	1	0.994363	1	0
BTLTR1	2	0	687.896	1	0.999032	1	0
BTLTR1B	1	0	1066.88	1	0.999532	1	0
BTLTR1B1	3	0	534.48	1	0.998598	1	0
BTLTR1C	1	0	1023.73	1	0.999512	1	0
BTLTR1C1	1	0	1071.89	1	0.999534	1	0
BTLTR1D	1	0	1073.16	1	0.999534	1	0
BTLTR1E	1	0	1040.09	1	0.99952	1	0
BTLTR1F	1	0	1065.63	1	0.999531	1	0
BTSAT2c	2	0	489.657	1	0.99864	1	0
BTSAT3	2	0	623.638	1	0.998932	1	0
CarERV2d2_LTR	2	0	694.581	1	0.999041	1	0
CarERV2-int	20	0	97.3443	1	0.990266	1	0
CarERV3-int	5	0	314.596	1	0.997355	1	0
CarERV4a_LTR	23	0	71.5212	1	0.986694	1	0
CarERV4b_LTR	42	0	40.639	1	0.976259	1	0
CarERV4-int	55	0	29.5704	1	0.967342	1	0
CarERVR1-int	273	0	5.18416	1	0.825219	1	0
CarERVR1_LTR	144	0	12.2619	1	0.922226	1	0
CarLTR10	3	0	491.969	1	0.998477	1	0
CarLTR11a	3	0	478.535	1	0.998434	1	0
CarLTR11b	1	0	1073.16	1	0.999534	1	0
CarLTR1A3	1	0	1036.54	1	0.999518	1	0
CarLTR1B2	1	0	1020.29	1	0.99951	1	0
CarLTR1-int	17	0	111.032	1	0.991532	1	0
CarLTR4	4	0	384.849	1	0.997924	1	0
CarLTR5	1	0	1027.19	1	0.999513	1	0
CarLTR6a	1	0	895.029	1	0.999442	1	0
CarLTR6b	1	0	923.137	1	0.999459	1	0
CarLTR8a	1	0	1054.53	1	0.999526	1	0
CarLTR8b	5	0	333.818	1	0.997507	1	0
CarLTR8y	4	0	401.597	1	0.99801	1	0
CarLTR9	4	0	397.005	1	0.997987	1	0
CAVID2C	1	0	1087.24	1	0.99954	1	0
CERVSAT	2	0	723.101	1	0.999079	1	0
CfERV1a_LTR	6	0	307.824	1	0.99722	1	0
CfERV1-int	2	0	644.478	1	0.998966	1	0
CfERVF1-int	18	0	79.89	1	0.988216	1	0
CfERVF2-int	15	0	97.9121	1	0.990474	1	0
Chap1a_Mam	751	0	2.52706	1	0.673669	1	0
Chapaev3-1_ET	3	0	524.634	1	0.998572	1	0
Charlie10	706	0	2.46398	1	0.666921	1	0
Charlie10a	142	0	13.182	1	0.927458	1	0
Charlie10b	222	0	8.51004	1	0.889635	1	0
Charlie1	1239	0	1.39162	1	0.487937	1	0
Charlie11	65	0	23.827	1	0.959523	1	0
Charlie12	111	0	18.7398	1	0.948501	1	0
Charlie12b_Tarsi	505	0	4.20557	1	0.788811	1	0
Charlie12_Prosim	184	0	11.3407	1	0.916057	1	0
Charlie12_Rodent	31	0	61.8465	1	0.984462	1	0
Charlie13a	375	0	4.39899	1	0.797217	1	0
Charlie13b	259	0	7.01824	1	0.867717	1	0
Charlie14a	280	0	6.66237	1	0.861128	1	0
Charlie15a	1611	0	1.2212	1	0.441378	1	0
Charlie15b	1210	0	1.52287	1	0.519057	1	0
Charlie16	764	0	2.34652	1	0.653505	1	0
Charlie16a	729	0	2.59597	1	0.68078	1	0
Charlie17	198	0	8.41382	1	0.888506	1	0
Charlie17a	551	0	3.51099	1	0.75262	1	0
Charlie17b	1386	0	1.43259	1	0.498007	1	0
Charlie18a	1566	0	1.20359	1	0.436143	1	0
Charlie19a	974	0	1.92535	1	0.595356	1	0
Charlie1a_Marsup	27	0	74.9918	1	0.987227	1	0
Charlie1b_Mars	43	0	47.1795	1	0.979504	1	0
Charlie20a	505	0	3.49112	1	0.751445	1	0
Charlie21a	403	0	4.09907	1	0.784072	1	0
Charlie22a	664	0	2.83641	1	0.703365	1	0
Charlie23a	927	0	2.03949	1	0.6129	1	0
Charlie24	925	0	1.9859	1	0.604862	1	0
Charlie26a	341	0	5.51848	1	0.834755	1	0
Charlie29b	708	0	2.56548	1	0.677689	1	0
Charlie2b	1733	1	1.98579	1	0.733341	0.634802	0
Charlie30a	272	0	6.96672	1	0.866783	1	0
Charlie31a	568	0	3.34663	1	0.742179	1	0
Charlie32a	177	0	11.16	1	0.914776	1	0
Charlie3	4	0	271.619	1	0.99706	1	0
Charlie3_Tarsi	1	0	1084.65	1	0.999539	1	0
Charlie4	541	0	3.38093	1	0.744448	1	0
Charlie4a_Marsup	8	0	227.655	1	0.996104	1	0
Charlie4b_Marsup	21	0	95.8392	1	0.990092	1	0
Charlie6	151	0	9.37351	1	0.899479	1	0
Charlie7b_Mars	130	0	14.0073	1	0.931625	1	0
CHESHIRE-2_MD	93	0	22.4083	1	0.95682	1	0
Cheshire	686	0	2.36291	1	0.655485	1	0
Cheshire_Mars	3	0	529.306	1	0.998584	1	0
Cheshire_Mars_	61	0	33.7372	1	0.971265	1	0
CheshMITE	49	0	42.3684	1	0.977141	1	0
Chompy-6_Croc	6	0	299.159	1	0.99714	1	0
CR1-11_Crp	18	0	104.595	1	0.990986	1	0
CR1-12_AMi	99	0	18.1895	1	0.947043	1	0
CR1-13_AMi	61	0	31.1448	1	0.968912	1	0
CR1-16_AMi	232	0	7.84944	1	0.880902	1	0
CR1-1_Amn	55	0	35.2506	1	0.97253	1	0
CR1-3_Croc	388	0	5.02503	1	0.820022	1	0
CR1-L3A_Croc	57	0	34.8381	1	0.972192	1	0
CR1-L3B_Croc	13	0	146.095	1	0.993666	1	0
CYRA11_Mm	3	0	546.007	1	0.998628	1	0
DIP0	35	0	59.423	1	0.983776	1	0
DIP	3	0	532.606	1	0.998593	1	0
DNA1B-2_ML	2181	1	1.89818	1	0.716226	0.651402	0
DNA1_Mam	108	0	17.2172	1	0.944092	1	0
DNAX1_ML	6381	3	1.18092	1	0.561429	0.657891	0
DNAX1_Opr	1	0	1100.37	1	0.999546	1	0
DNAX2_ML	726	0	2.57377	1	0.678528	1	0
DNAX3_ML	7994	3	1.01791	1	0.447809	0.751349	0
EqERV-beta1-int	25	0	77.0851	1	0.987607	1	0
ERV10_MD_I	2	0	428.35	1	0.998445	1	0
ERV1-1B_PVa-I	159	0	9.85434	1	0.904107	1	0
ERV1-1B_SSc-LTR	3	0	468.369	1	0.9984	1	0
ERV1-1B_TSy-I	1	0	993.595	1	0.999497	1	0
ERV1-1B_TSy-LTR	1	0	1037.72	1	0.999518	1	0
ERV1-1_CCr-I	34	0	41.4227	1	0.976829	1	0
ERV1-1_CJa-I	10	0	176.384	1	0.994861	1	0
ERV1-1_CJa-LTR	1	0	1068.13	1	0.999532	1	0
ERV1-1-EC_I	937	0	1.66323	1	0.548677	1	0
ERV1-1-EC_LTR	1	0	1088.54	1	0.999541	1	0
ERV1-1_FCa-I	480	0	3.87494	1	0.773033	1	0
ERV1-1-I_BT	1	0	988.208	1	0.999494	1	0
ERV1-1_LA-I	1	0	1038.9	1	0.999519	1	0
ERV1-1-LTR_BT	6	0	300.425	1	0.997152	1	0
ERV1-1-LTR_Tbel	1	0	1061.9	1	0.999529	1	0
ERV1-1_MEu-I	8	0	215.425	1	0.995883	1	0
ERV1-1N-EC_I	10	0	180.771	1	0.994985	1	0
ERV1-1_PCa-LTR	1	0	1088.54	1	0.999541	1	0
ERV1-1_PVa-I	66	0	25.5062	1	0.962127	1	0
ERV1-1_PVa-LTR	1	0	1055.75	1	0.999527	1	0
ERV1-1_SSc-I	310	0	5.42039	1	0.832081	1	0
ERV1-1_SSc-LTR	2	0	646.88	1	0.99897	1	0
ERV1-1_STr-I	1	0	1075.69	1	0.999535	1	0
ERV1-1_TSy-I	23	0	78.7909	1	0.987914	1	0
ERV1-2_CJa-I	120	0	12.1293	1	0.921518	1	0
ERV1-2C-LTR_BT	1	0	1083.36	1	0.999539	1	0
ERV1-2-EC_I	21	0	76.2742	1	0.987567	1	0
ERV1-2_ET-I	1	0	1041.28	1	0.99952	1	0
ERV1-2_FCa-I	1	0	975.514	1	0.999488	1	0
ERV1-2-I_BT	9	0	193.24	1	0.995355	1	0
ERV12_MD_LTR	2	0	678.675	1	0.999018	1	0
ERV1-2N-EC_I	69	0	27.4644	1	0.964755	1	0
ERV1-2_OC-LTR	1	0	1028.35	1	0.999514	1	0
ERV1-2_PCa-I	6	0	250.755	1	0.996589	1	0
ERV1-2_PCa-LTR	1	0	1033.01	1	0.999516	1	0
ERV1-2_PVa-I	241	0	5.46301	1	0.833427	1	0
ERV1-2_PVa-LTR	2	0	641.416	1	0.998961	1	0
ERV1-2_TSy-I	2	0	597.566	1	0.998885	1	0
ERV1-2_TSy-LTR	1	0	1075.69	1	0.999535	1	0
ERV13a_MD_LTR	1	0	1013.49	1	0.999507	1	0
ERV1-3B-EC_LTR	2	0	702.208	1	0.999051	1	0
ERV1-3_CJ-I	13	0	102.994	1	0.991028	1	0
ERV13C_MD_LTR	1	0	1079.51	1	0.999537	1	0
ERV1-3-EC_I	81	0	19.829	1	0.95142	1	0
ERV1-3_ET-LTR	1	0	1046.06	1	0.999522	1	0
ERV1-3-I_BT	23	0	71.6709	1	0.986722	1	0
ERV1-3N1-EC_LTR	2	0	664.934	1	0.998998	1	0
ERV1-3N-EC_I	139	0	13.5053	1	0.929142	1	0
ERV1-3N-EC_LTR	1	0	1060.67	1	0.999529	1	0
ERV1-3_SSc-I	46	0	35.0407	1	0.972464	1	0
ERV1-3_TSy-LTR	2	0	714.596	1	0.999068	1	0
ERV147_MD_I	1	0	1005.66	1	0.999503	1	0
ERV1-4A-EC_LTR	2	0	688.676	1	0.999033	1	0
ERV1-4B-EC_LTR	7	0	261.385	1	0.996659	1	0
ERV1-4B_TSy-LTR	1	0	1061.9	1	0.999529	1	0
ERV1-4B-Vpa_LTR	6	0	300.482	1	0.997152	1	0
ERV1-4-EC_I	27	0	67.4899	1	0.985818	1	0
ERV1-4N-EC_I	706	0	2.62359	1	0.683553	1	0
ERV1-4N-EC_LTR	12	0	166.209	1	0.994463	1	0
ERV1-4_SSc-I	16	0	111.694	1	0.991611	1	0
ERV1-4_TSy-I	11	0	156.801	1	0.994173	1	0
ERV1-5-EC_LTR	75	0	24.2092	1	0.960068	1	0
ERV15_MD_I	4	0	372.938	1	0.997858	1	0
ERV1-5N1B_EC_LTR	9	0	207.176	1	0.995666	1	0
ERV1-5N1-EC_LTR	2	0	702.208	1	0.999051	1	0
ERV1-5N2-EC_LTR	6	0	261.764	1	0.996732	1	0
ERV1-5N-EC_I	184	0	9.90345	1	0.904478	1	0
ERV1-5N-EC_LTR	20	0	88.9215	1	0.98935	1	0
ERV1-5_TSy-LTR	1	0	1059.43	1	0.999528	1	0
ERV1-6-EC_I	228	0	6.51852	1	0.858407	1	0
ERV1-6-EC_LTR	50	0	38.7549	1	0.975027	1	0
ERV1-9N-LTR_ML	73	0	20.3243	1	0.952638	1	0
ERV1A-CPo_LTR	1	0	1084.65	1	0.999539	1	0
ERV1-I_EC	24	0	76.7059	1	0.987566	1	0
ERV1_MD_I	13	0	135.617	1	0.993178	1	0
ERV1N-1A2_SSc-I	41	0	36.4906	1	0.973612	1	0
ERV1N-1_SSc-I	6	0	251.765	1	0.996602	1	0
ERV1N-2_SSc-I	18	0	86.5385	1	0.989116	1	0
ERV1N-2_SSc-LTR	1	0	1069.38	1	0.999533	1	0
ERV1N-3_SSc-I	2	0	658.091	1	0.998988	1	0
ERV1N-3_SSc-LTR	1	0	1085.94	1	0.99954	1	0
ERV1X1-I_ML	374	0	3.35699	1	0.743093	1	0
ERV1X1-LTR_ML	149	0	11.8157	1	0.919393	1	0
ERV20_MD_I	2	0	589.734	1	0.998871	1	0
ERV20_MD_LTR	1	0	1026.04	1	0.999513	1	0
ERV2-10_PCa-I	1	0	806.319	1	0.99938	1	0
ERV2-1_CGr-I	2	0	703.02	1	0.999052	1	0
ERV2-1_CHo-I	1	0	1018.01	1	0.999509	1	0
ERV2-1_CJ-I	1	0	1019.15	1	0.99951	1	0
ERV2-1_CJ-LTR	1	0	1063.14	1	0.99953	1	0
ERV2-1_DNo-I	2	0	665.298	1	0.998999	1	0
ERV2-1_DNo-LTR	4	0	415.206	1	0.998076	1	0
ERV2-1_EE-I	37	0	53.8601	1	0.982089	1	0
ERV2-1_ET-I	3	0	430.46	1	0.99826	1	0
ERV2-1_ET-LTR	7	0	241.331	1	0.996382	1	0
ERV2-1-I_BT	8	0	177.824	1	0.995015	1	0
ERV2-1-I_Opr	9	0	193.719	1	0.995366	1	0
ERV2-1-LTR_BT	1	0	1059.43	1	0.999528	1	0
ERV2-1-LTR_Opr	1	0	1028.35	1	0.999514	1	0
ERV2-1N-EC_I	3	0	526.047	1	0.998576	1	0
ERV2-1_OC-I	5	0	233.405	1	0.996437	1	0
ERV2-1_OG-I	1	0	1022.58	1	0.999511	1	0
ERV2-1-Pca_I	1	0	1028.35	1	0.999514	1	0
ERV2-1_PVa-I	68	0	23.6076	1	0.959127	1	0
ERV2-1_SA-I	1	0	1024.88	1	0.999512	1	0
ERV2-1_STr-I	2	0	604.403	1	0.998898	1	0
ERV2-1_TSy-I	7	0	248.205	1	0.996482	1	0
ERV2-2B_BT-I	1	0	1053.31	1	0.999526	1	0
ERV22B_MD_LTR	1	0	1078.23	1	0.999536	1	0
ERV2-2B_PVa-LTR	2	0	643.795	1	0.998965	1	0
ERV2-2_CGr-I	1	0	954.066	1	0.999476	1	0
ERV2-2_CGr-LTR	2	0	709.174	1	0.999061	1	0
ERV2-2_CHo-I	3	0	523.429	1	0.998569	1	0
ERV22C_MD_LTR	1	0	1064.38	1	0.99953	1	0
ERV2-2C_SA-LTR	1	0	1085.94	1	0.99954	1	0
ERV2-2-EC_I	7	0	229.027	1	0.996188	1	0
ERV2-2_EE-I	5	0	301.601	1	0.997242	1	0
ERV2-2_ET-I	1	0	1058.2	1	0.999528	1	0
ERV22_MD_I	1	0	1058.2	1	0.999528	1	0
ERV2-2_Opr-I	7	0	256.88	1	0.9966	1	0
ERV2-2_PVa-I	37	0	45.3946	1	0.978785	1	0
ERV2-2_PVa-LTR	2	0	657.379	1	0.998987	1	0
ERV2-2_SA-I	1	0	1035.36	1	0.999517	1	0
ERV2-2_STr-I	1	0	1084.65	1	0.999539	1	0
ERV2-2_TSy-I	9	0	165.678	1	0.994584	1	0
ERV2-3b_Pca-LTR	1	0	1055.75	1	0.999527	1	0
ERV2-3B_STr-LTR	1	0	966.205	1	0.999483	1	0
ERV2-3C1a_CPo-LTR	1	0	1080.79	1	0.999538	1	0
ERV2-3_CCr-LTR	1	0	1096.39	1	0.999544	1	0
ERV2-3_CGr-I	8	0	186.184	1	0.995239	1	0
ERV2-3_CPo-I	2	0	677.918	1	0.999017	1	0
ERV2-3_FC-I	1	0	873.577	1	0.999428	1	0
ERV2-3-I_BT	6	0	265.051	1	0.996772	1	0
ERV2-3-LTR_Vpa	1	0	1083.36	1	0.999539	1	0
ERV2-3_Pca-I	3	0	447.514	1	0.998326	1	0
ERV2-3_Pca-LTR	1	0	1073.16	1	0.999534	1	0
ERV2-3_PVa-I	37	0	42.2038	1	0.9772	1	0
ERV2-3_STr-I	2	0	548.219	1	0.998785	1	0
ERV2-4B1_EE-LTR	1	0	1022.58	1	0.999511	1	0
ERV24B_Prim-int	121	0	13.6118	1	0.92975	1	0
ERV2-4_CGr-I	2	0	465.451	1	0.998569	1	0
ERV2-4_CPo-I	1	0	1063.14	1	0.99953	1	0
ERV2-4_FCa-I	2	0	525.227	1	0.998732	1	0
ERV2-4_Opr-I	1	0	761.182	1	0.999344	1	0
ERV24_Prim-int	115	0	14.4615	1	0.933765	1	0
ERV2-4_TSy-I	1	0	633.586	1	0.999211	1	0
ERV2-4_TSy-LTR	2	0	726.559	1	0.999083	1	0
ERV25b_MD_LTR	1	0	1070.64	1	0.999533	1	0
ERV2-5_EE-I	1	0	618.946	1	0.999193	1	0
ERV25_MD_LTR	2	0	704.651	1	0.999055	1	0
ERV2-5_Opr-I	1	0	928.783	1	0.999462	1	0
ERV2-5_Pca-I	126	0	12.6745	1	0.924733	1	0
ERV2-6_EE-I	32	0	51.8207	1	0.981467	1	0
ERV2-6_Pca-I	1	0	1078.23	1	0.999536	1	0
ERV28_MD_I	1	0	1063.14	1	0.99953	1	0
ERV2A3-CPo_LTR	1	0	1065.63	1	0.999531	1	0
ERV2A-CPo_I	1	0	1030.68	1	0.999515	1	0
ERV2B-Dor_LTR	1	0	1030.68	1	0.999515	1	0
ERV2N1-Mim_I	3	0	457.858	1	0.998364	1	0
ERV2N1-Mim_LTR	1	0	1093.76	1	0.999543	1	0
ERV2-N1_Opr-I	4	0	425.132	1	0.99812	1	0
ERV2N-1_SSc-I	83	0	24.7822	1	0.960923	1	0
ERV2N-1_SSc-LTR	1	0	1070.64	1	0.999533	1	0
ERV2X1-I_ML	1002	0	1.41962	1	0.494977	1	0
ERV2X1-LTR_ML	8	0	178.786	1	0.995042	1	0
ERV2X2-LTR_ML	273	0	5.91527	1	0.845039	1	0
ERV2X3-LTR_ML	161	0	9.99024	1	0.90534	1	0
ERV2X4-LTR_ML	132	0	12.0104	1	0.920714	1	0
ERV2X5-LTR_ML	167	0	8.85777	1	0.893883	1	0
ERV2X6-LTR_ML	41	0	36.4771	1	0.973602	1	0
ERV2X7-LTR_ML	37	0	43.7276	1	0.977986	1	0
ERV2X8-LTR_ML	67	0	22.8049	1	0.957729	1	0
ERV3-16A3_I	2152	1	1.29647	1	0.544079	0.786136	0
ERV3-16A3_LTR	711	0	2.4794	1	0.668599	1	0
ERV3-1_CCr-I	1	0	935.457	1	0.999466	1	0
ERV3-1C_MEu-LTR	1	0	1088.54	1	0.999541	1	0
ERV3-1_CPo-I	1	0	1070.64	1	0.999533	1	0
ERV3-1_DNo-I	28	0	63.4343	1	0.984899	1	0
ERV3-1_DNo-LTR	1	0	1074.42	1	0.999535	1	0
ERV3-1-EC_I	20	0	77.2598	1	0.987752	1	0
ERV3-1_ET-I	8	0	210.117	1	0.99578	1	0
ERV3-1_MEu-I	23	0	89.4655	1	0.989348	1	0
ERV3-1Na1_MEu-LTR	1	0	1010.12	1	0.999505	1	0
ERV3-1N_MEu-I	1	0	1028.35	1	0.999514	1	0
ERV3-1_Pca-I	17	0	97.6082	1	0.990374	1	0
ERV3-1_SSc-I	53	0	34.6008	1	0.97204	1	0
ERV32a_MD_LTR	2	0	703.427	1	0.999053	1	0
ERV32_MD_LTR	1	0	1055.75	1	0.999527	1	0
ERV33_MD_I	2	0	664.934	1	0.998998	1	0
ERV3-5-EC_I	131	0	12.0327	1	0.920859	1	0
ERV3-5-EC_LTR	170	0	10.907	1	0.912908	1	0
ERV37_MD_LTR	2	0	716.281	1	0.99907	1	0
ERV40_MD_I	1	0	1048.46	1	0.999523	1	0
ERV41_MD_I	1	0	1070.64	1	0.999533	1	0
ERV42_MD_LTR	1	0	1043.66	1	0.999521	1	0
ERV43_MD_I	2	0	713.757	1	0.999067	1	0
ERV44_MD_I	1	0	1050.88	1	0.999524	1	0
ERV45_MD_I	2	0	663.482	1	0.998996	1	0
ERV46_MD_I	2	0	508.091	1	0.998689	1	0
ERV47C_MD_LTR	3	0	529.102	1	0.998584	1	0
ERV4-Int_Laf	5	0	298.636	1	0.997214	1	0
ERV4_MD_I	1	0	892.399	1	0.99944	1	0
ERV54B-EC_LTR	3	0	533.645	1	0.998596	1	0
ERV54C-EC_LTR	6	0	292.933	1	0.997079	1	0
ERV54-EC_I	692	0	2.57466	1	0.67864	1	0
ERV5-LTR_Laf	72	0	24.7685	1	0.960973	1	0
ERV6B-MD_I	1	0	1031.85	1	0.999516	1	0
ERV6_MD_LTR	1	0	1028.35	1	0.999514	1	0
ERV7b_MD_I	1	0	1056.98	1	0.999527	1	0
ERV7_MD_I	13	0	120.144	1	0.992303	1	0
ERV9B2-MD_LTR	2	0	702.614	1	0.999052	1	0
ERV9B-MD_LTR	1	0	1088.54	1	0.999541	1	0
ERV9C-MD_LTR	3	0	508.06	1	0.998525	1	0
ERV9_MD_LTR	1	0	1053.31	1	0.999526	1	0
ERVB2_1-I_MM	1	0	1022.58	1	0.999511	1	0
ERVB2_2-LTR_RN	1	0	1026.04	1	0.999513	1	0
ERVB3_1-I_MM	1	0	1020.29	1	0.99951	1	0
ERVB4_3-I_MM	1	0	980.763	1	0.99949	1	0
ERVB4_6-LTR_RN	1	0	1078.23	1	0.999536	1	0
ERVB5_1-I_MM	5	0	323.853	1	0.997431	1	0
ERVB5_2-LTR_MM	1	0	1082.08	1	0.999538	1	0
ERVB5_4-I_RN	48	0	42.0657	1	0.976988	1	0
ERVB7_3-LTR_MM	1	0	1015.74	1	0.999508	1	0
ERVB7_4-LTR_MM	1	0	1092.45	1	0.999543	1	0
ERVH_OC_I	1	0	961.11	1	0.99948	1	0
ERVH_OC_LTR	1	0	1009	1	0.999505	1	0
ERVII_ME_LTR	1	0	1065.63	1	0.999531	1	0
ERVL47-int	18	0	73.2296	1	0.987151	1	0
ERVL-B4-int	1198	0	1.1594	1	0.422676	1	0
ERVL-E-int	4193	2	1.03703	1	0.448112	0.78419	0
ERVL-int	324	0	4.84915	1	0.814238	1	0
ES22	2	0	647.569	1	0.998971	1	0
ETnERV3-int	1	0	719.69	1	0.999306	1	0
Eulor10	25	0	75.0998	1	0.987281	1	0
Eulor11	75	0	25.273	1	0.961716	1	0
Eulor12	40	0	48.781	1	0.980204	1	0
Eulor1	63	0	29.6246	1	0.967327	1	0
Eulor2A	56	0	33.9808	1	0.97151	1	0
Eulor2B	58	0	32.8805	1	0.970553	1	0
Eulor2C	30	0	63.8353	1	0.984958	1	0
Eulor4	26	0	67.4105	1	0.98582	1	0
Eulor5A	88	0	21.6724	1	0.955414	1	0
Eulor5B	38	0	50.5452	1	0.980913	1	0
Eulor6A	23	0	80.468	1	0.988164	1	0
Eulor6B	55	0	34.1568	1	0.971663	1	0
Eulor6C	15	0	123.116	1	0.992416	1	0
Eulor6D	51	0	36.3197	1	0.973365	1	0
Eulor6E	23	0	81.0242	1	0.988245	1	0
Eulor7	9	0	197.784	1	0.995461	1	0
Eulor8	111	0	16.2787	1	0.940952	1	0
Eulor9A	96	0	20.2694	1	0.952359	1	0
Eulor9B	18	0	107.238	1	0.991207	1	0
Eulor9C	95	0	21.3047	1	0.954625	1	0
EuthAT-2	724	0	2.33311	1	0.651934	1	0
EuthAT-N1	48	0	38.4765	1	0.974869	1	0
EuthAT-N1a	24	0	76.0458	1	0.987459	1	0
Eutr11	369	0	4.75582	1	0.810891	1	0
Eutr15	392	0	4.6157	1	0.805719	1	0
Eutr16	310	0	5.70242	1	0.839678	1	0
Eutr18	308	0	6.14477	1	0.850306	1	0
Eutr2	127	0	15.0479	1	0.936209	1	0
Eutr2B	243	0	7.83942	1	0.880736	1	0
Eutr5	175	0	10.325	1	0.908217	1	0
EUTREP14	216	0	8.80938	1	0.893189	1	0
EUTREP15	102	0	16.9554	1	0.943284	1	0
EUTREP16	208	0	9.27279	1	0.898262	1	0
EUTREP2	425	0	4.45833	1	0.799562	1	0
EUTREP4	208	0	9.2228	1	0.89774	1	0
EUTREP6	4	0	393.788	1	0.997971	1	0
EUTREP7	183	0	9.77032	1	0.903245	1	0
EUTREP8	140	0	13.655	1	0.929887	1	0
EutTc1-N1	35	0	52.6047	1	0.981693	1	0
EutTc1-N2	161	0	11.1876	1	0.915024	1	0
FordPrefect	374	0	4.00936	1	0.77986	1	0
FordPrefect_a	120	0	14.1397	1	0.932286	1	0
GA-rich	19144	9	1.10604	1	0.582058	0.550252	0
GarnAlu2	2	0	712.919	1	0.999066	1	0
GibRV1	6	0	272.637	1	0.996862	1	0
Gyp_MD_I	2	0	663.844	1	0.998997	1	0
HAL1	11331	6	1.00386	1	0.454325	0.695773	0
HAL1-1A_Cho	1	0	1050.88	1	0.999524	1	0
HAL1-1A_Opr	2	0	702.614	1	0.999052	1	0
HAL1-1B_Cho	1	0	1046.06	1	0.999522	1	0
HAL1-1B_Cja	2	0	682.104	1	0.999023	1	0
HAL1-1B_Cpo	1	0	1070.64	1	0.999533	1	0
HAL1-1B_Tbel	2	0	715.438	1	0.999069	1	0
HAL1-1C_Cja	1	0	1054.53	1	0.999526	1	0
HAL1-1_Cja	1	0	1061.9	1	0.999529	1	0
HAL1-1C_Tbel	3	0	533.229	1	0.998595	1	0
HAL1-1D_Tbel	1	0	1103.03	1	0.999547	1	0
HAL1-1E_Cpo	1	0	1096.39	1	0.999544	1	0
HAL1-1_Eeu	2	0	710.418	1	0.999062	1	0
HAL1-1E_Tbel	3	0	519.846	1	0.998559	1	0
HAL1-1H_Cpo	1	0	1091.14	1	0.999542	1	0
HAL1-1_Opr	2	0	720.528	1	0.999075	1	0
HAL1-2A_Cho	12	0	159.967	1	0.994248	1	0
HAL1-2A_Cpo	1	0	1060.67	1	0.999529	1	0
HAL1-2a_MD	26	0	66.9272	1	0.985719	1	0
HAL1-2B_Cpo	1	0	1061.9	1	0.999529	1	0
HAL1-2C_Cpo	2	0	697.772	1	0.999045	1	0
HAL1-2_Eeu	3	0	536.157	1	0.998602	1	0
HAL1-3B_Cpo	1	0	1082.08	1	0.999538	1	0
HAL1-3C_Cpo	3	0	528.284	1	0.998582	1	0
HAL1-3_Cho	5	0	352.734	1	0.997641	1	0
HAL1-3D_Cpo	2	0	716.703	1	0.99907	1	0
HAL1-4A_Cpo	2	0	710.003	1	0.999062	1	0
HAL1-4B_Cpo	1	0	1035.36	1	0.999517	1	0
HAL1-4C_Cpo	4	0	422.79	1	0.99811	1	0
HAL1-4_Cho	3	0	536.157	1	0.998602	1	0
HAL1-4_Cpo	2	0	723.101	1	0.999079	1	0
HAL1-5_Cho	1	0	1076.96	1	0.999536	1	0
HAL1M8	1306	0	1.24832	1	0.449361	1	0
HAL1N1_MD	3	0	520.242	1	0.99856	1	0
HAL1_Opos	1	0	1083.36	1	0.999539	1	0
HAL1_Opos1	5	0	349.649	1	0.99762	1	0
Harlequin-int	2	0	690.241	1	0.999035	1	0
hAT1_Laf	6	0	309.47	1	0.997235	1	0
hAT-1_MD	4	0	376.307	1	0.997877	1	0
hAT-1_MEu	7	0	214.949	1	0.995939	1	0
hAT-2_ET	14	0	123.693	1	0.992485	1	0
hAT-2_ML	78	0	21.335	1	0.954791	1	0
hAT-2N1_ET	2	0	699.781	1	0.999048	1	0
hAT-2N1_TS	5	0	350.536	1	0.997626	1	0
hAT-2N2_TS	3	0	528.284	1	0.998582	1	0
hAT-2N3_TS	8	0	236.944	1	0.996256	1	0
hAT-2_OG	7	0	255.195	1	0.996578	1	0
hAT-2_TS	51	0	39.9097	1	0.975731	1	0
hAT-4b_Ther	126	0	13.5441	1	0.929389	1	0
hAT-4_ML	538	0	2.94147	1	0.712356	1	0
hAT-5_Mam	467	0	3.91068	1	0.774866	1	0
hAT-N1a_Mam	289	0	6.45554	1	0.856998	1	0
hAT-N1B_MD	3	0	522.03	1	0.998565	1	0
hAT-N1_Mam	144	0	12.7327	1	0.92499	1	0
hAT-N1_MD	6	0	281.226	1	0.996958	1	0
hATN1_MEu	1	0	1058.2	1	0.999528	1	0
Helitron1Na_Mam	460	0	4.03522	1	0.780995	1	0
Helitron1Nb_Mam	193	0	9.05485	1	0.895985	1	0
Helitron2Na_Mam	244	0	7.85261	1	0.880922	1	0
HelitronScanner_caffold_8_SUB_9358850-9361004	84	0	24.7557	1	0.960877	1	0
HelitronScanner_scaffold_12_SUB_34082653-34086438	267	0	7.88562	1	0.881348	1	0
HelitronScanner_scaffold_17_SUB_23476470-23486193	87	0	23.8285	1	0.959369	1	0
HelitronScanner_scaffold_18_SUB_77354904-77356369	38	0	53.1837	1	0.981851	1	0
HelitronScanner_scaffold_2_SUB_65336501-65337128	5	0	320.167	1	0.997401	1	0
HelitronScanner_scaffold_2_SUB_75977649-75987497	2982	1	1.41226	1	0.58655	0.757368	0
HelitronScanner_scaffold_6_SUB_3149510-3154304	133	0	15.5626	1	0.93823	1	0
HelitronScanner_scaffold_9_SUB_62632141-62639050	126	0	16.8688	1	0.942896	1	0
HelitronScanner_scaffold_9_SUB_98207508-98215784	15	0	83.4547	1	0.988833	1	0
HERV15-int	3	0	520.836	1	0.998561	1	0
HERV17-int	18	0	91.3609	1	0.989687	1	0
HERV1_I	6	0	263.131	1	0.996749	1	0
HERV1_LTRc	1	0	1049.67	1	0.999524	1	0
HERV30-int	12	0	141.388	1	0.993494	1	0
HERV35I-int	8	0	212.403	1	0.995825	1	0
HERV3-int	12	0	142.441	1	0.993542	1	0
HERV4_I	8	0	193.34	1	0.995414	1	0
HERV9-int	12	0	121.574	1	0.992438	1	0
HERV9NC-int	4	0	380.431	1	0.9979	1	0
HERV9N-int	4	0	354.356	1	0.997746	1	0
HERVE_a-int	4	0	401.597	1	0.99801	1	0
HERV-Fc1-int	6	0	224.128	1	0.996184	1	0
HERV-Fc2-int	12	0	124.167	1	0.992596	1	0
HERV-Fc2_LTR	24	0	80.4665	1	0.988143	1	0
HERVFH19-int	43	0	37.5733	1	0.974334	1	0
HERVFH21-int	90	0	17.6234	1	0.945444	1	0
HERVH48-int	46	0	34.5104	1	0.972047	1	0
HERVI-int	27	0	69.0925	1	0.986144	1	0
HERVIP10B3-int	266	0	5.64525	1	0.838279	1	0
HERVIP10FH-int	1	0	1058.2	1	0.999528	1	0
HERVIP10F-int	18	0	107.026	1	0.991189	1	0
HERVK11D-int	1	0	838.988	1	0.999404	1	0
HERVK11-int	6	0	269.533	1	0.996826	1	0
HERVK14C-int	45	0	33.1797	1	0.970956	1	0
HERVK14-int	29	0	54.1953	1	0.982327	1	0
HERVK22-int	411	0	3.60672	1	0.758464	1	0
HERVK3-int	7	0	253.572	1	0.996556	1	0
HERVK9-int	3	0	455.113	1	0.998354	1	0
HERVKC4-int	1	0	979.709	1	0.99949	1	0
HERVK-int	19	0	83.2044	1	0.988651	1	0
HERVL18-int	122	0	11.4183	1	0.916831	1	0
HERVL32-int	2	0	590.307	1	0.998872	1	0
HERVL40-int	673	0	2.27089	1	0.644377	1	0
HERVL66-int	1	0	931.632	1	0.999464	1	0
HERVL74-int	84	0	17.3151	1	0.944544	1	0
HERVL-int	18	0	94.6829	1	0.990047	1	0
HERVP71A-int	189	0	7.53272	1	0.87634	1	0
HERVS71-int	7	0	248.476	1	0.996486	1	0
HSAT5	1	0	1021.44	1	0.999511	1	0
HSAT6	59	0	32.6793	1	0.970366	1	0
HSATI	2	0	652.788	1	0.99898	1	0
HSATII	1	0	796.45	1	0.999373	1	0
HSMAR2	2	0	690.633	1	0.999035	1	0
HUERS-P1-int	1	0	1038.9	1	0.999519	1	0
HUERS-P2-int	5	0	319.695	1	0.997397	1	0
HUERS-P3b-int	4	0	385.562	1	0.997928	1	0
HUERS-P3-int	35	0	48.2155	1	0.980044	1	0
HY1	8	0	234.441	1	0.996217	1	0
HY3	29	0	70.0218	1	0.986293	1	0
HY4	14	0	141.281	1	0.993417	1	0
HY5	20	0	102.975	1	0.990796	1	0
HylERV9-3_LTR	2	0	689.067	1	0.999033	1	0
HylERV9-int	7	0	192.547	1	0.995467	1	0
IAP1-MM_I	10	0	172.043	1	0.994731	1	0
IAPEY3-int	3	0	519.254	1	0.998557	1	0
IAPEY4_I	1	0	1080.79	1	0.999538	1	0
IAPEz-int	4	0	377.672	1	0.997885	1	0
IAPLTR2a	1	0	1070.64	1	0.999533	1	0
IMPB_01	292	0	6.76983	1	0.863153	1	0
Joey1	2	0	642.094	1	0.998963	1	0
Kanga11a	543	0	3.35307	1	0.742625	1	0
Kanga1	470	0	3.8275	1	0.770582	1	0
Kanga1b	238	0	7.15574	1	0.870129	1	0
Kanga1c	587	0	3.14969	1	0.728461	1	0
Kanga1d	359	0	5.13157	1	0.823443	1	0
Kanga2_a	973	0	1.7859	1	0.571743	1	0
Kanga_Mdo	11	0	133.42	1	0.993155	1	0
KORV_I	17	0	108.54	1	0.991339	1	0
L1-1A2_Sar	6	0	297.168	1	0.99712	1	0
L1-1A_Cpo	5	0	344.026	1	0.997581	1	0
L1-1_AMe	14	0	138.081	1	0.993265	1	0
L1-1B_Cho	50	0	38.5975	1	0.974926	1	0
L1-1B_Cpo	10	0	190.279	1	0.995235	1	0
L1-1B_LA-5end	1	0	1033.01	1	0.999516	1	0
L1-1B_Opr	9	0	207.675	1	0.995677	1	0
L1-1b_TS	7	0	256.55	1	0.996596	1	0
L1-1C_Cho	48	0	40.0617	1	0.975851	1	0
L1-1C_Cpo	7	0	249.642	1	0.996502	1	0
L1-1_CCr	30	0	65.9131	1	0.985429	1	0
L1-1_CGr	13	0	147.805	1	0.993739	1	0
L1-1_Cho	19	0	93.6157	1	0.989906	1	0
L1-1_Cja	32	0	61.7703	1	0.984428	1	0
L1-1_Cpo	5	0	341.781	1	0.997565	1	0
L1-1D_Cpo	3	0	510.909	1	0.998533	1	0
L1-1_DN	28	0	70.3811	1	0.986379	1	0
L1-1_Dor	13	0	149.159	1	0.993795	1	0
L1-1_DV	32	0	61.0723	1	0.984252	1	0
L1-1_EC	11	0	169.341	1	0.994603	1	0
L1-1E_Cpo	4	0	403.598	1	0.99802	1	0
L1-1_EE	12	0	161.954	1	0.994318	1	0
L1-1_ET	12	0	152.21	1	0.993955	1	0
L1-1F_Cpo	7	0	259.979	1	0.996641	1	0
L1-1G_Cpo	9	0	209.558	1	0.995715	1	0
L1-1H_Cpo	6	0	287.171	1	0.99702	1	0
L1-1_LA	31	0	62.4194	1	0.984604	1	0
L1-1_MD	12	0	154.219	1	0.994034	1	0
L1-1_ME	38	0	51.3431	1	0.981206	1	0
L1-1_Mpr	21	0	90.434	1	0.989503	1	0
L1-1N_Tbel	2	0	696.972	1	0.999044	1	0
L1-1_OP	9	0	208.998	1	0.995704	1	0
L1-1_Pca	13	0	149.068	1	0.993792	1	0
L1-1_PVa	546	0	3.04259	1	0.720421	1	0
L1-1_Sar	11	0	175.828	1	0.994801	1	0
L1-1_SH	35	0	56.588	1	0.98297	1	0
L1-1_SSc	22	0	85.9939	1	0.988941	1	0
L1-1_Str	10	0	183.575	1	0.995061	1	0
L1-1_Tbel	14	0	136.42	1	0.993183	1	0
L1-1_Ttr	33	0	58.8132	1	0.983637	1	0
L1-1_Vpa	28	0	71.3716	1	0.986566	1	0
L1-2A_Cpo	21	0	90.788	1	0.989544	1	0
L1-2B1_Cho	34	0	56.6326	1	0.982997	1	0
L1-2B_Cpo	10	0	181.404	1	0.995002	1	0
L1-2B_EC	19	0	102.143	1	0.990745	1	0
L1-2_BT	17	0	113.83	1	0.991739	1	0
L1-2C1_Cho	33	0	59.2049	1	0.983744	1	0
L1-2_CGr	8	0	227.943	1	0.996109	1	0
L1-2_Cho	63	0	28.8657	1	0.966482	1	0
L1-2_Cja	24	0	82.0937	1	0.988377	1	0
L1-2_Cpo	15	0	125.54	1	0.992562	1	0
L1-2_Dor	5	0	357.55	1	0.997673	1	0
L1-2_EC	31	0	64.1801	1	0.985023	1	0
L1-2_EE	13	0	144.092	1	0.993578	1	0
L1-2_Fc	28	0	71.5719	1	0.986604	1	0
L1-2_LA	52	0	37.1197	1	0.973922	1	0
L1-2_ME	25	0	77.2789	1	0.987638	1	0
L1-2_Opr	13	0	146.322	1	0.993676	1	0
L1-2_Pca	17	0	110.69	1	0.991506	1	0
L1-2_PVa	804	0	2.41429	1	0.66133	1	0
L1-2_Sar	19	0	103.833	1	0.990895	1	0
L1-2_SSc	21	0	93.006	1	0.989792	1	0
L1-2_STr	13	0	147.022	1	0.993706	1	0
L1-2_Tbel	10	0	187.778	1	0.995172	1	0
L1-2_TS	16	0	122.188	1	0.992329	1	0
L1-2_Ttr	29	0	65.7641	1	0.985412	1	0
L1-2_Vpa	26	0	77.1003	1	0.987591	1	0
L1-3A_Cho	23	0	84.1065	1	0.988673	1	0
L1-3A_Cpo	3	0	496.797	1	0.998492	1	0
L1-3A_ME	9	0	210.96	1	0.995744	1	0
L1-3_BT	20	0	97.2298	1	0.990255	1	0
L1-3_Cho	33	0	54.7569	1	0.982436	1	0
L1-3_Cpo	10	0	181.048	1	0.994993	1	0
L1-3_EC	13	0	145.781	1	0.993652	1	0
L1-3_EE	32	0	61.1928	1	0.984282	1	0
L1-3_LA	106	0	18.7227	1	0.948477	1	0
L1-3_ME	7	0	264.331	1	0.996696	1	0
L1-3_Opr	12	0	156.573	1	0.994123	1	0
L1-3_SSc	36	0	54.7517	1	0.982391	1	0
L1-3_Tbel	13	0	146.601	1	0.993688	1	0
L1-3_TS	13	0	148.323	1	0.993761	1	0
L1-3_Vpa	29	0	66.2114	1	0.98551	1	0
L1-4A_Cpo	12	0	158.252	1	0.994185	1	0
L1-4A_ME	2	0	684.409	1	0.999027	1	0
L1-4B_EC	43	0	46.9407	1	0.979401	1	0
L1-4_Cho	84	0	23.5063	1	0.958841	1	0
L1-4_Cpo	15	0	124.425	1	0.992496	1	0
L1-4_EC	31	0	64.5154	1	0.9851	1	0
L1-4_LA	19	0	100.314	1	0.990577	1	0
L1-4_ME	28	0	68.5417	1	0.986016	1	0
L1-4_TS	30	0	65.1174	1	0.985252	1	0
L1-5A2_EC	145	0	13.487	1	0.929028	1	0
L1-5_B5end_EC	4	0	423.773	1	0.998114	1	0
L1-5B_EC	27	0	73.539	1	0.986976	1	0
L1-5_EC	19	0	101.277	1	0.990666	1	0
L1-5_LA	57	0	33.7981	1	0.971349	1	0
L1-5_TS	17	0	116.212	1	0.991908	1	0
L1-6_LA	32	0	60.2807	1	0.984046	1	0
L1-6_Laf	57	0	34.5872	1	0.971993	1	0
L1-6_TS	20	0	99.1174	1	0.99044	1	0
L1A-1_MD	7	0	257.794	1	0.996612	1	0
L1A-2_MD	29	0	69.2702	1	0.986145	1	0
L1A2_OC	14	0	136.716	1	0.993198	1	0
L1A_Mim	1	0	1036.54	1	0.999518	1	0
L1A_Oc	27	0	74.4612	1	0.987136	1	0
L1_Art	13	0	145.567	1	0.993643	1	0
L1B-1_Cho	49	0	39.5941	1	0.975559	1	0
L1B_Mim	9	0	205.644	1	0.995634	1	0
L1B_Oc	2	0	705.879	1	0.999056	1	0
L1B_SS	34	0	57.9372	1	0.983377	1	0
L1_BT	21	0	93.1654	1	0.989809	1	0
L1_Canid_	15	0	126.572	1	0.992622	1	0
L1_Canis1	10	0	181.524	1	0.995006	1	0
L1_Canis2	8	0	207.108	1	0.995718	1	0
L1_Carn2	60	0	32.7217	1	0.970395	1	0
L1_Carn3	14	0	141.339	1	0.99342	1	0
L1_Carn5	246	0	7.67472	1	0.878334	1	0
L1_Carn7	1245	0	1.53831	1	0.522472	1	0
L1_Carni	65	0	31.0117	1	0.96875	1	0
L1_CC	2	0	698.574	1	0.999046	1	0
L1_Cf	15	0	129.645	1	0.992797	1	0
L1C_Mim	21	0	92.7136	1	0.98976	1	0
L1C_OC	4	0	419.024	1	0.998093	1	0
L1_Fc	12	0	154.701	1	0.994052	1	0
L1_Felid	24	0	83.9891	1	0.988638	1	0
L1Hylob	16	0	118.91	1	0.992118	1	0
L1Lx_I	1	0	1091.14	1	0.999542	1	0
L1Lx_II	4	0	404.045	1	0.998022	1	0
L1Lx_III	4	0	411.34	1	0.998058	1	0
L1M1	33	0	59.5196	1	0.983829	1	0
L1M2	2799	1	1.12523	1	0.470041	0.83086	0
L1M2a1	2	0	697.772	1	0.999045	1	0
L1M2a	42	0	40.8104	1	0.976357	1	0
L1M2b	1	0	1054.53	1	0.999526	1	0
L1M2c	7	0	226.844	1	0.996151	1	0
L1M3b	401	0	3.61135	1	0.758747	1	0
L1M3c	1157	0	1.26427	1	0.453965	1	0
L1M3d	792	0	1.84464	1	0.582102	1	0
L1M3de	888	0	1.49882	1	0.513765	1	0
L1M3e	97	0	14.687	1	0.934852	1	0
L1M4a2	1205	0	1.23087	1	0.444329	1	0
L1M	618	0	3.27488	1	0.737312	1	0
L1M6B	273	0	6.84154	1	0.864517	1	0
L1M7	1564	0	1.04655	1	0.385115	1	0
L1M8	743	0	2.13636	1	0.626748	1	0
L1MA10	2769	1	1.29533	1	0.543562	0.786454	0
L1MA6	2	0	702.614	1	0.999052	1	0
L1MA7	12	0	154.616	1	0.994049	1	0
L1MA8	7	0	259.852	1	0.996639	1	0
L1MAB1_5_EC	245	0	6.71673	1	0.86224	1	0
L1MAB_5end_EC	439	0	3.63703	1	0.760176	1	0
L1MAB_EC	1306	0	1.53863	1	0.522526	1	0
L1MAB_ML	3356	2	1.03877	1	0.449295	0.783384	0
L1_Mars1	20	0	91.9115	1	0.989694	1	0
L1_Mars1a	4	0	425.628	1	0.998123	1	0
L1_Mars1b	5	0	350.132	1	0.997623	1	0
L1MB3_EC	158	0	12.8633	1	0.925677	1	0
L1MB4_Laf	1	0	1074.42	1	0.999535	1	0
L1MB5	4977	3	1.2835	1	0.621342	0.602583	0
L1MC1_EC	109	0	18.5455	1	0.947985	1	0
L1MCc	1503	0	1.04339	1	0.384021	1	0
L1MDa	3727	2	1.17599	1	0.53117	0.723015	0
L1MdA_I	3	0	517.093	1	0.998551	1	0
L1MdA_IV	2	0	703.02	1	0.999052	1	0
L1MdA_VI	2	0	702.208	1	0.999051	1	0
L1MDb	572	0	2.68523	1	0.689647	1	0
L1MdFanc_I	3	0	455.265	1	0.998354	1	0
L1MdFanc_II	1	0	983.94	1	0.999492	1	0
L1MdF_I	6	0	266.498	1	0.99679	1	0
L1MdF_II	2	0	690.241	1	0.999035	1	0
L1MdF_III	1	0	1018.01	1	0.999509	1	0
L1MdF_IV	3	0	514.563	1	0.998544	1	0
L1MdGf_I	3	0	536.578	1	0.998604	1	0
L1MdGf_II	7	0	216.056	1	0.995959	1	0
L1MdMus_I	5	0	327.202	1	0.997457	1	0
L1MdMus_II	7	0	263.806	1	0.996689	1	0
L1MdN_I	6	0	301.004	1	0.997157	1	0
L1_Mdo1	12	0	157.541	1	0.994159	1	0
L1_Mdo3	15	0	126.685	1	0.992629	1	0
L1_Mdo3a	1	0	1018.01	1	0.999509	1	0
L1_Mdo3c	2	0	698.976	1	0.999047	1	0
L1_Mdo4	33	0	58.6766	1	0.983599	1	0
L1_Mdo5	28	0	69.0662	1	0.986121	1	0
L1MdTf_I	6	0	293.98	1	0.997089	1	0
L1MdTf_III	10	0	183.331	1	0.995055	1	0
L1MdV_I	1	0	1069.38	1	0.999533	1	0
L1MdV_II	7	0	252.049	1	0.996535	1	0
L1MdV_III	7	0	257.461	1	0.996608	1	0
L1ME2	5819	3	1.07382	1	0.48938	0.718759	0
L1ME3	4107	2	1.21442	1	0.551776	0.706587	0
L1ME3C	1521	0	1.09087	1	0.400337	1	0
L1ME3E	1874	1	1.73911	1	0.681033	0.683394	0
L1ME4a	15880	8	1.01336	1	0.471959	0.662024	0
L1MEa	136	0	11.9216	1	0.92013	1	0
L1MEg	6164	3	1.02843	1	0.45586	0.745181	0
L1MEh	1421	0	1.12854	1	0.412775	1	0
L1_Mur1	16	0	118.076	1	0.992063	1	0
L1_Mur2	14	0	133.865	1	0.993054	1	0
L1_Mur3	7	0	259.767	1	0.996638	1	0
L1_Mus3	1	0	1059.43	1	0.999528	1	0
L1Nom	11	0	171.251	1	0.994663	1	0
L1NomLeu	3	0	536.367	1	0.998603	1	0
L1_Opos0	2	0	703.834	1	0.999053	1	0
L1_Opos1	4	0	408.117	1	0.998042	1	0
L1_Opos	19	0	94.4327	1	0.989993	1	0
L1_Opos2	1	0	1028.35	1	0.999514	1	0
L1_Opos3	19	0	98.02	1	0.990357	1	0
L1_Opos4b	1	0	1049.67	1	0.999524	1	0
L1P1	12	0	155.689	1	0.99409	1	0
L1P2	2	0	715.438	1	0.999069	1	0
L1P3	10	0	189.908	1	0.995226	1	0
L1P3b	1	0	956.068	1	0.999477	1	0
L1P4	39	0	49.6498	1	0.980559	1	0
L1P4a	1	0	1006.77	1	0.999504	1	0
L1P4b	1	0	1055.75	1	0.999527	1	0
L1P4e	2	0	698.173	1	0.999046	1	0
L1P5	51	0	39.8785	1	0.975712	1	0
L1P	6	0	292.275	1	0.997072	1	0
L1PA13	2	0	711.25	1	0.999063	1	0
L1PA14	2	0	700.588	1	0.999049	1	0
L1PA15-16	3	0	526.453	1	0.998577	1	0
L1PA8A	2	0	683.255	1	0.999025	1	0
L1PB	16	0	116.972	1	0.991988	1	0
L1PB4	206	0	7.45299	1	0.875049	1	0
L1PBa	1	0	1053.31	1	0.999526	1	0
L1PBb	1	0	1043.66	1	0.999521	1	0
L1PREC2	30	0	64.8206	1	0.985185	1	0
L1_Rat1	1	0	1047.26	1	0.999523	1	0
L1_Rat3	4	0	408.345	1	0.998043	1	0
L1_Rat4	1	0	1016.88	1	0.999509	1	0
L1_Rn	8	0	234.305	1	0.996214	1	0
L1_Rod2	18	0	103.38	1	0.99088	1	0
L1_Rod	7	0	260.744	1	0.996651	1	0
L1_RS1	15	0	125.383	1	0.992553	1	0
L1_RS16	1	0	1083.36	1	0.999539	1	0
L1_RS2	2	0	685.181	1	0.999028	1	0
L1_RS37	1	0	1049.67	1	0.999524	1	0
L1S1_SS	1	0	1074.42	1	0.999535	1	0
L1S2_SS	1	0	1074.42	1	0.999535	1	0
L1_SS	18	0	106.439	1	0.991141	1	0
L2-1_AMi	283	0	6.52627	1	0.858442	1	0
L2-1_Crp	82	0	22.9585	1	0.957892	1	0
L2-2_ME	115	0	17.472	1	0.944853	1	0
L2B_ME	86	0	23.941	1	0.959562	1	0
L2_Mars	246	0	8.09656	1	0.884289	1	0
L2_Plat1a	3	0	510.336	1	0.998532	1	0
L2_Plat1b	8	0	229.754	1	0.99614	1	0
L2_Plat1c	3	0	517.877	1	0.998553	1	0
L2_Plat1d	10	0	187.523	1	0.995165	1	0
L2_Plat1e	20	0	95.7654	1	0.990107	1	0
L2_Plat1f	23	0	83.7315	1	0.988623	1	0
L2_Plat1g	22	0	87.1634	1	0.989089	1	0
L2_Plat1h	22	0	88.4727	1	0.989249	1	0
L2_Plat1i	32	0	62.2577	1	0.984549	1	0
L2_Plat1m	17	0	112.19	1	0.991619	1	0
L2_Plat1n	28	0	67.6172	1	0.985826	1	0
L2_Plat1o	42	0	47.6681	1	0.979723	1	0
L2_Plat1q	24	0	76.508	1	0.987534	1	0
L2_Plat1r	32	0	61.3713	1	0.984328	1	0
L2_Plat1s	36	0	54.9723	1	0.982461	1	0
L2_Plat1t	30	0	65.2016	1	0.985271	1	0
L4_B_Mam	1564	0	1.15423	1	0.420947	1	0
L4_C_Mam	2491	1	1.46002	1	0.602594	0.745856	0
L5	415	0	4.37124	1	0.796019	1	0
LAVA_F0	2	0	413.052	1	0.998388	1	0
LINE1E_OC	1	0	1073.16	1	0.999534	1	0
Looper	350	0	4.64579	1	0.806905	1	0
LOR1-int	5	0	243.084	1	0.996579	1	0
LSU-rRNA_Hsa	1262	0	1.53832	1	0.52247	1	0
LTR100_MD	1	0	1058.2	1	0.999528	1	0
LTR101B_MD	2	0	718.823	1	0.999073	1	0
LTR101_Mam	548	0	3.11012	1	0.725565	1	0
LTR102_Mam	334	0	5.07769	1	0.821784	1	0
LTR102_MD	1	0	1088.54	1	0.999541	1	0
LTR103b_Mam	298	0	6.28635	1	0.853432	1	0
LTR103_Mam	375	0	4.92888	1	0.816872	1	0
LTR104b_MD	2	0	703.02	1	0.999052	1	0
LTR104_Mam	772	0	2.36886	1	0.656126	1	0
LTR105_Mam	318	0	5.47695	1	0.833648	1	0
LTR106B_MD	1	0	1042.47	1	0.999521	1	0
LTR106_Mam	372	0	4.65802	1	0.807328	1	0
LTR108a_Mam	53	0	32.0874	1	0.969884	1	0
LTR108b_Mam	33	0	48.6348	1	0.980247	1	0
LTR108B_MD	1	0	1082.08	1	0.999538	1	0
LTR108c_Mam	25	0	62.6603	1	0.984777	1	0
LTR108d_Mam	47	0	33.8771	1	0.971519	1	0
LTR108e_Mam	69	0	24.8741	1	0.961158	1	0
LTR108_MD	3	0	534.271	1	0.998598	1	0
LTR109A1	122	0	13.9044	1	0.931172	1	0
LTR109A2	29	0	59.3181	1	0.98384	1	0
LTR10A2_SS	1	0	1082.08	1	0.999538	1	0
LTR10A_DN	1	0	1074.42	1	0.999535	1	0
LTR10A_ML	76	0	22.3413	1	0.956796	1	0
LTR10A_Ttr	1	0	1070.64	1	0.999533	1	0
LTR10B2_SS	2	0	683.255	1	0.999025	1	0
LTR10B3_Str	1	0	1029.51	1	0.999515	1	0
LTR10B_CCr	1	0	1065.63	1	0.999531	1	0
LTR10B_DN	1	0	1052.1	1	0.999525	1	0
LTR10B_ML	782	0	2.32746	1	0.651222	1	0
LTR10_CCr	1	0	1038.9	1	0.999519	1	0
LTR10E	1	0	1013.49	1	0.999507	1	0
LTR10_EC	267	0	6.01113	1	0.847323	1	0
LTR10E_Opr	1	0	1044.86	1	0.999522	1	0
LTR10_FC	32	0	61.9152	1	0.984464	1	0
LTR10_Opr	1	0	1088.54	1	0.999541	1	0
LTR10_RN	2	0	705.06	1	0.999055	1	0
LTR112b_MD	1	0	1042.47	1	0.999521	1	0
LTR112_MD	1	0	1089.84	1	0.999541	1	0
LTR113b_MD	2	0	691.026	1	0.999036	1	0
LTR113c_MD	1	0	1073.16	1	0.999534	1	0
LTR114_MD	1	0	1044.86	1	0.999522	1	0
LTR117_MD	1	0	1079.51	1	0.999537	1	0
LTR119B_MD	1	0	1068.13	1	0.999532	1	0
LTR11B1c_EE	1	0	1078.23	1	0.999536	1	0
LTR11B2a4_EE	1	0	1022.58	1	0.999511	1	0
LTR11B_BT	2	0	700.588	1	0.999049	1	0
LTR11B_Cho	1	0	1054.53	1	0.999526	1	0
LTR11B_PVa	20	0	99.4297	1	0.99047	1	0
LTR11C_CCr	1	0	1028.35	1	0.999514	1	0
LTR11_CCr	1	0	1049.67	1	0.999524	1	0
LTR11_Cja	6	0	298.302	1	0.997131	1	0
LTR11C_PVa	44	0	44.9146	1	0.978471	1	0
LTR11D_EE	1	0	1091.14	1	0.999542	1	0
LTR11_EC	30	0	55.9992	1	0.982872	1	0
LTR11_EE	1	0	1074.42	1	0.999535	1	0
LTR11_OG	1	0	964.16	1	0.999482	1	0
LTR11_Opr	1	0	1089.84	1	0.999541	1	0
LTR11_PVa	137	0	14.8059	1	0.935165	1	0
LTR11_SS	13	0	133.016	1	0.993045	1	0
LTR11_Tbel	1	0	1049.67	1	0.999524	1	0
LTR11_Ttr	21	0	86.9014	1	0.989079	1	0
LTR11_Vpa	2	0	710.418	1	0.999062	1	0
LTR120B_MD	1	0	1093.76	1	0.999543	1	0
LTR120_MD	3	0	524.836	1	0.998572	1	0
LTR122_MD	1	0	1013.49	1	0.999507	1	0
LTR123_MD	1	0	1059.43	1	0.999528	1	0
LTR124_MD	1	0	1087.24	1	0.99954	1	0
LTR125_MD	2	0	677.54	1	0.999017	1	0
LTR128b_MD	1	0	1064.38	1	0.99953	1	0
LTR128c_MD	1	0	1089.84	1	0.999541	1	0
LTR129_MD	1	0	1063.14	1	0.99953	1	0
LTR12_AMe	1	0	1044.86	1	0.999522	1	0
LTR12B1_PVa	1	0	1061.9	1	0.999529	1	0
LTR12B2a1_PVa	1	0	1041.28	1	0.99952	1	0
LTR12B2a2_PVa	1	0	1056.98	1	0.999527	1	0
LTR12B_EE	1	0	1075.69	1	0.999535	1	0
LTR12C1_EE	2	0	721.384	1	0.999076	1	0
LTR12_CCr	1	0	1079.51	1	0.999537	1	0
LTR12_Cpo	1	0	1074.42	1	0.999535	1	0
LTR12D1_EE	2	0	720.101	1	0.999075	1	0
LTR12D	2	0	664.207	1	0.998997	1	0
LTR12D_Cpo	2	0	713.757	1	0.999067	1	0
LTR12_DN	1	0	1101.7	1	0.999546	1	0
LTR12E	1	0	1079.51	1	0.999537	1	0
LTR12_Fc	1	0	1046.06	1	0.999522	1	0
LTR12F_EE	1	0	1066.88	1	0.999532	1	0
LTR12_Mim	1	0	999.041	1	0.9995	1	0
LTR12_ML	219	0	7.72361	1	0.879115	1	0
LTR12_Pca	1	0	1018.01	1	0.999509	1	0
LTR12_SS	1	0	1053.31	1	0.999526	1	0
LTR131a_MD	2	0	729.175	1	0.999086	1	0
LTR131b	2	0	683.639	1	0.999026	1	0
LTR131_MD	2	0	721.384	1	0.999076	1	0
LTR133_MD	1	0	1056.98	1	0.999527	1	0
LTR139B_MD	1	0	1048.46	1	0.999523	1	0
LTR139_MD	1	0	1063.14	1	0.99953	1	0
LTR13_AMe	1	0	1076.96	1	0.999536	1	0
LTR13B_Cho	2	0	693.392	1	0.999039	1	0
LTR13B_Dor	1	0	1071.89	1	0.999534	1	0
LTR13B_EC	2	0	713.757	1	0.999067	1	0
LTR13B_EE	3	0	533.021	1	0.998594	1	0
LTR13B_PVa	604	0	2.61571	1	0.682845	1	0
LTR13B_Sar	1	0	1043.66	1	0.999521	1	0
LTR13_BT	1	0	1043.66	1	0.999521	1	0
LTR13C_DN	1	0	1065.63	1	0.999531	1	0
LTR13C_SS	16	0	122.924	1	0.992374	1	0
LTR13_DN	2	0	723.101	1	0.999079	1	0
LTR13_Dor	1	0	1048.46	1	0.999523	1	0
LTR13E_DN	1	0	1061.9	1	0.999529	1	0
LTR13_OC	1	0	1092.45	1	0.999543	1	0
LTR13_Ttr	1	0	1074.42	1	0.999535	1	0
LTR140_MD	1	0	1088.54	1	0.999541	1	0
LTR1420_EC	1	0	1026.04	1	0.999513	1	0
LTR142_MD	1	0	1037.72	1	0.999518	1	0
LTR145_MD	2	0	689.849	1	0.999034	1	0
LTR149B_MD	2	0	718.398	1	0.999073	1	0
LTR149C_MD	1	0	1089.84	1	0.999541	1	0
LTR149_MD	1	0	1061.9	1	0.999529	1	0
LTR14B	1	0	1047.26	1	0.999523	1	0
LTR14B1_PVa	7	0	257.253	1	0.996605	1	0
LTR14B_PVa	8	0	230.472	1	0.996152	1	0
LTR14B_Sar	1	0	1058.2	1	0.999528	1	0
LTR14C	1	0	1036.54	1	0.999518	1	0
LTR14C1a_Mim	2	0	690.633	1	0.999035	1	0
LTR14C2_Mim	1	0	1064.38	1	0.99953	1	0
LTR14_Cho	1	0	1082.08	1	0.999538	1	0
LTR14_ME	1	0	1066.88	1	0.999532	1	0
LTR14_OC	3	0	501.905	1	0.998507	1	0
LTR14_PVa	19	0	103.061	1	0.990827	1	0
LTR14_TS	1	0	1052.1	1	0.999525	1	0
LTR14_Ttr	10	0	185.798	1	0.99512	1	0
LTR150_MD	1	0	1097.72	1	0.999545	1	0
LTR152_MD	1	0	1078.23	1	0.999536	1	0
LTR153_MD	1	0	1061.9	1	0.999529	1	0
LTR154_MD	1	0	1056.98	1	0.999527	1	0
LTR156C_MD	2	0	726.125	1	0.999083	1	0
LTR156_MD	2	0	718.823	1	0.999073	1	0
LTR159_MD	2	0	708.348	1	0.99906	1	0
LTR15A2_ML	2224	1	1.48995	1	0.612222	0.738761	0
LTR15A2_Sar	1	0	1043.66	1	0.999521	1	0
LTR15A_ML	992	0	1.67166	1	0.550314	1	0
LTR15B2_Opr	2	0	710.418	1	0.999062	1	0
LTR15B2_Pca	1	0	1059.43	1	0.999528	1	0
LTR15B3a_Opr	1	0	1016.88	1	0.999509	1	0
LTR15B5_Sar	2	0	713.338	1	0.999066	1	0
LTR15B_MD	3	0	533.437	1	0.998595	1	0
LTR15B_ML	2555	1	1.35322	1	0.565578	0.771879	0
LTR15B_OG	2	0	697.772	1	0.999045	1	0
LTR15B_Opr	2	0	717.126	1	0.999071	1	0
LTR15_CCr	1	0	1066.88	1	0.999532	1	0
LTR15_Cja	1	0	1099.04	1	0.999545	1	0
LTR15C_ML	1881	1	1.66938	1	0.663623	0.698233	0
LTR15C_Opr	1	0	1005.66	1	0.999503	1	0
LTR15C_Sar	1	0	1030.68	1	0.999515	1	0
LTR15_EE	1	0	1089.84	1	0.999541	1	0
LTR15_ET	1	0	1024.88	1	0.999512	1	0
LTR15_MD	3	0	541.038	1	0.998615	1	0
LTR15_OG	1	0	1076.96	1	0.999536	1	0
LTR15_Opr	1	0	1078.23	1	0.999536	1	0
LTR15_SS	49	0	36.6323	1	0.97361	1	0
LTR15_Tbel	4	0	408.003	1	0.998042	1	0
LTR160B_MD	5	0	350.86	1	0.997628	1	0
LTR160_MD	1	0	1042.47	1	0.999521	1	0
LTR162B_MD	2	0	723.962	1	0.99908	1	0
LTR162_MD	1	0	1089.84	1	0.999541	1	0
LTR163_MD	1	0	1078.23	1	0.999536	1	0
LTR164_MD	1	0	1068.13	1	0.999532	1	0
LTR165_MD	1	0	1063.14	1	0.99953	1	0
LTR167_MD	1	0	1035.36	1	0.999517	1	0
LTR168a_MD	1	0	1043.66	1	0.999521	1	0
LTR168b_MD	1	0	1056.98	1	0.999527	1	0
LTR16A	2372	1	1.45205	1	0.599993	0.747754	0
LTR16A_ML	793	0	2.08594	1	0.619681	1	0
LTR16B2	841	0	2.0002	1	0.607079	1	0
LTR16B	479	0	3.54574	1	0.754784	1	0
LTR16B_Sar	1	0	1056.98	1	0.999527	1	0
LTR16B_Tbel	1	0	1074.42	1	0.999535	1	0
LTR16C2_ML	60	0	26.3244	1	0.963336	1	0
LTR16_CCr	2	0	706.7	1	0.999057	1	0
LTR16_Cho	1	0	963.142	1	0.999481	1	0
LTR16C_ML	289	0	5.46043	1	0.833242	1	0
LTR16C_Pca	1	0	1065.63	1	0.999531	1	0
LTR16D1	126	0	13.5978	1	0.929658	1	0
LTR16D2	118	0	13.8292	1	0.93083	1	0
LTR16D2_Tbel	2	0	710.003	1	0.999062	1	0
LTR16D	597	0	2.94688	1	0.712748	1	0
LTR16D_ML	356	0	4.56303	1	0.803763	1	0
LTR16D_Tbel	2	0	722.671	1	0.999078	1	0
LTR16E1	1408	0	1.23417	1	0.445231	1	0
LTR16E2	1144	0	1.48897	1	0.511392	1	0
LTR16_EE	35	0	53.6139	1	0.982034	1	0
LTR16E_ML	358	0	4.58304	1	0.804527	1	0
LTR16E_Tbel	1	0	1076.96	1	0.999536	1	0
LTR16_FC	2	0	700.184	1	0.999049	1	0
LTR16F_ML	351	0	4.71549	1	0.809466	1	0
LTR16H_ML	116	0	13.5163	1	0.929297	1	0
LTR16J_ML	157	0	9.89626	1	0.904501	1	0
LTR16K_ML	1050	0	1.44983	1	0.502259	1	0
LTR16_LA	96	0	19.1853	1	0.949736	1	0
LTR16L_ML	50	0	33.0107	1	0.970746	1	0
LTR16_Mim	1	0	1068.13	1	0.999532	1	0
LTR16N_ML	198	0	7.98393	1	0.882871	1	0
LTR16_Pca	1	0	1055.75	1	0.999527	1	0
LTR16P_ML	776	0	2.0798	1	0.618817	1	0
LTR16_SSc	1	0	1059.43	1	0.999528	1	0
LTR16_Vpa	119	0	15.8495	1	0.939366	1	0
LTR170_MD	1	0	1016.88	1	0.999509	1	0
LTR173b_MD	2	0	705.469	1	0.999056	1	0
LTR175_MD	1	0	1038.9	1	0.999519	1	0
LTR176A2_MD	1	0	1078.23	1	0.999536	1	0
LTR177B_MD	1	0	1084.65	1	0.999539	1	0
LTR178_MD	1	0	1052.1	1	0.999525	1	0
LTR17A2_ML	68	0	22.7098	1	0.957546	1	0
LTR17A_ML	67	0	23.7432	1	0.959364	1	0
LTR17B_OG	3	0	497.159	1	0.998493	1	0
LTR17_EC	247	0	7.34774	1	0.873277	1	0
LTR17_LA	1	0	1041.28	1	0.99952	1	0
LTR17_Mim	33	0	59.3678	1	0.983788	1	0
LTR17_OG	1	0	1068.13	1	0.999532	1	0
LTR17_Opr	1	0	1029.51	1	0.999515	1	0
LTR17_Tbel	23	0	78.7235	1	0.987904	1	0
LTR180_MD	2	0	707.111	1	0.999058	1	0
LTR18B	2	0	710.834	1	0.999063	1	0
LTR18B_Cho	1	0	1076.96	1	0.999536	1	0
LTR18B_ML	1655	1	1.72466	1	0.677562	0.686415	0
LTR18B_Sar	1	0	1078.23	1	0.999536	1	0
LTR18_Cja	1	0	1089.84	1	0.999541	1	0
LTR18C_Opr	1	0	1084.65	1	0.999539	1	0
LTR18D_ML	1131	0	1.50071	1	0.514084	1	0
LTR18_EC	2	0	697.772	1	0.999045	1	0
LTR18_EE	1	0	1091.14	1	0.999542	1	0
LTR18E_ML	1238	0	1.33631	1	0.473669	1	0
LTR18_FC	1	0	1070.64	1	0.999533	1	0
LTR18F_ML	900	0	1.78181	1	0.571044	1	0
LTR18G_ML	540	0	2.76782	1	0.697363	1	0
LTR18J_ML	512	0	3.45385	1	0.749125	1	0
LTR18_Mim	2	0	719.674	1	0.999074	1	0
LTR18_OG	6	0	274.844	1	0.996887	1	0
LTR18_Opr	1	0	1087.24	1	0.99954	1	0
LTR18_Sar	1	0	1061.9	1	0.999529	1	0
LTR191B_MD	1	0	1056.98	1	0.999527	1	0
LTR191D_MD	1	0	1007.88	1	0.999504	1	0
LTR192_MD	1	0	1080.79	1	0.999538	1	0
LTR193_MD	3	0	538.056	1	0.998607	1	0
LTR194B_MD	1	0	1101.7	1	0.999546	1	0
LTR199B_MD	1	0	1046.06	1	0.999522	1	0
LTR199_MD	24	0	84.545	1	0.988712	1	0
LTR19B_EC	22	0	78.8808	1	0.98795	1	0
LTR19B_ML	283	0	6.10243	1	0.849393	1	0
LTR19B_Vpa	26	0	75.427	1	0.987317	1	0
LTR19C	2	0	698.574	1	0.999046	1	0
LTR19_Cho	1	0	1027.19	1	0.999513	1	0
LTR19_EC	25	0	69.3873	1	0.986242	1	0
LTR19-int	3	0	482.08	1	0.998446	1	0
LTR19_Mim	2	0	709.588	1	0.999061	1	0
LTR19_OC	1	0	1082.08	1	0.999538	1	0
LTR19_Opr	1	0	1047.26	1	0.999523	1	0
LTR19_Vpa	201	0	8.24638	1	0.886369	1	0
LTR1A1_ML	468	0	3.43949	1	0.748269	1	0
LTR1A2_ML	1946	0	1.02233	1	0.376445	1	0
LTR1A2_OG	1	0	1084.65	1	0.999539	1	0
LTR1A3b_OG	1	0	1030.68	1	0.999515	1	0
LTR1A3_ML	502	0	3.04525	1	0.720671	1	0
LTR1A3_OG	2	0	708.348	1	0.99906	1	0
LTR1A_ML	477	0	3.00215	1	0.717321	1	0
LTR1A_OC	2	0	701.397	1	0.99905	1	0
LTR1B1a_PVa	1	0	1068.13	1	0.999532	1	0
LTR1B1b_CHo	1	0	1054.53	1	0.999526	1	0
LTR1B1_Mim	1	0	1092.45	1	0.999543	1	0
LTR1B1_Str	1	0	1063.14	1	0.99953	1	0
LTR1B2_Cho	1	0	1069.38	1	0.999533	1	0
LTR1B2_OG	1	0	1078.23	1	0.999536	1	0
LTR1B2_PVa	1	0	1080.79	1	0.999538	1	0
LTR1B5_Cho	1	0	1071.89	1	0.999534	1	0
LTR1B_EE	1	0	1052.1	1	0.999525	1	0
LTR1B_ET	1	0	1056.98	1	0.999527	1	0
LTR1B_Mim	1	0	1078.23	1	0.999536	1	0
LTR1B_OC	1	0	1043.66	1	0.999521	1	0
LTR1B_PVa	1	0	1093.76	1	0.999543	1	0
LTR1B_Sar	1	0	1074.42	1	0.999535	1	0
LTR1_BT	1	0	1093.76	1	0.999543	1	0
LTR1C1a_Str	1	0	1076.96	1	0.999536	1	0
LTR1C1_CHo	1	0	997.947	1	0.999499	1	0
LTR1C1_OG	1	0	1087.24	1	0.99954	1	0
LTR1C3	1	0	1078.23	1	0.999536	1	0
LTR1C4_Cho	1	0	1053.31	1	0.999526	1	0
LTR1C5_OG	3	0	503.94	1	0.998513	1	0
LTR1C6_OG	1	0	1063.14	1	0.99953	1	0
LTR1C_Cho	2	0	710.418	1	0.999062	1	0
LTR1_CCr	1	0	1056.98	1	0.999527	1	0
LTR1C_DN	1	0	1054.53	1	0.999526	1	0
LTR1C_MEu	1	0	1041.28	1	0.99952	1	0
LTR1C_ML	335	0	4.66812	1	0.807758	1	0
LTR1C_Str	1	0	1006.77	1	0.999504	1	0
LTR1D	1	0	1049.67	1	0.999524	1	0
LTR1d_MD	1	0	1096.39	1	0.999544	1	0
LTR1D_OG	1	0	1019.15	1	0.99951	1	0
LTR1D_Opr	1	0	1087.24	1	0.99954	1	0
LTR1_EE	1	0	1074.42	1	0.999535	1	0
ltr-1_family-100	8	0	230.374	1	0.99615	1	0
ltr-1_family-101	8	0	239.607	1	0.996298	1	0
ltr-1_family-104	23	0	90.4664	1	0.989465	1	0
ltr-1_family-105	739	0	2.46921	1	0.667473	1	0
ltr-1_family-10	6	0	301.352	1	0.99716	1	0
ltr-1_family-106	140	0	9.91863	1	0.904778	1	0
ltr-1_family-108	225	0	8.46616	1	0.889089	1	0
ltr-1_family-109	206	0	10.2869	1	0.907815	1	0
ltr-1_family-110	13	0	115.692	1	0.992008	1	0
ltr-1_family-111	17	0	96.8448	1	0.990298	1	0
ltr-1_family-113	41	0	51.3363	1	0.981169	1	0
ltr-1_family-114	152	0	12.6571	1	0.924532	1	0
ltr-1_family-115	118	0	13.8222	1	0.930796	1	0
ltr-1_family-116	8	0	231.196	1	0.996164	1	0
ltr-1_family-117	218	0	8.95284	1	0.894802	1	0
ltr-1_family-118	91	0	19.6473	1	0.950916	1	0
ltr-1_family-119	42	0	48.1738	1	0.979934	1	0
ltr-1_family-120	146	0	10.7516	1	0.911792	1	0
ltr-1_family-121	96	0	20.6548	1	0.953226	1	0
ltr-1_family-122	13	0	149.833	1	0.993823	1	0
ltr-1_family-12	224	0	7.73592	1	0.879283	1	0
ltr-1_family-124	192	0	8.81086	1	0.893267	1	0
ltr-1_family-125	380	0	4.21444	1	0.78934	1	0
ltr-1_family-126	43	0	42.5626	1	0.977307	1	0
ltr-1_family-128	166	0	11.0299	1	0.913847	1	0
ltr-1_family-129	337	0	5.52954	1	0.835062	1	0
ltr-1_family-130	1129	0	1.59465	1	0.534624	1	0
ltr-1_family-132	31	0	64.0195	1	0.984986	1	0
ltr-1_family-133	19	0	83.5538	1	0.988698	1	0
ltr-1_family-134	76	0	23.2876	1	0.958514	1	0
ltr-1_family-135	8	0	227.719	1	0.996105	1	0
ltr-1_family-136	64	0	29.2722	1	0.966932	1	0
ltr-1_family-137	25	0	63.8919	1	0.985068	1	0
ltr-1_family-138	20	0	73.8911	1	0.987198	1	0
ltr-1_family-139	6	0	243.941	1	0.996493	1	0
ltr-1_family-140	11	0	104.546	1	0.991274	1	0
ltr-1_family-141	23	0	77.2984	1	0.987682	1	0
ltr-1_family-14	1288	0	1.64847	1	0.545613	1	0
ltr-1_family-142	11	0	167.089	1	0.99453	1	0
ltr-1_family-143	10	0	179.362	1	0.994946	1	0
ltr-1_family-144	261	0	7.45091	1	0.87489	1	0
ltr-1_family-145	85	0	19.3016	1	0.950098	1	0
ltr-1_family-146	46	0	33.0772	1	0.970854	1	0
ltr-1_family-147	13	0	134.411	1	0.993117	1	0
ltr-1_family-148	34	0	55.873	1	0.982768	1	0
ltr-1_family-149	6	0	200.426	1	0.995734	1	0
ltr-1_family-150	18	0	86.1627	1	0.989068	1	0
ltr-1_family-151	9	0	153.432	1	0.994153	1	0
ltr-1_family-152	471	0	4.28138	1	0.792159	1	0
ltr-1_family-153	13	0	114.247	1	0.991908	1	0
ltr-1_family-154	5	0	281.164	1	0.997041	1	0
ltr-1_family-155	621	0	3.41708	1	0.746716	1	0
ltr-1_family-157	4	0	419.627	1	0.998096	1	0
ltr-1_family-158	447	0	3.29346	1	0.738739	1	0
ltr-1_family-160	280	0	6.67248	1	0.861323	1	0
ltr-1_family-161	26	0	71.0944	1	0.98655	1	0
ltr-1_family-16	181	0	9.29461	1	0.89856	1	0
ltr-1_family-162	131	0	13.5914	1	0.929605	1	0
ltr-1_family-163	241	0	6.06479	1	0.848626	1	0
ltr-1_family-164	207	0	9.20383	1	0.897543	1	0
ltr-1_family-165	23	0	64.8011	1	0.985325	1	0
ltr-1_family-166	2	0	664.934	1	0.998998	1	0
ltr-1_family-167	5	0	304.809	1	0.997271	1	0
ltr-1_family-168	21	0	81.3807	1	0.988342	1	0
ltr-1_family-169	331	0	4.89392	1	0.815757	1	0
ltr-1_family-170	27	0	62.9406	1	0.984801	1	0
ltr-1_family-171	23	0	73.1601	1	0.98699	1	0
ltr-1_family-172	18	0	89.8863	1	0.989519	1	0
ltr-1_family-17	333	0	5.88411	1	0.844184	1	0
ltr-1_family-174	54	0	26.5035	1	0.963646	1	0
ltr-1_family-176	146	0	12.7601	1	0.925138	1	0
ltr-1_family-177	18	0	89.8676	1	0.989517	1	0
ltr-1_family-178	6	0	237.415	1	0.996397	1	0
ltr-1_family-179	4	0	387.303	1	0.997937	1	0
ltr-1_family-19	249	0	6.30089	1	0.85384	1	0
ltr-1_family-21	449	0	3.6593	1	0.761433	1	0
ltr-1_family-2	195	0	8.56236	1	0.890338	1	0
ltr-1_family-22	899	0	2.29253	1	0.646925	1	0
ltr-1_family-23	470	0	4.42294	1	0.798088	1	0
ltr-1_family-24	556	0	3.2976	1	0.738907	1	0
ltr-1_family-27	56	0	35.4628	1	0.972683	1	0
ltr-1_family-29	123	0	14.171	1	0.932417	1	0
ltr-1_family-30	2	0	679.055	1	0.999019	1	0
ltr-1_family-31	130	0	14.1873	1	0.932463	1	0
ltr-1_family-32	2	0	715.438	1	0.999069	1	0
ltr-1_family-33	536	0	3.12458	1	0.726653	1	0
ltr-1_family-34	29	0	71.2565	1	0.986529	1	0
ltr-1_family-35	77	0	24.0445	1	0.959786	1	0
ltr-1_family-36	2	0	597.566	1	0.998885	1	0
ltr-1_family-37	6	0	223.807	1	0.996179	1	0
ltr-1_family-38	94	0	20.395	1	0.952656	1	0
ltr-1_family-40	35	0	59.0193	1	0.983666	1	0
ltr-1_family-41	3	0	482.42	1	0.998447	1	0
ltr-1_family-42	5	0	319.023	1	0.997392	1	0
ltr-1_family-43	2	0	724.826	1	0.999081	1	0
ltr-1_family-46	2	0	717.55	1	0.999072	1	0
ltr-1_family-47	383	0	4.20378	1	0.788863	1	0
ltr-1_family-48	2	0	721.812	1	0.999077	1	0
ltr-1_family-49	166	0	11.1996	1	0.915096	1	0
ltr-1_family-51	1	0	1096.39	1	0.999544	1	0
ltr-1_family-52	514	0	2.85781	1	0.705347	1	0
ltr-1_family-53	2	0	712.084	1	0.999064	1	0
ltr-1_family-54	158	0	13.3869	1	0.928476	1	0
ltr-1_family-56	364	0	4.78384	1	0.811894	1	0
ltr-1_family-60	5	0	356.626	1	0.997667	1	0
ltr-1_family-61	7	0	258.756	1	0.996625	1	0
ltr-1_family-6	192	0	9.45711	1	0.900181	1	0
ltr-1_family-64	469	0	3.5655	1	0.755973	1	0
ltr-1_family-65	128	0	13.1697	1	0.927448	1	0
ltr-1_family-66	1492	0	1.38253	1	0.485578	1	0
ltr-1_family-67	401	0	5.20117	1	0.825535	1	0
ltr-1_family-68	76	0	27.7542	1	0.965071	1	0
ltr-1_family-69	77	0	20.1711	1	0.952254	1	0
ltr-1_family-70	174	0	10.191	1	0.907072	1	0
ltr-1_family-71	205	0	7.56657	1	0.876807	1	0
ltr-1_family-72	277	0	6.08264	1	0.848954	1	0
ltr-1_family-7	3	0	544.919	1	0.998625	1	0
ltr-1_family-73	1	0	1074.42	1	0.999535	1	0
ltr-1_family-74	174	0	9.90171	1	0.904492	1	0
ltr-1_family-76	13	0	149.173	1	0.993796	1	0
ltr-1_family-79	60	0	30.9767	1	0.968754	1	0
ltr-1_family-80	119	0	16.4963	1	0.941673	1	0
ltr-1_family-81	282	0	5.82455	1	0.842808	1	0
ltr-1_family-82	46	0	26.1691	1	0.963306	1	0
ltr-1_family-85	8	0	238.689	1	0.996284	1	0
ltr-1_family-8	617	0	2.73739	1	0.694507	1	0
ltr-1_family-86	7	0	253.532	1	0.996556	1	0
ltr-1_family-87	5	0	365.201	1	0.997721	1	0
ltr-1_family-88	661	0	2.69598	1	0.690598	1	0
ltr-1_family-89	1	0	1083.36	1	0.999539	1	0
ltr-1_family-90	63	0	29.2422	1	0.966907	1	0
ltr-1_family-91	142	0	14.5723	1	0.934144	1	0
ltr-1_family-92	108	0	18.24	1	0.947142	1	0
ltr-1_family-93	5	0	360.777	1	0.997693	1	0
ltr-1_family-94	3	0	497.701	1	0.998495	1	0
ltr-1_family-95	26	0	78.224	1	0.987768	1	0
ltr-1_family-97	63	0	28.3736	1	0.965911	1	0
ltr-1_family-98	255	0	7.86751	1	0.881113	1	0
ltr-1_family-99	72	0	26.1547	1	0.963002	1	0
LTR1_PVa	41	0	49.155	1	0.980341	1	0
LTR1_Sar	3	0	527.468	1	0.998579	1	0
LTR1_Vpa	1	0	1083.36	1	0.999539	1	0
LTR200_MD	1	0	1076.96	1	0.999536	1	0
LTR20B2_Sar	1	0	1073.16	1	0.999534	1	0
LTR20B_Cho	1	0	1031.85	1	0.999516	1	0
LTR20B_Mim	3	0	538.48	1	0.998608	1	0
LTR20_EC	2	0	687.896	1	0.999032	1	0
LTR20_EE	1	0	1007.88	1	0.999504	1	0
LTR-20_EF-LTR	833	0	2.03355	1	0.612071	1	0
LTR20_FC	1	0	1084.65	1	0.999539	1	0
LTR20_OC	1	0	1085.94	1	0.99954	1	0
LTR20_Pca	4	0	428.254	1	0.998134	1	0
LTR20_SS	1	0	1070.64	1	0.999533	1	0
LTR21B1_EC	63	0	32.2205	1	0.969918	1	0
LTR21B1_Str	1	0	1042.47	1	0.999521	1	0
LTR21B2_EC	101	0	20.6	1	0.953081	1	0
LTR21B2_Str	1	0	1066.88	1	0.999532	1	0
LTR21B4_Str	1	0	1058.2	1	0.999528	1	0
LTR21_CCr	1	0	1079.51	1	0.999537	1	0
LTR21_EC	431	0	4.8213	1	0.81313	1	0
LTR21_ET	1	0	1046.06	1	0.999522	1	0
LTR21_FC	14	0	136.519	1	0.993188	1	0
LTR21_MD	1	0	1064.38	1	0.99953	1	0
LTR21_Mim	1	0	1078.23	1	0.999536	1	0
LTR21_SS	1	0	1066.88	1	0.999532	1	0
LTR21_Tbel	2	0	718.823	1	0.999073	1	0
LTR21_Ttr	2	0	617.615	1	0.998921	1	0
LTR22A	1	0	1055.75	1	0.999527	1	0
LTR22A_ML	839	0	1.83106	1	0.579743	1	0
LTR22B2	1	0	1058.2	1	0.999528	1	0
LTR22B_ML	305	0	5.32032	1	0.829219	1	0
LTR22B_OG	1	0	1054.53	1	0.999526	1	0
LTR22_EC	136	0	13.5899	1	0.929577	1	0
LTR22_EE	6	0	279.366	1	0.996937	1	0
LTR22_FC	2	0	707.523	1	0.999058	1	0
LTR22_LA	1	0	1066.88	1	0.999532	1	0
LTR22_SS	210	0	8.02264	1	0.883368	1	0
LTR23B_EC	4	0	395.176	1	0.997978	1	0
LTR23B_ET	2	0	705.06	1	0.999055	1	0
LTR23B_MD	1	0	1007.88	1	0.999504	1	0
LTR23_CHo	1	0	1078.23	1	0.999536	1	0
LTR23_EC	7	0	249.877	1	0.996505	1	0
LTR23_ET	2	0	683.255	1	0.999025	1	0
LTR23_FC	1	0	1068.13	1	0.999532	1	0
LTR23_LA	30	0	61.4125	1	0.98437	1	0
LTR23_Vpa	19	0	104.152	1	0.990922	1	0
LTR24A2_Tbel	1	0	1048.46	1	0.999523	1	0
LTR24A_ML	556	0	2.83265	1	0.703121	1	0
LTR24B_Dor	1	0	1033.01	1	0.999516	1	0
LTR24B_ML	882	0	1.61076	1	0.538089	1	0
LTR24C_ML	154	0	9.67457	1	0.902436	1	0
LTR24D2_ML	530	0	3.20687	1	0.732635	1	0
LTR24D3_ML	207	0	7.45737	1	0.875115	1	0
LTR24D4_ML	563	0	3.16081	1	0.729292	1	0
LTR24D_ML	461	0	3.49943	1	0.752001	1	0
LTR24F_ML	254	0	6.27832	1	0.853344	1	0
LTR24G_ML	266	0	5.70655	1	0.839868	1	0
LTR24H_ML	345	0	4.97404	1	0.818414	1	0
LTR24_OG	1	0	1064.38	1	0.99953	1	0
LTR25	1	0	1080.79	1	0.999538	1	0
LTR25_ET	1	0	1068.13	1	0.999532	1	0
LTR25_FC	2	0	710.834	1	0.999063	1	0
LTR25-int	14	0	121.216	1	0.992332	1	0
LTR25_Sar	2	0	705.06	1	0.999055	1	0
LTR25_TS	2	0	666.027	1	0.999	1	0
LTR26B	1	0	1020.29	1	0.99951	1	0
LTR26B_Sar	1	0	1100.37	1	0.999546	1	0
LTR26C	1	0	950.087	1	0.999474	1	0
LTR26E	1	0	951.079	1	0.999475	1	0
LTR26_EE	1	0	1064.38	1	0.99953	1	0
LTR26_ET	1	0	1074.42	1	0.999535	1	0
LTR26_MD	1	0	1093.76	1	0.999543	1	0
LTR26_ML	668	0	2.61425	1	0.68265	1	0
LTR2752	1	0	966.205	1	0.999483	1	0
LTR27C_ML	129	0	11.9135	1	0.920109	1	0
LTR27D	1	0	1059.43	1	0.999528	1	0
LTR27D1_ML	521	0	2.96188	1	0.714039	1	0
LTR27D_TS	2	0	704.651	1	0.999055	1	0
LTR27E_ML	150	0	10.3744	1	0.90872	1	0
LTR27_FC	4	0	415.679	1	0.998078	1	0
LTR28_ET	2	0	718.823	1	0.999073	1	0
LTR28_FC	11	0	171.339	1	0.994666	1	0
LTR28_ML	391	0	4.27075	1	0.79179	1	0
LTR28_OC	1	0	1078.23	1	0.999536	1	0
LTR28_Str	1	0	1096.39	1	0.999544	1	0
LTR28_Tbel	3	0	515.339	1	0.998546	1	0
LTR29	1	0	1068.13	1	0.999532	1	0
LTR29_ML	156	0	10.8333	1	0.912389	1	0
LTR29_Opr	6	0	276.253	1	0.996903	1	0
LTR29_Sar	1	0	1068.13	1	0.999532	1	0
LTR29_Tbel	1	0	1083.36	1	0.999539	1	0
LTR2A3_CCr	1	0	1053.31	1	0.999526	1	0
LTR2A_ML	414	0	3.84912	1	0.771775	1	0
LTR2B_BT	2	0	718.398	1	0.999073	1	0
LTR2b_MD	1	0	1096.39	1	0.999544	1	0
LTR2B_Mim	1	0	1044.86	1	0.999522	1	0
LTR2B_ML	114	0	13.8514	1	0.930957	1	0
LTR2B_OC	2	0	631.416	1	0.998945	1	0
LTR2_BT	3	0	531.364	1	0.99859	1	0
LTR2B_Ttr	1	0	1073.16	1	0.999534	1	0
LTR2B_Vpa	1	0	1056.98	1	0.999527	1	0
LTR2C2_CCr	1	0	1088.54	1	0.999541	1	0
LTR2C_BT	1	0	1092.45	1	0.999543	1	0
LTR2c_MD	2	0	706.289	1	0.999057	1	0
LTR2C_Opr	1	0	1044.86	1	0.999522	1	0
LTR2C_Tbel	1	0	1087.24	1	0.99954	1	0
LTR2d_MD	1	0	1021.44	1	0.999511	1	0
LTR2D_Pca	2	0	708.348	1	0.99906	1	0
LTR2_EC	15	0	125.108	1	0.992536	1	0
LTR2e_MD	1	0	1079.51	1	0.999537	1	0
LTR2E_Pca	2	0	704.242	1	0.999054	1	0
LTR2Fb_Pca	1	0	1046.06	1	0.999522	1	0
LTR2_FC	2	0	705.06	1	0.999055	1	0
LTR2F_Pca	1	0	1042.47	1	0.999521	1	0
LTR2_LA	1	0	1034.19	1	0.999517	1	0
LTR2_PVa	33	0	56.9684	1	0.983111	1	0
LTR2_Rn	3	0	525.441	1	0.998574	1	0
LTR2_Str	2	0	700.588	1	0.999049	1	0
LTR2_Tbel	1	0	1064.38	1	0.99953	1	0
LTR30A_ML	68	0	24.39	1	0.960411	1	0
LTR30B_ML	568	0	3.08351	1	0.723542	1	0
LTR30B_Tbel	1	0	1071.89	1	0.999534	1	0
LTR30C_Tbel	1	0	1070.64	1	0.999533	1	0
LTR30_MD	1	0	1076.96	1	0.999536	1	0
LTR30_OC	2	0	654.546	1	0.998982	1	0
LTR30_Tbel	2	0	705.879	1	0.999056	1	0
LTR31	3	0	499.886	1	0.998501	1	0
LTR31B_MD	1	0	1043.66	1	0.999521	1	0
LTR-31_CCr	1	0	1020.29	1	0.99951	1	0
LTR31_FC	6	0	281.784	1	0.996964	1	0
LTR31_MD	1	0	1056.98	1	0.999527	1	0
LTR31_ML	270	0	6.77509	1	0.86329	1	0
LTR32_MD	1	0	1059.43	1	0.999528	1	0
LTR32_ML	352	0	4.80974	1	0.812823	1	0
LTR32_Str	3	0	530.539	1	0.998588	1	0
LTR33A	1347	0	1.30155	1	0.464283	1	0
LTR33A_v	991	0	1.72992	1	0.561491	1	0
LTR33B	797	0	2.26283	1	0.643288	1	0
LTR33C	527	0	3.32063	1	0.740484	1	0
LTR33_ML	240	0	6.93275	1	0.866241	1	0
LTR33_OC	1	0	1068.13	1	0.999532	1	0
LTR33_Vpa	2	0	620.453	1	0.998926	1	0
LTR34F_Str	1	0	991.433	1	0.999496	1	0
LTR34_Mim	1	0	1041.28	1	0.99952	1	0
LTR35_AMe	46	0	38.6911	1	0.975028	1	0
LTR35B	43	0	41.1827	1	0.976556	1	0
LTR35_MD	5	0	353.144	1	0.997644	1	0
LTR35_OC	1	0	1048.46	1	0.999523	1	0
LTR36_OC	3	0	540.182	1	0.998613	1	0
LTR37-int	663	0	2.35179	1	0.654194	1	0
LTR38-int	140	0	13.8194	1	0.930691	1	0
LTR39	6	0	285.179	1	0.997	1	0
LTR39A4_SSc	2	0	662.036	1	0.998994	1	0
LTR39A_BT	3	0	492.147	1	0.998478	1	0
LTR39B1_PVa	45	0	35.9618	1	0.973172	1	0
LTR39B_BT	2	0	604.704	1	0.998898	1	0
LTR39B_ML	843	0	1.84285	1	0.581766	1	0
LTR39B_PVa	1	0	1093.76	1	0.999543	1	0
LTR39_BT	69	0	26.6606	1	0.963713	1	0
LTR39B_Ttr	1	0	1058.2	1	0.999528	1	0
LTR39B_Vpa	2	0	615.425	1	0.998918	1	0
LTR39C2_BT	4	0	429.642	1	0.99814	1	0
LTR39C_ML	5079	3	1.28877	1	0.624182	0.599842	0
LTR39C_SSc	1	0	1068.13	1	0.999532	1	0
LTR39D_BT	1	0	1061.9	1	0.999529	1	0
LTR39D_SSc	1	0	1001.24	1	0.999501	1	0
LTR39-int	8	0	180.278	1	0.995083	1	0
LTR39_Mim	9	0	201.229	1	0.995539	1	0
LTR39_PVa	25	0	71.9574	1	0.98673	1	0
LTR3B_LA	3	0	541.038	1	0.998615	1	0
LTR3B_Sar	3	0	528.08	1	0.998581	1	0
LTR3_BT	1	0	1050.88	1	0.999524	1	0
LTR3_CCr	1	0	1099.04	1	0.999545	1	0
LTR3c_MD	2	0	699.378	1	0.999047	1	0
LTR3C_OC	1	0	1064.38	1	0.99953	1	0
LTR3D_Cja	2	0	698.173	1	0.999046	1	0
LTR3_EC	116	0	17.0653	1	0.943573	1	0
LTR3_ET	1	0	1076.96	1	0.999536	1	0
LTR3_Mim	2	0	710.418	1	0.999062	1	0
LTR3_ML	75	0	20.1348	1	0.952186	1	0
LTR3_Sar	1	0	1068.13	1	0.999532	1	0
LTR40A1	278	0	6.41316	1	0.856144	1	0
LTR40a	802	0	2.08463	1	0.61949	1	0
LTR40b	463	0	3.62364	1	0.759379	1	0
LTR40c	407	0	4.11533	1	0.784821	1	0
LTR40D_Vpa	1	0	1071.89	1	0.999534	1	0
LTR40_Ttr	3	0	534.271	1	0.998598	1	0
LTR40_Vpa	1	0	1042.47	1	0.999521	1	0
LTR4	1	0	996.856	1	0.999499	1	0
LTR41B	491	0	3.47175	1	0.750262	1	0
LTR41C	422	0	4.1898	1	0.788189	1	0
LTR41_SS	1	0	1084.65	1	0.999539	1	0
LTR42B_MD	1	0	1056.98	1	0.999527	1	0
LTR42_MD	5	0	346.064	1	0.997595	1	0
LTR43	28	0	72.7074	1	0.986811	1	0
LTR43B	12	0	154.901	1	0.99406	1	0
LTR43_EC	9	0	209.585	1	0.995716	1	0
LTR43-int	6	0	280.57	1	0.99695	1	0
LTR43_Tbel	14	0	136.859	1	0.993205	1	0
LTR44B_MD	6	0	295.258	1	0.997102	1	0
LTR44C_MD	3	0	532.606	1	0.998593	1	0
LTR44_PVa	231	0	7.03687	1	0.868104	1	0
LTR45	40	0	42.6086	1	0.97737	1	0
LTR45B2_Cho	1	0	1033.01	1	0.999516	1	0
LTR45B_BT	3	0	480.723	1	0.998441	1	0
LTR45B_ML	403	0	4.22585	1	0.789813	1	0
LTR45_BT	27	0	65.8486	1	0.985467	1	0
LTR45C	6	0	297.168	1	0.99712	1	0
LTR45C_ML	200	0	8.87275	1	0.893949	1	0
LTR46_BT	1	0	997.947	1	0.999499	1	0
LTR46-int	11	0	130.429	1	0.992999	1	0
LTR46_MD	1	0	995.766	1	0.999498	1	0
LTR46_PVa	133	0	14.5945	1	0.934272	1	0
LTR46_Tbel	1	0	1035.36	1	0.999517	1	0
LTR47A2	1	0	1078.23	1	0.999536	1	0
LTR47B2	14	0	130.257	1	0.992862	1	0
LTR47B3	6	0	278.966	1	0.996933	1	0
LTR47B4	5	0	307.463	1	0.997294	1	0
LTR47B	8	0	212.738	1	0.995831	1	0
LTR47_LA	1	0	994.68	1	0.999498	1	0
LTR47_ML	173	0	9.38405	1	0.899502	1	0
LTR47_Tbel	7	0	257.877	1	0.996613	1	0
LTR48B	1	0	1034.19	1	0.999517	1	0
LTR48B_PVa	1	0	1053.31	1	0.999526	1	0
LTR48_PVa	39	0	50.1953	1	0.980768	1	0
LTR49	1	0	1068.13	1	0.999532	1	0
LTR49B_MD	1	0	1073.16	1	0.999534	1	0
LTR49-int	2	0	653.49	1	0.998981	1	0
LTR49_Tbel	2	0	723.962	1	0.99908	1	0
LTR4A_FC	3	0	525.845	1	0.998575	1	0
LTR4_AMe	2	0	703.427	1	0.999053	1	0
LTR4A_Tbel	1	0	1070.64	1	0.999533	1	0
LTR4B1_Opr	1	0	1088.54	1	0.999541	1	0
LTR4B_FC	1	0	1000.14	1	0.9995	1	0
LTR4B_Vpa	10	0	180.299	1	0.994972	1	0
LTR4C_Cpo	1	0	1061.9	1	0.999529	1	0
LTR4_CGr	1	0	1082.08	1	0.999538	1	0
LTR4C_LA	2	0	713.338	1	0.999066	1	0
LTR4_Cpo	1	0	1079.51	1	0.999537	1	0
LTR4C_Tbel	1	0	1071.89	1	0.999534	1	0
LTR4_EC	2	0	668.961	1	0.999004	1	0
LTR4_MD	1	0	1037.72	1	0.999518	1	0
LTR4_Mim	1	0	976.559	1	0.999488	1	0
LTR4_ML	204	0	7.57547	1	0.876945	1	0
LTR4_Str	2	0	701.397	1	0.99905	1	0
LTR4_Vpa	1	0	1069.38	1	0.999533	1	0
LTR50	1477	0	1.17754	1	0.428232	1	0
LTR51	2	0	710.003	1	0.999062	1	0
LTR51B_MD	1	0	980.763	1	0.99949	1	0
LTR51_CF	5	0	333.745	1	0.997507	1	0
LTR51C_MD	1	0	1061.9	1	0.999529	1	0
LTR51D_MD	1	0	1044.86	1	0.999522	1	0
LTR52-int	200	0	8.22298	1	0.886067	1	0
LTR53	289	0	5.59288	1	0.836848	1	0
LTR53B	89	0	17.6431	1	0.94551	1	0
LTR53B_MD	1	0	1027.19	1	0.999513	1	0
LTR53C_MD	2	0	706.7	1	0.999057	1	0
LTR53-int	211	0	6.95247	1	0.86667	1	0
LTR54_AMe	2	0	692.602	1	0.999038	1	0
LTR54_MD	1	0	1073.16	1	0.999534	1	0
LTR55	258	0	6.43908	1	0.856719	1	0
LTR55_AMe	3	0	468.53	1	0.998401	1	0
LTR55_LA	1	0	1040.09	1	0.99952	1	0
LTR56_MD	1	0	991.433	1	0.999496	1	0
LTR57	1	0	1043.66	1	0.999521	1	0
LTR57_Cho	1	0	1049.67	1	0.999524	1	0
LTR57-int	6	0	249.354	1	0.996569	1	0
LTR57_MD	1	0	1078.23	1	0.999536	1	0
LTR58	42	0	45.8936	1	0.978948	1	0
LTR58b_MD	1	0	1063.14	1	0.99953	1	0
LTR58C_MD	2	0	703.427	1	0.999053	1	0
LTR59	1	0	1041.28	1	0.99952	1	0
LTR5A	1	0	1066.88	1	0.999532	1	0
LTR5_AMe	4	0	411.805	1	0.99806	1	0
LTR5B_Cpo	1	0	1038.9	1	0.999519	1	0
LTR5B_Mim	1	0	1064.38	1	0.99953	1	0
LTR5C_CCr	1	0	1005.66	1	0.999503	1	0
LTR5C_Mim	1	0	1020.29	1	0.99951	1	0
LTR5C_OC	1	0	1068.13	1	0.999532	1	0
LTR5D_CCr	1	0	1084.65	1	0.999539	1	0
LTR5_EC	20	0	96.9096	1	0.990223	1	0
LTR5_ML	551	0	3.04736	1	0.720786	1	0
LTR5_Opr	1	0	986.069	1	0.999493	1	0
LTR5_Pca	2	0	719.674	1	0.999074	1	0
LTR5_PVa	575	0	2.87866	1	0.707073	1	0
LTR5_SS	1	0	1052.1	1	0.999525	1	0
LTR60B	1	0	1080.79	1	0.999538	1	0
LTR61	1	0	1092.45	1	0.999543	1	0
LTR62	3	0	525.441	1	0.998574	1	0
LTR62_AMe	3	0	541.466	1	0.998616	1	0
LTR65	272	0	6.50427	1	0.85802	1	0
LTR66	1	0	1068.13	1	0.999532	1	0
LTR68	190	0	9.25794	1	0.898153	1	0
LTR6A	13	0	157.049	1	0.994106	1	0
LTR6B1_MD	2	0	694.581	1	0.999041	1	0
LTR6B2_MD	2	0	709.588	1	0.999061	1	0
LTR6b_MD	3	0	530.333	1	0.998587	1	0
LTR6B_ML	42	0	42.5641	1	0.97732	1	0
LTR6B_SS	1	0	1020.29	1	0.99951	1	0
LTR6B_Ttr	1	0	1091.14	1	0.999542	1	0
LTR6C_MD	1	0	1089.84	1	0.999541	1	0
LTR6_Cpo	2	0	709.588	1	0.999061	1	0
LTR6E_Cpo	1	0	1030.68	1	0.999515	1	0
LTR6_FC	3	0	491.969	1	0.998477	1	0
LTR6_PVa	10	0	186.656	1	0.995143	1	0
LTR6_SS	1	0	1038.9	1	0.999519	1	0
LTR70_MD	1	0	1095.08	1	0.999544	1	0
LTR7	1	0	1022.58	1	0.999511	1	0
LTR71A	2	0	591.745	1	0.998874	1	0
LTR71B_ML	390	0	4.15072	1	0.786466	1	0
LTR71B_OC	2	0	662.397	1	0.998994	1	0
LTR71_BT	1	0	996.856	1	0.999499	1	0
LTR71B_TS	1	0	1070.64	1	0.999533	1	0
LTR71_DN	1	0	1061.9	1	0.999529	1	0
LTR71_FC	1	0	1088.54	1	0.999541	1	0
LTR71_Tbel	2	0	635.379	1	0.998952	1	0
LTR71_TS	1	0	1084.65	1	0.999539	1	0
LTR72	2	0	677.163	1	0.999016	1	0
LTR72A_CF	1	0	903.907	1	0.999447	1	0
LTR72B	7	0	234.621	1	0.996279	1	0
LTR72B_CF	2	0	696.972	1	0.999044	1	0
LTR72B_EC	6	0	279.616	1	0.99694	1	0
LTR72B_ML	498	0	3.55559	1	0.755354	1	0
LTR72_BT	1	0	1036.54	1	0.999518	1	0
LTR72C_EC	2	0	653.842	1	0.998981	1	0
LTR72_RN	1	0	962.124	1	0.999481	1	0
LTR72_Vpa	4	0	381.526	1	0.997906	1	0
LTR73	56	0	31.9335	1	0.969711	1	0
LTR73B4_DN	1	0	1065.63	1	0.999531	1	0
LTR73B_BT	1	0	1048.46	1	0.999523	1	0
LTR73_Tbel	3	0	516.702	1	0.99855	1	0
LTR75_1	1	0	996.856	1	0.999499	1	0
LTR75	138	0	11.8388	1	0.919586	1	0
LTR75A2_MD	1	0	1078.23	1	0.999536	1	0
LTR75A_ML	85	0	20.4824	1	0.952905	1	0
LTR75B	97	0	17.5926	1	0.945308	1	0
LTR75B_EC	1	0	1089.84	1	0.999541	1	0
LTR75_Cho	4	0	410.761	1	0.998055	1	0
LTR75_MD	1	0	1076.96	1	0.999536	1	0
LTR76	2	0	720.101	1	0.999075	1	0
LTR76_EC	41	0	40.2556	1	0.976049	1	0
LTR77	3	0	513.21	1	0.99854	1	0
LTR77b_TS	4	0	424.884	1	0.998119	1	0
LTR77d_TS	2	0	708.761	1	0.99906	1	0
LTR77-int_TS	11	0	155.763	1	0.994134	1	0
LTR77_MD	3	0	528.284	1	0.998582	1	0
LTR77_TS	1	0	1075.69	1	0.999535	1	0
LTR78B	1397	0	1.2853	1	0.459789	1	0
LTR79A2_MD	1	0	1084.65	1	0.999539	1	0
LTR79B_MD	1	0	1034.19	1	0.999517	1	0
LTR7A2_OG	1	0	1011.24	1	0.999506	1	0
LTR7A_EC	1	0	1052.1	1	0.999525	1	0
LTR7B2_MD	1	0	1030.68	1	0.999515	1	0
LTR7B2_ML	17	0	88.5848	1	0.989399	1	0
LTR7B	9	0	203.577	1	0.99559	1	0
LTR7B_Cho	7	0	250.309	1	0.996511	1	0
LTR7B_ML	40	0	39.475	1	0.975596	1	0
LTR7B_OC	1	0	1079.51	1	0.999537	1	0
LTR7B_OG	1	0	1013.49	1	0.999507	1	0
LTR7B_Str	1	0	1069.38	1	0.999533	1	0
LTR7C	68	0	29.4947	1	0.967147	1	0
LTR7C_EC	2	0	719.249	1	0.999074	1	0
LTR7_Cho	14	0	132.334	1	0.992974	1	0
LTR7C_OG	1	0	985.004	1	0.999493	1	0
LTR7C_Tbel	1	0	936.419	1	0.999466	1	0
LTR7_EE	1	0	1085.94	1	0.99954	1	0
LTR7E_ML	532	0	3.13655	1	0.727543	1	0
LTR7_ET	60	0	32.3544	1	0.970064	1	0
LTR7_FC	1	0	1049.67	1	0.999524	1	0
LTR7F_ML	995	0	1.67625	1	0.551214	1	0
LTR7_Hyl1	6	0	287.859	1	0.997028	1	0
LTR7_Hyl2	11	0	170.1	1	0.994627	1	0
LTR7_Mim	3	0	519.648	1	0.998558	1	0
LTR7_PVa	692	0	2.41467	1	0.661439	1	0
LTR7_Rhe	22	0	87.8618	1	0.989175	1	0
LTR7_SSc	1	0	1030.68	1	0.999515	1	0
LTR7_Str	1	0	1095.08	1	0.999544	1	0
LTR7_Vpa	1	0	1041.28	1	0.99952	1	0
LTR80A	234	0	7.12331	1	0.869588	1	0
LTR80B	270	0	6.29521	1	0.853673	1	0
LTR81	160	0	11.3625	1	0.916278	1	0
LTR81A	382	0	4.75754	1	0.810936	1	0
LTR81AB	162	0	11.5092	1	0.917294	1	0
LTR81B	555	0	3.24832	1	0.735525	1	0
LTR81C	347	0	5.18095	1	0.824985	1	0
LTR82A	681	0	2.46237	1	0.666762	1	0
LTR82B	698	0	2.44477	1	0.664808	1	0
LTR83	459	0	3.78231	1	0.768199	1	0
LTR83A2_MD	1	0	1097.72	1	0.999545	1	0
LTR83_MD	1	0	1066.88	1	0.999532	1	0
LTR84a	388	0	4.62831	1	0.806198	1	0
LTR85a	944	0	1.96316	1	0.601343	1	0
LTR85c	478	0	3.85029	1	0.771763	1	0
LTR86A1	266	0	6.64988	1	0.860912	1	0
LTR86A2	195	0	9.23022	1	0.89785	1	0
LTR86B1	181	0	9.74982	1	0.903057	1	0
LTR86B2	151	0	11.6477	1	0.918272	1	0
LTR86C	172	0	9.93211	1	0.904776	1	0
LTR86_MD	1	0	1078.23	1	0.999536	1	0
LTR87	372	0	4.47148	1	0.800154	1	0
LTR87B_MD	1	0	971.354	1	0.999486	1	0
LTR88a	322	0	5.78179	1	0.841674	1	0
LTR88b	687	0	2.7371	1	0.694431	1	0
LTR88c	427	0	4.45122	1	0.799274	1	0
LTR89	472	0	3.89396	1	0.774013	1	0
LTR8A	1	0	1044.86	1	0.999522	1	0
LTR8A_EC	1	0	1079.51	1	0.999537	1	0
LTR8B1_OC	3	0	507.495	1	0.998524	1	0
LTR8B_Dor	1	0	1036.54	1	0.999518	1	0
LTR8B_EC	25	0	78.3289	1	0.987802	1	0
LTR8B_ML	360	0	4.71845	1	0.809559	1	0
LTR8B_OC	2	0	648.26	1	0.998972	1	0
LTR8B_Str	2	0	713.338	1	0.999066	1	0
LTR8_BT	3	0	512.249	1	0.998537	1	0
LTR8B_Vpa	1	0	1066.88	1	0.999532	1	0
LTR8C_Cho	1	0	1082.08	1	0.999538	1	0
LTR8_CCr	1	0	1053.31	1	0.999526	1	0
LTR8C_Mim	2	0	707.111	1	0.999058	1	0
LTR8C_ML	370	0	4.14989	1	0.786458	1	0
LTR8C_OC	1	0	1036.54	1	0.999518	1	0
LTR8D_ML	419	0	3.41201	1	0.746586	1	0
LTR8D_OC	2	0	703.02	1	0.999052	1	0
LTR8_Dor	1	0	1075.69	1	0.999535	1	0
LTR8_EE	2	0	688.676	1	0.999033	1	0
LTR8E_ML	381	0	3.61851	1	0.759193	1	0
LTR8E_OC	21	0	94.3629	1	0.989938	1	0
LTR8_ET	1	0	1082.08	1	0.999538	1	0
LTR8_FC	7	0	262.893	1	0.996678	1	0
LTR8F_OC	3	0	525.441	1	0.998574	1	0
LTR8_LA	1	0	1022.58	1	0.999511	1	0
LTR8_MEu	1	0	1065.63	1	0.999531	1	0
LTR8_OC	1	0	1005.66	1	0.999503	1	0
LTR8_SSc	1	0	1021.44	1	0.999511	1	0
LTR8_Vpa	6	0	279.616	1	0.99694	1	0
LTR90A	306	0	6.32479	1	0.854242	1	0
LTR90B	299	0	6.46388	1	0.857152	1	0
LTR90_MD	2	0	695.376	1	0.999042	1	0
LTR91	799	0	2.31218	1	0.64937	1	0
LTR91A	1210	0	1.51624	1	0.517571	1	0
LTR91B_MD	2	0	716.703	1	0.99907	1	0
LTR94_MD	1	0	1042.47	1	0.999521	1	0
LTR96b_MD	1	0	1055.75	1	0.999527	1	0
LTR96C2_MD	1	0	1024.88	1	0.999512	1	0
LTR96c_MD	2	0	701.802	1	0.999051	1	0
LTR98_MD	1	0	1069.38	1	0.999533	1	0
LTR99B_MD	2	0	720.955	1	0.999076	1	0
LTR99_MD	4	0	424.637	1	0.998118	1	0
LTR9A_EC	447	0	3.74514	1	0.766205	1	0
LTR9A_Tbel	1	0	1058.2	1	0.999528	1	0
LTR9B2a1_Str	1	0	1037.72	1	0.999518	1	0
LTR9B2a2_Str	1	0	1085.94	1	0.99954	1	0
LTR9B2_Str	1	0	1044.86	1	0.999522	1	0
LTR9B_CHo	1	0	1075.69	1	0.999535	1	0
LTR9B_DN	1	0	1048.46	1	0.999523	1	0
LTR9B_Mim	1	0	1085.94	1	0.99954	1	0
LTR9B_ML	145	0	10.9793	1	0.913543	1	0
LTR9C2_PCa	1	0	1060.67	1	0.999529	1	0
LTR9C3_PCa	1	0	1075.69	1	0.999535	1	0
LTR9_CCr	1	0	1060.67	1	0.999529	1	0
LTR9C_EE	2	0	730.051	1	0.999087	1	0
LTR9_Cho	1	0	1074.42	1	0.999535	1	0
LTR9C_ML	155	0	10.2278	1	0.907455	1	0
LTR9C_PCa	2	0	691.813	1	0.999037	1	0
LTR9D_ML	461	0	3.49194	1	0.751542	1	0
LTR9_DN	1	0	1078.23	1	0.999536	1	0
LTR9D_Tbel	8	0	215.77	1	0.99589	1	0
LTR9_FC	1	0	1037.72	1	0.999518	1	0
LTR9F_Tbel	1	0	1059.43	1	0.999528	1	0
LTR9_Mim	1	0	1011.24	1	0.999506	1	0
LTR9_RN	1	0	1076.96	1	0.999536	1	0
Lx10	3	0	534.898	1	0.998599	1	0
Lx11	22	0	92.2408	1	0.989686	1	0
Lx2A1	1	0	1055.75	1	0.999527	1	0
Lx2A	3	0	533.854	1	0.998596	1	0
Lx2B2	3	0	530.127	1	0.998587	1	0
Lx2B	3	0	523.629	1	0.998569	1	0
Lx3B	2	0	701.802	1	0.999051	1	0
Lx3C	2	0	705.879	1	0.999056	1	0
Lx3_Mus	3	0	530.951	1	0.998589	1	0
Lx4A	5	0	348.765	1	0.997614	1	0
Lx4B	5	0	348.445	1	0.997612	1	0
Lx5b	1	0	1063.14	1	0.99953	1	0
Lx6	3	0	472.58	1	0.998415	1	0
Lx7	5	0	349.81	1	0.997621	1	0
Lx8	1	0	1076.96	1	0.999536	1	0
Lx8b	2	0	693.788	1	0.99904	1	0
Lx9	1	0	1026.04	1	0.999513	1	0
MacERV1_LTR2	1	0	1070.64	1	0.999533	1	0
MacERV3_int	1	0	983.94	1	0.999492	1	0
MacERV4_int	1	0	982.879	1	0.999492	1	0
MacERV5a-int	41	0	37.4944	1	0.974309	1	0
MacERV5b-int	19	0	78.9288	1	0.98804	1	0
MacERV6-int	2	0	546.001	1	0.99878	1	0
MacERVK1-int	8	0	184.656	1	0.995199	1	0
MacERVK1_LTR1b	1	0	1076.96	1	0.999536	1	0
MacERVK1_LTR1e	1	0	1071.89	1	0.999534	1	0
MacERVK2-int	3	0	356.744	1	0.997901	1	0
MacERVK2_LTR1b	1	0	1035.36	1	0.999517	1	0
[truncated: 1,787 more rows]
